# Supplementary material for: MYCN Amplification Is Associated with Reduced Expression of Genes Encoding γ-Secretase Complex and NOTCH Signaling Components in Neuroblastoma
Source: Int J Mol Sci. 2023 May 2;24(9):8141. doi: 10.3390/ijms24098141 (PMC10179553; doi:10.3390/ijms24098141)
Supplement: Supplementary file 1 [file ijms-24-08141-s001.zip]

Archive with 10 entries (10 files):
- Table S1-Diff_Exp_Genes_ MYCN-Amp _vs_MYCN-nonAmp_adjp.xlsx
- __MACOSX/._Table S1-Diff_Exp_Genes_ MYCN-Amp _vs_MYCN-nonAmp_adjp.xlsx
- Table S2_MYCN _Target_Genes.xlsx
- __MACOSX/._Table S2_MYCN _Target_Genes.xlsx
- Table S3_Diff_Reg_Genes_MYCN_KD_IMR32.xlsx
- __MACOSX/._Table S3_Diff_Reg_Genes_MYCN_KD_IMR32.xlsx
- Table S4. Sequences of primers used for qPCR analysis.xlsx
- __MACOSX/._Table S4. Sequences of primers used for qPCR analysis.xlsx
- ijms-2210621_R1_Supplementary data file.docx
- __MACOSX/._ijms-2210621_R1_Supplementary data file.docx
