# Supplementary material for: MYCN Amplification Is Associated with Reduced Expression of Genes Encoding γ-Secretase Complex and NOTCH Signaling Components in Neuroblastoma
Source: Int J Mol Sci. 2023 May 2;24(9):8141. doi: 10.3390/ijms24098141 (PMC10179553; doi:10.3390/ijms24098141)
Supplement: Supplementary file 1 [file ijms-24-08141-s001.zip › Table S1-Diff_Exp_Genes_ MYCN-Amp _vs_MYCN-nonAmp_adjp.xlsx]

## Sheet: Diff_Reg_Genes
Symbol	baseMean	log2FoldChange	lfcSE	stat	pvalue	padj
MYCNOS	1634.11	6.88623	0.360764	19.0879	3.18387e-81	6.56515e-77
MYCN	69982.1	5.8857	0.44151	13.3308	1.53143e-40	1.57891e-36
MYC	940.267	-7.34917	0.696022	-10.5588	4.62421e-26	3.17837e-22
TFPI2	1137.33	-9.39418	1.01811	-9.22705	2.78186e-20	1.43405e-16
MNX1	101.458	7.50416	0.931092	8.05952	7.65957e-16	3.15881e-12
ORAI3	233.409	-2.60154	0.340335	-7.64406	2.10476e-14	7.23334e-11
MNX1-AS1	36.7263	8.062	1.07631	7.49043	6.86463e-14	2.02212e-10
SLC38A5	305.975	5.31584	0.712622	7.45954	8.68239e-14	2.13625e-10
ZNF45	1363.24	-1.27499	0.171136	-7.45014	9.32408e-14	2.13625e-10
ZNF396	57.1759	-1.90222	0.272981	-6.96834	3.20703e-12	6.6129e-09
KRT222	29.8674	-8.6696	1.2518	-6.9257	4.33827e-12	6.88117e-09
DDX1	151733	4.8185	0.694716	6.93594	4.03535e-12	6.88117e-09
ELFN1-AS1	18.5572	22.4543	3.24049	6.92929	4.22971e-12	6.88117e-09
APEX1	5450.82	0.843085	0.12192	6.91505	4.67688e-12	6.88837e-09
SLC35A2	740.995	-1.10156	0.160654	-6.85673	7.04546e-12	9.68516e-09
NUCB1	2559.4	-1.27284	0.186174	-6.83681	8.09782e-12	1.04361e-08
ZNF235	684.98	-1.40683	0.208704	-6.74082	1.57501e-11	1.91039e-08
TMPRSS15	304.834	6.07114	0.905198	6.70697	1.98704e-11	2.27627e-08
APOE	480.836	-3.31797	0.501402	-6.61739	3.65605e-11	3.96778e-08
KLRG2	109.62	3.16045	0.478932	6.59894	4.14114e-11	4.26951e-08
PDZK1	35.6351	-3.5872	0.547271	-6.5547	5.57538e-11	5.4745e-08
MYCNUT	22.9995	6.86034	1.05145	6.52465	6.816e-11	6.38845e-08
KIAA0922	1840.85	0.873543	0.1349	6.47549	9.45052e-11	8.4726e-08
RRP1B	6588.04	0.97734	0.15369	6.35918	2.02832e-10	1.74266e-07
GOLGA8M	4.32318	-3.0839	0.489649	-6.29819	3.0115e-10	2.44823e-07
RGS22	22.0305	-4.75125	0.754844	-6.29435	3.087e-10	2.44823e-07
DCAF4	947.837	1.3609	0.216566	6.28401	3.29947e-10	2.51981e-07
CD274	64.815	-4.17495	0.665733	-6.27121	3.58249e-10	2.63825e-07
POLR3H	2069.49	0.891209	0.142311	6.26242	3.79043e-10	2.69512e-07
CCDC24	180.462	-2.11174	0.337776	-6.25189	4.05515e-10	2.78724e-07
AREL1	3585.09	-0.859319	0.138283	-6.2142	5.15859e-10	3.42812e-07
LOC641746	4.82586	-4.86872	0.784706	-6.20452	5.48633e-10	3.42812e-07
C7orf43	615.785	-0.974185	0.156907	-6.20867	5.3436e-10	3.42812e-07
FAM214B	422.156	-1.44964	0.234613	-6.17885	6.4569e-10	3.91592e-07
GOLGB1	6645.26	-0.722272	0.116987	-6.17393	6.66127e-10	3.92444e-07
ERLEC1	2055.28	-0.886238	0.14388	-6.15955	7.29539e-10	4.17863e-07
MUC15	131.926	-9.14172	1.49293	-6.12334	9.16351e-10	5.1068e-07
SYNJ2BP	3344.79	-0.813922	0.133143	-6.11312	9.77012e-10	5.30157e-07
LHX2	42.7742	7.49235	1.23255	6.07876	1.21116e-09	6.14186e-07
ZNF284	491.338	-1.31886	0.217009	-6.07743	1.22122e-09	6.14186e-07
SMUG1	1444.71	-0.819554	0.134768	-6.0812	1.19286e-09	6.14186e-07
STAT2	2018.88	-1.30601	0.215781	-6.05249	1.42626e-09	7.00227e-07
PYCR1	6590.27	1.17681	0.194563	6.04849	1.46213e-09	7.01142e-07
ZNF513	1080.76	-1.33888	0.221563	-6.04287	1.51398e-09	7.09505e-07
ZNF185	121.668	-2.19513	0.365751	-6.0017	1.95259e-09	8.9472e-07
ZNF224	917.028	-0.948202	0.158908	-5.967	2.41658e-09	1.08326e-06
EHD3	832.65	-1.29265	0.217437	-5.94498	2.76499e-09	1.21307e-06
CLDN12	2510.47	-1.00337	0.168928	-5.9396	2.8571e-09	1.22736e-06
OGT	10022.8	0.651486	0.110002	5.9225	3.17089e-09	1.30768e-06
ZNF639	2533.13	0.47157	0.0796103	5.92348	3.15195e-09	1.30768e-06
RBM14	3076.26	0.504354	0.0860769	5.85934	4.64709e-09	1.87888e-06
ST13	12879.1	0.755184	0.129387	5.83661	5.32737e-09	2.11251e-06
ZIC2	291.735	9.79438	1.68309	5.81928	5.91019e-09	2.2994e-06
HPDL	578.804	4.08463	0.703726	5.80429	6.46411e-09	2.46833e-06
SNORD1A	71.3307	1.0758	0.185631	5.79536	6.81728e-09	2.55586e-06
TOR1AIP2	8544.7	-0.937405	0.162187	-5.77977	7.48012e-09	2.75429e-06
ZNF81	1232.08	-0.715247	0.124919	-5.72571	1.03005e-08	3.62922e-06
TRIM6	16.2213	-6.77355	1.18329	-5.72433	1.03843e-08	3.62922e-06
PSENEN	978.529	-1.08056	0.18862	-5.72876	1.01168e-08	3.62922e-06
PDGFA	45.0625	4.51127	0.789324	5.71536	1.09471e-08	3.73162e-06
ADAM17	3687.98	-0.89982	0.157478	-5.71394	1.10392e-08	3.73162e-06
ADAM21	18.3457	-2.35279	0.412006	-5.71057	1.12598e-08	3.74479e-06
IGFBP6	46.6767	-2.78525	0.488404	-5.70276	1.17886e-08	3.85842e-06
PRDM13	23.0467	4.68921	0.824242	5.68912	1.27698e-08	4.05098e-06
ULBP1	97.4923	3.20953	0.564102	5.68962	1.27319e-08	4.05098e-06
IFIH1	7.74504	-5.21161	0.916928	-5.68377	1.31755e-08	4.05492e-06
SLC7A5P1	212.534	1.63381	0.287378	5.68524	1.3063e-08	4.05492e-06
ARHGAP1	1022.13	-0.847884	0.149559	-5.66924	1.43432e-08	4.34937e-06
TBX1	115.25	7.58373	1.33964	5.66101	1.50485e-08	4.43892e-06
SPAG17	27.6284	-2.70745	0.478282	-5.66078	1.50691e-08	4.43892e-06
IQUB	25.9256	-1.67311	0.296981	-5.63372	1.76362e-08	5.12195e-06
AP1M1	2867.83	-0.676597	0.120171	-5.63028	1.79917e-08	5.15262e-06
CALN1	492.147	5.42701	0.965303	5.62208	1.88674e-08	5.32939e-06
MIR130B	51.4611	1.13913	0.203487	5.59807	2.16747e-08	6.03961e-06
MPST	2289.31	0.952955	0.170343	5.59433	2.21471e-08	6.08897e-06
LOC646214	136.53	-3.26709	0.584545	-5.58912	2.28222e-08	6.19203e-06
CPQ	16.5127	-4.41875	0.792405	-5.57637	2.45589e-08	6.57669e-06
FJX1	1565.89	1.90969	0.3429	5.56923	2.55861e-08	6.70565e-06
PTPRQ	8.45019	-5.25479	0.94366	-5.56852	2.56909e-08	6.70565e-06
SNHG1	5959.16	1.03577	0.186348	5.55825	2.72488e-08	7.02338e-06
TMEM97	6199.58	1.10618	0.199433	5.54663	2.9122e-08	7.41354e-06
CCL28	23.9638	-7.10412	1.28176	-5.54248	2.98212e-08	7.49894e-06
HKR1	1666.35	-0.903994	0.163175	-5.54002	3.02444e-08	7.51373e-06
FAM131A	1298.34	-1.27386	0.230389	-5.52915	3.21792e-08	7.80629e-06
GNS	5227.73	-0.968371	0.175121	-5.52972	3.20748e-08	7.80629e-06
PTOV1-AS2	153.911	-0.957325	0.173301	-5.52407	3.31235e-08	7.94193e-06
TM9SF2	6791.34	-0.623613	0.113475	-5.49561	3.89366e-08	9.22843e-06
KIAA0825	269.722	-2.1484	0.391666	-5.48528	4.12813e-08	9.67296e-06
ZNF815P	300.615	-1.62325	0.296274	-5.47888	4.28016e-08	9.9165e-06
UNC13D	360.424	-2.94577	0.539285	-5.46235	4.69869e-08	1.07652e-05
ADAMTS8	25.0784	5.50626	1.00859	5.45936	4.7785e-08	1.08278e-05
PTMA	41831.1	0.756394	0.139153	5.4357	5.45813e-08	1.22333e-05
ZNF225	422.77	-0.988619	0.182154	-5.42737	5.71904e-08	1.25454e-05
MXRA5	51.0897	7.74681	1.42706	5.4285	5.68295e-08	1.25454e-05
PARP16	537.807	0.826511	0.152889	5.40595	6.44667e-08	1.39927e-05
BOD1	3078.01	0.780794	0.144667	5.39718	6.76946e-08	1.41933e-05
M6PR	4176.24	-1.1764	0.218013	-5.396	6.81445e-08	1.41933e-05
IFI6	212.447	-2.08675	0.386543	-5.3985	6.72006e-08	1.41933e-05
TMEM229A	350.07	-3.90105	0.722771	-5.39735	6.76322e-08	1.41933e-05
GPATCH2	1969.36	-0.661537	0.122656	-5.39343	6.91257e-08	1.42537e-05
HDAC2	8938.5	0.798707	0.148203	5.38927	7.07438e-08	1.44429e-05
HN1	11307.9	0.846799	0.157255	5.38487	7.24958e-08	1.46555e-05
SP6	20.4714	-3.4422	0.639566	-5.38209	7.36277e-08	1.47398e-05
SMG1P2	173.485	0.825673	0.153712	5.37157	7.8054e-08	1.54757e-05
PPA1	7560.88	1.07764	0.200795	5.36688	8.01086e-08	1.57318e-05
CCDC39	19.7594	-3.21424	0.599254	-5.36373	8.15222e-08	1.58584e-05
POLDIP3	3630.7	0.638358	0.119211	5.35488	8.56127e-08	1.64984e-05
RBPJ	4934.93	0.78828	0.147351	5.34968	8.81089e-08	1.68223e-05
DCAF8L2	14.6572	-6.89992	1.29088	-5.34511	9.0361e-08	1.7094e-05
BLZF1	1094.21	-0.97722	0.183186	-5.33456	9.57743e-08	1.77916e-05
LOC101927919	39.5559	1.68772	0.316299	5.33583	9.51071e-08	1.77916e-05
A2M	6.97929	-4.86396	0.912632	-5.3296	9.84305e-08	1.79614e-05
TFAP4	990.162	1.02539	0.192364	5.33045	9.79708e-08	1.79614e-05
ACKR3	161.549	-5.01449	0.941406	-5.3266	1.00069e-07	1.81002e-05
CAP1	6570.99	-1.25424	0.235667	-5.32208	1.02586e-07	1.82356e-05
PPP1R13L	79.6546	-1.38901	0.260936	-5.32319	1.01962e-07	1.82356e-05
DYX1C1	13.4167	-1.74992	0.329394	-5.31254	1.08107e-07	1.90527e-05
MTHFD2	10237.9	1.05693	0.199293	5.30341	1.13658e-07	1.98613e-05
CHRNB1	158.121	-1.47435	0.278143	-5.30068	1.15374e-07	1.99917e-05
PUS7	3619.24	0.999573	0.189077	5.2866	1.24611e-07	2.14123e-05
NLE1	1649.26	0.968628	0.183687	5.27325	1.34028e-07	2.2653e-05
SCRN3	1199.5	-0.557002	0.1056	-5.27467	1.32998e-07	2.2653e-05
LINC00624	62.6276	3.40584	0.64792	5.25658	1.4676e-07	2.46032e-05
PNN	7798.78	0.683581	0.130194	5.25047	1.51709e-07	2.52277e-05
KLF4	31.7762	3.4203	0.652886	5.23874	1.61677e-07	2.66702e-05
SLC39A9	6547.79	-0.672136	0.12881	-5.21805	1.80821e-07	2.95915e-05
DESI1	1823.11	0.863612	0.165622	5.21436	1.8445e-07	2.99477e-05
CFAP69	91.8747	-2.26995	0.436647	-5.19861	2.00786e-07	3.21522e-05
ABCB4	140.25	-2.94196	0.565949	-5.19827	2.01146e-07	3.21522e-05
CFAP53	26.7431	-1.42917	0.275207	-5.19305	2.06877e-07	3.28139e-05
LRRC71	4.01516	-2.64904	0.510475	-5.18937	2.11011e-07	3.32142e-05
B3GNT7	99.7759	-3.0385	0.585761	-5.18727	2.13405e-07	3.33364e-05
FASN	14823.2	0.917352	0.177284	5.17448	2.2855e-07	3.54338e-05
ZFC3H1	2725.88	-0.54134	0.104756	-5.16762	2.3709e-07	3.62133e-05
INSIG2	694.774	-0.860858	0.166564	-5.16832	2.36207e-07	3.62133e-05
MFN1	3227.48	-0.680346	0.131717	-5.16521	2.40167e-07	3.64135e-05
SLC27A3	438.243	-1.52258	0.294868	-5.16361	2.42237e-07	3.64593e-05
ACSS3	10.5157	-6.60238	1.27978	-5.159	2.48277e-07	3.70976e-05
FAM216A	1679.99	1.11376	0.216046	5.1552	2.53358e-07	3.75844e-05
CCDC30	35.649	-2.08854	0.405788	-5.14688	2.64853e-07	3.90003e-05
DCAF8L1	19.5414	-6.26261	1.21708	-5.14559	2.66685e-07	3.90003e-05
TRMT12	973.821	-0.435498	0.0848702	-5.13135	2.87678e-07	4.17741e-05
HYKK	48.1826	-1.53011	0.298871	-5.11964	3.06127e-07	4.41423e-05
ATP13A1	2362.19	-0.746886	0.14617	-5.1097	3.22672e-07	4.62048e-05
DLX1	70.3794	4.55636	0.892132	5.10727	3.26838e-07	4.64786e-05
SKA2	4747	1.07151	0.209971	5.10312	3.34091e-07	4.66437e-05
XPR1	7363.38	-1.29725	0.254124	-5.10479	3.31169e-07	4.66437e-05
IRF2BP1	1406.9	-0.696667	0.136528	-5.10273	3.34785e-07	4.66437e-05
VWCE	391.5	2.19676	0.430836	5.09884	3.41748e-07	4.72942e-05
NPM1	53120	1.15582	0.227145	5.08849	3.60932e-07	4.96161e-05
TAS1R3	23.7902	-1.91953	0.377391	-5.08632	3.65074e-07	4.98532e-05
FADS6	5.83761	-4.73254	0.932267	-5.07638	3.84699e-07	5.17849e-05
CCAR1	5225.76	0.440412	0.0867744	5.07536	3.86754e-07	5.17849e-05
EMSY	1361.15	0.583158	0.114864	5.07695	3.83542e-07	5.17849e-05
NLN	3608.63	0.690394	0.136138	5.07129	3.95122e-07	5.24119e-05
KL	11.0413	-4.18915	0.826161	-5.07062	3.9652e-07	5.24119e-05
NET1	3466.26	0.947649	0.187352	5.05812	4.23409e-07	5.49101e-05
BABAM1	2695.29	-0.71675	0.141676	-5.05908	4.21278e-07	5.49101e-05
ARHGEF10	1749.46	0.991749	0.196025	5.0593	4.20796e-07	5.49101e-05
SLF1	1890.8	-1.09826	0.217432	-5.05106	4.39371e-07	5.66239e-05
AP2S1	2219.28	-0.92711	0.183623	-5.04898	4.44164e-07	5.68861e-05
LIG3	4135.16	0.868962	0.172221	5.04562	4.52047e-07	5.73731e-05
CCDC158	13.5395	-5.63819	1.11758	-5.045	4.53531e-07	5.73731e-05
UTS2R	32.9078	5.34974	1.06072	5.04352	4.57046e-07	5.74652e-05
NBAS	48967.7	3.11597	0.618205	5.04035	4.64678e-07	5.77209e-05
RNF215	659.425	-0.662972	0.13151	-5.04122	4.62566e-07	5.77209e-05
CASP10	21.8393	-4.48865	0.891269	-5.03624	4.74763e-07	5.80741e-05
SRP54	2824.11	-0.613384	0.121806	-5.03575	4.75971e-07	5.80741e-05
UBAP2	2433.46	0.645212	0.128076	5.03772	4.71107e-07	5.80741e-05
KIF3B	2991.74	-0.656639	0.130486	-5.03225	4.8475e-07	5.81136e-05
PEBP1	11773.6	0.759539	0.150934	5.03227	4.84703e-07	5.81136e-05
TTC3	21673.4	0.782118	0.155417	5.03239	4.84395e-07	5.81136e-05
TEX19	160.252	2.52042	0.501039	5.03038	4.89508e-07	5.83448e-05
FZD5	963.078	-2.23993	0.446113	-5.02099	5.14051e-07	6.09179e-05
NDUFAF4	1141.19	0.780451	0.155713	5.0121	5.38391e-07	6.30774e-05
IFNLR1	33.5002	-6.21421	1.23977	-5.01241	5.37518e-07	6.30774e-05
LOC102724231	3.71495	-2.8242	0.564072	-5.00681	5.53406e-07	6.44702e-05
PIH1D1	2316.64	-0.940748	0.18844	-4.9923	5.9665e-07	6.91176e-05
LOC101927587	5.44614	-3.44997	0.692741	-4.98017	6.35284e-07	7.31819e-05
TMBIM4	680.377	-1.03721	0.20842	-4.97654	6.47315e-07	7.41536e-05
MAP9	2256.62	-0.827421	0.166464	-4.97057	6.67548e-07	7.60488e-05
TMEM127	1408.04	-0.864133	0.174008	-4.96607	6.8325e-07	7.741e-05
PINX1	794.519	0.806766	0.162653	4.96005	7.04735e-07	7.94079e-05
PEX11A	324.35	-1.09941	0.221751	-4.95786	7.12754e-07	7.98749e-05
LRRC73	41.9378	-1.38838	0.280117	-4.95642	7.18024e-07	8.00305e-05
NEK11	114.382	-1.87654	0.378955	-4.95187	7.35018e-07	8.14843e-05
TOR1B	1243.09	-0.682358	0.137854	-4.94984	7.4275e-07	8.1901e-05
PAPD7	2069.49	0.567089	0.11484	4.93809	7.88921e-07	8.57493e-05
HTRA4	1.79585	-2.85963	0.579035	-4.93861	7.86801e-07	8.57493e-05
TIMM9	778.726	0.733166	0.148481	4.93779	7.90124e-07	8.57493e-05
ANKRD20A19P	173.694	4.08867	0.829466	4.92928	8.25347e-07	8.87966e-05
AMDHD1	26.2765	-2.68801	0.545354	-4.92893	8.26816e-07	8.87966e-05
PCYOX1	2231.71	-0.830664	0.168646	-4.9255	8.41449e-07	8.98999e-05
TMEM223	738.293	-0.633924	0.128759	-4.92334	8.50805e-07	9.00724e-05
SAMHD1	1244.78	0.86021	0.174729	4.92311	8.518e-07	9.00724e-05
ZNF226	1402.96	-0.860798	0.17497	-4.91968	8.66868e-07	9.1198e-05
C11orf49	884.661	-0.673611	0.137292	-4.90642	9.27541e-07	9.70857e-05
ICK	1791.24	0.721056	0.14706	4.90315	9.43101e-07	9.78579e-05
WBSCR17	352.063	5.16388	1.05323	4.90288	9.4441e-07	9.78579e-05
ENTPD3	253.206	-6.42175	1.31335	-4.88961	1.01034e-06	0.000104167
TAF4	609.133	0.69789	0.142896	4.8839	1.04008e-06	0.000106093
ZIC5	264.845	8.6659	1.77398	4.88501	1.03423e-06	0.000106093
PDE4A	182.159	1.88768	0.386576	4.88307	1.04447e-06	0.000106093
LTBP2	93.7861	-2.48941	0.509907	-4.88209	1.04966e-06	0.000106098
PRR29	38.7905	-2.48999	0.510265	-4.87979	1.06199e-06	0.000106821
CD177	42.1811	-5.30855	1.08875	-4.87582	1.08356e-06	0.000108461
SMARCA4	10669	0.77228	0.15871	4.86597	1.13895e-06	0.000113108
ATP6V1D	1893.58	-0.640309	0.131599	-4.86562	1.14096e-06	0.000113108
ANKIB1	4315.06	-0.692283	0.142336	-4.86373	1.15194e-06	0.000113651
CDT1	1643.48	0.940184	0.193776	4.85191	1.2228e-06	0.000119499
LPAR5	8.84047	-1.85707	0.382727	-4.8522	1.221e-06	0.000119499
SMPD1	428.53	-1.08991	0.224757	-4.84931	1.23895e-06	0.000119939
RIPK1	769.041	-1.15937	0.239068	-4.84952	1.23761e-06	0.000119939
SLCO5A1	831.241	2.66731	0.550194	4.84794	1.24748e-06	0.000120201
RRP7BP	942.908	0.872188	0.180091	4.84305	1.27862e-06	0.000122628
RIOK3	2328.34	-0.644064	0.133052	-4.84071	1.29379e-06	0.00012294
RASL10B	2054.94	1.08215	0.223538	4.84103	1.2917e-06	0.00012294
VASH2	896.219	1.16538	0.241034	4.83494	1.33184e-06	0.000125574
BOP1	2926.28	1.02269	0.211538	4.83453	1.33462e-06	0.000125574
SCLT1	1580.76	0.597285	0.123569	4.83361	1.34076e-06	0.000125574
YEATS2	6523.77	0.388331	0.0803821	4.83106	1.35805e-06	0.000125574
TOR1A	1963.51	-0.615453	0.127385	-4.83145	1.35541e-06	0.000125574
IRS1	627.869	0.942384	0.195053	4.83141	1.35568e-06	0.000125574
TMEM150C	115.202	-1.99101	0.412385	-4.82804	1.37884e-06	0.000126927
ZSWIM8	2815.24	-1.06132	0.220012	-4.82394	1.40749e-06	0.000128988
GSG1L	47.4711	4.90555	1.01785	4.81952	1.43905e-06	0.000131013
RNF31	1611.11	-0.582793	0.120935	-4.81907	1.44228e-06	0.000131013
RABEPK	1244.32	0.957976	0.198926	4.81575	1.46651e-06	0.00013205
C4orf46	2670.38	0.754023	0.156563	4.8161	1.46394e-06	0.00013205
NOCT	610.526	0.952673	0.197965	4.81232	1.49189e-06	0.000133751
SUOX	566.446	-0.653398	0.135926	-4.80702	1.53194e-06	0.000136747
ZFAND1	1719.22	0.706294	0.146999	4.80474	1.54952e-06	0.00013713
STARD10	498.833	0.725524	0.150997	4.80488	1.54844e-06	0.00013713
TAF13	456.397	-1.03729	0.215953	-4.8033	1.56074e-06	0.000137532
SCGB1B2P	8.36229	-1.51398	0.317144	-4.7738	1.8078e-06	0.000158625
EXOSC2	3083.31	0.613027	0.128547	4.7689	1.85239e-06	0.000160025
DPH5	1269.9	1.12407	0.235722	4.76863	1.8548e-06	0.000160025
MND1	489.868	0.752017	0.157694	4.76883	1.85299e-06	0.000160025
GM2A	969.006	-1.23954	0.25984	-4.77039	1.83873e-06	0.000160025
TMEM179B	612.753	-0.643986	0.135139	-4.76537	1.88505e-06	0.000161957
NPC2	400.113	-2.43584	0.511302	-4.76401	1.89787e-06	0.000162329
TMEM266	9.91913	-3.15559	0.662489	-4.76324	1.90512e-06	0.000162329
VRK2	177.846	-3.46942	0.729107	-4.75845	1.95082e-06	0.000165539
PROCR	152.036	-2.09122	0.43956	-4.75754	1.9597e-06	0.000165611
ZC3H7B	6081.35	0.671994	0.141274	4.75669	1.96797e-06	0.000165631
PP7080	615.89	0.71222	0.14981	4.75417	1.99261e-06	0.000167023
SNX14	3170.4	-0.674053	0.141888	-4.75059	2.02826e-06	0.000169007
RRP1	1833.46	0.655449	0.137985	4.75015	2.03268e-06	0.000169007
SRPK1	8265.65	0.764833	0.161196	4.74475	2.08761e-06	0.000172186
CENPV	3729.76	1.07165	0.225844	4.74508	2.08423e-06	0.000172186
COL4A6	76.2612	-7.42134	1.56474	-4.74286	2.10726e-06	0.000173115
PPRC1	3048.92	0.881763	0.186226	4.73491	2.19153e-06	0.000178384
PAXBP1	4889.66	0.497062	0.105005	4.73371	2.20449e-06	0.000178384
PRICKLE4	145.709	-1.49565	0.315967	-4.73357	2.206e-06	0.000178384
USP2-AS1	54.0923	2.33229	0.492556	4.73508	2.18966e-06	0.000178384
MYO3B	82.5096	-4.19951	0.887419	-4.73228	2.22015e-06	0.000178826
CLDND1	3777.68	-0.606353	0.128193	-4.73002	2.24501e-06	0.000180125
UBE2O	4218.55	0.641295	0.135646	4.72772	2.27057e-06	0.00018147
TAB1	1140.61	0.547138	0.115873	4.72186	2.337e-06	0.000186057
RSPO2	64.8381	4.98408	1.05591	4.72019	2.35627e-06	0.000186782
BEND3	792.441	0.62937	0.133355	4.7195	2.36422e-06	0.000186782
AURKC	24.6267	-2.38916	0.506627	-4.71582	2.40734e-06	0.000187845
FAM60A	8582.47	0.715831	0.151812	4.71525	2.41411e-06	0.000187845
IRF9	315.904	-0.898791	0.190543	-4.71698	2.39366e-06	0.000187845
RRS1-AS1	15.3991	-1.88764	0.400282	-4.71577	2.40802e-06	0.000187845
VPS50	1925.08	-0.668875	0.141937	-4.71249	2.44712e-06	0.000189698
CAMLG	1990.77	0.790742	0.167848	4.71105	2.46441e-06	0.000190322
MKRN9P	19.4485	-5.08116	1.07979	-4.70567	2.53028e-06	0.00019468
TMEM234	302.848	-1.1216	0.238773	-4.69736	2.63545e-06	0.000202018
ZFP64	1150.73	0.65319	0.139323	4.68832	2.75452e-06	0.000210363
TMEM9	3432.48	-0.661283	0.141077	-4.68739	2.76716e-06	0.000210549
OLFML1	38.4822	-4.57159	0.975977	-4.68412	2.81168e-06	0.000213061
ZNF529-AS1	187.105	-1.02857	0.219617	-4.68345	2.82083e-06	0.000213061
DHRS2	514.246	3.23324	0.690579	4.68193	2.84185e-06	0.000213865
DRC1	11.8047	-2.13682	0.457031	-4.67544	2.93326e-06	0.000219941
SGF29	558.423	0.69571	0.148843	4.67412	2.95212e-06	0.000220553
STX4	311.021	-0.943946	0.202219	-4.66793	3.04243e-06	0.000225665
LOC100132077	15.9198	6.85121	1.46755	4.66846	3.03463e-06	0.000225665
ACOX2	33.9113	-3.67265	0.787334	-4.66467	3.09117e-06	0.000227642
GDAP2	2553.07	-0.592662	0.127048	-4.66486	3.08834e-06	0.000227642
TMA16	1444.33	0.604382	0.129652	4.66158	3.13793e-06	0.000230264
CCNB1IP1	4380.1	0.87846	0.188826	4.65221	3.28392e-06	0.000240039
IFT81	1803.22	-0.533106	0.114608	-4.65155	3.29442e-06	0.000240039
DNAH7	125.867	-2.29087	0.493496	-4.64213	3.44837e-06	0.000250371
ZNF280C	1317.5	0.831627	0.179247	4.63955	3.49171e-06	0.000252629
FLG-AS1	144.079	-6.44116	1.38896	-4.63741	3.52809e-06	0.000254368
EEF1B2	16615	0.681343	0.14695	4.63656	3.54259e-06	0.000254523
HNRNPAB	7113.51	0.761161	0.164318	4.63225	3.61705e-06	0.000258971
SS18L1	2363.93	0.512206	0.11066	4.62864	3.68075e-06	0.000260814
SUV39H2	2062.5	0.504648	0.109006	4.62955	3.66469e-06	0.000260814
DCT	41.526	2.9582	0.639025	4.62924	3.67014e-06	0.000260814
DNAJB14	2296.83	-0.694699	0.150169	-4.62612	3.72583e-06	0.000263105
TMEM191A	13.9915	-1.87879	0.406268	-4.62452	3.75473e-06	0.000264241
PRDX2	8728.05	0.889652	0.19255	4.62037	3.83065e-06	0.000267756
MUL1	1004.64	-0.788291	0.170608	-4.62047	3.82863e-06	0.000267756
OLMALINC	221.277	1.35292	0.292954	4.61819	3.87102e-06	0.000269664
LMX1B	68.6413	-5.71574	1.23851	-4.61502	3.93067e-06	0.000272897
LTK	151.237	-2.79737	0.606373	-4.61328	3.96368e-06	0.000273503
HIST1H4E	14664	0.802274	0.17391	4.61316	3.96593e-06	0.000273503
PPAT	4256.03	0.849016	0.184082	4.61217	3.98481e-06	0.000273889
PLEKHD1	8.72115	-2.85738	0.619694	-4.61095	4.00838e-06	0.000274594
TMEM53	78.3843	-1.26127	0.273597	-4.60995	4.02756e-06	0.000274995
MCIDAS	2.80193	4.6251	1.00496	4.60226	4.17935e-06	0.000283671
CCNI	5794.62	0.772981	0.167962	4.60212	4.18216e-06	0.000283671
SLC8B1	141.627	-1.90817	0.414813	-4.60007	4.22358e-06	0.000283879
GPR107	3905.2	-0.473187	0.102871	-4.59983	4.22832e-06	0.000283879
DLX3	49.349	5.16066	1.12193	4.5998	4.22891e-06	0.000283879
ZGRF1	3791.29	0.581472	0.126428	4.59924	4.24029e-06	0.000283879
TXN	4478.85	0.777755	0.169147	4.59811	4.26346e-06	0.000284507
ZBTB24	1342.85	0.545098	0.118702	4.59218	4.3865e-06	0.000291773
LINC00900	12.7296	-5.00139	1.08949	-4.59058	4.42018e-06	0.000293068
COQ10A	762.696	-0.864533	0.188367	-4.58962	4.44053e-06	0.000293473
RPS24	37921.4	0.877624	0.191378	4.58581	4.52223e-06	0.000297918
PPP4C	2818.91	-0.563863	0.123062	-4.58195	4.60657e-06	0.000302508
TYMP	34.8041	-1.83704	0.401554	-4.57482	4.76629e-06	0.000312003
PIGM	1135.16	-0.801629	0.175326	-4.57221	4.82596e-06	0.000314909
TM9SF1	1438.55	-0.623034	0.136504	-4.56423	5.01321e-06	0.000326096
EVL	2419.61	1.02859	0.225887	4.55353	5.27521e-06	0.000342059
ZFYVE1	755.475	-0.841572	0.184859	-4.5525	5.30126e-06	0.000342671
PLEKHA2	951.854	-1.62527	0.357167	-4.55045	5.35311e-06	0.000343867
LOC100128885	86.2613	-5.58292	1.22684	-4.55064	5.34825e-06	0.000343867
NUP54	2002.11	0.601561	0.132227	4.54946	5.37842e-06	0.000344419
TMEM87B	684.086	-1.18652	0.261106	-4.54419	5.51468e-06	0.000350965
CEP295NL	130.991	1.81899	0.400246	4.54468	5.50187e-06	0.000350965
FOXK2	6424.34	0.620315	0.136533	4.54332	5.53738e-06	0.000351326
PNPLA8	1826.71	-0.631982	0.139141	-4.54201	5.57196e-06	0.000352107
NKX2-4	18.2921	7.31886	1.61176	4.54092	5.60092e-06	0.000352107
PAPLN	93.4812	-3.07207	0.676467	-4.54135	5.58961e-06	0.000352107
UBE2I	3778.15	0.566057	0.124688	4.53978	5.63117e-06	0.000352933
RRAGC	442.084	-0.953018	0.21008	-4.53645	5.72101e-06	0.000357476
SLC16A1-AS1	314.896	0.8301	0.183067	4.5344	5.7768e-06	0.000358178
TMEM102	65.985	-2.55883	0.564309	-4.53445	5.77542e-06	0.000358178
LOC284412	7.30349	-3.58521	0.790717	-4.53412	5.78434e-06	0.000358178
TRPM4	226.221	-1.64849	0.363814	-4.53115	5.86642e-06	0.000358948
BID	1909.07	0.757424	0.167143	4.5316	5.85394e-06	0.000358948
VPS33B	993.022	-0.665721	0.146893	-4.53202	5.84229e-06	0.000358948
IQCG	274.561	-1.17909	0.260126	-4.53278	5.82138e-06	0.000358948
SYCE1	14.6407	-5.45631	1.20465	-4.52936	5.91628e-06	0.000360928
EHBP1L1	670.014	-1.98297	0.437985	-4.52748	5.96904e-06	0.000362938
DBNL	3424.85	-0.641612	0.141732	-4.52694	5.98443e-06	0.000362938
KAT6A	5305.62	0.41329	0.0913791	4.52281	6.10244e-06	0.00036901
AGBL2	19.2039	-2.48971	0.552191	-4.50879	6.51998e-06	0.000393105
AHCY	10831.9	0.705212	0.156538	4.50504	6.63607e-06	0.000398233
MERTK	200.688	-1.98072	0.439691	-4.5048	6.64365e-06	0.000398233
RPL7	33624.7	0.751205	0.166816	4.50318	6.69426e-06	0.000400104
CDK9	1462.84	-0.589607	0.13096	-4.5022	6.72529e-06	0.000400796
QPCT	204.571	-4.29644	0.956272	-4.4929	7.026e-06	0.00041751
ZNF74	2103.09	0.62215	0.138614	4.48835	7.17765e-06	0.00042292
SLC38A1	24776.2	0.713578	0.158994	4.48809	7.18644e-06	0.00042292
ZBTB33	2208.27	0.504674	0.112457	4.48772	7.19907e-06	0.00042292
OSTM1	1293.54	-0.752024	0.167547	-4.48844	7.1745e-06	0.00042292
BCAP29	1421.85	-0.803037	0.179153	-4.4824	7.38093e-06	0.000432372
RNF43	7.24643	-3.79842	0.847751	-4.48059	7.44369e-06	0.000434813
ACTR6	1513.48	-0.718714	0.160481	-4.47849	7.51725e-06	0.000437869
CIR1	832.071	-0.441744	0.0987676	-4.47256	7.72871e-06	0.000445454
CHPF	1462.75	-1.08408	0.242379	-4.47268	7.72469e-06	0.000445454
ARHGDIB	109.54	-4.04103	0.903544	-4.47242	7.73387e-06	0.000445454
KDM8	230.788	0.724471	0.161942	4.47365	7.6895e-06	0.000445454
LOC653160	38.3148	-1.46578	0.327941	-4.46966	7.83456e-06	0.000449996
SULT1A1	44.4144	-3.16595	0.708781	-4.46676	7.94143e-06	0.000453633
SNHG16	20460.6	0.94194	0.210878	4.46674	7.94188e-06	0.000453633
CCDC3	1208.88	2.22993	0.49978	4.46182	8.12655e-06	0.000457919
PSMC4	4676.42	-0.63033	0.141286	-4.46137	8.14374e-06	0.000457919
SLC3A2	6002.38	0.852795	0.19116	4.46114	8.15231e-06	0.000457919
BNIP2	2485.96	-0.607652	0.136226	-4.46062	8.17237e-06	0.000457919
DHRS1	221.963	-1.08673	0.24346	-4.46368	8.0562e-06	0.000457919
C18orf8	925.819	-0.686062	0.153768	-4.46168	8.13208e-06	0.000457919
ZBED3-AS1	207.102	0.925609	0.207413	4.46264	8.09557e-06	0.000457919
TINAGL1	4.45842	-3.96127	0.888353	-4.45912	8.22978e-06	0.000459886
PHGDH	6097.55	1.1867	0.266246	4.45717	8.30477e-06	0.00046062
UBE3B	2243.87	-0.64844	0.145487	-4.45704	8.30993e-06	0.00046062
PCDHGA11	298.775	-2.15841	0.484238	-4.45733	8.29853e-06	0.00046062
TGFBI	121.122	-4.63048	1.03995	-4.45262	8.48299e-06	0.000468953
THSD4	259.629	-3.12296	0.701659	-4.45082	8.5542e-06	0.000471624
CEP72	639.459	0.682267	0.153341	4.44934	8.61329e-06	0.000473616
TDRD1	422.907	13.0339	2.93125	4.44655	8.7259e-06	0.000478532
PLEKHA3	751.085	-0.621611	0.139864	-4.4444	8.81382e-06	0.000482072
CD2BP2	4639.04	-0.540612	0.121671	-4.44324	8.86134e-06	0.000483389
AMD1	6265.14	0.601487	0.135433	4.44121	8.94532e-06	0.00048643
EIF4E	3144.32	0.539949	0.121589	4.44076	8.96429e-06	0.00048643
NDUFAF2	936.563	0.970498	0.218669	4.4382	9.0713e-06	0.000490945
ANXA9	20.649	-2.36503	0.533921	-4.42955	9.44294e-06	0.000507881
ADCY9	1682.43	0.90439	0.204163	4.42975	9.43421e-06	0.000507881
CFAP43	27.6671	-2.17102	0.490159	-4.4292	9.45811e-06	0.000507881
SLC7A8	24.614	-4.24541	0.95866	-4.42848	9.48983e-06	0.000508261
PER2	563.746	1.13189	0.255676	4.42705	9.55292e-06	0.000510314
DOT1L	2130.72	0.79668	0.180161	4.42206	9.77665e-06	0.000520915
VPS16	1968.37	-0.631254	0.142769	-4.4215	9.8019e-06	0.000520915
ERCC8	1137.18	0.452668	0.102447	4.41856	9.93607e-06	0.000526688
ALDH18A1	6470.5	0.781348	0.176883	4.41732	9.99317e-06	0.000528357
PIFO	4.66999	-3.14203	0.711498	-4.41607	1.0051e-05	0.000528702
H2AFX	3952.31	0.980353	0.221992	4.41616	1.00471e-05	0.000528702
FKBP5	2995.67	1.06673	0.241797	4.41165	1.02584e-05	0.000535517
LOC100130093	158.796	-1.59165	0.360703	-4.41264	1.02117e-05	0.000535517
AP1G2	960.501	-1.08633	0.246217	-4.41206	1.02391e-05	0.000535517
SUPT3H	418.428	0.749166	0.169884	4.40987	1.03431e-05	0.000538573
TDRD5	11.9906	-4.41893	1.00278	-4.40666	1.04977e-05	0.000545243
TMED7	3215.64	-0.596658	0.135437	-4.40542	1.0558e-05	0.000547
POMGNT1	2348.15	-1.01329	0.230066	-4.40435	1.06102e-05	0.000548328
RNLS	26.5295	-3.36887	0.765022	-4.40362	1.06459e-05	0.000548794
KLHL8	1989.49	0.717026	0.162852	4.40292	1.06801e-05	0.000549187
CENPM	1004.45	0.915911	0.208189	4.39942	1.08542e-05	0.000556749
PRDX4	3679.13	0.814525	0.185406	4.39319	1.11697e-05	0.000571512
C6orf89	3836.87	-0.695834	0.158459	-4.39125	1.12699e-05	0.000575212
STAT5B	3226.97	0.984117	0.224138	4.39067	1.13002e-05	0.000575332
SLC6A15	6086.44	1.36238	0.310526	4.38733	1.14748e-05	0.000582786
CAMK1D	1869.25	1.17158	0.267165	4.38522	1.15867e-05	0.000587022
TSTD1	94.8204	-3.21968	0.734692	-4.38235	1.17405e-05	0.000593354
ZNF175	542.051	-0.736456	0.168111	-4.38076	1.18266e-05	0.000596245
ODC1	16997.2	0.932073	0.212867	4.37866	1.1941e-05	0.000600544
MTPAP	2794.91	0.631158	0.144266	4.37497	1.2145e-05	0.000609321
EEF1D	9986.5	0.71267	0.162939	4.37384	1.22082e-05	0.000611004
RALGAPB	5499.23	-0.436881	0.0999763	-4.36985	1.24332e-05	0.000620755
FAM174A	512.099	-1.00087	0.229286	-4.36517	1.27024e-05	0.000632665
ERICH1	663.659	0.608851	0.139597	4.36147	1.29189e-05	0.0006419
DDX17	25620.4	0.534925	0.122686	4.3601	1.30003e-05	0.000644389
MTRR	1384.73	0.566651	0.130016	4.3583	1.31077e-05	0.000647724
DNAJC10	5735.55	-0.531566	0.121977	-4.35792	1.31304e-05	0.000647724
DCXR	1756.81	0.80136	0.183987	4.35552	1.3275e-05	0.000651738
GOLGA8B	1639.23	-1.11814	0.256689	-4.35602	1.32448e-05	0.000651738
VPS39	3094.36	-0.549683	0.126232	-4.35453	1.33355e-05	0.000653154
RBM12B	3744.15	0.321399	0.0738201	4.35382	1.33787e-05	0.000653719
C21orf91	1306.06	0.676067	0.155302	4.35323	1.34147e-05	0.000653929
RBM39	12736.5	0.32165	0.0739458	4.34981	1.36254e-05	0.000662633
C10orf11	15.6522	-2.69213	0.618994	-4.34921	1.36629e-05	0.000662891
SCARB1	2024.84	0.944374	0.217166	4.34864	1.36987e-05	0.000663067
WFDC1	15.4297	-4.41522	1.01583	-4.34643	1.3837e-05	0.000668195
TPMT	551.869	-0.818692	0.18841	-4.34527	1.39102e-05	0.000670157
IGSF8	1015.24	-1.21659	0.280381	-4.33906	1.43091e-05	0.000686849
FOXA3	18.8223	-2.98023	0.686872	-4.33885	1.43232e-05	0.000686849
FAM53B	2289.47	0.913566	0.210598	4.33796	1.43814e-05	0.000688039
MARCKS	18008.1	0.740114	0.170898	4.33074	1.48606e-05	0.000708831
DNAAF1	5.23632	-3.03485	0.700893	-4.32998	1.49123e-05	0.000708831
NDUFA6-AS1	100.372	0.841139	0.194264	4.32988	1.49191e-05	0.000708831
SLC35C2	1923.08	-0.623982	0.144185	-4.32764	1.50713e-05	0.000712778
MIR573	55.8299	0.758567	0.175276	4.32785	1.50571e-05	0.000712778
RBM10	4266.6	0.396698	0.0917173	4.32522	1.5238e-05	0.000719009
HAGLROS	31.8419	-3.37051	0.77981	-4.32222	1.54467e-05	0.000725538
DALRD3	814.583	-0.833432	0.192809	-4.32258	1.54217e-05	0.000725538
SETX	9068.69	-0.514348	0.119053	-4.32034	1.5579e-05	0.000730087
HACD4	10.069	-5.05996	1.17214	-4.31684	1.58279e-05	0.000740073
EMP3	114.886	-3.25883	0.755974	-4.31077	1.62687e-05	0.000758962
CCDC175	9.58462	-2.74872	0.63774	-4.3101	1.63181e-05	0.000759229
CSNK1G1	2306.93	-0.654734	0.151921	-4.30969	1.63481e-05	0.000759229
SET	31039.7	0.533373	0.123794	4.30855	1.64326e-05	0.000761439
KIAA0125	540.389	-5.37386	1.2478	-4.30666	1.65736e-05	0.000766252
BCAS1	7.40218	2.52978	0.587825	4.30363	1.68024e-05	0.000775092
MAP3K12	1762.66	-0.619637	0.144014	-4.3026	1.68803e-05	0.000776945
EEF1G	45110.7	0.717543	0.166796	4.30193	1.69319e-05	0.000777584
ARF3	4250.15	-0.625816	0.145503	-4.30104	1.69995e-05	0.000778954
TOX4	2409.14	-0.359982	0.0837179	-4.29995	1.7084e-05	0.000781093
CCDC189	154.061	-1.15135	0.267807	-4.29918	1.71433e-05	0.000782067
EFHC1	1406.3	-0.87181	0.202839	-4.29803	1.7232e-05	0.000784381
TTC7A	528.734	-0.844864	0.196675	-4.29575	1.74106e-05	0.000790764
ANKRD30B	4.40038	-4.70882	1.09814	-4.28801	1.80278e-05	0.000813422
EPOR	355.896	-1.1078	0.258339	-4.28817	1.80148e-05	0.000813422
CETN4P	7.02562	-1.47418	0.343726	-4.28883	1.79621e-05	0.000813422
CAMKK2	2559.26	0.802701	0.187235	4.28714	1.80992e-05	0.000814859
STAM2	1249.63	-0.573456	0.133785	-4.28641	1.81585e-05	0.00081575
GEMIN5	3628.02	0.735357	0.17167	4.28356	1.83926e-05	0.000822682
GPR68	101.066	-2.55177	0.595648	-4.28402	1.83547e-05	0.000822682
UNC50	1108.31	-0.455707	0.106445	-4.28115	1.85933e-05	0.000829856
PPM1D	2787.83	0.837137	0.195578	4.28031	1.86629e-05	0.000831166
ANKH	1331.56	0.869452	0.203235	4.27806	1.88531e-05	0.000837825
PLXNB3	217.257	-1.76822	0.413449	-4.27675	1.89642e-05	0.00084095
KRT19	65.5644	-2.77499	0.649047	-4.27548	1.90725e-05	0.000843939
DHDH	12.326	-1.90337	0.445275	-4.27458	1.91496e-05	0.000845535
TSC2	3455.61	-0.541538	0.126704	-4.27404	1.9196e-05	0.00084577
SLC7A4	26.6095	-3.06048	0.716183	-4.27332	1.92581e-05	0.000846699
KIAA0319	73.4965	-2.22016	0.51989	-4.27044	1.95092e-05	0.000855913
INHA	53.9402	-1.85765	0.435104	-4.26945	1.95957e-05	0.000856068
LOC105376805	21.1767	-4.14199	0.970075	-4.26976	1.95684e-05	0.000856068
MMP28	78.8172	-2.73441	0.640564	-4.26876	1.96566e-05	0.000856913
DLGAP4	1093.22	0.818015	0.191721	4.2667	1.98387e-05	0.000861202
TET1	2918.89	0.835768	0.195903	4.26623	1.98803e-05	0.000861202
PAPD5	1210.01	0.447348	0.104855	4.26635	1.98694e-05	0.000861202
DKK3	1731.96	-1.46405	0.343303	-4.2646	2.00259e-05	0.000865691
TTLL12	3396.19	0.77672	0.182177	4.26356	2.01198e-05	0.00086793
NT5DC3	1460.52	0.98005	0.230044	4.26027	2.04178e-05	0.000878944
INTS10	3110.35	0.763017	0.179164	4.25876	2.05566e-05	0.000883076
ADK	1556.18	0.770828	0.181039	4.25781	2.0644e-05	0.000884987
AADAT	935.332	0.636628	0.149564	4.25657	2.07587e-05	0.00088806
MEDAG	4.05242	-3.3581	0.78907	-4.25577	2.08335e-05	0.000889414
RSRP1	1703.09	-1.10619	0.259957	-4.25528	2.08786e-05	0.000889499
FBXO38	2566.45	-0.514072	0.120823	-4.25476	2.09275e-05	0.000889743
TRMT6	1879.14	-0.807942	0.189921	-4.25411	2.09886e-05	0.000890504
PDS5A	9106.96	0.343733	0.0808143	4.25337	2.10582e-05	0.000891621
SERPINB9P1	2.07409	-4.11092	0.966714	-4.25246	2.1143e-05	0.00089338
2020-09-03	2787.49	1.26149	0.296736	4.25123	2.126e-05	0.000894658
ANKRD26P1	5.3182	-3.32851	0.782902	-4.2515	2.12341e-05	0.000894658
CBS	8394.92	0.861883	0.202784	4.25025	2.13528e-05	0.000895124
KCND1	101.358	-1.34768	0.317085	-4.2502	2.13579e-05	0.000895124
CSPP1	1419.03	0.427255	0.100562	4.24867	2.15047e-05	0.000899445
PDXP	3118.41	0.785725	0.184976	4.24771	2.15964e-05	0.000901452
SRSF1	26438.8	0.403246	0.0949854	4.24535	2.1825e-05	0.000909155
LIAS	528.408	0.655504	0.154443	4.2443	2.19276e-05	0.000911587
C10orf107	17.1164	-3.5014	0.825659	-4.24073	2.22794e-05	0.000924347
NBEAL1	957.839	-0.69484	0.163892	-4.23962	2.23899e-05	0.000927068
MIR3681HG	53.4201	3.63573	0.857842	4.23823	2.25289e-05	0.000930953
ARMC6	2907.56	0.664212	0.156882	4.23384	2.29736e-05	0.000943794
BOLA3-AS1	736.389	0.844204	0.199417	4.23336	2.30227e-05	0.000943794
LIN37	298.934	-0.673571	0.159072	-4.23439	2.29177e-05	0.000943794
ASB1	2373.78	-0.557373	0.131662	-4.23336	2.3022e-05	0.000943794
PMAIP1	1592.15	0.969873	0.229239	4.23083	2.32829e-05	0.00095068
MAP4K5	3520.87	0.368968	0.0872012	4.23122	2.32424e-05	0.00095068
NTSR1	32.5665	4.98839	1.17939	4.22962	2.34084e-05	0.000953917
HNRNPDL	15795.9	0.479725	0.113472	4.22769	2.36103e-05	0.000960244
TRMT10B	296.282	-0.500445	0.118438	-4.22538	2.38537e-05	0.000968235
CIAO1	4417.49	-0.492281	0.116585	-4.2225	2.41611e-05	0.000978786
ZNF487	34.6483	-1.32092	0.313122	-4.21855	2.45874e-05	0.000994102
CRTC2	594.958	-0.586843	0.139162	-4.21696	2.47613e-05	0.000999176
RNF20	4177.72	-0.498534	0.11829	-4.21452	2.50312e-05	0.00100809
LOC645513	687.225	0.654551	0.155422	4.21144	2.53742e-05	0.00101992
LOC101927560	5.20846	-3.29811	0.783268	-4.21071	2.54571e-05	0.00102126
PHF20	3203.71	0.564619	0.134155	4.20869	2.56853e-05	0.00102841
NME7	915.506	-0.684598	0.162707	-4.20756	2.58143e-05	0.00103157
SLC30A6	2889.41	-0.690409	0.164122	-4.20668	2.59152e-05	0.0010336
STX17	1261.2	-0.607009	0.144334	-4.2056	2.60393e-05	0.00103654
PTPN13	6393.66	1.17051	0.278448	4.20369	2.62596e-05	0.0010433
TMCO1	5569.14	-0.640975	0.152515	-4.20271	2.63739e-05	0.00104583
PIGT	2671.8	-0.622412	0.148122	-4.20202	2.64549e-05	0.00104703
PKNOX1	1115.22	0.557267	0.132675	4.20024	2.66628e-05	0.00105323
CHTF18	2276.43	0.500058	0.119228	4.19412	2.73933e-05	0.00107788
CARM1	2086.03	0.731006	0.174279	4.19447	2.73515e-05	0.00107788
C22orf29	1514.51	0.638893	0.152346	4.1937	2.74435e-05	0.00107788
LYNX1	316.036	-2.28572	0.545134	-4.19295	2.75347e-05	0.0010794
ALKBH2	1335.14	0.59892	0.142992	4.18848	2.80824e-05	0.0010967
ARMC9	1432.73	-0.938392	0.224023	-4.18882	2.80411e-05	0.0010967
EXOC1	2840.63	-0.538497	0.128598	-4.18744	2.82124e-05	0.0010997
PSMG1	1517.53	0.653376	0.156105	4.1855	2.84537e-05	0.00110285
LHX6	89.1063	2.98747	0.713763	4.18552	2.84516e-05	0.00110285
IFIT5	1810.72	0.712017	0.170091	4.18609	2.83806e-05	0.00110285
MIR3654	108.457	0.74255	0.177608	4.18085	2.90422e-05	0.00112355
HMGA1	7471.79	0.885918	0.212007	4.17871	2.93162e-05	0.00112886
CCDC146	77.1792	-1.666	0.398639	-4.17922	2.92511e-05	0.00112886
C16orf52	1010.54	-0.546826	0.130867	-4.1785	2.93437e-05	0.00112886
MTM1	209.215	-0.868174	0.207843	-4.17707	2.95285e-05	0.00112964
ASF1A	1577.46	0.732278	0.175303	4.17723	2.95087e-05	0.00112964
SLIT2-IT1	33.0677	2.54711	0.609662	4.1779	2.94213e-05	0.00112964
GACAT3	113.624	3.28625	0.787906	4.17087	3.03437e-05	0.00115868
CCDC141	4.64557	-3.99013	0.957303	-4.16809	3.07157e-05	0.00116856
SPICE1	1422.66	-0.764895	0.18351	-4.16813	3.07107e-05	0.00116856
PKHD1	275.442	-3.23623	0.776516	-4.16763	3.07785e-05	0.00116879
GATSL3	109.812	-1.25635	0.301533	-4.16654	3.09254e-05	0.00117221
MDN1	16947.7	0.616814	0.14807	4.1657	3.10401e-05	0.0011744
TIMM44	2338.56	0.717281	0.172641	4.15474	3.25653e-05	0.00122985
MAP4K2	613.727	-0.835756	0.201235	-4.15312	3.27967e-05	0.00123632
CORO1B	1581.9	-0.627977	0.151276	-4.15121	3.30723e-05	0.00123991
ZNF684	191.29	-0.783374	0.188709	-4.15124	3.30684e-05	0.00123991
ABHD4	131.565	-1.52705	0.367802	-4.15182	3.29846e-05	0.00123991
CEP57	3093.5	0.725885	0.174928	4.14963	3.3301e-05	0.00124044
ELL2	539.698	-2.46212	0.593306	-4.14983	3.32722e-05	0.00124044
TRIM62	151.763	-1.27339	0.306857	-4.14977	3.32808e-05	0.00124044
LINC00890	434.885	-3.89223	0.938011	-4.14945	3.33271e-05	0.00124044
TBL1X	1486.72	0.782851	0.188703	4.14859	3.34525e-05	0.00124287
GPS2	1502.1	-0.74361	0.179297	-4.14737	3.3631e-05	0.00124725
RNF166	746.305	0.710058	0.171322	4.14459	3.40422e-05	0.00126017
GBP5	7.35134	-3.53164	0.85219	-4.14419	3.41015e-05	0.00126017
RSL1D1	7767.37	0.576073	0.139052	4.14287	3.42988e-05	0.00126519
SNORD30	100.384	0.812346	0.196155	4.14136	3.45258e-05	0.00127129
FAM181B	113.516	-2.22058	0.536315	-4.14044	3.46634e-05	0.00127408
DCDC5	9.22651	-2.6684	0.644726	-4.13881	3.49114e-05	0.00127915
SECISBP2	3302.52	0.615351	0.148682	4.13872	3.49255e-05	0.00127915
COQ10B	537.293	-0.931631	0.225162	-4.13761	3.50936e-05	0.00128303
VIMP	1696.22	-0.777462	0.18792	-4.1372	3.51569e-05	0.00128307
ITSN2	1327.44	-0.935123	0.226074	-4.13635	3.52873e-05	0.00128556
DMKN	3.08789	-5.1095	1.23564	-4.13511	3.54787e-05	0.00129025
B4GALT4	1047.52	-0.805887	0.194994	-4.13289	3.58234e-05	0.00130049
SH2D5	280.331	1.91616	0.46388	4.13071	3.61642e-05	0.00131056
ANKRD33B	394.472	2.08588	0.505396	4.12723	3.67167e-05	0.00132616
TRPV4	2.39196	-3.01334	0.730192	-4.12678	3.67878e-05	0.00132616
NPHP3	174.507	-0.836347	0.202654	-4.12697	3.67576e-05	0.00132616
PGM5	19.5349	6.62048	1.60509	4.12468	3.71256e-05	0.001336
KIF9	185.217	-0.914749	0.221824	-4.12376	3.72745e-05	0.0013367
BLVRB	205.481	-1.62355	0.393699	-4.12383	3.72621e-05	0.0013367
FAM177A1	881.328	-0.524632	0.127242	-4.1231	3.73807e-05	0.00133818
FRG1BP	326.705	-1.01158	0.245537	-4.11985	3.79115e-05	0.00135483
RPP30	1767.66	0.568887	0.138265	4.11448	3.8806e-05	0.0013844
HIST1H2BN	3837.13	0.9017	0.21919	4.11379	3.8921e-05	0.0013861
MCAT	715.23	0.5934	0.144289	4.11259	3.91249e-05	0.00139021
CLDN23	12.5424	-3.27277	0.795845	-4.11231	3.91713e-05	0.00139021
RAC3	2119.47	0.935466	0.227626	4.10967	3.96228e-05	0.00140382
MFAP3	4726.56	-0.53163	0.129579	-4.10276	4.08251e-05	0.00144394
NOA1	1614.65	0.744217	0.181534	4.09961	4.13848e-05	0.00146122
SIRT1	1649.78	0.412372	0.100644	4.09732	4.17961e-05	0.00147322
ACOT11	385.428	-1.4576	0.355812	-4.09655	4.19354e-05	0.00147561
FASTKD3	715.239	0.488045	0.119199	4.09437	4.23312e-05	0.001487
LINC00987	21.1803	-2.21787	0.541888	-4.09286	4.26082e-05	0.00149418
RGS10	517.201	2.12038	0.518206	4.09177	4.28095e-05	0.0014987
GPBP1	5414.47	0.42419	0.103832	4.08535	4.40103e-05	0.00153475
MAPK13	193.87	-1.9367	0.474026	-4.08564	4.39563e-05	0.00153475
OSMR	97.6378	-4.10783	1.00567	-4.08468	4.4137e-05	0.00153475
SNORA75	51.0757	0.886131	0.216931	4.08486	4.41033e-05	0.00153475
IGFN1	9.74906	-3.50691	0.858853	-4.08325	4.44099e-05	0.00154164
PRPF39	2204.58	0.371595	0.0910154	4.08276	4.45032e-05	0.00154228
MAP3K6	291.354	-1.58865	0.389203	-4.08182	4.4685e-05	0.00154598
RNF130	1986.07	0.769776	0.188686	4.07966	4.5101e-05	0.00155776
TRIM65	2379.03	0.782593	0.191864	4.07889	4.5251e-05	0.00156033
PPP1R35	651.936	-0.905664	0.222187	-4.07614	4.57903e-05	0.00157366
TAF4B	1370.94	0.993427	0.243711	4.07625	4.57686e-05	0.00157366
ANKRD42	288.534	-1.12451	0.276266	-4.07038	4.69362e-05	0.00161036
NME5	33.6423	-1.97964	0.486539	-4.06882	4.72522e-05	0.00161582
PRSS56	31.8928	-4.79449	1.17831	-4.06896	4.72225e-05	0.00161582
MYB	380.608	1.25171	0.307767	4.06707	4.7607e-05	0.00162526
TJP3	5.08997	-4.12293	1.01385	-4.06662	4.77e-05	0.00162574
DDX10	2279.38	0.877881	0.215962	4.06497	4.80389e-05	0.00163459
DSP	18.3725	-5.73873	1.41244	-4.06298	4.84497e-05	0.00164585
GPT2	3007.43	0.896849	0.220827	4.06132	4.8797e-05	0.00165221
FGF10-AS1	39.473	4.07957	1.00443	4.06159	4.87398e-05	0.00165221
ADIPOR1	3586.97	-0.813377	0.200461	-4.05753	4.95953e-05	0.00167648
BCL7A	2433.02	0.624539	0.153971	4.05621	4.98764e-05	0.00168323
KIAA0556	999.144	-0.444392	0.109584	-4.05527	5.0077e-05	0.00168724
MTHFR	1028.05	-0.889293	0.219355	-4.05413	5.0322e-05	0.00169272
CASC1	14.1748	-1.40432	0.346875	-4.04849	5.15493e-05	0.00173118
ARRDC1	300.371	-0.90199	0.222983	-4.04511	5.22986e-05	0.00175249
SNHG15	1786.14	0.819363	0.202569	4.04486	5.23536e-05	0.00175249
MRPL15	1953.64	0.689548	0.1705	4.04426	5.24893e-05	0.00175418
EARS2	2588.75	0.461211	0.114056	4.04371	5.26116e-05	0.00175542
2020-09-12	5.27021	-2.56107	0.633461	-4.04297	5.27776e-05	0.00175812
ZMYM6NB	158.904	-1.35687	0.335711	-4.04178	5.30474e-05	0.00176425
SIPA1	441.013	-1.38208	0.342126	-4.03967	5.35263e-05	0.00177732
ATG101	1136.8	-0.830406	0.205584	-4.03926	5.36197e-05	0.00177755
ALPK3	32.3162	-2.01616	0.499394	-4.03721	5.40905e-05	0.00179028
PIP5KL1	174.258	-1.23849	0.306839	-4.03627	5.4307e-05	0.00179457
TCTN2	517.111	-1.00139	0.248178	-4.03497	5.46095e-05	0.00180168
RPS15A	22771.5	0.700019	0.17365	4.03119	5.54941e-05	0.00182502
FARSB	3809.95	0.871344	0.21615	4.03121	5.54909e-05	0.00182502
DGKD	2729.31	0.470903	0.116876	4.02908	5.59947e-05	0.00183855
MTHFD1L	2304.22	1.05357	0.261549	4.0282	5.62059e-05	0.0018417
GSKIP	871.83	-0.584111	0.145015	-4.02793	5.62691e-05	0.0018417
WDR89	1287.12	0.406548	0.100967	4.02653	5.66053e-05	0.00184684
ZBTB21	1735.53	0.628257	0.156029	4.02654	5.66038e-05	0.00184684
PSD4	51.8124	-3.81191	0.946894	-4.0257	5.68065e-05	0.00185047
DUSP18	165.432	-1.01065	0.251206	-4.02319	5.74149e-05	0.00186734
STAT1	2748.81	-0.759573	0.18887	-4.02167	5.77879e-05	0.00187502
TMEM184C	1970.78	-0.373374	0.0928449	-4.02148	5.78328e-05	0.00187502
PHLDB3	289.096	-1.26475	0.314666	-4.01934	5.83603e-05	0.00188915
RPS10P7	8.77465	-3.05756	0.760985	-4.0179	5.87192e-05	0.00189779
CCDC126	432.403	-0.825456	0.205487	-4.01707	5.89255e-05	0.00189851
ADAMTS20	807.976	2.45006	0.60987	4.01734	5.88584e-05	0.00189851
RBMX	20782.9	0.457816	0.114	4.01594	5.92083e-05	0.00190464
SLC31A2	272.878	-1.37661	0.342868	-4.01498	5.94505e-05	0.00190946
SNORD31	303.567	0.794935	0.198353	4.00767	6.13196e-05	0.00196642
CFAP77	9.70465	-2.73543	0.682824	-4.00606	6.17407e-05	0.00197685
TMEM19	1720.73	-0.622023	0.155307	-4.00512	6.19862e-05	0.00198164
CLSTN3	1680.03	-0.998727	0.249386	-4.00475	6.2084e-05	0.00198169
AASDHPPT	4145.47	0.743194	0.185631	4.00362	6.23815e-05	0.00198482
EPB41L4A-AS1	1297.15	1.01102	0.252547	4.00328	6.24709e-05	0.00198482
EP300-AS1	53.7726	1.30329	0.325553	4.00332	6.24604e-05	0.00198482
SYNCRIP	12564.7	0.61779	0.15436	4.00227	6.27367e-05	0.0019902
METTL3	3274.49	-0.557457	0.139323	-4.00119	6.30234e-05	0.00199316
TMEM115	1563.93	-0.677545	0.169335	-4.00121	6.30186e-05	0.00199316
ZNF37A	2450.62	0.67235	0.168329	3.99427	6.48939e-05	0.00204918
MKRN1	3386.35	-0.451101	0.112972	-3.99303	6.52347e-05	0.00205679
FAM103A1	866.391	-0.787396	0.197257	-3.99173	6.55934e-05	0.00206494
APLNR	27.6054	-3.93838	0.987106	-3.98982	6.61234e-05	0.00207845
FBN2	719.672	4.66109	1.16842	3.98923	6.62889e-05	0.00208048
MATR3	32704.6	0.340585	0.0853957	3.98831	6.65453e-05	0.00208536
MIR3198-1	7.42786	1.62247	0.406899	3.9874	6.68003e-05	0.00209017
UGGT1	10550	-0.535331	0.134269	-3.98702	6.69096e-05	0.00209042
LOC101929723	12.2793	-2.09721	0.526217	-3.98544	6.7355e-05	0.00209798
SUMO2	11656	0.554263	0.139066	3.98561	6.73078e-05	0.00209798
BARX1	8.00016	4.57664	1.14869	3.98425	6.76948e-05	0.00210538
SLC38A9	1114.45	-0.472531	0.118675	-3.98171	6.84216e-05	0.00212478
CCPG1	267.715	-0.8692	0.218336	-3.98103	6.86184e-05	0.00212769
SLC19A1	1352.99	0.66429	0.166993	3.97796	6.95087e-05	0.00215206
MRPL1	900.572	0.625993	0.157386	3.97743	6.96634e-05	0.00215361
GBP4	207.87	-4.99701	1.25648	-3.97699	6.97922e-05	0.00215436
XPO5	8320.49	0.558549	0.140499	3.97547	7.02406e-05	0.00216496
RNF114	2627.61	0.584266	0.147018	3.97411	7.06431e-05	0.00217412
DHX29	2837.66	0.375395	0.0944826	3.97317	7.09231e-05	0.00217624
C22orf39	1240.65	0.665341	0.167458	3.97317	7.0921e-05	0.00217624
ALDH1A3	532.336	-2.89085	0.7279	-3.97149	7.14241e-05	0.00218511
CCDC94	693.527	0.613908	0.154568	3.97176	7.1343e-05	0.00218511
THAP9	650.27	0.595895	0.150112	3.96966	7.19767e-05	0.00219619
SLC52A2	1883.68	-0.733716	0.184835	-3.96958	7.19994e-05	0.00219619
RAB6C-AS1	7.3775	-3.5863	0.904107	-3.96668	7.28821e-05	0.00221677
MAD2L1	4519.81	0.709802	0.178942	3.96665	7.28889e-05	0.00221677
TMEM8A	1472.56	-0.856442	0.215941	-3.9661	7.30588e-05	0.00221866
PPP1R16A	892.231	-0.740678	0.186797	-3.96515	7.33505e-05	0.00222425
ANKRD20A5P	17.5606	-3.12155	0.787519	-3.96377	7.37747e-05	0.00223383
DPM2	1231.25	-0.641915	0.16203	-3.96171	7.44163e-05	0.00224665
DNAJC28	75.9689	-0.860605	0.217218	-3.96195	7.43411e-05	0.00224665
CBLN1	739.975	1.60904	0.406279	3.96042	7.48168e-05	0.00225544
C14orf93	642.327	0.744175	0.187973	3.95895	7.52792e-05	0.00225947
RAF1	5433.66	0.586492	0.148138	3.95909	7.52372e-05	0.00225947
TAF10	972.192	-0.714273	0.180394	-3.95952	7.5099e-05	0.00225947
GSTK1	1155.03	-0.979153	0.247447	-3.95703	7.58874e-05	0.00227442
GPNMB	121.209	-2.59246	0.655403	-3.95552	7.63694e-05	0.00227563
RPL7A	43771.2	0.605635	0.15311	3.95557	7.63534e-05	0.00227563
SNORD25	323.568	0.754162	0.190642	3.95591	7.62432e-05	0.00227563
SPCS1	1935	-0.677996	0.171377	-3.95617	7.61603e-05	0.00227563
MFSD1	1748.49	-0.711086	0.179881	-3.95309	7.71494e-05	0.00229556
ERBB3	26.9926	-2.15209	0.544687	-3.95106	7.7806e-05	0.00231176
LOC728554	509.73	0.796589	0.201654	3.95029	7.80577e-05	0.0023159
PSAT1	3844.26	1.05591	0.267467	3.94781	7.88705e-05	0.00233665
ANAPC7	4125.45	0.51141	0.129585	3.94652	7.92942e-05	0.00234583
IQCE	1016.57	-0.84313	0.213708	-3.94523	7.97222e-05	0.00235512
HIST3H2A	2953.77	0.870713	0.220754	3.94426	8.00473e-05	0.00236134
PHYHD1	69.0634	3.10236	0.786909	3.94246	8.06495e-05	0.00237195
SNORA18	297.813	0.971395	0.246412	3.94216	8.07522e-05	0.00237195
ZNF227	1617.41	-0.68989	0.174992	-3.94241	8.0667e-05	0.00237195
MFSD14B	2373.53	-0.700947	0.177837	-3.94153	8.0965e-05	0.00237482
MOGS	2326.62	-0.471321	0.119612	-3.94041	8.13419e-05	0.00238249
TTN	93.8613	-1.73757	0.441194	-3.93834	8.20473e-05	0.00239974
KANK1	19.6605	3.8937	0.989087	3.93666	8.26236e-05	0.00241317
PDCD10	1547.7	-0.608375	0.154572	-3.93587	8.28974e-05	0.00241774
NDUFV3	1533.62	0.571365	0.145273	3.93305	8.38763e-05	0.00243939
COPE	3683.07	-0.543722	0.138236	-3.93329	8.37898e-05	0.00243939
VEGFB	844.341	-0.668872	0.17016	-3.93084	8.46507e-05	0.00245845
ROPN1B	2.18889	-3.43592	0.875389	-3.92502	8.67236e-05	0.00251145
BTBD19	42.5463	-1.83252	0.466875	-3.92508	8.67011e-05	0.00251145
ATF4	12486.6	0.686849	0.175007	3.92469	8.68412e-05	0.00251145
HSD3B7	70.0344	-1.08214	0.275972	-3.92118	8.81182e-05	0.00254481
PTGS1	41.3905	-3.00095	0.765729	-3.91907	8.88912e-05	0.00255997
RPS12	21584.1	0.872485	0.222614	3.91927	8.88161e-05	0.00255997
NDUFAF7	1157.98	-0.548887	0.140068	-3.91872	8.90205e-05	0.00256012
METAP1	2034.97	0.470798	0.120198	3.91686	8.971e-05	0.00257635
THAP12	4407.46	0.572039	0.146134	3.91449	9.05967e-05	0.0025982
SAMD9	488.024	-3.52449	0.900916	-3.91212	9.14892e-05	0.00262015
PCDHB6	137.375	-2.52554	0.645747	-3.91104	9.18984e-05	0.00262822
TKT	11178.8	0.686849	0.17564	3.91054	9.20883e-05	0.00263
ERICH6-AS1	54.0024	-0.987595	0.252577	-3.91007	9.22697e-05	0.00263154
SHISA4	239.835	-1.72613	0.441966	-3.90558	9.40012e-05	0.00267722
KLHL21	737.532	0.917674	0.235002	3.90496	9.42394e-05	0.00267884
C1orf122	839.075	-0.970066	0.248432	-3.90476	9.4318e-05	0.00267884
ANKRD65	46.4901	-2.73101	0.69983	-3.9024	9.52446e-05	0.00270144
PKNOX2	57.3376	3.2155	0.824067	3.90199	9.54036e-05	0.00270223
LINC00528	11.0849	1.53593	0.39372	3.90107	9.57669e-05	0.0027088
NME1	3823.46	0.851304	0.218249	3.90062	9.59474e-05	0.00271019
MIR641	43.3138	0.96243	0.246842	3.89898	9.66e-05	0.00272438
SMYD3	1714.99	1.43489	0.368043	3.89869	9.67142e-05	0.00272438
LOC100128361	242.736	0.901721	0.23132	3.89815	9.69302e-05	0.0027248
GLI4	277.439	-0.766068	0.196529	-3.89799	9.69934e-05	0.0027248
RNF32	38.7501	-1.64294	0.421666	-3.89631	9.76683e-05	0.00274003
VIP	1966.22	-3.4924	0.896434	-3.89588	9.78439e-05	0.00274123
POSTN	879.685	-6.26279	1.60775	-3.89538	9.80438e-05	0.0027431
PCDHB8	239.775	-2.30605	0.592221	-3.89391	9.8642e-05	0.0027561
CTR9	2682.19	-0.590147	0.151586	-3.89315	9.89503e-05	0.00276097
MVP	391.786	-1.89286	0.486384	-3.89169	9.95468e-05	0.00277386
MRPS30	1992.03	0.491687	0.126402	3.88985	0.000100305	0.00277996
YTHDF1	2638.88	0.486868	0.125135	3.89073	9.9943e-05	0.00277996
MIR5690	8.32494	1.50141	0.385961	3.89006	0.000100219	0.00277996
METTL16	1823.58	0.727036	0.186887	3.89025	0.000100143	0.00277996
PPP2R2A	2114.87	0.552931	0.14216	3.8895	0.000100453	0.00278032
GCN1	14431	-0.446081	0.114708	-3.88884	0.000100725	0.00278413
2020-03-02	385.414	-0.870763	0.223963	-3.88798	0.000101081	0.00278937
C2orf88	37.6862	-1.57354	0.404744	-3.88773	0.000101186	0.00278937
UBL7	2002.21	-0.668395	0.171949	-3.88717	0.00010142	0.00279209
AOC3	18.4349	-1.42612	0.367013	-3.88575	0.000102016	0.00280477
SLC35F5	2450.48	-0.476389	0.122649	-3.88415	0.000102687	0.00281944
TIGD2	419.443	0.686787	0.176863	3.88315	0.00010311	0.0028273
TRMT112	4226.26	-0.548644	0.141351	-3.88143	0.000103845	0.00284366
SNORD26	127.26	0.753683	0.194291	3.87914	0.000104826	0.00286674
UBALD2	648.62	0.539644	0.139131	3.87866	0.000105033	0.00286857
SNHG21	359.41	-0.771424	0.198999	-3.87652	0.000105962	0.00288217
TRAP1	8396.28	0.812502	0.209613	3.8762	0.0001061	0.00288217
PLOD3	1633.54	-1.01698	0.262384	-3.8759	0.000106229	0.00288217
ASPSCR1	1603.84	0.533615	0.137637	3.87698	0.000105759	0.00288217
SLC25A37	2075.51	0.7707	0.198813	3.87651	0.000105967	0.00288217
USP19	3798.37	-0.561162	0.144806	-3.87528	0.000106504	0.00288583
CEP19	196.546	-0.832037	0.214755	-3.87435	0.000106909	0.002893
USP36	2266.37	0.711913	0.183774	3.87384	0.000107132	0.00289523
FAM35DP	6.32786	-1.50131	0.387713	-3.87222	0.000107847	0.00291074
SMOC2	154.62	4.36601	1.12765	3.87178	0.000108045	0.00291228
DUSP22	423.493	-1.40319	0.362667	-3.86909	0.000109242	0.00294071
PSTK	173.457	0.832885	0.215307	3.86836	0.00010957	0.00294566
SNORD1B	28.9038	0.889661	0.230027	3.86764	0.000109893	0.0029505
BTBD17	40.8272	4.72437	1.22177	3.86683	0.000110258	0.00295364
PLAC1	79.409	3.30676	0.855177	3.86675	0.000110296	0.00295364
TRMT1	2285.18	0.802904	0.207661	3.86642	0.000110444	0.00295376
PDZD11	880.107	-0.465135	0.120347	-3.86495	0.000111114	0.00296784
PPP1R21	652.914	-0.639947	0.165592	-3.8646	0.000111271	0.00296818
ABHD8	447.075	-0.689991	0.178597	-3.8634	0.000111818	0.00297893
NAF1	370.856	0.613717	0.159115	3.85707	0.000114753	0.00305106
RUNX1T1	1567.71	1.39236	0.361002	3.85692	0.000114827	0.00305106
FUCA1	200.536	-1.57769	0.409087	-3.85661	0.00011497	0.00305106
2020-09-09	13051.8	0.795256	0.206279	3.85524	0.000115618	0.00306432
POP1	2818.4	0.8282	0.214893	3.85401	0.0001162	0.00307512
MRPL48	1337.43	0.726315	0.18847	3.85375	0.000116324	0.00307512
HIST1H1E	29902.9	0.836219	0.217039	3.85286	0.000116747	0.00308236
TPRG1L	340.949	-1.06278	0.275952	-3.85133	0.000117479	0.00309378
WDFY3-AS2	61.9871	1.16513	0.302522	3.85139	0.000117448	0.00309378
SRL	5.48517	2.92693	0.760405	3.84917	0.000118517	0.00311711
SUN2	3040.02	0.876224	0.227724	3.84774	0.000119214	0.00313146
UGDH	1762.25	0.52879	0.137487	3.84611	0.000120006	0.00314825
SPAG1	196.972	-1.16409	0.302841	-3.84389	0.000121099	0.00317288
DCTPP1	1703.64	0.793009	0.206343	3.84316	0.000121458	0.00317825
JADE1	3287.9	0.633604	0.1649	3.84235	0.00012186	0.00318076
XYLB	698.211	0.877937	0.228494	3.84228	0.000121897	0.00318076
CEBPB-AS1	79.476	1.05706	0.275131	3.84204	0.000122016	0.00318076
LOC285847	37.9309	1.39804	0.363939	3.84142	0.000122326	0.0031848
REXO2	1144.99	1.10703	0.288216	3.84098	0.000122542	0.00318641
GCLC	1841.71	0.454484	0.118345	3.84034	0.000122865	0.00319078
SLC7A5	5809.9	1.26194	0.328691	3.83928	0.000123396	0.00320055
RPS6KB1	3508.89	0.634536	0.165365	3.83718	0.000124453	0.00322391
SNORD134	147.573	0.806162	0.210123	3.83661	0.000124744	0.00322737
LDHB	34470.7	0.563476	0.146929	3.83502	0.000125553	0.00324424
LOC100134317	3.32776	-2.74164	0.715162	-3.83359	0.000126288	0.00325508
MCPH1	1797.06	0.511553	0.133437	3.83368	0.000126242	0.00325508
SHPRH	4138.74	0.64534	0.16839	3.8324	0.000126898	0.00326001
ENDOV	467.007	-1.25828	0.328337	-3.83229	0.000126954	0.00326001
CFAP206	31.8987	-1.70333	0.444463	-3.83234	0.00012693	0.00326001
BIRC5	7112.04	0.653605	0.170591	3.83141	0.000127411	0.00326767
DLL4	32.3759	2.31548	0.604527	3.83024	0.000128019	0.0032792
DCN	523.602	-4.04958	1.05736	-3.82988	0.000128207	0.00327993
HNRNPH1	23648.6	0.452448	0.118195	3.82799	0.000129193	0.00329699
CCDC65	10.0786	-1.88415	0.492203	-3.82799	0.000129193	0.00329699
GOLGA2P5	381.796	-0.823857	0.215242	-3.82758	0.000129411	0.00329847
SNORA40	309.227	0.861604	0.22527	3.82476	0.0001309	0.00333228
SPAG6	110.197	-2.59423	0.678395	-3.82408	0.000131264	0.00333743
FZD8	186.389	2.09206	0.547315	3.8224	0.000132157	0.00335601
GOLGA3	6826.85	-0.562764	0.147277	-3.82113	0.000132843	0.00336927
NWD2	101.526	4.22338	1.10546	3.82048	0.000133191	0.00337394
TFAP2A	30.0734	5.45225	1.42772	3.81886	0.00013407	0.00339206
MIR210HG	83.9363	-1.29209	0.338445	-3.81772	0.000134691	0.00340358
AP5Z1	1272.47	-0.662614	0.173644	-3.81593	0.000135672	0.00342419
SLC6A6	2277.23	1.00924	0.264576	3.81455	0.000136434	0.00343919
GLB1L	173.716	-0.808817	0.212061	-3.81407	0.000136694	0.00344155
SLC9A7P1	16.8434	-2.89751	0.760142	-3.81181	0.000137954	0.00346903
CCDC177	311.336	2.28027	0.598522	3.80985	0.000139054	0.00349243
CMYA5	30.8043	-1.33481	0.350399	-3.80939	0.000139309	0.0034946
CRKL	7565.03	0.421171	0.110571	3.80904	0.000139509	0.00349535
LBX2	72.2774	2.44783	0.642704	3.80865	0.000139729	0.00349662
NECAB2	53.3152	2.47061	0.648741	3.80831	0.000139919	0.00349713
VIPR2	206.105	3.38704	0.889474	3.80791	0.000140146	0.00349857
ATP5O	4437.29	0.510717	0.134134	3.80751	0.000140376	0.00350006
YIPF3	2682.96	-0.493065	0.129519	-3.80688	0.000140734	0.00350474
TMEM67	667.626	-0.795925	0.209107	-3.80631	0.000141054	0.00350848
EFCAB5	35.7486	1.51821	0.399036	3.80468	0.000141986	0.00352555
SUPV3L1	1701.68	0.505703	0.132922	3.80452	0.000142082	0.00352555
TLN1	9001.17	-0.663157	0.174404	-3.80242	0.000143287	0.00354741
SMIM12	963.205	-0.651422	0.171319	-3.80239	0.000143307	0.00354741
PACRG	49.5704	-1.98444	0.522	-3.8016	0.000143764	0.00355445
RAPGEF1	2459.11	0.71415	0.188006	3.79854	0.00014555	0.00359429
OCLN	40.1899	-2.47227	0.650976	-3.79779	0.00014599	0.00360086
PM20D2	2698.92	0.68036	0.179183	3.79701	0.000146451	0.00360385
LPCAT3	674.074	-0.898583	0.23668	-3.79662	0.000146683	0.00360385
ABCE1	7932.44	0.669598	0.176377	3.7964	0.00014681	0.00360385
CENPP	713.708	0.768415	0.202381	3.79687	0.000146535	0.00360385
LENEP	36.7104	0.839987	0.221298	3.79572	0.000147215	0.00360947
LTN1	5331.44	-0.360638	0.0951206	-3.79137	0.000149818	0.00366487
TUBB1	4.79515	-2.23662	0.589928	-3.79135	0.00014983	0.00366487
BBOF1	60.512	-1.38371	0.365038	-3.79061	0.000150279	0.00367152
HPCAL4	586.967	-2.21761	0.585176	-3.78964	0.000150865	0.00368146
MIR342	6.98288	1.74324	0.460172	3.78823	0.000151725	0.00369424
ZNF283	676.668	-0.970788	0.256267	-3.78819	0.000151747	0.00369424
LOC105379477	43.5658	-1.90296	0.502538	-3.78671	0.000152658	0.00371204
CDC7	2601.03	0.874842	0.231055	3.78629	0.000152915	0.0037139
ESF1	2256.93	0.564136	0.149032	3.78534	0.000153501	0.00372376
HRAT92	3.86711	3.45944	0.914026	3.78484	0.00015381	0.00372687
SUSD5	1002.93	2.24584	0.593437	3.78445	0.000154047	0.00372823
ADPRHL2	901.369	-0.941988	0.24901	-3.78293	0.000154992	0.0037467
FAM160A2	772.843	-0.542505	0.143459	-3.78159	0.000155828	0.0037625
SETMAR	1167.4	0.738554	0.195379	3.78011	0.000156757	0.0037787
FEZ2	1462.25	-0.638635	0.169	-3.7789	0.000157523	0.0037787
ELMSAN1	1399.23	0.62208	0.164594	3.77949	0.000157153	0.0037787
ILK	1964.84	-0.653904	0.173056	-3.77857	0.000157732	0.0037787
PCDHB17P	52.6377	-2.25995	0.598109	-3.7785	0.000157777	0.0037787
LOC389641	2.50517	-4.29903	1.13746	-3.77949	0.000157152	0.0037787
PRPF18	1158.34	-0.427048	0.113021	-3.77849	0.000157782	0.0037787
ATP6V1E1	3135.66	-0.489005	0.129473	-3.7769	0.000158792	0.00379848
LOC375196	5.08124	-3.16353	0.838622	-3.77229	0.000161756	0.00386491
STK36	1613.54	-0.806126	0.213731	-3.77169	0.000162143	0.00386967
PPP3CA	2850.03	0.611931	0.162269	3.77108	0.000162541	0.00387468
TBC1D2	144.817	-1.12841	0.29931	-3.77004	0.000163219	0.00388634
E4F1	1603.42	0.32205	0.0854457	3.76906	0.000163865	0.00389543
SNORA9	183.835	0.807144	0.21416	3.76888	0.000163978	0.00389543
TTC7B	1098.39	0.682408	0.181105	3.76802	0.000164551	0.00390453
XKRX	107.64	-2.3713	0.629555	-3.76663	0.000165465	0.00392172
JAM2	927.086	1.22066	0.324167	3.76554	0.000166192	0.00393442
RBM26-AS1	158.683	0.970724	0.257867	3.76444	0.000166924	0.00394722
PACSIN2	2305.28	0.490318	0.13028	3.76356	0.000167512	0.00395658
ENDOG	1238.16	0.78048	0.207448	3.76229	0.000168363	0.00396759
CBX2	6731.77	0.770564	0.2048	3.76252	0.000168209	0.00396759
CDK5	1164.17	-0.740031	0.196713	-3.76199	0.000168567	0.00396786
GMEB2	1327.4	0.446834	0.118786	3.76168	0.000168773	0.0039682
SKA3	1172.79	0.664609	0.176766	3.75982	0.000170036	0.00399334
TPP1	386.157	-0.995056	0.264734	-3.7587	0.000170799	0.00400669
HIST1H1C	31344.4	0.797419	0.212364	3.75496	0.000173371	0.00406107
ZNF461	401.732	-0.65055	0.17326	-3.75475	0.000173511	0.00406107
QRSL1	1335.9	0.424094	0.112958	3.75444	0.000173727	0.00406151
CWC22	1725.68	-0.47579	0.126804	-3.75217	0.000175312	0.00409392
ZNF230	428.386	-0.726942	0.19376	-3.75176	0.0001756	0.00409601
HIST1H2BF	4560.59	0.857855	0.228686	3.75124	0.000175965	0.00409988
RHBDL1	193.019	-1.17552	0.313441	-3.75035	0.000176585	0.00410969
SIX4	448.956	2.04753	0.545999	3.75006	0.000176795	0.00410994
FAM200A	640.626	-0.474277	0.126506	-3.74906	0.000177497	0.0041216
CARD8	852.998	-0.746765	0.199237	-3.74812	0.000178166	0.00413248
KATNB1	2356.27	0.617178	0.164706	3.74714	0.000178865	0.00414404
NAGK	577.275	-0.607547	0.162237	-3.74481	0.000180532	0.00417798
RPL32	27831.1	0.63237	0.168972	3.74245	0.000182233	0.00420877
HIST1H2BL	5706.35	0.895003	0.239152	3.7424	0.000182271	0.00420877
LOC728084	11.1213	-3.23271	0.863905	-3.74197	0.00018258	0.00421118
NIPAL4	10.5716	-3.0867	0.825049	-3.74123	0.000183122	0.00421333
RRP9	1665.42	0.743677	0.198807	3.74071	0.000183502	0.00421333
DAB1	71.9017	2.69207	0.719654	3.74078	0.000183452	0.00421333
GOLGA1	1026.5	-0.477887	0.127762	-3.74044	0.000183695	0.00421333
FAM134A	3561.53	-0.530591	0.141811	-3.74154	0.000182894	0.00421333
KIAA0319L	2321.58	-0.844737	0.225951	-3.73859	0.000185055	0.00423983
CTNS	572.335	-0.721635	0.19308	-3.73749	0.000185869	0.00425375
ULK4	602.422	-1.0098	0.270278	-3.73614	0.00018687	0.00427191
FAR2P2	3.89121	-3.53633	0.946709	-3.73539	0.000187423	0.00427979
AFMID	1347.16	0.773067	0.206976	3.73505	0.000187675	0.00427998
LOC100132111	5.79034	-2.78019	0.744396	-3.73483	0.000187846	0.00427998
TMEM214	1145.7	-0.568723	0.152312	-3.73393	0.000188513	0.00429044
GSN	375.641	-2.05554	0.550575	-3.73343	0.000188887	0.0042942
ABCC1	3522.68	0.574929	0.154018	3.73287	0.000189307	0.00429901
CALR3	9.27968	-1.30202	0.348881	-3.73198	0.000189979	0.00430953
UIMC1	1706.34	0.5451	0.146099	3.73104	0.000190694	0.00431386
TPM3	11185.7	-0.751307	0.20136	-3.73116	0.000190603	0.00431386
EPS8L2	48.6589	-1.77225	0.47502	-3.7309	0.000190797	0.00431386
DTNBP1	354.232	1.1681	0.313227	3.72924	0.000192058	0.0043376
DPF1	912.171	0.948572	0.254382	3.72893	0.000192295	0.00433822
DAZAP1	4937.54	0.529268	0.142085	3.72501	0.000195307	0.00440134
FAM92B	22.1138	-2.42748	0.651816	-3.72418	0.000195948	0.00441096
PEPD	1954.09	-0.805852	0.216432	-3.72335	0.000196595	0.00442071
ATP11B	2885.16	-0.810754	0.217768	-3.72302	0.000196853	0.00442169
STXBP4	1474.28	0.714957	0.192128	3.72125	0.000198239	0.00444797
UBE2R2	3006.58	0.56259	0.151203	3.72076	0.000198623	0.00444855
SUCLG2-AS1	38.3677	-2.00942	0.540069	-3.72067	0.000198696	0.00444855
LUC7L2	412.094	0.56509	0.151925	3.71954	0.000199584	0.00446358
MIR124-3	2.64621	4.22479	1.13603	3.71893	0.000200072	0.00446965
PRKAB1	1400.82	-0.539602	0.145122	-3.71827	0.000200594	0.00447645
ARFIP2	1828.49	-0.609172	0.16388	-3.71719	0.000201448	0.00449066
C11orf85	2.06029	3.88452	1.04601	3.71364	0.000204298	0.00454926
PRKAG1	1316.09	-0.761452	0.205163	-3.71144	0.000206081	0.00458403
RPS15	15669.1	0.69392	0.187114	3.70855	0.000208452	0.00463176
SCD	23816.1	0.589801	0.159063	3.70797	0.000208932	0.00463742
UEVLD	393.88	-0.690335	0.186452	-3.70248	0.000213502	0.00473376
ATRN	3819.09	-0.402265	0.108663	-3.70194	0.000213961	0.00473886
LDB1	4187.17	0.505741	0.136676	3.7003	0.000215346	0.00476303
DHRS3	58.2512	-3.49455	0.944447	-3.7001	0.000215514	0.00476303
LYPLA2	1725.18	-1.09102	0.294887	-3.6998	0.000215773	0.00476364
WDR25	374.337	-0.626515	0.169392	-3.69862	0.000216773	0.0047758
SULF2	6594.04	1.62638	0.439729	3.69861	0.000216787	0.0047758
HP09053	38.2529	0.921471	0.249264	3.69677	0.000218358	0.00480527
HARS2	2360.47	-0.61576	0.166612	-3.69578	0.00021921	0.00480864
ENOPH1	2851.59	0.5943	0.160799	3.69592	0.000219096	0.00480864
LINC01137	30.5291	-1.76724	0.478168	-3.69585	0.000219152	0.00480864
FENDRR	55.9284	7.7498	2.09768	3.69446	0.000220352	0.00482855
UNG	3983.74	0.700945	0.189784	3.69338	0.000221294	0.00483891
A2M-AS1	86.2892	-1.89483	0.513006	-3.69358	0.000221119	0.00483891
EMC3-AS1	790.564	0.855577	0.231696	3.69267	0.000221915	0.00484221
NHSL1	116.198	3.74712	1.0147	3.69284	0.000221768	0.00484221
ALLC	22.4138	-2.91604	0.789766	-3.69229	0.000222244	0.00484426
AKIRIN2	913.571	0.523013	0.141785	3.68878	0.000225328	0.0049063
LAS1L	2718.35	0.520174	0.141042	3.68808	0.000225952	0.00491469
SCARNA27	43.1678	0.924942	0.25092	3.68621	0.000227618	0.00494571
NPW	113.252	2.2152	0.601211	3.68456	0.000229101	0.00497271
SLC7A6	2604.11	0.638492	0.173338	3.6835	0.000230053	0.00498811
EPHA4	251.305	3.95557	1.07422	3.68228	0.000231162	0.00500688
PALD1	1181.66	1.57074	0.426616	3.68185	0.000231544	0.00500991
MED10	554.769	-0.545891	0.148341	-3.67997	0.000233257	0.00504168
TSPAN8	103.863	-3.79486	1.03165	-3.67845	0.00023466	0.00506668
CA10	277.125	-3.04118	0.826996	-3.67738	0.000235637	0.00508247
LRP3	4225.82	0.720282	0.195889	3.677	0.000235997	0.0050849
SAMD15	121.649	-1.30476	0.354929	-3.6761	0.000236824	0.00509445
PDE2A	1315.5	1.68625	0.458721	3.67598	0.000236934	0.00509445
TNNI2	7.3667	-2.96037	0.805958	-3.6731	0.000239622	0.00514688
PCDHB5	631.506	-2.64584	0.720404	-3.67272	0.000239986	0.00514934
CMSS1	1951.16	0.699289	0.190417	3.67241	0.000240276	0.0051502
SLC35D2	253.106	-2.27594	0.619981	-3.67098	0.000241619	0.00517361
DGKA	233.819	-1.23724	0.337278	-3.66831	0.000244157	0.00521171
TMEM200B	57.4223	-1.73656	0.473364	-3.66855	0.00024393	0.00521171
SH3BGRL3	766.9	-1.2385	0.337621	-3.66832	0.000244146	0.00521171
FBL	3441.02	0.913662	0.249131	3.66739	0.000245036	0.00522506
SNORD83A	56.9474	0.661548	0.180508	3.66492	0.000247415	0.00527035
C1GALT1C1L	168.153	-1.42867	0.389906	-3.66414	0.00024817	0.00527629
PPP1R36	6.23205	-1.94341	0.530391	-3.6641	0.000248206	0.00527629
NMB	210.008	-1.09522	0.299005	-3.6629	0.000249377	0.00529028
LOC101927278	1.11713	-3.43534	0.937818	-3.66312	0.00024916	0.00529028
NCS1	8913.83	0.66258	0.180903	3.66262	0.000249647	0.00529057
GNG11	978.688	-4.43311	1.21051	-3.6622	0.000250062	0.00529392
SCFD2	1789.08	0.643067	0.175627	3.66154	0.000250699	0.00530197
ORAI2	2487.36	-0.724455	0.197937	-3.66003	0.000252181	0.00532785
SERPINB2	3.28236	-5.2146	1.4255	-3.65809	0.000254104	0.00536297
SIAH1	1445.58	0.489401	0.133855	3.65622	0.000255963	0.00539668
LOC102606465	264.895	0.96761	0.264699	3.65551	0.00025667	0.00540607
VCPIP1	2057.7	-0.31066	0.0849984	-3.65489	0.000257295	0.0054137
TRADD	144.724	-1.22014	0.333886	-3.65437	0.000257815	0.00541911
LMLN	198.495	-1.04749	0.286727	-3.65325	0.000258945	0.00543733
AOC1	1.81243	-3.92084	1.07347	-3.65249	0.000259706	0.00544221
MAGEA8-AS1	2.39108	-3.25076	0.889998	-3.65255	0.000259651	0.00544221
HIF1A-AS2	14.4771	-1.81391	0.496704	-3.65189	0.000260317	0.00544948
MCTP2	42.0069	-3.18309	0.871872	-3.65087	0.000261353	0.00546561
MRRF	1229	0.453219	0.124208	3.64887	0.000263397	0.0054986
MTHFD1	5478.86	0.63369	0.173671	3.6488	0.000263463	0.0054986
CYB5R2	79.9335	-3.42416	0.938546	-3.64837	0.000263912	0.00550239
PYGO1	1777.51	0.726196	0.199087	3.64764	0.000264663	0.00551247
PWWP2B	674.817	0.724505	0.198679	3.64661	0.000265728	0.00552907
RPS3A	38955	0.6271	0.171992	3.64609	0.000266256	0.00553448
HSD11B1L	562.047	-0.801676	0.220067	-3.64287	0.000269616	0.00559867
RTN4R	507.494	1.18475	0.325339	3.6416	0.000270954	0.00562079
GUF1	3063.73	0.617962	0.169731	3.64084	0.000271753	0.00563171
SNORD83B	73.9875	0.618437	0.169887	3.64029	0.000272335	0.00563809
MYO5C	136.152	-2.59338	0.712495	-3.63985	0.000272795	0.00564196
ALS2CR11	182.406	-3.1881	0.876771	-3.63618	0.000276711	0.0057115
F11R	144.192	-3.79887	1.04469	-3.63635	0.000276525	0.0057115
NEDD8	1869.68	-0.49206	0.135365	-3.63507	0.00027791	0.00572478
HNRNPC	25603.2	0.43887	0.120727	3.63523	0.000277733	0.00572478
NUDT22	575.308	-0.693521	0.190821	-3.63441	0.000278621	0.0057337
VPS45	3169.85	-0.532234	0.146522	-3.63245	0.000280738	0.00577151
LRP10	603.342	-1.16928	0.321977	-3.63158	0.000281696	0.00578543
ADAT2	814.4	0.81141	0.223563	3.62944	0.000284033	0.00582762
TSG101	2030.34	-0.46424	0.128006	-3.62671	0.000287053	0.00588374
RNU12	612.356	0.836218	0.230686	3.62491	0.000289057	0.00591893
ALKBH8	824.16	0.849813	0.234485	3.62417	0.000289896	0.00593021
H2AFZ	13364.8	0.62472	0.17239	3.62388	0.000290221	0.00593097
TMED10	6937.7	-0.489461	0.135113	-3.62259	0.000291662	0.00595453
SRF	1530.76	0.537849	0.148515	3.62152	0.00029288	0.00597294
GEMIN6	833.071	-0.601165	0.166009	-3.62129	0.000293143	0.00597294
MED31	326.498	-0.739953	0.204391	-3.62027	0.000294292	0.00599042
CCDC157	203.631	-0.91922	0.254069	-3.61799	0.000296903	0.00603761
OR13A1	4.18321	-3.51893	0.973441	-3.61494	0.000300419	0.00610309
WDR93	10.5942	-1.79306	0.496237	-3.61331	0.00030231	0.00612341
CHRM5	12.0942	-2.82012	0.780466	-3.61338	0.000302236	0.00612341
SNORA27	81.3026	0.500739	0.138574	3.6135	0.000302087	0.00612341
MON2	3683.65	-0.342915	0.0949246	-3.6125	0.000303255	0.00613653
PAQR3	2365.14	0.623269	0.172652	3.60996	0.00030624	0.00618479
EN2	3.96809	4.30138	1.19145	3.6102	0.000305963	0.00618479
ACP2	917.392	-0.507222	0.140582	-3.60802	0.000308538	0.0062251
RRP7A	3048.05	0.550462	0.152627	3.60658	0.000310258	0.00625368
BCL11A	942.86	1.62131	0.449667	3.60559	0.000311448	0.00627153
NFATC1	23.0073	3.64964	1.01247	3.60469	0.000312525	0.00627483
ADD3-AS1	35.516	-1.7532	0.486434	-3.60419	0.000313133	0.00627483
HDHD2	1417.85	-0.477245	0.132391	-3.60482	0.000312371	0.00627483
ADAMTS16	168.674	3.52738	0.978684	3.60421	0.000313107	0.00627483
THOC3	846.056	0.76535	0.212316	3.60477	0.000312429	0.00627483
LVCAT1	3.55118	-4.75575	1.31973	-3.60359	0.000313852	0.00628314
SGK223	371.62	1.04301	0.289558	3.60208	0.000315685	0.0063137
IPO5	17736.6	0.626004	0.173819	3.60147	0.00031642	0.00632226
CHMP5	3040.93	-0.425553	0.118187	-3.60067	0.000317396	0.00633564
ITPKB-IT1	2.77018	-3.19528	0.887916	-3.59862	0.000319907	0.00637958
RPL14	16291.7	0.65855	0.183036	3.59793	0.000320761	0.00639042
PFDN4	1419.07	0.526238	0.146281	3.59746	0.000321339	0.00639576
RPL9	29674.1	0.705064	0.196032	3.59669	0.000322295	0.00640861
MORN2	356.229	-0.840059	0.23369	-3.59476	0.000324692	0.00645004
MRPL53	797.333	-0.480987	0.133832	-3.59396	0.000325687	0.00645738
PON2	638.147	-2.47495	0.688633	-3.594	0.000325636	0.00645738
DDA1	1457.34	-0.479421	0.133418	-3.59337	0.000326425	0.00646578
TIAM1	4378.96	0.919351	0.256026	3.59085	0.000329601	0.00652045
SCAND2P	385.844	-0.796961	0.221953	-3.59068	0.000329817	0.00652045
SCARNA22	356.817	0.976758	0.272177	3.58869	0.000332339	0.006564
SLC39A10	6644.18	0.649529	0.181032	3.58793	0.00033331	0.00657689
NRBP1	3067.47	-0.672282	0.187448	-3.5865	0.000335141	0.00660671
OSBPL7	798.165	-0.661209	0.184407	-3.58559	0.00033632	0.00662362
TMEM132B	17.7468	2.76616	0.771601	3.58496	0.000337133	0.00663328
ZNF37BP	3423.33	0.715236	0.199537	3.58448	0.000337756	0.00663921
LEPROT	1469.89	-0.753338	0.210216	-3.58363	0.000338849	0.00664623
DNAJC14	3464.18	-0.388479	0.108399	-3.58378	0.000338661	0.00664623
CITED1	230.19	1.33372	0.372187	3.58345	0.00033908	0.00664623
GNPTAB	1546.94	-0.565037	0.157702	-3.58294	0.000339743	0.00665289
PHTF1	1785.76	-0.782555	0.218427	-3.58269	0.000340073	0.00665303
TBX5	10.9581	7.73285	2.15936	3.58107	0.000342183	0.00668798
ALDH1A2	23.5278	-3.31378	0.925642	-3.57998	0.000343622	0.00670865
DLX4	19.0558	2.83053	0.790781	3.57941	0.000344369	0.00670865
OCM	2.25301	-2.04981	0.572688	-3.57928	0.000344542	0.00670865
CYP27C1	143.658	2.25238	0.629232	3.57957	0.000344155	0.00670865
IRF2BP2	7674.19	0.767416	0.214425	3.57895	0.000344973	0.00671071
SLC44A3	91.6218	-2.26941	0.634369	-3.57744	0.000346982	0.00674343
SKIDA1	830.412	1.00069	0.279768	3.57686	0.000347741	0.0067518
QTRT1	1518.11	0.743751	0.207995	3.5758	0.000349153	0.00677284
ZNF131	2073.35	0.323803	0.0905859	3.57454	0.000350838	0.00679914
ECEL1	210.212	-3.33479	0.933269	-3.57324	0.000352591	0.00682669
RPGR	452.448	-0.734304	0.205587	-3.57174	0.000354616	0.00685945
ICA1L	591.52	-0.83219	0.233031	-3.57115	0.00035542	0.0068648
MLST8	1558.94	0.545106	0.152646	3.57105	0.000355558	0.0068648
FABP6	487.817	1.91065	0.535177	3.57013	0.000356805	0.00688243
CMTM6	2368.57	-0.68102	0.190794	-3.56941	0.000357792	0.00689501
SLCO1B1	3.14985	-4.89892	1.37268	-3.56888	0.000358516	0.00690211
KCNN2	222.379	1.7444	0.488813	3.56865	0.000358829	0.00690211
EMC4	3167.12	-0.512066	0.143583	-3.56634	0.000362008	0.00693814
SLC35E1	2455.73	-0.406696	0.114038	-3.56631	0.000362048	0.00693814
RPS6KC1	3167.45	-0.703783	0.197329	-3.56654	0.000361726	0.00693814
ISG20L2	1678.21	-0.676814	0.189744	-3.56699	0.000361108	0.00693814
TBC1D8B	17.759	-4.19008	1.17509	-3.56574	0.000362832	0.0069449
SNX11	850.497	-0.536435	0.150464	-3.56519	0.000363591	0.0069449
C20orf27	1900.32	0.721746	0.202437	3.56528	0.000363465	0.0069449
ZNF394	843.009	-0.404028	0.113329	-3.56508	0.000363748	0.0069449
PPP1R1A	22.9939	-6.54426	1.83588	-3.56465	0.000364347	0.0069499
SSR2	9024.45	-0.677056	0.190023	-3.56301	0.000366625	0.00697399
ADCK3	2792.56	0.816386	0.229115	3.56322	0.000366332	0.00697399
SNORA1	86.1498	0.823905	0.231208	3.56347	0.000365979	0.00697399
MFSD5	723.716	-0.647964	0.181908	-3.56204	0.000367982	0.00699335
KY	29.0856	2.44571	0.686789	3.56108	0.000369333	0.00701257
ESAM	20.3252	-1.83926	0.516914	-3.55814	0.000373483	0.00705249
NAT14	984.597	-0.649392	0.182509	-3.55814	0.000373488	0.00705249
DYNLT1	3022.45	0.827204	0.232463	3.55844	0.000373071	0.00705249
MRPS27	3940.82	0.545596	0.153295	3.55913	0.000372081	0.00705249
FARP1	3793.13	0.670091	0.188308	3.55849	0.000372996	0.00705249
TRIM68	360.505	-0.664417	0.186697	-3.5588	0.000372548	0.00705249
ADAM12	581.237	-2.52131	0.708684	-3.55774	0.000374064	0.00705271
KIAA0040	30.2168	-2.7666	0.777648	-3.55765	0.00037419	0.00705271
IFT88	801.226	-0.586655	0.164932	-3.55695	0.00037518	0.00705271
MTF1	543.478	-0.794072	0.223236	-3.5571	0.000374966	0.00705271
SLC35B4	3950.99	-0.526863	0.148123	-3.55693	0.000375209	0.00705271
SCARNA15	51.4924	-0.968218	0.272319	-3.55545	0.000377332	0.00708615
SERINC2	157.666	-2.40987	0.677969	-3.55455	0.000378631	0.00709761
VDAC2	5351.82	0.480169	0.13508	3.5547	0.000378416	0.00709761
ZDHHC23	311.879	-2.54451	0.716171	-3.55294	0.000380954	0.00713466
NCSTN	2048.6	-0.617225	0.173749	-3.55238	0.000381758	0.00713676
MEIS1-AS3	195.476	2.37947	0.669813	3.55244	0.000381671	0.00713676
KCNG4	2.0259	-2.82049	0.794224	-3.55125	0.000383405	0.00716106
SNORD28	169.333	0.656049	0.184851	3.54907	0.000386589	0.007214
AZIN2	77.9413	-1.58367	0.446386	-3.54776	0.000388518	0.00724343
MCTP1	85.2296	-2.55887	0.721395	-3.54711	0.000389476	0.00725474
FHL2	638.065	1.71506	0.483563	3.54671	0.000390079	0.00725638
TOB2	1132.79	0.557035	0.157063	3.54658	0.000390268	0.00725638
IL20RA	107.648	-3.90116	1.10035	-3.5454	0.000392022	0.00728243
TMEM132A	6774.51	0.701288	0.197833	3.54485	0.000392832	0.00729091
ENAH	15478.7	0.563061	0.158928	3.54286	0.000395809	0.00733955
SPG11	4613.82	-0.333422	0.0941333	-3.54202	0.000397074	0.00734299
MIR4730	9.54693	-1.12142	0.316617	-3.54189	0.00039727	0.00734299
TLR6	12.9244	-2.45692	0.693693	-3.54179	0.000397419	0.00734299
FAM32A	3771.02	-0.541987	0.153016	-3.54204	0.000397045	0.00734299
DTD2	960.452	0.526759	0.148738	3.54151	0.00039784	0.0073442
DSE	1355.71	1.60221	0.452509	3.54072	0.000399031	0.00735958
ARHGAP4	568.241	-1.41136	0.398707	-3.53984	0.000400374	0.00737117
ZNF200	802.423	-0.490803	0.138651	-3.53985	0.000400362	0.00737117
C19orf12	1409	-0.397841	0.112435	-3.53841	0.000402542	0.00737438
MYH8	2.7342	-4.45849	1.26002	-3.53843	0.00040251	0.00737438
ZNF223	393.073	-1.02744	0.290375	-3.53831	0.000402694	0.00737438
TAF1D	1957.57	0.945769	0.267222	3.53927	0.000401238	0.00737438
CCDC93	2316.55	-0.532155	0.150389	-3.53853	0.000402365	0.00737438
LOC729987	75.7934	-4.76898	1.34765	-3.53874	0.000402046	0.00737438
TBKBP1	1779.27	0.72665	0.205457	3.53674	0.000405092	0.00741172
MFGE8	729.562	-1.09524	0.309717	-3.53626	0.00040583	0.00741205
PDE1B	7.87862	-3.85105	1.08895	-3.53647	0.000405506	0.00741205
RNASEK	20.2169	-0.726797	0.205566	-3.53559	0.000406868	0.00742445
LOC101929579	1.38894	-2.38088	0.673501	-3.53507	0.00040766	0.00742574
LOC100506548	3248.24	0.81977	0.231892	3.53514	0.000407566	0.00742574
RUVBL2	4851.64	-0.646339	0.182879	-3.53424	0.000408945	0.00744259
PEX16	801.322	-0.409043	0.115824	-3.5316	0.000413047	0.00750399
HNRNPA0	6723.13	0.492859	0.139555	3.53164	0.000412992	0.00750399
CREBZF	7142.96	0.563992	0.159741	3.53067	0.000414516	0.00752404
EGR3	30.1211	3.15681	0.894538	3.52899	0.000417149	0.00756518
RPS23	31021.2	0.735341	0.208484	3.52709	0.000420153	0.00760165
DEPDC7	283.725	0.917321	0.260051	3.52747	0.000419554	0.00760165
RAP1GDS1	2818.59	0.558446	0.158334	3.52702	0.000420266	0.00760165
SEPP1	3.76429	-2.55683	0.725391	-3.52477	0.000423854	0.00765983
JRK	3374.14	0.520409	0.147669	3.52417	0.000424808	0.00767036
FCHSD1	529.651	-1.10779	0.314435	-3.52312	0.00042649	0.00769399
AK8	26.071	-1.4387	0.408524	-3.5217	0.000428797	0.00772209
COL4A5	499.41	-5.9151	1.67954	-3.52186	0.000428532	0.00772209
MYL12B	3890.24	-0.678175	0.192685	-3.51961	0.000432183	0.00777627
ROGDI	745.867	-0.758729	0.215614	-3.51893	0.000433295	0.00778949
IPPK	969.446	-0.484625	0.137746	-3.51824	0.000434414	0.00780281
CNBP	12842.3	0.453342	0.12889	3.51729	0.000435985	0.00781928
EIF3D	8535.91	0.60071	0.170791	3.51722	0.00043609	0.00781928
SHMT2	6667.94	0.928196	0.263991	3.51601	0.000438084	0.00784821
CTAG2	424.487	-8.02872	2.28403	-3.51516	0.000439486	0.00786649
FTSJ3	5184.53	-0.743163	0.211452	-3.51457	0.000440471	0.0078773
TMBIM6	13635.4	-0.505674	0.1439	-3.51407	0.000441296	0.0078852
JOSD2	241.519	-0.888306	0.252856	-3.51309	0.000442923	0.00790351
PFAS	5702.9	0.733221	0.208717	3.51299	0.000443087	0.00790351
SEMA4B	507.988	-0.691465	0.196858	-3.5125	0.000443911	0.00791136
THNSL1	622.667	0.71757	0.204383	3.51091	0.000446582	0.00794523
DCUN1D4	3685.96	0.434878	0.123862	3.51099	0.000446443	0.00794523
SLC25A23	1005.19	0.572888	0.163189	3.51058	0.000447129	0.0079481
HINFP	843.262	0.72602	0.206898	3.50907	0.000449678	0.00798051
LOC101928226	3.68767	-5.95646	1.69746	-3.50904	0.000449726	0.00798051
MEIS1	5641.51	1.36817	0.39002	3.50794	0.000451593	0.00800675
PODXL2	6378.18	0.77889	0.222146	3.50621	0.000454535	0.00805198
RPL13	35134.7	0.770015	0.2197	3.50485	0.000456868	0.00807569
EFCAB6	81.8471	-1.37994	0.393694	-3.50512	0.000456395	0.00807569
AIRN	16.5322	3.09805	0.883958	3.50474	0.000457048	0.00807569
B4GALT6	572.012	-1.25109	0.357028	-3.50418	0.00045802	0.00808593
ENPP6	27.8241	-2.90275	0.828933	-3.50179	0.000462144	0.00815175
PLTP	1148.58	-0.866909	0.247594	-3.50134	0.00046293	0.00815865
WNK2	897.732	1.16138	0.33176	3.50065	0.000464117	0.00817257
POP5	720.695	-0.698275	0.199492	-3.50026	0.000464804	0.0081777
CCDC183	242.53	-1.10487	0.315788	-3.49878	0.000467399	0.00821634
CHMP1B2P	14.5769	-4.6602	1.33237	-3.49768	0.000469331	0.00824327
ACBD5	2777.13	-0.785794	0.224683	-3.49735	0.000469905	0.00824633
MIR7111	22.4474	0.875039	0.250391	3.49469	0.000474612	0.00831554
DLX2	4.88069	2.85403	0.816681	3.49467	0.000474655	0.00831554
BNC1	8.21067	5.09108	1.45703	3.49416	0.000475564	0.0083244
SPPL2A	1165.27	-0.523846	0.149996	-3.49241	0.000478681	0.00837185
RALYL	203.291	3.88082	1.11152	3.49146	0.000480395	0.0083947
FBXO33	656.893	-0.546966	0.156669	-3.49122	0.000480819	0.00839499
HIST1H2BD	12304.6	0.632279	0.181136	3.49062	0.000481897	0.00840671
INTS1	7073.82	-0.666922	0.191087	-3.49016	0.000482735	0.0084142
FOXD3-AS1	6.70245	5.60769	1.6069	3.48976	0.000483457	0.00841967
ZNF550	954.725	-0.746888	0.214071	-3.48898	0.000484871	0.00842294
RPS6	43311.1	0.714603	0.204809	3.48912	0.000484616	0.00842294
MISP	20.4575	2.04181	0.585182	3.48919	0.000484495	0.00842294
2020-03-08	1457.41	-0.686156	0.196678	-3.48872	0.000485331	0.00842384
KIAA1161	274.759	-0.862429	0.247222	-3.48848	0.000485771	0.0084244
CHORDC1	2276.39	0.659995	0.189272	3.48702	0.000488434	0.00846345
MRPL38	2239.5	0.507772	0.145685	3.4854	0.000491399	0.00849896
TDRD7	360.044	-1.82474	0.523563	-3.48523	0.00049172	0.00849896
LOC729224	7.40333	-1.8667	0.535595	-3.48527	0.000491632	0.00849896
NTMT1	1216.42	0.606162	0.173977	3.48416	0.000493693	0.00852591
KCTD10	2119.98	-0.510504	0.146557	-3.48332	0.000495244	0.00854555
MRPL23-AS1	7.61033	-2.33123	0.669366	-3.48275	0.0004963	0.00855661
CLTC	33274.6	-0.524166	0.150533	-3.48207	0.000497562	0.00857121
USP8	2743.03	-0.404606	0.116267	-3.47997	0.000501467	0.00863127
DHX33	2079.82	0.576842	0.165889	3.47728	0.000506526	0.00869517
TAL1	8.54022	3.9114	1.12497	3.47688	0.000507289	0.00869517
TESC	380.75	2.3463	0.674721	3.47744	0.000506232	0.00869517
GPR88	9.74329	2.665	0.766487	3.47691	0.000507235	0.00869517
CSRP2BP	1219.63	0.467055	0.134306	3.47754	0.000506044	0.00869517
SNORD45A	172.034	0.718501	0.206671	3.47655	0.000507915	0.00869868
WBP1	91.9593	-0.710367	0.204354	-3.47617	0.000508634	0.00870376
SLC12A6	1445.18	-0.725035	0.208618	-3.47541	0.000510068	0.00872107
PSME1	1839.41	-0.888264	0.25567	-3.47426	0.000512268	0.00873765
ATG13	2360.54	-0.407267	0.117225	-3.47424	0.000512309	0.00873765
LOC101928674	8.21536	-1.91803	0.552016	-3.47459	0.000511629	0.00873765
LOC100147773	136.042	-0.929089	0.26746	-3.47374	0.000513253	0.00874651
PLK1	1629.82	0.582867	0.167827	3.47303	0.000514626	0.00876266
MTX2	1998.38	-0.40283	0.116048	-3.47124	0.000518067	0.00881397
FOXE1	7.43082	4.23537	1.22041	3.47046	0.000519576	0.00881782
ITGA3	541.521	-2.0045	0.577555	-3.47066	0.000519176	0.00881782
IFT57	1655.37	-0.894559	0.257746	-3.4707	0.000519098	0.00881782
TAX1BP1	4473.47	-0.662888	0.191119	-3.46846	0.000523457	0.00887639
CCDC77	1643.59	0.529609	0.152705	3.46819	0.000523976	0.00887789
GBA2	3294.58	-0.467774	0.134906	-3.4674	0.000525527	0.00889685
ITFG2	996.33	0.460787	0.132948	3.46592	0.000528424	0.00893856
ST6GAL2	1606.83	2.15486	0.621923	3.46483	0.000530568	0.00896154
AR	113.352	7.13739	2.05998	3.46479	0.000530652	0.00896154
FCHSD2	1530.21	0.68498	0.197712	3.46454	0.000531136	0.00896237
PRR11	4274.69	0.582423	0.168156	3.46359	0.000533021	0.00898683
ARSA	400.654	-0.788793	0.227783	-3.46292	0.000534348	0.00900184
CHEK1	2784.92	0.782207	0.22592	3.46231	0.000535555	0.00901168
SRSF8	1926.11	0.493046	0.14241	3.46217	0.000535845	0.00901168
YDJC	1138.26	0.614225	0.177425	3.46188	0.000536414	0.00901168
SPTY2D1	1461.93	-0.355707	0.102753	-3.46175	0.00053668	0.00901168
PLSCR5	19.5362	3.99668	1.15462	3.46147	0.000537244	0.0090138
CYP27A1	112.553	-2.36146	0.682286	-3.4611	0.000537976	0.00901875
HNRNPA1	1591.87	0.485199	0.14027	3.45904	0.000542105	0.00907654
LOC101927746	118.132	2.58595	0.747614	3.45894	0.000542303	0.00907654
LOC101927120	20.843	-3.7939	1.09745	-3.45701	0.000546209	0.00913449
KLC3	8.7436	-2.45937	0.711706	-3.4556	0.000549074	0.00915272
FBXO36	224.557	-0.78281	0.226509	-3.45598	0.000548306	0.00915272
NRARP	295.372	1.28391	0.371508	3.45594	0.000548373	0.00915272
LOC101929719	2.99029	-2.20327	0.637582	-3.45567	0.000548926	0.00915272
PLEKHB2	4152.35	-0.47657	0.137924	-3.45531	0.000549658	0.00915504
DHFR	5244.22	0.651921	0.188697	3.45486	0.000550583	0.00916305
URGCP	1798.29	-0.421062	0.121922	-3.45354	0.000553278	0.00919306
TUSC2	680.037	-0.624027	0.180683	-3.45371	0.000552923	0.00919306
HIST1H2AC	9065.76	0.675654	0.195661	3.45318	0.000554014	0.00919324
OVAAL	4.28089	3.43369	0.994379	3.4531	0.00055418	0.00919324
ANAPC10	567.458	0.291137	0.0843342	3.45219	0.000556065	0.00921709
GBP1P1	5.62387	-4.71377	1.36618	-3.45033	0.000559904	0.00927327
CREB3L4	1696.18	0.771846	0.224025	3.44535	0.00057032	0.00943821
NDFIP2	2229.25	-0.513804	0.149187	-3.44402	0.000573127	0.00947705
SPSB2	189.368	-0.986596	0.286581	-3.44264	0.00057606	0.00951792
NEUROD1	371.011	4.24487	1.23312	3.44238	0.000576621	0.00951955
NARS2	1997.41	0.546981	0.158944	3.44135	0.000578829	0.00954836
ZBTB49	319.944	-0.544957	0.158373	-3.44097	0.000579635	0.00955401
PLXDC1	15.3211	-2.3582	0.685541	-3.43991	0.000581913	0.0095839
FOXO3B	1355.81	0.746193	0.217008	3.43855	0.000584835	0.00962433
NEIL3	898.121	0.497349	0.144738	3.43619	0.000589961	0.00970095
KIF13B	1647.4	-0.761777	0.221728	-3.43563	0.000591173	0.00971313
HADH	1252.35	0.669067	0.194815	3.43438	0.00059392	0.00974274
ZNF324B	486.808	-0.668967	0.19478	-3.43448	0.0005937	0.00974274
HERC2P4	8.70778	-1.16153	0.33829	-3.43354	0.000595751	0.00976502
OST4	2937.7	-0.639497	0.186322	-3.43221	0.000598693	0.00979765
DMWD	1046.51	-0.61678	0.179693	-3.43241	0.000598242	0.00979765
DMTN	195.234	-0.945988	0.275639	-3.43198	0.000599201	0.00979819
RMDN3	1226.06	0.477979	0.139283	3.4317	0.000599805	0.00980031
NFYB	2021.3	0.560399	0.163511	3.42728	0.000609663	0.00994561
ACACA	10654.9	0.654171	0.190861	3.42747	0.000609228	0.00994561
FSIP1	85.4871	-1.0715	0.312751	-3.42603	0.000612462	0.00998338
SIRT7	678.793	-0.609139	0.177823	-3.42553	0.000613604	0.00999408
AGO3	1282.91	-0.716476	0.209175	-3.42525	0.000614224	0.00999628
TUBD1	602.765	0.569689	0.166396	3.42369	0.000617774	0.0100433
UST	25.7427	4.01079	1.17166	3.42316	0.000618977	0.0100433
AKNA	739.38	1.6739	0.488977	3.42328	0.000618709	0.0100433
MAP2K7	1072.66	0.41548	0.121375	3.42312	0.000619063	0.0100433
HSD11B2	78.7418	1.55942	0.45567	3.42226	0.000621021	0.0100672
CCDC115	779.732	-0.492271	0.143897	-3.421	0.000623925	0.0101063
HIST1H3D	7981.35	0.78909	0.23075	3.41968	0.00062695	0.0101473
HS3ST3B1	138.81	2.21237	0.647155	3.41862	0.000629405	0.0101711
CCDC79	4.14336	1.41705	0.414507	3.41863	0.000629366	0.0101711
STIP1	9450.32	0.421997	0.123512	3.41663	0.000634004	0.0102286
LMF1-AS1	9.55942	4.34833	1.27272	3.41656	0.00063417	0.0102286
AAMP	3351.17	-0.420101	0.122965	-3.41644	0.000634451	0.0102286
PROM1	148.414	2.969	0.869445	3.41483	0.000638226	0.0102673
ZNF689	1072.61	0.401884	0.117697	3.41457	0.000638821	0.0102673
RWDD1	1591.47	0.714037	0.209128	3.41435	0.000639342	0.0102673
RPS3	32627.4	0.787677	0.230639	3.4152	0.000637352	0.0102673
TAF7L	10.3843	-1.72929	0.506453	-3.41451	0.000638968	0.0102673
FANK1	18.9501	-2.75447	0.806866	-3.41379	0.000640658	0.0102804
MAPK11	1126.71	-0.952516	0.279225	-3.41128	0.000646581	0.0103674
FAU	9612.18	0.39263	0.115113	3.41083	0.000647658	0.0103766
MID1IP1-AS1	44.5272	0.952226	0.279225	3.41025	0.000649043	0.0103907
PAICS	12502.2	0.696207	0.204186	3.40966	0.000650439	0.010405
EXTL2	2786.1	-0.736956	0.216203	-3.40863	0.00065289	0.0104361
PBXIP1	1263.95	-1.36444	0.400378	-3.40788	0.000654703	0.010457
KHK	472.412	-0.888066	0.260637	-3.4073	0.000656094	0.010463
SPATA17	77.2073	-1.3637	0.400223	-3.40734	0.000655986	0.010463
MIR17HG	2671.21	0.786793	0.231	3.40604	0.000659136	0.0105034
RIOK2	1328.03	0.522937	0.153582	3.40493	0.000661806	0.0105378
MIR4449	33.4542	0.76466	0.22459	3.4047	0.000662366	0.0105386
TSPAN5	2047.93	0.770837	0.226433	3.40426	0.000663436	0.0105393
YIPF1	680.058	-0.708357	0.208078	-3.40429	0.00066337	0.0105393
RGCC	14.7756	2.55796	0.751527	3.40368	0.000664845	0.0105536
ADPRH	55.3032	-3.10689	0.912951	-3.40314	0.000666173	0.0105665
EED	896.101	0.554508	0.162957	3.40278	0.000667039	0.0105721
PHF24	35.3509	-2.98636	0.877996	-3.40134	0.000670569	0.0106199
PFKFB2	633.688	-1.09885	0.323159	-3.40034	0.000673029	0.0106499
EPB41L4A	199.252	-1.97613	0.581188	-3.40015	0.000673493	0.0106499
SUPT20H	2545.02	-0.404043	0.118838	-3.39994	0.000674016	0.01065
CEACAM1	1.54639	-3.76546	1.10763	-3.39955	0.000674958	0.0106567
PCDHB1	7.58031	-2.85977	0.841638	-3.39786	0.000679142	0.0107145
ZBTB9	38.0605	-0.452005	0.133072	-3.39668	0.00068208	0.0107527
PCDH8	144.979	2.44383	0.71963	3.39596	0.000683881	0.0107553
TBC1D17	469.091	-0.621795	0.183078	-3.39634	0.000682925	0.0107553
SCARNA14	8.58759	0.850543	0.250471	3.39578	0.000684336	0.0107553
MIATNB	85.811	-0.800067	0.235585	-3.39608	0.000683576	0.0107553
LMBRD2	1455.36	-0.483943	0.142539	-3.39515	0.000685912	0.0107719
SNORD27	94.1056	0.63216	0.186225	3.3946	0.000687299	0.0107855
CRY1	1475.49	0.597095	0.175933	3.39387	0.000689129	0.010806
MCM5	6229.34	0.642491	0.189323	3.39362	0.000689744	0.0108074
BIRC6	23693.4	-0.46405	0.136764	-3.39308	0.000691115	0.0108206
FNDC3A	7408.89	-0.820382	0.241798	-3.39284	0.000691719	0.0108219
RBM45	675.085	-0.281109	0.0828668	-3.3923	0.000693089	0.0108351
EIF4A3	4274.98	0.538157	0.158775	3.38944	0.000700367	0.0109406
AGAP3	3208.58	0.515303	0.15222	3.38525	0.000711135	0.0111004
C15orf61	365.095	0.488823	0.144437	3.38433	0.000713519	0.0111292
TTC23	424.023	0.789221	0.233243	3.38369	0.000715187	0.0111383
TLR3	2.86628	-2.91772	0.86227	-3.38376	0.000714998	0.0111383
ATG4A	356.728	-0.573708	0.169562	-3.38346	0.000715784	0.0111392
EMC7	1243.4	-0.717482	0.212156	-3.38186	0.00071996	0.0111958
GSAP	156.515	-2.54715	0.753386	-3.38094	0.000722393	0.0112251
DBF4B	908.87	0.515351	0.15244	3.38068	0.000723067	0.0112271
GNG8	22.1292	-2.12855	0.629676	-3.38039	0.000723827	0.0112305
ITM2A	31.4166	4.51905	1.33696	3.38009	0.000724623	0.0112344
SLC24A2	152.568	-3.99255	1.18167	-3.37873	0.000728219	0.0112597
ZDHHC1	136.126	-1.30791	0.387137	-3.37842	0.00072903	0.0112597
RPL5	35581.4	0.779485	0.230724	3.37844	0.000728995	0.0112597
CCDC191	212.402	-1.49021	0.441148	-3.37803	0.000730078	0.0112597
RPL23A	19202.6	0.826764	0.244743	3.37809	0.000729905	0.0112597
TINCR	24.6097	-2.2003	0.651273	-3.37846	0.00072893	0.0112597
GNA14	8.2157	-1.71296	0.507041	-3.37835	0.000729221	0.0112597
MRPL36	768.335	0.579252	0.17149	3.37776	0.0007308	0.0112624
PLA2G1B	1.68777	2.97888	0.882227	3.37655	0.000734016	0.0113035
EOGT	745.691	-0.946497	0.280471	-3.37467	0.000739044	0.0113725
ITGA7	387.35	-1.76765	0.523949	-3.37371	0.000741612	0.0114035
RSAD2	54.8967	-1.46206	0.433467	-3.37294	0.000743706	0.0114271
LOC390705	0.7655	-2.88999	0.857245	-3.37126	0.000748257	0.0114885
LMNTD2	18.6207	-1.68145	0.498846	-3.37067	0.000749857	0.0115045
RAB43	17.3253	-1.61787	0.480061	-3.37014	0.00075129	0.0115179
ZNF234	1049.05	-0.574345	0.170434	-3.3699	0.000751954	0.0115195
CCNYL1	402.419	-0.654764	0.194336	-3.36924	0.000753766	0.0115387
MYCT1	26.1117	2.35016	0.697658	3.36863	0.00075542	0.0115555
TBCD	5590.98	0.560728	0.16647	3.36834	0.000756215	0.0115591
MIR340	2.22277	2.07526	0.616223	3.36771	0.000757955	0.0115704
MIS18A	760.135	0.405721	0.120476	3.36766	0.000758081	0.0115704
TRIP12	12512.9	-0.448928	0.13332	-3.36731	0.000759054	0.0115767
USP7	6774.31	0.27991	0.0831557	3.36609	0.000762412	0.0116193
RPS29	9525.11	0.584297	0.173602	3.36573	0.000763425	0.0116262
RNF212	18.1739	-5.21358	1.54944	-3.36483	0.000765917	0.0116494
MCMBP	5635.72	0.555331	0.165043	3.36477	0.00076608	0.0116494
GRAMD1C	51.6153	-2.53117	0.752324	-3.36447	0.000766908	0.0116534
MSI1	647.733	1.26492	0.376093	3.36331	0.000770133	0.0116938
IFITM1	2.49001	4.16472	1.23855	3.36259	0.000772158	0.0117073
GZF1	1443.28	0.326463	0.0970866	3.3626	0.000772131	0.0117073
PTGER3	580.268	-2.37016	0.705013	-3.36187	0.000774167	0.0117291
LINC01508	7.87723	5.30404	1.57789	3.36147	0.000775286	0.0117374
SNORD20	57.6459	0.720846	0.214476	3.36097	0.000776693	0.0117501
PQBP1	1673.43	0.524196	0.156033	3.35951	0.000780801	0.0118036
GDNF	113.85	-3.59245	1.06978	-3.3581	0.000784793	0.0118553
LOC388780	8.80362	-2.52336	0.751678	-3.35697	0.000788021	0.0118953
INF2	1174.14	0.781571	0.232856	3.35646	0.000789459	0.0119083
LRRC37A6P	1.30196	-2.58006	0.768784	-3.35603	0.000790708	0.0119184
2020-09-11	8678.03	0.591589	0.176349	3.35466	0.000794632	0.0119688
HNRNPH3	3130.82	0.648805	0.193423	3.35433	0.000795564	0.0119741
SLC29A3	262.721	0.652866	0.194668	3.35373	0.000797293	0.0119914
TMEM70	941.09	0.360081	0.107387	3.35311	0.000799078	0.0119933
LLGL2	160.683	-1.79948	0.536658	-3.35313	0.000799044	0.0119933
CCDC62	92.6407	1.32298	0.394555	3.35308	0.000799165	0.0119933
NDUFA8	1082.26	0.534087	0.159331	3.35207	0.000802107	0.0120287
ATXN7L2	576.357	0.652547	0.194691	3.35171	0.000803133	0.0120353
SECISBP2L	2457.91	-0.428203	0.1278	-3.35056	0.000806471	0.0120766
GDI2	13138.7	0.432076	0.128965	3.35035	0.000807092	0.0120771
ERICH3	102.771	-1.92208	0.573769	-3.34992	0.000808342	0.012087
TMEM191C	10.0116	-1.37358	0.410346	-3.34737	0.000815825	0.0121901
SLC7A5P2	971.205	0.751798	0.224625	3.3469	0.000817211	0.0122019
MINPP1	1403.81	-0.443422	0.132521	-3.34606	0.000819688	0.0122301
GLT8D1	1723.48	-0.493214	0.147416	-3.34573	0.000820652	0.0122356
VPS26B	2813.8	0.74404	0.222517	3.34374	0.000826565	0.0123054
HP09025	2.55664	4.21695	1.26118	3.34364	0.000826856	0.0123054
ESYT1	7221.2	-0.525194	0.157076	-3.34356	0.00082712	0.0123054
RNF25	904.48	-0.471173	0.140968	-3.34242	0.000830504	0.0123468
DIDO1	7473.23	0.394593	0.118081	3.34171	0.000832648	0.0123697
CCDC90B	1906.66	-0.466219	0.139538	-3.34117	0.000834267	0.0123775
ING2	333.316	-0.526499	0.157581	-3.34113	0.000834371	0.0123775
SCG5	904.701	-2.40103	0.718778	-3.34044	0.000836458	0.0123906
CD200R1	5.0766	-1.86084	0.55706	-3.34047	0.00083636	0.0123906
FKRP	708.874	-0.566604	0.169705	-3.33876	0.000841531	0.0124568
GMPR2	1917.37	-0.559185	0.167548	-3.33746	0.000845478	0.0125063
LOC100133050	21.6109	1.08867	0.326262	3.3368	0.000847484	0.012527
PROK2	16.8243	3.3213	0.996066	3.33442	0.000854767	0.0126256
ZNF706	939.053	0.471305	0.141392	3.33332	0.000858167	0.0126667
CRYM	24.7897	-3.30595	0.992105	-3.33226	0.000861447	0.0127017
C6orf106	2503.08	-0.40284	0.12091	-3.33173	0.000863083	0.0127017
XYLT1	1370.55	-2.01255	0.604115	-3.3314	0.000864105	0.0127017
BMPER	27.4817	-2.28815	0.686704	-3.33207	0.000862032	0.0127017
MIXL1	5.9991	-2.44076	0.732663	-3.33136	0.000864233	0.0127017
ADSSL1	84.2008	-1.20704	0.362321	-3.33141	0.00086408	0.0127017
C20orf144	2.19152	-1.53488	0.460823	-3.33074	0.000866169	0.0127211
SLC13A3	116.863	3.35221	1.00651	3.33054	0.00086679	0.0127211
TUBE1	1043.75	0.793866	0.238402	3.32995	0.000868623	0.0127299
TSGA10	89.0954	-1.10388	0.331484	-3.3301	0.000868143	0.0127299
HBS1L	3503.9	0.559502	0.168065	3.32908	0.000871319	0.0127487
EIF4EBP1	3906.74	0.759009	0.227995	3.32905	0.000871414	0.0127487
MPP7	34.6411	-2.7172	0.816236	-3.32894	0.000871761	0.0127487
NIPA2	3492.77	-0.466876	0.140275	-3.3283	0.000873776	0.0127673
AGTR1	112.365	2.46824	0.741626	3.32814	0.000874266	0.0127673
RHBDD3	990.681	0.454816	0.136667	3.32792	0.000874982	0.0127687
RBM4	1895.59	0.399672	0.120164	3.32605	0.000880855	0.012845
SRSF6	10634.6	0.366349	0.110152	3.32586	0.000881456	0.012845
HIPK2	3262.57	0.816437	0.245535	3.32513	0.000883777	0.0128606
EPX	4.66627	2.69702	0.811099	3.32514	0.000883744	0.0128606
IL5RA	5.58809	-2.94899	0.88704	-3.32452	0.0008857	0.0128648
ZNF599	253.097	-0.694064	0.208753	-3.32481	0.000884786	0.0128648
GNAI3	7441.66	-0.476854	0.143438	-3.32445	0.000885937	0.0128648
FRG1CP	27.9023	-1.21895	0.366768	-3.3235	0.000888963	0.0128997
IMPDH2	7385.87	0.548657	0.165113	3.32292	0.000890801	0.0129016
PI15	1239.79	-2.42341	0.729313	-3.32287	0.000890971	0.0129016
LOC105369921	2.89193	-1.73475	0.52202	-3.32315	0.000890064	0.0129016
JMJD1C-AS1	45.2824	-0.980365	0.295131	-3.3218	0.000894401	0.0129421
LPCAT1	3648.76	0.493257	0.14853	3.32093	0.000897178	0.0129732
CHAMP1	773.747	0.528224	0.159107	3.31992	0.00090042	0.013003
PAPPA2	28.2192	-1.98833	0.598912	-3.3199	0.000900502	0.013003
FAM172A	1972.58	-0.586262	0.176675	-3.31831	0.000905625	0.0130497
SLC9A3	3.22829	2.00052	0.602827	3.31856	0.000904819	0.0130497
RAB6C	7.44673	-2.18994	0.659979	-3.3182	0.000905998	0.0130497
CTD-2297D10,2	41.9592	3.46915	1.04552	3.31812	0.000906264	0.0130497
FOPNL	1595.99	0.411897	0.124165	3.31732	0.000908844	0.0130777
C6orf52	28.1658	-1.04656	0.315588	-3.31622	0.000912428	0.0131201
BSPRY	5.07998	-2.98556	0.900417	-3.31576	0.000913949	0.0131328
ORC6	1938.02	0.53623	0.161755	3.31508	0.000916153	0.0131553
CTCFL	13.7086	5.50333	1.66041	3.31444	0.00091827	0.0131766
CALM2	33728.6	-0.692468	0.208972	-3.31369	0.000920746	0.0132029
SCN7A	246.425	-2.43428	0.73467	-3.31343	0.000921591	0.0132058
XRCC6	17129.7	0.524499	0.158305	3.31321	0.000922324	0.0132072
ATP8B3	32.971	-1.66395	0.502329	-3.31247	0.000924744	0.0132297
KIFC2	1563.65	-1.00229	0.302592	-3.31234	0.000925179	0.0132297
C19orf66	168.512	-2.40339	0.725724	-3.31171	0.000927266	0.0132503
NKX6-2	2.851	4.09987	1.23814	3.31132	0.000928576	0.0132599
MCM4	14006.9	0.607313	0.183486	3.30986	0.000933428	0.0133107
EXOSC9	2144.22	0.419251	0.126665	3.30992	0.00093324	0.0133107
HSPB9	4.41075	1.60702	0.48558	3.30949	0.00093467	0.0133192
CES1P2	2.13131	-1.955	0.590774	-3.30921	0.000935594	0.0133232
CNRIP1	2392.13	0.469961	0.142091	3.30746	0.000941454	0.0133881
CAPS2	147.636	-1.3216	0.399559	-3.30765	0.000940815	0.0133881
REEP6	233.666	-1.46444	0.442907	-3.30643	0.000944928	0.0134283
KIAA1586	2327.01	0.400449	0.121187	3.30438	0.000951875	0.0135084
NIT1	1030.34	-0.625481	0.189286	-3.30442	0.000951744	0.0135084
INTS12	638.218	0.44194	0.133777	3.30356	0.00095464	0.0135383
POLR2F	1401.28	0.440066	0.133219	3.30333	0.000955426	0.0135401
PCSK4	136.554	-1.06648	0.322897	-3.30285	0.000957088	0.0135544
IL6R	22.2255	-3.25001	0.985119	-3.2991	0.000969944	0.013727
VDAC3	3802.6	0.379673	0.115109	3.29839	0.000972412	0.0137525
GLIS2	236.176	0.708803	0.214959	3.29739	0.00097588	0.0137921
CRYBB1	3.75047	-2.62612	0.796602	-3.29665	0.000978461	0.0138191
CCNDBP1	1489.63	-0.527084	0.159894	-3.29645	0.00097915	0.0138193
EEF2K	2610.67	0.466472	0.14159	3.29451	0.000985924	0.0139054
SSH3	153.818	-1.46475	0.444885	-3.29243	0.000993267	0.0139994
PFKFB4	570.93	-0.866147	0.263147	-3.2915	0.000996557	0.0140362
RPSAP58	756.452	1.25908	0.3826	3.29084	0.000998884	0.0140594
AZGP1	57.7688	-2.68687	0.816573	-3.29042	0.00100038	0.0140708
C2orf74	552.542	0.572886	0.174148	3.28965	0.0010031	0.0140995
UCP2	362.996	0.828809	0.251974	3.28926	0.0010045	0.0140999
FAM207A	681.672	0.632642	0.192327	3.28942	0.00100396	0.0140999
C12orf65	723.697	0.416787	0.126795	3.2871	0.00101226	0.0141969
BEGAIN	765.093	-1.95208	0.593888	-3.28695	0.00101278	0.0141969
NDUFA13	5046.7	-0.49555	0.150776	-3.28666	0.00101382	0.0142018
RNASE4	29.4819	-2.43702	0.741626	-3.28605	0.00101602	0.0142108
IKZF5	617.57	0.616889	0.187738	3.28591	0.00101653	0.0142108
MAN2B2	445.095	-0.774497	0.235698	-3.28598	0.00101629	0.0142108
CASC3	4632.87	0.633049	0.192707	3.28504	0.00101968	0.0142386
FAM175A	725.831	0.839161	0.255454	3.28498	0.0010199	0.0142386
DNHD1	881.396	-1.12189	0.341563	-3.28457	0.00102138	0.0142495
CCDC173	28.5494	-1.25523	0.382191	-3.28428	0.00102242	0.0142544
LINC01135	4.8373	1.34316	0.40899	3.28408	0.00102317	0.0142553
NFXL1	1873.44	0.608593	0.185381	3.28293	0.00102733	0.0143035
LYPD3	10.3997	-2.31284	0.704682	-3.28211	0.00103033	0.0143356
MICAL3	3122.11	0.571972	0.174343	3.28073	0.00103539	0.0143963
TMEM217	10.4156	-1.13688	0.346558	-3.28048	0.00103631	0.0143994
SCN2A	1967.9	-1.56366	0.47671	-3.2801	0.0010377	0.0144089
NAE1	4159.88	0.446586	0.136166	3.27972	0.00103909	0.0144089
RPS28	8610.48	0.732212	0.223246	3.27984	0.00103865	0.0144089
LAMC3	80.4932	2.35385	0.717828	3.27913	0.00104128	0.0144296
SLC43A1	524.175	1.35808	0.414191	3.27887	0.00104223	0.0144331
UNK	2913.17	0.526104	0.160576	3.27635	0.00105159	0.0145529
TACR1	5.52934	-3.17148	0.968101	-3.27598	0.00105294	0.0145618
MRPL14	1500.37	0.443371	0.135395	3.27466	0.0010579	0.0146015
GTPBP1	3391.34	0.703548	0.214829	3.27493	0.00105688	0.0146015
ILF3-AS1	753.946	0.705411	0.215416	3.27465	0.00105793	0.0146015
ACBD3	2912.06	-0.48451	0.147968	-3.27442	0.00105878	0.0146034
HMGB3	4123.66	0.630832	0.192682	3.27394	0.00106057	0.0146183
TERF2	795.62	0.496239	0.151583	3.27371	0.00106145	0.0146207
PSME2	1351.93	-0.67029	0.204784	-3.27315	0.00106355	0.0146397
APOL4	36.5911	-2.5078	0.766335	-3.27246	0.00106616	0.0146659
CASKIN1	759.338	0.826922	0.252711	3.2722	0.00106713	0.0146663
C21orf59	1606.45	-0.459275	0.140362	-3.27207	0.00106761	0.0146663
PNKP	1039.35	-0.6635	0.202824	-3.27131	0.00107049	0.0146961
TNS2	135.692	-1.60069	0.489361	-3.27097	0.00107178	0.014704
SHC1	9383.58	-0.928179	0.283852	-3.26993	0.00107572	0.0147483
PTPRH	262.412	-1.55633	0.47599	-3.26968	0.0010767	0.0147519
PIKFYVE	4500.92	-0.334522	0.102357	-3.26818	0.00108243	0.0148206
MEIS3P1	145.425	-2.75485	0.8431	-3.26752	0.00108495	0.0148451
PIBF1	2083.45	-0.446569	0.136678	-3.26731	0.00108575	0.0148462
CD320	2220.25	0.956991	0.29306	3.26551	0.00109267	0.0149112
RHOT2	3199.8	-0.378261	0.115832	-3.26559	0.00109236	0.0149112
TFPT	393.447	-0.574454	0.175907	-3.26567	0.00109206	0.0149112
MGC12916	57.1263	1.92587	0.58982	3.26518	0.00109395	0.0149188
GSTA4	1820.1	0.622808	0.190813	3.26396	0.00109867	0.0149436
HIST1H2AE	13527.4	0.725801	0.222338	3.26441	0.00109694	0.0149436
MVK	1130.88	-0.609557	0.186735	-3.26429	0.00109741	0.0149436
DDX58	199.855	-1.34708	0.412696	-3.26411	0.0010981	0.0149436
CALCR	2.15873	-3.21333	0.984747	-3.2631	0.001102	0.0149791
SMPDL3A	189.087	1.60859	0.493189	3.26162	0.00110779	0.0150479
CYP46A1	6.37825	-1.87162	0.574393	-3.25843	0.00112029	0.0152076
CFAP157	3.51091	-1.62627	0.499261	-3.25736	0.00112453	0.0152551
FAM109B	62.3668	-2.42927	0.746054	-3.25615	0.00112933	0.0153101
LRRC75A-AS1	21471	0.849353	0.260888	3.25562	0.00113143	0.0153286
IFT22	692.33	-0.767271	0.235729	-3.25488	0.00113438	0.0153501
BCAP31	3945.93	-0.548917	0.168646	-3.25485	0.00113451	0.0153501
CASC4	3824.94	-0.494893	0.152061	-3.25458	0.00113562	0.015355
COL8A2	46.2858	-1.87001	0.57462	-3.25435	0.00113653	0.0153573
DMPK	725.425	-0.733224	0.225406	-3.2529	0.00114234	0.0153965
MYL5	121.199	-1.08354	0.333084	-3.25305	0.00114171	0.0153965
LYPD1	94.2561	-2.90581	0.893281	-3.25296	0.00114211	0.0153965
ODF3B	30.7472	-2.74091	0.84261	-3.25288	0.00114242	0.0153965
MAP6D1	224.573	0.480234	0.147769	3.24991	0.00115442	0.0155408
PLA2G16	147.23	-2.79506	0.860056	-3.24986	0.00115463	0.0155408
LOC401127	13.9934	1.15202	0.354611	3.2487	0.00115934	0.015594
PAXIP1	1625.66	0.50975	0.156961	3.24762	0.00116376	0.0156433
RPUSD4	1524.74	0.678948	0.209111	3.24682	0.00116701	0.0156665
LOC101928602	7.32956	-1.76091	0.542348	-3.24682	0.00116701	0.0156665
CCL2	10.3995	-2.68083	0.826011	-3.24552	0.00117237	0.0157186
LINC00839	1835.41	1.07708	0.331867	3.24551	0.00117241	0.0157186
UBE2K	3470.87	0.446378	0.137586	3.24435	0.00117718	0.0157317
GOPC	4191.87	0.492927	0.15192	3.24466	0.00117593	0.0157317
FAM135A	1786.88	0.644695	0.198713	3.24435	0.0011772	0.0157317
RGS13	42.1118	-4.76413	1.46818	-3.24492	0.00117486	0.0157317
LINC00311	22.8267	1.53915	0.474342	3.24482	0.00117525	0.0157317
SLC5A2	10.8254	-1.56257	0.481667	-3.24408	0.00117831	0.0157362
OR7D2	4.99571	4.102	1.2647	3.24345	0.0011809	0.0157606
LPCAT4	990.268	-0.54796	0.168982	-3.24272	0.00118393	0.0157909
TLL1	34.1154	3.67307	1.13286	3.24229	0.00118575	0.0158048
DUSP6	2160.39	-1.85657	0.572823	-3.24109	0.00119075	0.0158401
SYT5	234.566	-1.78393	0.55044	-3.24092	0.00119146	0.0158401
TRAPPC8	2616.77	-0.347098	0.10709	-3.24117	0.00119038	0.0158401
IRAIN	35.1704	-1.16864	0.360533	-3.24143	0.00118933	0.0158401
DDX11	3367.14	0.452803	0.139725	3.24067	0.0011925	0.0158436
MGC70870	503.769	-2.16831	0.669399	-3.23919	0.00119869	0.0159156
PERM1	7.41415	-2.22464	0.686967	-3.23836	0.00120221	0.0159418
ARRDC4	898.202	-0.923555	0.28518	-3.2385	0.00120159	0.0159418
ITPKB	434.899	-2.79975	0.865223	-3.23587	0.00121272	0.0160709
DZANK1	314.761	-0.569371	0.175991	-3.23524	0.00121542	0.0160964
LSM7	1902.26	0.519214	0.160496	3.23505	0.0012162	0.0160964
HIST1H2AM	9732.87	0.7164	0.221532	3.23384	0.00122138	0.0161545
LIN7B	194.278	-0.59153	0.182943	-3.23341	0.00122322	0.0161675
MXI1	2288.15	0.721773	0.223235	3.23324	0.00122393	0.0161675
SNORD57	14.8843	0.777997	0.240698	3.23226	0.00122817	0.0162131
LOC100130987	45.7778	-0.869957	0.269253	-3.231	0.00123357	0.016274
CTBP2	3356.89	0.484854	0.150088	3.23046	0.00123592	0.0162945
SWT1	554.991	-0.576023	0.178333	-3.23004	0.00123771	0.0162973
SDC4	438.805	-2.03047	0.628619	-3.23005	0.00123769	0.0162973
LSM6	621.533	0.43279	0.134059	3.22836	0.00124502	0.0163414
CATIP	1.57071	-3.23566	1.00219	-3.22858	0.00124408	0.0163414
P4HA2	613.865	-0.999698	0.309612	-3.22887	0.00124279	0.0163414
RPL24	16121.7	0.508049	0.157369	3.2284	0.00124484	0.0163414
RTKN2	1298.81	0.72444	0.224373	3.22873	0.0012434	0.0163414
LOC284009	36.2926	0.781935	0.242339	3.22662	0.00125262	0.0164307
EFCC1	1.45249	-3.40965	1.05695	-3.22593	0.00125566	0.0164601
RPL10	32721.8	0.55513	0.172131	3.22504	0.00125954	0.0164899
RB1	3353.65	-0.591911	0.183535	-3.22505	0.00125949	0.0164899
ZIC3	85.0562	5.47994	1.69957	3.22431	0.00126278	0.0165219
SLC25A44	1561.23	-0.595963	0.184852	-3.22399	0.00126416	0.0165295
PLCD1	207.681	-1.04994	0.325756	-3.22308	0.00126818	0.0165716
CAGE1	13.8037	-0.944736	0.293177	-3.22241	0.00127117	0.0166001
CWC15	1726.75	0.558408	0.173335	3.22156	0.00127495	0.0166389
LRP5	2630.49	0.578971	0.179763	3.22075	0.00127854	0.0166752
ZNF707	218.195	-0.476905	0.148089	-3.22039	0.00128017	0.0166754
MEX3B	1999.54	0.800131	0.248455	3.22042	0.00128001	0.0166754
CELF6	385.54	-1.49282	0.463686	-3.21946	0.00128433	0.016719
LINC01337	8.3595	1.4106	0.438236	3.21881	0.00128726	0.0167384
COA7	1401.35	0.686841	0.213397	3.21861	0.00128816	0.0167384
MICALL2	187.916	-1.99876	0.621006	-3.21858	0.00128825	0.0167384
LAMA1	1402.21	2.37881	0.739173	3.2182	0.00128997	0.0167396
SEMA7A	193.454	1.25822	0.39095	3.21836	0.00128925	0.0167396
HIST1H2BG	12387.8	0.750914	0.23337	3.2177	0.00129225	0.0167586
INO80B	16.6522	-0.793914	0.246767	-3.21726	0.00129423	0.0167738
KANK4	209.892	2.36873	0.736513	3.21614	0.00129926	0.0168284
STK11IP	938.797	-0.536797	0.166922	-3.21585	0.00130057	0.0168347
RHBDD2	1358.46	-0.627595	0.195203	-3.21509	0.00130403	0.016869
SOAT2	4.09882	-3.36633	1.04747	-3.21378	0.00131001	0.0169357
SNX25	1115.68	-0.797211	0.248081	-3.2135	0.00131126	0.0169412
ENTPD8	6.10461	-2.67802	0.833759	-3.21198	0.00131823	0.0170099
GYS1	943.03	-0.578595	0.180128	-3.21213	0.00131756	0.0170099
ORMDL2	616.57	-0.52079	0.162204	-3.21072	0.00132403	0.0170742
IDNK	115.209	-1.12271	0.349761	-3.20994	0.00132762	0.0171097
ZNF570	573.831	-0.632359	0.19703	-3.20945	0.00132989	0.0171175
EDARADD	51.5438	2.39271	0.745503	3.20953	0.00132954	0.0171175
MROH7	3.79569	-2.92582	0.91196	-3.20827	0.00133536	0.0171772
ENO4	7.36015	-2.48082	0.77351	-3.20723	0.00134021	0.0172289
SRSF3	15498	0.349105	0.108896	3.20584	0.00134669	0.0172983
RALB	805.391	-0.710768	0.221719	-3.20571	0.00134729	0.0172983
POLE2	937.159	0.428588	0.133735	3.20476	0.00135174	0.0173339
FDFT1	7554.35	0.66558	0.207681	3.20483	0.00135144	0.0173339
NT5C3B	3762.85	0.682982	0.213194	3.20357	0.00135734	0.0173949
P3H2	29.8872	3.95521	1.23475	3.20324	0.00135893	0.0174044
LOC100129973	8.94874	-1.42462	0.444966	-3.20164	0.00136647	0.0174901
DFNB31	71.8315	-2.14537	0.670187	-3.20115	0.00136878	0.0175089
SLC30A7	2500.2	-0.68101	0.212769	-3.2007	0.00137093	0.0175254
MTFR1	1094.32	0.655216	0.204724	3.20049	0.00137196	0.0175278
AXDND1	9.62301	-1.03145	0.322309	-3.20018	0.00137341	0.0175354
PPCS	491.369	-0.710831	0.222209	-3.19893	0.00137941	0.0176011
CCDC103	90.0384	-1.30342	0.407539	-3.19826	0.00138258	0.0176293
ZDHHC22	458.945	1.9815	0.619604	3.198	0.00138384	0.0176293
CHMP2A	2013.07	-0.708119	0.221431	-3.19793	0.00138418	0.0176293
SIX1	132.05	3.41563	1.06822	3.19751	0.00138621	0.0176443
UBR2	3648.17	-0.282858	0.0885226	-3.19532	0.00139674	0.0177673
NECAP2	1070.32	-0.895104	0.280296	-3.19343	0.00140594	0.017873
PCOLCE-AS1	170.835	1.01649	0.318324	3.19326	0.00140679	0.017873
DIP2A-IT1	24.9588	0.816306	0.255698	3.19246	0.00141064	0.0178824
TPPP3	250.493	-1.91957	0.601239	-3.19268	0.00140958	0.0178824
GPSM1	4403.64	0.70742	0.221585	3.19254	0.00141026	0.0178824
GLCE	2241.2	1.00857	0.31593	3.19239	0.00141099	0.0178824
CALCOCO1	1500.51	-0.704527	0.22073	-3.19181	0.00141383	0.0178964
EHHADH	395.998	-0.916083	0.287003	-3.1919	0.00141342	0.0178964
DEPDC1B	1477.4	0.538467	0.168722	3.19144	0.00141563	0.0178972
RABGGTB	3532.46	0.7196	0.225468	3.19158	0.00141498	0.0178972
NXPH3	16.271	-2.03687	0.638284	-3.19117	0.001417	0.0179035
R3HCC1	1419.45	0.451171	0.141401	3.19073	0.00141914	0.0179196
GLMP	465.365	-2.39576	0.751024	-3.18999	0.00142277	0.0179544
LINC01124	3.40386	-3.88847	1.21908	-3.18968	0.00142428	0.0179625
DNAJA4	62.863	-3.84893	1.20687	-3.18917	0.0014268	0.0179832
ZNF821	567.448	0.649446	0.203661	3.18886	0.00142837	0.017992
DPP8	2066.21	-0.344079	0.10795	-3.18739	0.00143562	0.0180723
SH2B1	1688.61	-0.399406	0.125348	-3.18637	0.00144071	0.0181253
NADSYN1	1039.75	-0.607426	0.190649	-3.1861	0.00144203	0.0181308
NPC1	1208.6	-0.439665	0.138005	-3.18586	0.00144324	0.0181351
PSPC1	4028.09	0.442036	0.138771	3.18538	0.00144566	0.0181433
LINC01569	53.3745	0.912308	0.286399	3.18545	0.00144529	0.0181433
FAM92A1	1304.33	0.488753	0.15348	3.18448	0.00145013	0.0181595
TFIP11	1919.64	-0.344001	0.108026	-3.18442	0.00145047	0.0181595
PODNL1	20.1904	-1.81319	0.569305	-3.18492	0.00144792	0.0181595
PPARA	719.155	-0.928481	0.291543	-3.18471	0.00144898	0.0181595
CAPN12	10.1866	-1.55884	0.489622	-3.18376	0.00145374	0.0181894
MIR301A	22.0819	0.883834	0.277646	3.18332	0.00145597	0.0182063
NPRL3	433.04	0.560912	0.176291	3.18174	0.00146392	0.0182703
C1QTNF9B	7.25733	2.72678	0.857045	3.1816	0.00146464	0.0182703
ACTG1	50117.3	0.834388	0.262246	3.1817	0.00146415	0.0182703
BBS4	806.246	-0.519189	0.16316	-3.18209	0.00146214	0.0182703
TCP1	13619.2	0.633468	0.199137	3.18107	0.00146732	0.0182927
ADGRA3	5831.52	0.45583	0.143302	3.18089	0.00146822	0.0182928
BCL7C	799.213	-0.490746	0.154309	-3.18029	0.00147129	0.0183114
NUDT4	100.252	0.656631	0.206471	3.18025	0.00147148	0.0183114
HEXA	2326.18	-0.509885	0.16034	-3.18002	0.00147263	0.0183146
MSH4	48.7777	1.42683	0.448753	3.17955	0.00147503	0.0183335
LINC00865	2.16869	-4.54315	1.429	-3.17925	0.00147655	0.0183393
PABPC3	9.51646	0.95416	0.300134	3.17911	0.00147728	0.0183393
EIF3E	13519	0.627496	0.197409	3.17865	0.0014796	0.018357
ZBTB8B	194.1	-1.3093	0.411984	-3.17804	0.00148273	0.0183848
TANK	871.119	-0.45914	0.144531	-3.17676	0.00148929	0.018455
U2AF1	1844.54	0.673842	0.212218	3.17523	0.00149718	0.0185368
ARRDC3-AS1	57.8637	-0.930255	0.292982	-3.17513	0.00149769	0.0185368
SPP1	127.388	-3.08235	0.971273	-3.17351	0.00150607	0.018607
CHPF2	2070.9	-0.433729	0.136667	-3.17362	0.0015055	0.018607
TNFRSF10C	9.33206	-2.75541	0.868161	-3.17385	0.00150432	0.018607
RASA2	1450.09	-0.459445	0.144796	-3.17304	0.00150852	0.018615
MROH7-TTC4	1.62328	-2.38445	0.751437	-3.17318	0.00150778	0.018615
ODF2	2965.02	-0.436996	0.137784	-3.17161	0.00151594	0.0186954
ZNF449	465.887	-0.396281	0.124958	-3.17132	0.00151748	0.0187032
SH2D4A	21.0802	-4.27529	1.34835	-3.17077	0.00152037	0.0187165
WDR72	300.271	-3.20326	1.01024	-3.17079	0.00152024	0.0187165
SSR4	3806.56	0.510282	0.161002	3.16941	0.00152749	0.0187839
NTHL1	1210.35	0.513728	0.162091	3.16937	0.00152767	0.0187839
ARNTL	344.935	-1.02643	0.32389	-3.16906	0.00152931	0.0187929
LHX1	14.0326	-3.10772	0.980744	-3.16874	0.00153102	0.0188026
C9orf135	42.1296	-2.01674	0.63681	-3.16694	0.00154053	0.0189032
CRYBB2P1	633.476	0.592787	0.18722	3.16626	0.00154415	0.0189032
RER1	2550.47	-0.602168	0.190156	-3.1667	0.00154178	0.0189032
SLC50A1	888.578	-0.758928	0.239704	-3.1661	0.00154496	0.0189032
CENPF	36921.9	0.576865	0.182211	3.16592	0.00154592	0.0189032
PDCD6IPP2	291.503	-0.586398	0.185229	-3.1658	0.00154655	0.0189032
SNORA50A	34.6159	0.563065	0.177842	3.16611	0.00154495	0.0189032
CNOT6	2456.87	0.431672	0.136349	3.16593	0.00154586	0.0189032
CSDE1	34365.8	0.440995	0.139351	3.16464	0.00155273	0.0189333
RPL10A	21179.9	0.525452	0.16602	3.16498	0.00155092	0.0189333
OS9	5723.46	-0.361128	0.114116	-3.16457	0.00155314	0.0189333
PSEN1	2694.65	-0.444642	0.140505	-3.1646	0.00155294	0.0189333
SERPINE1	131.199	-2.93212	0.926607	-3.16436	0.00155423	0.0189333
CPA1	5.65483	-2.58677	0.817484	-3.16431	0.00155452	0.0189333
SCYL3	831.631	-0.492654	0.155703	-3.16405	0.00155588	0.0189388
FBXO30	1596.61	0.572691	0.181068	3.16286	0.00156228	0.0189942
SLC9C1	5.59922	-3.74456	1.18388	-3.16295	0.00156178	0.0189942
ATF5	537.289	1.68525	0.532935	3.16222	0.00156573	0.0190053
MRE11A	2559.86	0.711347	0.224957	3.16214	0.00156612	0.0190053
ZDHHC21	2890.76	-0.623106	0.19706	-3.162	0.00156688	0.0190053
FBXW9	446.287	-0.640386	0.202501	-3.16238	0.00156485	0.0190053
GALNS	375.152	-0.61141	0.193388	-3.16157	0.0015692	0.0190222
ZNF155	608.038	-0.630462	0.199457	-3.16089	0.00157286	0.0190554
SUDS3	4536.51	-0.401439	0.127056	-3.15955	0.00158016	0.0191326
IQGAP3	5378.11	-0.693085	0.219394	-3.15909	0.00158263	0.0191514
COMMD5	768.006	-0.451392	0.142913	-3.1585	0.00158584	0.0191789
DKC1	5194.85	0.530715	0.168051	3.15806	0.00158822	0.0191851
OAZ1	11653.7	0.463248	0.146684	3.15814	0.00158779	0.0191851
B3GAT2	113.372	2.63303	0.834066	3.15687	0.00159475	0.0192528
SNORD50A	9.11833	1.02928	0.326077	3.15655	0.00159649	0.019258
DSCR9	60.2463	0.751195	0.237988	3.15644	0.00159705	0.019258
UBE2C	3926.38	0.606305	0.192133	3.15566	0.00160136	0.0192874
HIST3H2BB	5680.97	0.791054	0.250675	3.15569	0.00160117	0.0192874
FRS2	1847.47	-0.427318	0.135455	-3.1547	0.00160664	0.0193284
DIS3L2	1669.69	-0.426524	0.135197	-3.15484	0.00160586	0.0193284
BAZ1A	6447.55	0.585423	0.185592	3.15435	0.00160853	0.0193399
TMEM163	66.5546	2.83169	0.897816	3.15398	0.00161061	0.0193536
TARS	9918.54	0.553937	0.175646	3.15371	0.00161209	0.0193601
KIAA1033	4221.26	-0.431468	0.136834	-3.15322	0.0016148	0.0193814
TGIF2	1585.92	1.11019	0.352157	3.15255	0.00161849	0.0194138
DLX5	255.542	2.09199	0.663618	3.15239	0.00161938	0.0194138
CUTC	707.787	0.611161	0.193912	3.15174	0.001623	0.0194459
SGCZ	127.52	3.13086	0.993506	3.15132	0.00162533	0.0194625
MIR1908	43.2152	0.694057	0.220349	3.14981	0.00163376	0.019552
NR2F2	253.491	2.34354	0.744165	3.14922	0.00163709	0.0195612
LOC730102	15.4195	-3.96438	1.25877	-3.1494	0.00163605	0.0195612
SEC61A1	9974.73	-0.454744	0.144401	-3.14917	0.00163737	0.0195612
ASB6	1832.7	-0.444022	0.141016	-3.14874	0.00163974	0.0195782
GOLGA8N	28.2874	-1.3443	0.427035	-3.14798	0.00164402	0.0196179
ANPEP	53.8987	-2.47984	0.787897	-3.14741	0.00164724	0.019645
SDHAF2	1079.6	-0.325538	0.103474	-3.14608	0.00165473	0.0197228
RNF121	1030.42	-0.351922	0.111887	-3.14535	0.0016589	0.0197611
TEX15	2482	1.09926	0.349587	3.14445	0.00166401	0.0198101
CREB3	1052.1	-0.442336	0.140679	-3.14428	0.00166494	0.0198101
STUB1	2205.46	-0.596611	0.189897	-3.14176	0.00167935	0.0199701
FAM178B	4.33502	2.48935	0.792533	3.14101	0.00168366	0.0200098
PARD3	3668.22	0.436636	0.139071	3.13966	0.00169142	0.0200905
MYH15	1035.6	-1.62132	0.516535	-3.13883	0.00169622	0.0201324
DLX6	267.662	1.47385	0.469596	3.13856	0.00169783	0.0201324
RCOR2	2808.28	1.01344	0.3229	3.13855	0.00169787	0.0201324
CIZ1	2545.87	0.396682	0.126403	3.13824	0.00169966	0.0201419
PLEKHO2	475.572	-0.778146	0.247995	-3.13775	0.00170252	0.0201643
DUSP1	888.234	0.603244	0.192282	3.13729	0.00170519	0.0201842
LZTFL1	725.185	-0.577981	0.1843	-3.13608	0.00171223	0.0202446
LOC101926935	45.6451	-1.78255	0.568426	-3.13594	0.00171305	0.0202446
PLIN1	15.1319	-1.36785	0.436191	-3.13591	0.00171323	0.0202446
IQGAP1	5553.13	-0.8304	0.26489	-3.13488	0.00171922	0.0203037
PALB2	1631.88	0.327313	0.104481	3.13276	0.00173173	0.0204398
CKB	6989.56	0.774279	0.247236	3.13174	0.00173771	0.0204986
GPAA1	2183.35	-0.534528	0.170746	-3.13054	0.00174484	0.0205709
NOL11	5906.31	0.503107	0.160729	3.13015	0.00174717	0.0205798
EXOSC8	1777.28	0.458399	0.14645	3.13008	0.00174758	0.0205798
DYNC2LI1	603.129	-0.708178	0.226283	-3.12962	0.00175035	0.0205888
RBBP9	1629.03	-0.44927	0.143553	-3.12965	0.00175015	0.0205888
ZNHIT1	1432.85	-0.572056	0.182838	-3.12876	0.00175543	0.0206368
BCCIP	3154.67	0.621408	0.198638	3.12835	0.00175792	0.0206543
RANBP1	8301.35	0.547043	0.17491	3.12757	0.00176257	0.0206972
SNORA8	361.362	0.781602	0.249936	3.12721	0.00176472	0.0207106
LINC00482	15.8089	-2.33315	0.746197	-3.12672	0.0017677	0.0207338
DNAJC16	1132.27	-0.575547	0.184096	-3.12634	0.00176997	0.0207439
TIMM10B	1602.91	-0.537693	0.171994	-3.12624	0.00177058	0.0207439
PTDSS2	1353.58	0.597923	0.19129	3.12574	0.00177356	0.0207553
BHLHE22	9.70269	6.13545	1.96285	3.12579	0.00177329	0.0207553
ZNF133	1144.94	-0.425554	0.136195	-3.12459	0.00178053	0.020825
TCERG1	6324.4	0.318594	0.102006	3.12329	0.00178839	0.0209051
GPC5	77.3646	-1.73775	0.556447	-3.12294	0.00179053	0.0209182
TRAPPC10	2906.97	-0.3566	0.114207	-3.12239	0.00179386	0.0209453
NPR3	51.6686	2.48727	0.796692	3.12199	0.00179632	0.0209622
AVPR2	4.01445	-2.09881	0.672343	-3.12164	0.00179846	0.0209752
SYS1	905.965	-0.442704	0.141843	-3.12109	0.00180182	0.0209895
CDR2	801.478	0.590858	0.189319	3.12097	0.00180257	0.0209895
SLU7	2213.84	-0.402104	0.12884	-3.12094	0.00180273	0.0209895
TPI1P2	63.9028	-0.829893	0.265962	-3.12035	0.00180637	0.02102
JUN	3644.59	1.02208	0.327593	3.11996	0.00180875	0.0210358
CD36	40.4261	2.7415	0.878854	3.11941	0.00181216	0.0210569
TP53RK	1551.77	0.419456	0.13447	3.11933	0.00181261	0.0210569
KDR	45.8503	-3.69369	1.18442	-3.11857	0.00181733	0.0210574
LYRM4	1266.98	0.455674	0.146105	3.11882	0.00181576	0.0210574
MIR1292	6.82307	1.14371	0.366751	3.1185	0.00181775	0.0210574
EEF2	117064	0.602941	0.193332	3.11868	0.00181665	0.0210574
LOC102724190	3.23716	2.53282	0.812074	3.11895	0.00181498	0.0210574
BVES-AS1	53.4628	-1.07354	0.344279	-3.11822	0.00181944	0.0210651
CHGB	18418.9	-1.92074	0.616023	-3.11796	0.00182106	0.0210719
SULT2B1	2.25033	-2.22611	0.714133	-3.11721	0.00182571	0.0211139
SLC17A5	646.783	-0.696391	0.223442	-3.11665	0.0018292	0.0211425
FADS1	12840.4	0.51541	0.165432	3.11555	0.00183605	0.0211979
PHF11	29.235	-2.46209	0.790238	-3.11564	0.00183549	0.0211979
VMAC	158.824	-1.04167	0.334522	-3.11391	0.00184623	0.0213035
DRG1	2426.66	0.410384	0.13181	3.11346	0.00184908	0.0213245
IP6K3	81.2894	-2.38623	0.766595	-3.11277	0.00185341	0.0213624
DNAJA3	2730.7	0.548156	0.176145	3.11196	0.00185852	0.0214093
ICAM5	127.059	2.78358	0.894645	3.11138	0.00186215	0.0214391
VRK3	585.539	-0.506427	0.162781	-3.11109	0.00186401	0.0214486
TTC21A	130.707	-0.91994	0.295857	-3.10941	0.00187463	0.0215511
SNHG7	2336.86	0.794005	0.255374	3.10918	0.00187605	0.0215511
PIGG	1638.73	-0.44092	0.141813	-3.10917	0.00187615	0.0215511
HDDC2	1339.5	0.66121	0.212675	3.10902	0.0018771	0.0215511
TECPR2	844.26	-0.602579	0.193841	-3.10863	0.00187959	0.0215557
RSPH9	9.276	-2.03867	0.655783	-3.10876	0.00187876	0.0215557
SPIDR	1982.09	0.285419	0.0918316	3.10807	0.00188311	0.0215721
CABLES1	807.193	0.778551	0.250486	3.10816	0.00188255	0.0215721
POFUT2	1005.54	-0.569834	0.183364	-3.10766	0.00188573	0.02159
FKBP1B	580.881	-0.928864	0.299056	-3.10599	0.00189646	0.0216739
HADHB	3850.13	-0.5854	0.188482	-3.10586	0.00189726	0.0216739
TNFAIP2	364.474	-2.21104	0.711805	-3.10624	0.00189484	0.0216739
G3BP1	9745.96	0.461984	0.148733	3.10612	0.00189558	0.0216739
NEFH	1464.83	2.65801	0.855996	3.10517	0.00190171	0.0217127
SLC35A5	1902.02	-0.453943	0.1462	-3.10494	0.00190319	0.0217176
CPTP	342.433	-0.716474	0.230777	-3.10461	0.00190527	0.0217294
SNORD22	153.975	0.51754	0.166721	3.10423	0.00190778	0.0217459
KRI1	1377.91	0.655896	0.211323	3.10377	0.00191074	0.0217677
LOC100130849	1.75973	-4.73317	1.52544	-3.10283	0.0019168	0.0218006
CCDC33	155.083	-1.75797	0.566541	-3.10299	0.00191578	0.0218006
GALNT12	62.4797	-1.98169	0.638641	-3.10298	0.0019158	0.0218006
PDE4B	2097.12	-1.59155	0.513099	-3.10183	0.00192328	0.0218622
TASP1	563.311	-0.400118	0.129038	-3.10077	0.00193018	0.0219285
USP3	3150.79	0.459109	0.14808	3.1004	0.00193259	0.0219438
FBXO32	299.2	1.34499	0.433862	3.10004	0.00193495	0.0219585
SAP30	1669.87	0.511153	0.164958	3.0987	0.00194374	0.0220461
RPL12	25044.6	0.567073	0.183029	3.09827	0.00194654	0.0220537
GDPGP1	100.755	-0.564199	0.182097	-3.09834	0.00194605	0.0220537
TICAM2	5.50965	-1.04636	0.337744	-3.09808	0.00194781	0.0220559
NAA16	2113.26	0.393929	0.127187	3.09725	0.00195324	0.0220568
SPTBN2	9095.44	0.753851	0.243391	3.09728	0.00195306	0.0220568
PPP1R12B	2240.3	-0.562241	0.181521	-3.0974	0.00195228	0.0220568
RASSF7	219.556	-1.14094	0.368348	-3.09746	0.00195187	0.0220568
URB1	4963.12	-0.409475	0.132185	-3.09773	0.00195009	0.0220568
PRMT7	1575.25	0.414213	0.133757	3.09676	0.0019565	0.0220816
BBS12	185.761	-0.732478	0.236567	-3.09628	0.00195966	0.0221051
TP53INP1	1691.66	-0.868525	0.280619	-3.09504	0.00196787	0.0221441
ANG	12.3535	-1.67516	0.541256	-3.09495	0.00196849	0.0221441
HELLS	3642.78	0.512408	0.165548	3.09522	0.00196669	0.0221441
MIDN	1203.38	0.58284	0.188318	3.09497	0.00196831	0.0221441
USP45	1400.28	0.52305	0.168999	3.09499	0.00196818	0.0221441
NKRF	1059.09	0.341877	0.110494	3.09407	0.00197431	0.0221737
TCF3	5678.58	0.535481	0.173051	3.09436	0.00197239	0.0221737
HDAC10	810.497	-0.678185	0.219189	-3.09407	0.00197434	0.0221737
MIR301B	14.8338	0.766128	0.247648	3.09362	0.00197731	0.022187
GCSHP3	372.066	0.591181	0.1911	3.09356	0.00197768	0.022187
TBL3	1873.97	0.419487	0.135621	3.09309	0.00198087	0.0222107
SLC7A11	1586.54	1.54312	0.499073	3.09198	0.00198829	0.0222818
CEP68	2645.87	0.608732	0.196944	3.09088	0.00199563	0.022352
USP12	1845.4	-0.440291	0.14247	-3.0904	0.00199884	0.0223757
HNF1A	2.23911	-2.4509	0.793274	-3.0896	0.00200426	0.0224242
IKBKG	358.373	-0.484882	0.156971	-3.08899	0.00200838	0.022446
RPL35	17830	0.442316	0.143185	3.08912	0.00200749	0.022446
ACSS2	990.057	-0.59285	0.191952	-3.08853	0.00201149	0.0224686
ENTPD5	242.86	-0.537185	0.17395	-3.08816	0.00201403	0.0224831
DNA2	3061.26	0.636676	0.206176	3.08802	0.00201497	0.0224831
LRP5L	663.211	0.716253	0.232	3.0873	0.00201986	0.0225255
FNIP1	2616.69	-0.386077	0.125114	-3.0858	0.00203006	0.022627
FMO5	6.41209	-1.71481	0.555817	-3.08521	0.00203411	0.0226354
SLC14A2	1.40373	-2.65227	0.859669	-3.08522	0.00203399	0.0226354
TM7SF3	3436.53	-0.523274	0.169604	-3.08528	0.00203362	0.0226354
MPV17	1292.84	-0.574338	0.1862	-3.08453	0.00203873	0.0226745
LRRIQ1	182.438	-1.25131	0.405708	-3.08427	0.00204054	0.0226825
RNF169	3363.85	0.422002	0.13684	3.08392	0.00204295	0.022697
MYH14	35.8839	-5.26761	1.70951	-3.08136	0.00206057	0.0228804
RHOBTB2	1617.5	-0.622499	0.202056	-3.08082	0.0020643	0.0229023
DDX43	35.7216	-4.00209	1.29906	-3.08076	0.00206476	0.0229023
WDR4	908.606	0.496065	0.161079	3.07964	0.0020725	0.0229758
SLC16A1	10660.4	0.726385	0.236085	3.07679	0.00209241	0.0231841
PLCG1	7421.18	0.446047	0.144989	3.07642	0.00209506	0.0231884
RAB22A	2027.72	-0.466035	0.15148	-3.07654	0.00209417	0.0231884
LARP1	10143.5	0.533284	0.17337	3.07598	0.00209812	0.0232099
TMC4	6.71293	-1.30392	0.42404	-3.07498	0.00210516	0.0232753
PCDHGB7	267.863	-1.30708	0.425096	-3.0748	0.00210644	0.0232769
CFAP65	33.1124	-1.35216	0.439787	-3.07459	0.00210795	0.0232812
RABL2B	236.183	-0.470927	0.153199	-3.07395	0.00211243	0.0233181
MLLT3	1188.16	0.657108	0.213782	3.07373	0.002114	0.023323
IGFBP7	448.942	-3.4239	1.11407	-3.07332	0.00211689	0.0233424
RPL22	7904.01	0.695392	0.226301	3.07286	0.00212017	0.0233661
VPS41	4349.35	-0.548566	0.178554	-3.07227	0.00212436	0.0233768
GOT2	5438.15	0.44796	0.145807	3.07228	0.0021243	0.0233768
RRP36	2056.73	-0.478967	0.155901	-3.07225	0.00212455	0.0233768
CAPN14	35.5162	-1.21853	0.396689	-3.07174	0.00212812	0.0234036
TAF3	546.322	0.452847	0.147471	3.07076	0.00213517	0.0234686
SMIM1	19.881	-1.28896	0.419844	-3.07008	0.00213999	0.0234966
GFM1	3933.04	-0.417898	0.136119	-3.07009	0.00213997	0.0234966
ATF7IP	5904.95	0.555995	0.181116	3.06983	0.00214184	0.0235043
KDM5A	7552.09	-0.477075	0.15542	-3.06959	0.00214356	0.0235107
MROH1	428.162	-0.922159	0.300466	-3.0691	0.00214706	0.0235241
SLC8A2	279.239	-1.72234	0.561158	-3.06925	0.00214597	0.0235241
MYBL2	5489.75	0.585983	0.190968	3.0685	0.00215139	0.0235591
CCDC6	2138.34	0.414985	0.135252	3.06823	0.00215332	0.0235611
MIR4714	12.2239	-0.945099	0.308035	-3.06815	0.00215387	0.0235611
C14orf79	230.827	-0.877369	0.285991	-3.06782	0.00215624	0.0235635
WSB2	3914.18	-0.537747	0.175297	-3.06764	0.00215756	0.0235635
ZMPSTE24	2790.32	-0.524131	0.170849	-3.0678	0.00215641	0.0235635
AIM1L	11.1638	-2.96486	0.966554	-3.06746	0.00215889	0.0235635
FBN1	2238.23	-1.30497	0.42544	-3.06733	0.0021598	0.0235635
UNC119	747.353	-0.628865	0.205047	-3.06694	0.00216264	0.023582
GAL3ST1	15.3257	-1.68003	0.547833	-3.06668	0.00216449	0.0235897
PDCD6	2207.1	-0.457391	0.149203	-3.06555	0.00217268	0.0236665
RAB34	601.253	3.03214	0.989372	3.06471	0.00217884	0.0237086
NBN	3100.11	0.615657	0.200882	3.06476	0.00217843	0.0237086
UMAD1	681.592	-0.603194	0.196868	-3.06396	0.00218428	0.0237552
NUP85	3640.68	0.49323	0.160993	3.06366	0.00218646	0.0237664
VPS13C	9151.55	-0.554188	0.180911	-3.06331	0.00218902	0.0237817
LOC100507205	21.961	-2.51701	0.821707	-3.06315	0.00219021	0.0237821
ATAD5	2929.84	0.586182	0.191439	3.06198	0.00219878	0.0238625
DLL3	1288.24	0.953788	0.31156	3.06133	0.00220355	0.0239017
NOP14	2729.36	0.531268	0.173553	3.06112	0.00220509	0.0239059
CHST2	1088.99	1.45295	0.474732	3.06057	0.0022092	0.0239378
RRAS	86.3458	-1.50596	0.492131	-3.06007	0.00221285	0.0239648
LGI3	18.1698	-2.54129	0.830599	-3.05959	0.0022164	0.0239906
LINC01057	20.8332	-2.14166	0.700331	-3.05807	0.00222765	0.0240997
LYPLAL1-AS1	10.9767	1.2696	0.415303	3.05705	0.0022353	0.0241699
SF1	3559.79	0.443919	0.145228	3.05671	0.00223779	0.0241841
LRRC55	381.168	-3.01145	0.985359	-3.05619	0.00224166	0.0242132
SLC25A53	239.928	0.610469	0.199832	3.05491	0.00225131	0.0242853
CLN6	2478.67	0.559996	0.183315	3.05483	0.00225187	0.0242853
TBR1	6.93744	2.54575	0.833284	3.05508	0.00225	0.0242853
GRPR	15.9491	-1.62378	0.531574	-3.05467	0.0022531	0.0242859
RFPL3S	46.5992	1.18961	0.389495	3.05424	0.00225632	0.0243079
LOC113230	27.6473	-1.25034	0.409487	-3.05342	0.00226246	0.0243613
ZNF674	297.579	-0.479236	0.157004	-3.05238	0.00227034	0.0244334
NUP210L	5.89753	-0.83069	0.272286	-3.0508	0.00228229	0.0245492
SNORD29	80.1339	0.580691	0.190415	3.04961	0.00229137	0.024634
LDLRAD3	1758.23	0.513354	0.168386	3.04868	0.00229848	0.0246719
LRRC4	320.379	1.39198	0.456552	3.0489	0.00229684	0.0246719
LINC01234	393.424	1.5478	0.507682	3.04876	0.00229786	0.0246719
COL28A1	33.502	1.62676	0.533662	3.04829	0.00230145	0.0246909
TSKU	877.277	0.543334	0.178257	3.04803	0.00230346	0.0246996
HIST1H2AI	7749.58	0.723933	0.23753	3.04775	0.0023056	0.0247097
OTUD5	1507.29	-0.44116	0.144823	-3.0462	0.00231752	0.0247474
LRRC7	505.563	2.54083	0.834006	3.04653	0.00231496	0.0247474
PICK1	1053.76	-0.398216	0.130724	-3.04624	0.00231724	0.0247474
MRPL45	1594.96	0.732359	0.240395	3.04648	0.00231537	0.0247474
ANKDD1B	61.4711	-1.32466	0.434726	-3.04711	0.00231054	0.0247474
ACACB	628.892	-1.02915	0.337767	-3.04693	0.00231193	0.0247474
MBNL1-AS1	71.5573	0.562254	0.184561	3.04644	0.00231569	0.0247474
GATAD2A	4102.36	0.354732	0.116467	3.04577	0.00232084	0.0247662
PIGB	269.792	-0.525816	0.172644	-3.04566	0.00232168	0.0247662
POLR3K	640.803	0.685118	0.225013	3.04479	0.00232846	0.0248256
TNFSF13	6.45863	-1.78678	0.587156	-3.04312	0.00234142	0.0249426
UBN1	2796.59	0.289848	0.0952584	3.04275	0.00234427	0.0249426
C14orf142	454.799	-0.508116	0.166977	-3.04303	0.00234207	0.0249426
NDUFA6	2582.83	0.676578	0.222352	3.04282	0.00234372	0.0249426
NR4A3	49.4475	-1.84487	0.606495	-3.04186	0.00235119	0.0250034
CD80	0.883972	-2.429	0.7986	-3.04158	0.00235343	0.0250142
FLJ32255	5.1178	4.40813	1.44943	3.04128	0.00235574	0.0250259
LOC101927865	48.7801	-2.02025	0.664428	-3.04058	0.00236119	0.0250513
SCAMP3	2669.57	-0.558387	0.183649	-3.04051	0.00236177	0.0250513
DPCD	472.589	-0.768006	0.252588	-3.04054	0.00236152	0.0250513
ABHD1	22.4461	-1.20643	0.39687	-3.03986	0.00236685	0.0250923
FAM151A	2.76954	-2.31997	0.763423	-3.03891	0.00237438	0.0251356
MIR1304	137.058	0.827788	0.27239	3.03898	0.00237381	0.0251356
ETHE1	396.794	-0.929804	0.305969	-3.03888	0.0023746	0.0251356
SLC46A3	81.5938	-2.32766	0.766228	-3.03781	0.00238301	0.0251782
CXXC1	1533.97	-0.451397	0.148585	-3.03797	0.00238176	0.0251782
WDR77	3344.86	0.547536	0.18022	3.03815	0.00238034	0.0251782
ADAM11	1112.85	1.13085	0.372267	3.03775	0.0023835	0.0251782
LOC102723780	35.6645	-1.48282	0.488375	-3.03623	0.0023956	0.0252931
ALDH7A1	2538.04	0.573414	0.188923	3.03517	0.00240403	0.0253691
SLC17A9	38.725	2.15618	0.710458	3.03492	0.00240603	0.0253709
ACTA2-AS1	88.0303	0.923264	0.304222	3.03484	0.00240666	0.0253709
ALS2	2795.12	-0.429417	0.141569	-3.03328	0.00241914	0.0254893
LINC00473	263.114	-3.42397	1.12895	-3.03287	0.00242239	0.0255105
PLEKHO1	2348.49	0.493575	0.162763	3.03248	0.00242553	0.0255156
ALCAM	9806.43	-1.32414	0.436777	-3.03162	0.00243242	0.0255156
MYL6B	2400.05	-0.461745	0.152315	-3.03151	0.00243337	0.0255156
PTK6	7.35641	-1.71776	0.566571	-3.03186	0.00243053	0.0255156
SLC35B2	2218.31	-0.521619	0.172048	-3.03182	0.00243081	0.0255156
WFDC2	6.4732	-2.51153	0.828373	-3.03189	0.00243031	0.0255156
PTPRS	11337.7	0.53148	0.175332	3.03127	0.00243524	0.0255156
MVB12A	1096.77	-0.534091	0.176193	-3.03129	0.00243512	0.0255156
ZNF286B	733.127	0.924262	0.304838	3.03198	0.00242956	0.0255156
STRN	2698.62	-0.462065	0.152402	-3.03188	0.00243034	0.0255156
EIF1AX	5172.15	0.4422	0.145917	3.03048	0.00244165	0.0255697
YKT6	4058.56	-0.592983	0.195722	-3.02972	0.00244782	0.0256061
CYP27B1	164.866	1.33112	0.43939	3.02947	0.00244981	0.0256061
USE1	259.37	-0.670345	0.221273	-3.02949	0.00244966	0.0256061
RAB12	1207.15	-0.587807	0.194032	-3.02944	0.00245009	0.0256061
CRNKL1	3080.64	-0.362365	0.119652	-3.0285	0.00245775	0.0256731
MAPKAPK5-AS1	828.056	0.486941	0.160861	3.02709	0.00246919	0.0257796
DIMT1	1291.1	0.594349	0.196392	3.02634	0.00247534	0.0258307
FBXL18	1524.72	-0.691734	0.228604	-3.02591	0.00247884	0.0258542
PTCH1	2122.48	0.79269	0.262002	3.02551	0.00248213	0.025874
ELMO3	272.632	-0.552868	0.182744	-3.02537	0.00248325	0.025874
ABAT	1631.81	-0.988553	0.326827	-3.0247	0.00248879	0.0259186
SLC7A10	4.5328	-1.92668	0.63723	-3.02352	0.00249854	0.026007
RBM17	2736.52	0.376612	0.12457	3.02328	0.00250049	0.0260142
MAGED1	6018.34	-0.571794	0.189162	-3.02278	0.00250467	0.0260445
APBB2	1783.37	0.751997	0.248797	3.02253	0.00250667	0.0260522
WHSC1	12217.7	0.483683	0.160062	3.02184	0.0025124	0.026077
KATNAL1	2100.02	-0.531762	0.175976	-3.02179	0.00251285	0.026077
TUB-AS1	3.71331	-1.68317	0.556966	-3.02204	0.00251081	0.026077
GOLM1	4526.49	0.510617	0.169023	3.02099	0.00251952	0.0261331
MTMR10	710.061	-0.563629	0.186615	-3.02028	0.00252545	0.0261734
CHST7	83.3789	-1.21885	0.403565	-3.02022	0.00252595	0.0261734
SERINC3	2628.38	-0.475102	0.157359	-3.01922	0.00253425	0.0262462
ARHGAP19	1413.02	0.510526	0.169102	3.01904	0.00253577	0.0262487
ARPC3	4716.7	-0.376275	0.124732	-3.01668	0.0025556	0.0264246
ARHGAP25	29.2309	-2.19777	0.728568	-3.01656	0.0025566	0.0264246
GDF6	498.297	3.34832	1.10987	3.01686	0.00255404	0.0264246
PCF11	4159.89	0.382206	0.126723	3.01608	0.00256067	0.0264534
CIRBP	10242.2	0.562038	0.186385	3.01547	0.00256585	0.0264539
SMARCB1	3295.86	0.417773	0.138542	3.0155	0.00256558	0.0264539
BTBD7	2349.66	0.355721	0.117951	3.01583	0.0025628	0.0264539
[truncated: 739 more rows]

## Sheet: Up-regualted in MYCN-amplified
Symbol	baseMean	log2FoldChange	lfcSE	stat	pvalue	padj		GO Term	Overlap	P-value	Adjusted P-value	Old P-value	Old Adjusted P-value	Odds Ratio	Combined Score	Genes
MYCNOS	1634.11	6.88623	0.360764	19.0879	3.18387e-81	6.56515e-77		rRNA processing (GO:0006364)	48/173	1.6188928025622273E-18	5.732499413872847E-15	0	0	5.770864995957963	236.4022681390932	RPL5;RPL32;RPL10;RPL12;RRP1;NOLC1;RPL10A;RPL9;RPL7;RRP9;RPS15;RRP7A;EXOSC7;FBL;RPL7A;MRPL1;NOB1;EXOSC9;EXOSC8;DHX37;RPL14;RPL35;RPL13;RPL38;RIOK2;RPS2;EXOSC2;MDN1;RRP15;RPL19;NOP14;RPL22;RPS6;DDX10;RPL23A;RRP1B;BYSL;BOP1;RSL1D1;RPS28;TBL3;LSM6;LAS1L;DKC1;RPL24;ESF1;NOL11;RPS24
MYCN	69982.1	5.8857	0.44151	13.3308	1.53143e-40	1.57891e-36		ribosome biogenesis (GO:0042254)	49/192	3.113342298500043E-17	5.5121725394943264E-14	0	0	5.148731527372304	195.6942737248721	RPL5;RPL32;RRP1;MRPL36;RPL10A;RPL9;RPL7;RRP9;RPS15;FBL;RPL7A;NOB1;RPL35;RPL38;RIOK2;RPL22;RPS6;DDX10;DKC1;RPL24;NAF1;RPL10;RPL12;NOLC1;RRP7A;EXOSC7;EXOSC9;EXOSC8;DHX37;RPL14;RPL13;RPS2;EXOSC2;MDN1;RPL19;NOP14;NPM1;RPL23A;RRP1B;BYSL;BOP1;RPS28;TBL3;LAS1L;ESF1;DHX29;NOL11;ABCE1;RPS24
MNX1	101.458	7.50416	0.931092	8.05952	7.65957e-16	3.15881e-12		rRNA metabolic process (GO:0016072)	43/162	5.843559415685226E-16	6.897347963647128E-13	0	0	5.410276187769794	189.77096327579576	RPL5;RPL32;RPL10;RPL12;RRP1;NOLC1;RPL10A;RPL9;RPL7;RRP9;RPS15;RRP7A;EXOSC7;FBL;RPL7A;NOB1;EXOSC9;EXOSC8;DHX37;RPL14;RPL35;RPL13;RPL38;RPS2;EXOSC2;MDN1;RPL19;NOP14;RPL22;RPS6;DDX10;RPL23A;RRP1B;BYSL;BOP1;RPS28;TBL3;LAS1L;DKC1;RPL24;ESF1;NOL11;RPS24
MNX1-AS1	36.7263	8.062	1.07631	7.49043	6.86463e-14	2.02212e-10		nuclear-transcribed mRNA catabolic process (GO:0000956)	43/171	4.844221219228249E-15	3.747389980150795E-12	0	0	5.027431813607086	165.70912923905064	RPL5;NBAS;RPL32;RPL10;RPL12;EIF4A3;PPP2R2A;CASC3;RPL10A;RPL9;GSPT1;RPL7;RPS15;EXOSC7;CTIF;RPL7A;RPS15A;EXOSC9;EXOSC8;RPL14;RPS3;RPL35;RPL13;RPL38;RPS2;MTPAP;RPS12;RPL19;RPL22;RPS6;RPS3A;RPL23A;CNOT6;RPS28;CNOT7;CNOT1;RPS29;CSDE1;RPL24;EIF3E;PABPC1;RPS24;RPS23
SLC38A5	305.975	5.31584	0.712622	7.45954	8.68239e-14	2.13625e-10		ncRNA processing (GO:0034470)	47/201	5.291428946838175E-15	3.747389980150795E-12	0	0	4.575703375784151	150.4156697420725	RPL5;INTS12;RPL32;RPL10;POP1;RPL12;RPP30;RRP1;INTS10;NOLC1;RPL10A;RPL9;RPL7;RRP9;RPS15;RRP7A;EXOSC7;FBL;RPL7A;NOB1;EXOSC9;EXOSC8;DHX37;RPL14;RPL35;RPL13;RPL38;RPS2;EXOSC2;MDN1;RPL19;NOP14;RPL22;RPS6;DDX10;RPL23A;RRP1B;BYSL;BOP1;RPS28;TBL3;LAS1L;DKC1;RPL24;ESF1;NOL11;RPS24
DDX1	151733	4.8185	0.694716	6.93594	4.03535e-12	6.88117e-09		cytoplasmic translation (GO:0002181)	31/93	7.193397925838493E-15	4.245303675899017E-12	0	0	7.437400318979266	242.20349861216377	RPL5;RPL32;RPL10;RPL12;RPL10A;RPL9;GSPT1;RPL7;RPS15;RPL7A;RPS15A;RPL14;RPS3;RPL35;RPL13;RPL38;RPS2;RPS12;RPL19;RWDD1;EIF2B3;RPL22;RPS6;RPS3A;RPL23A;RPS28;RPS29;DRG1;RPL24;RPS24;RPS23
ELFN1-AS1	18.5572	22.4543	3.24049	6.92929	4.22971e-12	6.88117e-09		nuclear-transcribed mRNA catabolic process, nonsense-mediated decay (GO:0000184)	34/113	1.1519399601873296E-14	5.827170570033334E-12	0	0	6.411316516407127	205.76956139238376	RPL5;RPL32;RPL10;RPL12;EIF4A3;PPP2R2A;CASC3;RPL10A;RPL9;GSPT1;RPL7;RPS15;CTIF;RPL7A;RPS15A;RPL14;RPS3;RPL35;RPL13;RPL38;RPS2;RPS12;RPL19;RPL22;RPS6;RPS3A;RPL23A;RPS28;RPS29;RPL24;EIF3E;PABPC1;RPS24;RPS23
APEX1	5450.82	0.843085	0.12192	6.91505	4.67688e-12	6.88837e-09		translation (GO:0006412)	47/214	6.541169576322195E-14	2.8952851837196117E-11	0	0	4.216555580277248	128.00651188916524	RPL5;HBS1L;RPL32;RPL10;RPL12;MRPL36;RPL10A;RPL9;GSPT1;RPL7;MRPL11;RPS15;EEF1B2;RPL7A;RPS15A;EEF2K;RPL14;RPS3;RPL35;RPL13;RPL38;RPS2;RPS12;RPL19;RWDD1;RPL22;RPS6;RPS3A;RPL23A;EEF2;QRSL1;GTPBP1;EEF1A1;EEF1G;RPS28;PPA1;RPS29;EEF1D;NOA1;DRG1;RPL24;EEF1E1;ABCE1;MRRF;RPS24;FARSB;RPS23
TMPRSS15	304.834	6.07114	0.905198	6.70697	1.98704e-11	2.27627e-08		cellular macromolecule biosynthetic process (GO:0034645)	57/314	8.112253354232783E-13	3.1917210141486984E-10	0	0	3.3337114538840797	92.8112953984038	RPL5;HBS1L;RPL32;MRPL36;BRCA1;RPL10A;RPL9;RPL7;RPS15;EEF1B2;RPL7A;EEF2K;CHEK1;RPL35;RPL38;NBN;RPS12;RPL22;RPS6;RPS3A;GTPBP1;EEF1A1;EEF1G;EEF1D;RPL24;MCM4;MCM5;DNA2;MRRF;PTMA;PIF1;SET;RPL10;RPL12;GSPT1;MRPL11;RPS15A;ORC6;RPL14;RPS3;E2F1;RPL13;POLR2F;RPS2;RPL19;CDC7;RPL23A;EEF2;POLA2;RPS28;RPS29;POLE2;POLE3;DRG1;RPS24;FARSB;RPS23
KLRG2	109.62	3.16045	0.478932	6.59894	4.14114e-11	4.26951e-08		gene expression (GO:0010467)	60/356	5.408546535974313E-12	1.9151663283885042E-9	0	0	3.0478212906784337	79.06975185637647	RPL5;HBS1L;RPL32;EIF4A3;MRPL36;CASC3;RPL10A;RPL9;RPL7;RPS15;SYNCRIP;RBM4;RPL7A;RPL35;RPL38;RPS12;DDX17;TESC;RPL22;RPS6;THOC3;RPS3A;EEF1A1;HNRNPH1;DKC1;RPL24;SRSF3;NUP54;HNRNPH3;SRSF6;MRRF;PTMA;RPL10;POLDIP3;RPL12;SRSF1;U2AF1;GSPT1;MRPL11;RPS15A;NUP85;RPL14;RPS3;E2F1;TSPAN5;RPL13;POLR2F;RPS2;EIF4E;RPL19;RBM39;RPL23A;HNRNPL;RPS28;RPS29;HNRNPD;DRG1;RPS24;FARSB;RPS23
MYCNUT	22.9995	6.86034	1.05145	6.52465	6.816e-11	6.38845e-08		SRP-dependent cotranslational protein targeting to membrane (GO:0006614)	27/90	6.7032299101138035E-12	2.1578306465193617E-9	0	0	6.354303883715648	163.48627302560408	RPL5;RPL32;RPL10;RPL12;RPL10A;RPL9;RPL7;RPS15;RPL7A;RPS15A;RPL14;RPS3;RPL35;RPL13;RPL38;RPS2;RPS12;RPL19;RPL22;RPS6;RPS3A;RPL23A;RPS28;RPS29;RPL24;RPS24;RPS23
KIAA0922	1840.85	0.873543	0.1349	6.47549	9.45052e-11	8.4726e-08		cotranslational protein targeting to membrane (GO:0006613)	27/94	2.077394897921413E-11	6.1300461112831025E-9	0	0	5.973661106233538	146.93606196828196	RPL5;RPL32;RPL10;RPL12;RPL10A;RPL9;RPL7;RPS15;RPL7A;RPS15A;RPL14;RPS3;RPL35;RPL13;RPL38;RPS2;RPS12;RPL19;RPL22;RPS6;RPS3A;RPL23A;RPS28;RPS29;RPL24;RPS24;RPS23
RRP1B	6588.04	0.97734	0.15369	6.35918	2.02832e-10	1.74266e-07		protein targeting to ER (GO:0045047)	27/103	2.0865177851267445E-10	5.683353443949078E-8	0	0	5.263712241653418	117.33001124723752	RPL5;RPL32;RPL10;RPL12;RPL10A;RPL9;RPL7;RPS15;RPL7A;RPS15A;RPL14;RPS3;RPL35;RPL13;RPL38;RPS2;RPS12;RPL19;RPL22;RPS6;RPS3A;RPL23A;RPS28;RPS29;RPL24;RPS24;RPS23
DCAF4	947.837	1.3609	0.216566	6.28401	3.29947e-10	2.51981e-07		peptide biosynthetic process (GO:0043043)	34/162	6.827387903392929E-10	1.7268414689938828E-7	0	0	3.946580235811351	83.29221584649123	RPL5;HBS1L;RPL32;RPL10;RPL12;MRPL36;RPL10A;RPL9;GSPT1;RPL7;MRPL11;RPS15;RPL7A;RPS15A;RPL14;RPS3;RPL35;RPL13;RPL38;RPS2;RPS12;RPL19;RPL22;RPS6;RPS3A;RPL23A;EEF1A1;RPS28;RPS29;RPL24;MRRF;RPS24;FARSB;RPS23
POLR3H	2069.49	0.891209	0.142311	6.26242	3.79043e-10	2.69512e-07		DNA metabolic process (GO:0006259)	47/277	8.673634302470467E-10	2.0475559376698615E-7	0	0	3.051187047833111	63.664735710512964	SMARCB1;PRIM1;DOT1L;HMGB3;BRCA1;HMGB1;PDS5A;SAMHD1;UNG;POLB;ORC6;NTHL1;CBS;CHEK1;NBN;TOP3B;CDT1;HELLS;XRCC6;NPM1;USP7;ENDOG;PARP2;XRCC2;PTGES3;USP3;CNBP;USP45;SETMAR;CDC7;LIG3;TERF1;TERF2;HINFP;SUPV3L1;NEIL3;POLA2;EID3;APEX1;POLE2;THAP9;POLE3;MCM4;MCM5;DNA2;DCTPP1;ASF1A
LHX2	42.7742	7.49235	1.23255	6.07876	1.21116e-09	6.14186e-07		mRNA splicing, via spliceosome (GO:0000398)	45/274	5.647149355648044E-9	1.2497847417718578E-6	0	0	2.9295323284969714	55.63801475579842	DDX1;EIF4A3;SRSF1;PPWD1;U2AF1;CASC3;CCAR1;PQBP1;PNN;SYNCRIP;RBM4;PCF11;TRA2B;ZMAT5;CSTF1;POLR2F;HNRNPA1;RBM10;HNRNPA0;DDX17;PRMT5;RBM17;RBM14;PRMT7;USP49;CWC15;WDR77;SRPK1;HNRNPL;LSM7;LSM6;HNRNPH1;PSPC1;CWF19L1;HNRNPD;GEMIN5;SRSF3;HNRNPC;HNRNPH3;PABPC1;SRSF6;RBMX;SNRPA;SRSF8;SF1
PYCR1	6590.27	1.17681	0.194563	6.04849	1.46213e-09	7.01142e-07		negative regulation of cellular macromolecule biosynthetic process (GO:2000113)	70/547	2.5599345552673292E-8	5.332193094236243E-6	0	0	2.2028280318520244	38.50697388400944	CREBZF;SUV39H2;CITED1;FOXE1;LDB1;KDM8;EIF4A3;ZBTB21;BRCA1;RBPJ;SYNCRIP;RBM4;MCIDAS;BCL7A;SIX4;ZIC2;NKRF;MYB;DPF1;UIMC1;NKX6-2;EED;TBR1;ZBTB33;TERF1;PUS7;SIRT1;ILF3;ZNF639;PSPC1;KAT6A;NCL;CRY1;BIRC5;ATF5;HDAC2;SET;CTBP2;CIPC;FOXK2;PDS5A;GLIS2;LARP1;ZNF706;RPS3;E2F1;PATZ1;RUNX1T1;TFAP2A;ATF7IP;JUN;XRCC6;UBE2I;HMGA1;NR2F2;KLF4;GATAD2A;HINFP;SMARCA4;DHFR;PER2;CENPF;GCLC;CNOT7;TFAP4;YEATS2;CNOT1;RCOR2…
OGT	10022.8	0.651486	0.110002	5.9225	3.17089e-09	1.30768e-06		negative regulation of transcription, DNA-templated (GO:0045892)	103/948	9.221972547486659E-8	1.8141669328139034E-5	0	0	1.8428398362018041	29.85233165541466	TCERG1;UBE2D3;ZBTB21;RBPJ;IKZF5;SOX2;MYB;DPF1;NKX6-2;KDM2B;USP2;TBR1;ZBTB33;SAP30;AR;ILF3;PSPC1;KAT6A;ATF5;ATF4;DLX1;DLX2;SET;DLX4;CTBP2;MAZ;NEDD4L;PRDM12;GLIS2;ZNF706;E4F1;PATZ1;TFAP2A;JUN;XRCC6;UBE2I;BCL11A;CBX2;PTCH1;PLK1;PDE2A;HMGA1;IRF2BP2;NR2F2;SMARCA4;GCLC;CNOT7;YEATS2;CNOT1;GTF2IRD1;TCF3;RCOR2;CREBZF;SUV39H2;FOXE1;LDB1;CITED1;KDM8;FHL2;BRCA1;HMGB1;BCL7A;ZIC2;SIX4;NKRF;SUFU;UIMC1;ZNF764;TG…
ZNF639	2533.13	0.47157	0.0796103	5.92348	3.15195e-09	1.30768e-06		regulation of translation (GO:0006417)	32/178	1.05906111024466E-7	1.9737554691454428E-5	0	0	3.248138713662552	52.167423275815146	RPL5;RPL10;SHMT2;POLDIP3;DDX1;EIF4A3;NOLC1;GSPT1;CTIF;RBM4;SYNCRIP;LARP1;RPS3;EIF4E;TRAP1;NPM1;YTHDF1;CIRBP;PUS7;EEF2;DHFR;ILF3;CNOT7;RPS6KB1;CNOT1;NCL;CSDE1;HNRNPD;GEMIN5;EIF3E;EIF3D;METAP1
RBM14	3076.26	0.504354	0.0860769	5.85934	4.64709e-09	1.87888e-06		RNA splicing, via transesterification reactions with bulged adenosine as nucleophile (GO:0000377)	39/251	2.6035511834730014E-7	4.6095873703389495E-5	0	0	2.731824858414852	41.417795762276356	EIF4A3;SRSF1;PPWD1;U2AF1;CASC3;CCAR1;PQBP1;PNN;SYNCRIP;RBM4;PCF11;TRA2B;ZMAT5;CSTF1;POLR2F;HNRNPA1;RBM10;HNRNPA0;RBM17;RBM14;USP49;CWC15;HNRNPL;LSM7;LSM6;HNRNPH1;PSPC1;CWF19L1;HNRNPD;GEMIN5;SRSF3;HNRNPC;HNRNPH3;PABPC1;SRSF6;RBMX;SNRPA;SRSF8;SF1
ST13	12879.1	0.755184	0.129387	5.83661	5.32737e-09	2.11251e-06		ribosomal large subunit biogenesis (GO:0042273)	16/57	3.6105590623591133E-7	6.088090304673152E-5	0	0	5.742643525726037	85.18771224405812	RPL5;NPM1;RPL10;RPL23A;RPL10A;NLE1;RPL7;RPL7A;BOP1;RSL1D1;MRPL1;LAS1L;RPL14;RPL24;RRP15;MDN1
ZIC2	291.735	9.79438	1.68309	5.81928	5.91019e-09	2.2994e-06		ribonucleoprotein complex biogenesis (GO:0022613)	16/60	7.767248345960824E-7	1.2501739269566947E-4	0	0	5.350239988537861	75.26813753015637	RPL5;NOP14;NPM1;RPS6;MRPL36;RPL7;BYSL;RPS15;BOP1;RPS28;DHX37;RPL14;RIOK2;RPL38;NAF1;RPS24
HPDL	578.804	4.08463	0.703726	5.80429	6.46411e-09	2.46833e-06		negative regulation of nucleic acid-templated transcription (GO:1903507)	58/464	8.779428864294691E-7	1.351650330802935E-4	0	0	2.1316800558854347	29.727737077436785	CREBZF;SUV39H2;CITED1;FOXE1;LDB1;KDM8;ZBTB21;BRCA1;RBPJ;BCL7A;SIX4;ZIC2;NKRF;MYB;DPF1;UIMC1;NKX6-2;EED;TBR1;ZBTB33;SIRT1;ILF3;ZNF639;PSPC1;KAT6A;CRY1;BIRC5;ATF5;HDAC2;SET;CTBP2;CIPC;FOXK2;GLIS2;ZNF706;E2F1;PATZ1;RUNX1T1;TFAP2A;ATF7IP;JUN;XRCC6;UBE2I;HMGA1;NR2F2;KLF4;GATAD2A;HINFP;SMARCA4;PER2;CENPF;GCLC;CNOT7;TFAP4;YEATS2;RCOR2;GZF1;CDK5R1
SNORD1A	71.3307	1.0758	0.185631	5.79536	6.81728e-09	2.55586e-06		positive regulation of nucleic acid-templated transcription (GO:1903508)	62/511	1.0334057284412158E-6	1.524704035170977E-4	0	0	2.0623498753475973	28.42464790734822	CITED1;FOXE1;KDM8;SIX1;BRCA1;FGF2;SOX2;SIX4;ZIC2;ZIC3;MYB;MAP2K2;TESC;PAX6;ARID1B;SUPT3H;AR;ILF3;MYCN;TAL1;KAT6A;ATF5;ATF4;HDAC2;DLX5;MAZ;LRP5;FOXK2;MLLT3;GLIS2;CAMKK2;NEUROD1;RAI1;NUP85;E2F1;TBL1X;MAP2K7;SNX5;TBX1;TFAP2A;ATF7IP;JUN;XRCC6;NPM1;CNBP;SS18L1;HMGA1;NFATC1;NR2F2;KLF4;TBX5;GDF6;HNRNPAB;HINFP;HIPK2;CTCFL;SMARCA4;TFAP4;LHX2;HNRNPD;NAA16;TCF3
PDGFA	45.0625	4.51127	0.789324	5.71536	1.09471e-08	3.73162e-06		mRNA processing (GO:0006397)	42/300	1.601644488955272E-6	2.268569254156247E-4	0	0	2.4172388632154016	32.256794821668336	TCERG1;POLDIP3;EIF4A3;SRSF1;PPWD1;U2AF1;CASC3;CCAR1;PQBP1;PNN;SYNCRIP;RBM4;PCF11;TRA2B;ZMAT5;CSTF1;POLR2F;HNRNPA1;RBM10;HNRNPA0;RBM17;RBM14;USP49;THOC3;CWC15;HNRNPL;LSM7;LSM6;HNRNPH1;PSPC1;CWF19L1;HNRNPD;GEMIN5;SRSF3;HNRNPC;HNRNPH3;PABPC1;SRSF6;RBMX;SNRPA;SRSF8;SF1
PRDM13	23.0467	4.68921	0.824242	5.68912	1.27698e-08	4.05098e-06		positive regulation of macromolecule biosynthetic process (GO:0010557)	24/129	2.147739617303006E-6	2.9250561480269013E-4	0	0	3.373286507307126	44.02508135235615	RPL5;CDT1;NPM1;YTHDF1;DYRK2;LDB1;ATAD5;IRS1;POLDIP3;EIF4A3;CIRBP;EEF2;KLF4;FGF2;SIRT1;AR;SLC25A37;SMOC2;RGCC;RPS6KB1;HNRNPD;EIF3E;DNA2;EIF3D
ULBP1	97.4923	3.20953	0.564102	5.68962	1.27319e-08	4.05098e-06		ribonucleoprotein complex assembly (GO:0022618)	24/136	5.61022158038554E-6	7.357701709683407E-4	0	0	3.161266568483063	38.22262225877076	RPL5;PRMT5;PRMT7;RPL10;DDX1;PTGES3;SRSF1;RPL23A;NLE1;WDR77;SRPK1;RPS15;RRP7A;BOP1;RPS28;GEMIN5;RPL24;RPL38;NAF1;DHX29;SRSF6;MDN1;LUC7L2;SF1
SLC7A5P1	212.534	1.63381	0.287378	5.68524	1.3063e-08	4.05492e-06		folic acid metabolic process (GO:0046655)	2023-08-19	1.1331906225708299E-5	0.0013838706580844703	0	0	10.65223891222325	121.30650635754655	DHFR;PM20D2;MTRR;MTHFD1;MTHFD1L;SHMT2;MTHFD2;SLC19A1
TBX1	115.25	7.58373	1.33964	5.66101	1.50485e-08	4.43892e-06		ribosome assembly (GO:0042255)	13/50	1.1333591947034634E-5	0.0013838706580844703	0	0	5.159229984701683	58.75196710401926	RPL5;NPM1;RPL10;RPL23A;NLE1;RPS15;RRP7A;BOP1;RPS28;DHX37;RPL24;DHX29;MDN1
CALN1	492.147	5.42701	0.965303	5.62208	1.88674e-08	5.32939e-06		negative regulation of translation (GO:0017148)	18/90	1.3989511041874026E-5	0.0016512286199758643	0	0	3.6785714285714284	41.11613857877162	YTHDF1;EIF4A3;PUS7;MEX3D;DHFR;RBM4;SYNCRIP;ILF3;LARP1;UNK;CNOT7;CNOT1;NCL;EIF4EBP1;RPS3;EIF4EBP3;EIF3E;METTL16
MIR130B	51.4611	1.13913	0.203487	5.59807	2.16747e-08	6.03961e-06		positive regulation of transcription, DNA-templated (GO:0045893)	112/1183	2.013518321419834E-5	0.0022999575406927844	0	0	1.5729958934412072	17.008870448328786	TCERG1;SMARCB1;MAML2;MAML1;RBPJ;FGF2;SOX2;MCIDAS;CREB3L4;MYB;CHEK1;DPF1;DDX17;MAP2K2;AR;ILF3;MYCN;LMX1A;KAT6A;ATF5;ASF1A;ATF4;GLYR1;DLX1;AKNA;CTBP2;DLX5;MAZ;GLIS2;NEUROD1;RAI1;DHX33;NUP85;E4F1;MAP2K7;SNX5;ZBED3;TFAP2A;STAT5B;AKIRIN2;JUN;XRCC6;SS18L1;HMGA1;NFATC1;NR2F2;GDF6;SMARCA4;RGCC;LHX2;ZFP64;HNRNPD;TCF3;LHX4;OGT;FOXE1;LDB1;CITED1;BNC1;KDM8;SIX1;BRCA1;HMGB1;PPP3CA;ZIC2;SIX4;NKRF;ZIC3;MYBL2;RB…
MPST	2289.31	0.952955	0.170343	5.59433	2.21471e-08	6.08897e-06		maturation of LSU-rRNA (GO:0000470)	2023-09-26	2.087246800539831E-5	0.002309669037722357	0	0	7.757790890650932	83.6063298535781	RPL7A;BOP1;RSL1D1;MRPL1;LAS1L;RPL35;RPL10A;RRP15;RPL7
FJX1	1565.89	1.90969	0.3429	5.56923	2.55861e-08	6.70565e-06		positive regulation of cellular protein metabolic process (GO:0032270)	19/102	2.3585106353669915E-5	0.0025307533817680353	0	0	3.369002074649308	35.89636380440935	AMER1;RPL5;HDAC2;NPM1;YTHDF1;POLDIP3;EIF4A3;PLK1;CIRBP;ASPSCR1;EEF2;KLF4;CLN6;RPS6KB1;AGTR1;HNRNPD;EIF3E;OGT;EIF3D
SNHG1	5959.16	1.03577	0.186348	5.55825	2.72488e-08	7.02338e-06		exonucleolytic catabolism of deadenylated mRNA (GO:0043928)	10/33	2.7390104854143933E-5	0.0028525988614271666	0	0	6.374083546462063	66.96184311327812	EXOSC7;HBS1L;NT5C3B;CNOT6;LSM7;CNOT7;LSM6;EXOSC9;EXOSC8;EXOSC2
TMEM97	6199.58	1.10618	0.199433	5.54663	2.9122e-08	7.41354e-06		ribosomal small subunit biogenesis (GO:0042274)	11/40	3.016578623196064E-5	0.0030519156870677895	0	0	5.563416878687814	57.90850574644649	RPS15;RRP7A;NOP14;NPM1;RPS28;LSM6;NOB1;RPS6;RIOK2;NOL11;RPS24
ADAMTS8	25.0784	5.50626	1.00859	5.45936	4.7785e-08	1.08278e-05		translational elongation (GO:0006414)	19/104	3.130653293436737E-5	0.003079345364460968	0	0	3.2893783105659327	34.11639161159173	MRPS27;MRPL38;MRPL39;MRPL14;MRPL36;MRPL15;MRPL48;MRPS30;EEF2;MRPL45;GTPBP1;MRPL54;MRPL11;EEF1B2;EEF1A1;EEF1G;EEF2K;MRPL1;EEF1D
PTMA	41831.1	0.756394	0.139153	5.4357	5.45813e-08	1.22333e-05		nuclear-transcribed mRNA catabolic process, exonucleolytic (GO:0000291)	10/35	4.827961590507021E-5	0.004620489727563611	0	0	5.863529411764706	58.27469361036072	EXOSC7;HBS1L;NT5C3B;CNOT6;LSM7;CNOT7;LSM6;EXOSC9;EXOSC8;EXOSC2
MXRA5	51.0897	7.74681	1.42706	5.4285	5.68295e-08	1.25454e-05		regulation of endodeoxyribonuclease activity (GO:0032071)	2023-05-08	5.164814575606175E-5	0.004812791687426702	0	0	24.364583333333332	240.5041729131508	NPM1;DDX11;RPS3;HMGB1;SIRT1
PARP16	537.807	0.826511	0.152889	5.40595	6.44667e-08	1.39927e-05		positive regulation of transcription by RNA polymerase I (GO:0045943)	2023-08-23	5.831814057075492E-5	0.005294988096437005	0	0	7.809971286870269	76.1440753932056	SMARCB1;DHX33;BNC1;DDX11;NCL;NOL11;SMARCA4;ATF4
BOD1	3078.01	0.780794	0.144667	5.39718	6.76946e-08	1.41933e-05		DNA alkylation (GO:0006305)	2023-07-19	1.1281942160357779E-4	0.00963011469808753	0	0	8.536841418883672	77.59751573708323	ATF7IP;HELLS;MTRR;BEND3;TEX15;PPM1D;GATAD2A
HDAC2	8938.5	0.798707	0.148203	5.38927	7.07438e-08	1.44429e-05		DNA methylation or demethylation (GO:0044728)	2023-07-19	1.1281942160357779E-4	0.00963011469808753	0	0	8.536841418883672	77.59751573708323	ATF7IP;HELLS;MTRR;BEND3;TEX15;PPM1D;GATAD2A
HN1	11307.9	0.846799	0.157255	5.38487	7.24958e-08	1.46555e-05		positive regulation of transcription by RNA polymerase II (GO:0045944)	87/908	1.1422333163503987E-4	0.00963011469808753	0	0	1.5828024376803402	14.367659584611761	TCERG1;SMARCB1;LDB1;MAML2;CITED1;MAML1;SIX1;BRCA1;HMGB1;RBPJ;FGF2;SOX2;PPP3CA;MCIDAS;NKRF;ZIC3;CREB3L4;MYB;DPF1;MYBL2;DDX17;RBM14;TET1;PAX6;PPRC1;SIRT1;GNL3;AR;MYCN;LMX1A;ZNF639;TAL1;KAT6A;ATF5;ATF4;GLYR1;DLX1;HDAC2;PAXIP1;AKNA;CTBP2;DLX5;PLA2G1B;SRF;DOT1L;LRP5;FOXK2;DLL1;GLIS2;NEUROD1;E2F1;E4F1;TBL1X;ZBED3;TBX1;TFAP2A;ZNF462;STAT5B;AKIRIN2;JUN;XRCC6;NPM1;NFYB;CNBP;SS18L1;HMGA1;NFATC1;NR2F2;RRP1B…
SMG1P2	173.485	0.825673	0.153712	5.37157	7.8054e-08	1.54757e-05		negative regulation of transcription by RNA polymerase II (GO:0000122)	69/684	1.3130004133807713E-4	0.01081240572972398	0	0	1.6700096277278562	14.926588574114001	TCERG1;SUV39H2;FOXE1;LDB1;UBE2D3;ZBTB21;FHL2;HMGB1;RBPJ;IKZF5;SOX2;SUFU;MYB;ZNF764;TGIF2;KDM2B;EED;USP2;PAX6;DUSP26;SIRT1;SAP30;AR;CRY1;ATF4;MCPH1;DLX1;DLX2;HDAC2;CTBP2;RPL10;DLX4;SRF;MAZ;NEDD4L;PRDM12;GLIS2;DLL4;MXI1;BEND3;E2F1;PCGF1;E4F1;TBL1X;TFAP2A;JUN;UBE2I;BCL11A;PCGF2;CNBP;CBX2;PTCH1;PLK1;PDE2A;IRF2BP2;NR2F2;KLF4;POU4F2;GATAD2A;SMARCA4;PER2;YEATS2;CNOT1;DNAJA3;FOSB;GTF2IRD1;TCF3;TAF3;GZF1
PPA1	7560.88	1.07764	0.200795	5.36688	8.01086e-08	1.57318e-05		positive regulation of DNA metabolic process (GO:0051054)	13/63	1.5324327779050797E-4	0.011773904529510673	0	0	3.815172955974843	33.51051003783309	USP7;BRCA1;HMGB1;FGF2;SIRT1;GNL3;SMOC2;RGCC;UIMC1;RPS3;ERCC8;NBN;FGF10
POLDIP3	3630.7	0.638358	0.119211	5.35488	8.56127e-08	1.64984e-05		regulation of cellular macromolecule biosynthetic process (GO:2000112)	51/468	1.557513128100834E-4	0.011773904529510673	0	0	1.8135209822417593	15.899591779647096	PRDM8;LDB1;BNC1;SIX1;SMC3;PQBP1;CCAR1;SOX2;SUFU;GPBP1;MYB;ZNF280C;MYBL2;FADS1;PRMT5;NKX6-2;TGIF2;ESCO2;SUPT3H;SAP30;PSPC1;GEMIN5;ATF5;ATF4;RPL10;DLX4;NOLC1;PDGFA;FOXK2;E2F1;PCGF1;RBBP6;APBB2;PATZ1;EIF4E;OR7D2;NFYB;CNBP;HMGA1;NFXL1;FOXN2;HINFP;ZNF37A;CARM1;ZNF74;HNRNPD;GTF2IRD1;TCF3;TAF5;METAP1;GZF1
RBPJ	4934.93	0.78828	0.147351	5.34968	8.81089e-08	1.68223e-05		DNA geometric change (GO:0032392)	2023-08-26	1.5627605560209027E-4	0.011773904529510673	0	0	6.507265291916819	57.0289346220253	SUPV3L1;PIF1;DDX1;DDX11;HMGB3;HMGB1;NBN;DNA2
LOC101927919	39.5559	1.68772	0.316299	5.33583	9.51071e-08	1.77916e-05		histone methylation (GO:0016571)	2023-08-26	1.5627605560209027E-4	0.011773904529510673	0	0	6.507265291916819	57.0289346220253	SUV39H2;FBL;PRMT5;PRMT7;NTMT1;CARM1;SMYD3;CTCFL
TFAP4	990.162	1.02539	0.192364	5.33045	9.79708e-08	1.79614e-05		regulation of signal transduction by p53 class mediator (GO:1901796)	23/156	1.603948058401129E-4	0.011832458489163328	0	0	2.5462983925741454	22.249230053487285	RPL5;PRMT5;USP7;HDAC2;DYRK2;TP53RK;PHF20;USP2;BRCA1;POU4F2;HIPK2;RPS15;BOP1;KAT6A;CHEK1;MLST8;TAF4B;NBN;DNA2;TAF5;TAF4;TAF3;CDK5R1
MTHFD2	10237.9	1.05693	0.199293	5.30341	1.13658e-07	1.98613e-05		folic acid-containing compound metabolic process (GO:0006760)	2023-07-20	1.6397165246941677E-4	0.011849461661106219	0	0	7.879739978331528	68.67837162623131	DHFR;MTRR;MTHFD1;MTHFD1L;SHMT2;MTHFD2;SLC19A1
PUS7	3619.24	0.999573	0.189077	5.2866	1.24611e-07	2.14123e-05		positive regulation of transcription of nucleolar large rRNA by RNA polymerase I (GO:1901838)	2023-05-10	2.0841397854692116E-4	0.01423231675461031	0	0	14.6171875	123.8950499296968	SMARCB1;DDX11;NCL;NOL11;SMARCA4
NLE1	1649.26	0.968628	0.183687	5.27325	1.34028e-07	2.2653e-05		embryonic cranial skeleton morphogenesis (GO:0048701)	2023-06-15	2.1015842220098652E-4	0.01423231675461031	0	0	9.750325775345322	82.56233552343238	TBX1;TFAP2A;MTHFD1;MTHFD1L;EIF4A3;SIX1
LINC00624	62.6276	3.40584	0.64792	5.25658	1.4676e-07	2.46032e-05		positive regulation of cellular biosynthetic process (GO:0031328)	25/180	2.2247393922465342E-4	0.01423231675461031	0	0	2.375832053251408	19.982412052730766	RPL5;SCARB1;DYRK2;LDB1;IRS1;POLDIP3;EIF4A3;FGF2;CD36;CDT1;NPM1;YTHDF1;ATAD5;CIRBP;EEF2;KLF4;SIRT1;SLC25A37;SMOC2;RGCC;RPS6KB1;HNRNPD;EIF3E;DNA2;EIF3D
PNN	7798.78	0.683581	0.130194	5.25047	1.51709e-07	2.52277e-05		dicarboxylic acid metabolic process (GO:0043648)	12/57	2.233642634226377E-4	0.01423231675461031	0	0	3.910971458496989	32.878389771624555	DHFR;GCLC;MTRR;MTHFD1;MTHFD1L;MTHFD2;SHMT2;AADAT;GPT2;GOT2;ALDH18A1;SLC19A1
KLF4	31.7762	3.4203	0.652886	5.23874	1.61677e-07	2.66702e-05		nuclear polyadenylation-dependent ncRNA catabolic process (GO:0071046)	2023-04-06	2.2909970488923685E-4	0.01423231675461031	0	0	29.21623731459797	244.8716057633688	EXOSC7;EXOSC9;EXOSC8;EXOSC2
DESI1	1823.11	0.863612	0.165622	5.21436	1.8445e-07	2.99477e-05		nuclear polyadenylation-dependent rRNA catabolic process (GO:0071035)	2023-04-06	2.2909970488923685E-4	0.01423231675461031	0	0	29.21623731459797	244.8716057633688	EXOSC7;EXOSC9;EXOSC8;EXOSC2
FASN	14823.2	0.917352	0.177284	5.17448	2.2855e-07	3.54338e-05		nuclear polyadenylation-dependent tRNA catabolic process (GO:0071038)	2023-04-06	2.2909970488923685E-4	0.01423231675461031	0	0	29.21623731459797	244.8716057633688	EXOSC7;EXOSC9;EXOSC8;EXOSC2
FAM216A	1679.99	1.11376	0.216046	5.1552	2.53358e-07	3.75844e-05		tRNA surveillance (GO:0106354)	2023-04-06	2.2909970488923685E-4	0.01423231675461031	0	0	29.21623731459797	244.8716057633688	EXOSC7;EXOSC9;EXOSC8;EXOSC2
DLX1	70.3794	4.55636	0.892132	5.10727	3.26838e-07	4.64786e-05		regulation of gene expression (GO:0010468)	98/1079	3.033992039293297E-4	0.018523044501961315	0	0	1.4924955794467245	12.089902405446576	PRDM8;RPL5;RBPJ;FGF2;TSKU;CCAR1;CRKL;ACTG1;SOX2;FGF8;GPBP1;MYB;ZNF326;FADS1;MAP2K2;NKX6-2;MIF;SAP30;AR;MYCN;PSPC1;MATR3;ATF5;ATF4;DLX4;MAZ;PRDM13;PRDM12;VTCN1;LARP1;HNRNPDL;PATZ1;OR7D2;TFAP2A;PDE2A;HMGA1;NFXL1;FOXN2;HNRNPL;RGCC;CNOT7;ZNF37A;FUBP1;ZFP64;HNRNPD;GTF2IRD1;TCF3;FGF10;USP36;LDB1;CITED1;BNC1;SIX1;BRCA1;PQBP1;ZC3H7B;SUFU;ZNF280C;MYBL2;CD36;METTL16;PRMT5;TGIF2;TESC;PAX6;SIRT1;TERF2;SUPT3H…
SKA2	4747	1.07151	0.209971	5.10312	3.34091e-07	4.66437e-05		positive regulation by host of viral transcription (GO:0043923)	2023-06-16	3.18019712396739E-4	0.019086572908421234	0	0	8.774824081313525	70.6671435854737	JUN;SMARCB1;TFAP4;ZNF639;RRP1B;SMARCA4
VWCE	391.5	2.19676	0.430836	5.09884	3.41748e-07	4.72942e-05		tetrahydrofolate metabolic process (GO:0046653)	2023-05-11	3.6187396708790094E-4	0.021356595290970955	0	0	12.180338541666666	96.5196160660215	DHFR;MTHFD1;MTHFD1L;MTHFD2;SHMT2
NPM1	53120	1.15582	0.227145	5.08849	3.60932e-07	4.96161e-05		regulation of cell population proliferation (GO:0042127)	73/764	4.3203013379778115E-4	0.024979626478874	0	0	1.5710621713401443	12.171042549782618	IFITM1;IRS1;BNC1;RTKN2;HILPDA;PINX1;SIX1;FGF2;CCAR1;CRKL;FGF8;SIX4;PROK2;ADAMTS8;TESC;CEP131;RPS6;P3H2;TET1;SSTR2;SIRT1;ADRA2A;WDR77;GNL3;PIAS1;NME1;SSTR5;AR;TIAM1;AGTR1;BIRC5;ATF5;EEF1E1;RAF1;HDAC2;CTBP2;PLA2G1B;MAZ;DOT1L;NPR3;CDCA7;LRP5;PDGFA;DBF4B;PPM1D;DLL1;PRDX3;DLL4;CYP27B1;RPS15A;TBX1;TFAP2A;STAT5B;JUN;XRCC6;NPM1;CNBP;THAP12;HMGA1;CDC7;KLF4;TBX5;DHRS2;CNOT6;MEIS1;CNOT7;RGCC;TFAP4;FABP6;DNA…
CCAR1	5225.76	0.440412	0.0867744	5.07536	3.86754e-07	5.17849e-05		DNA methylation (GO:0006306)	2023-07-23	4.373727313443062E-4	0.024979626478874	0	0	6.401261737089202	49.511997872479526	ATF7IP;HELLS;MTRR;BEND3;TEX15;PPM1D;GATAD2A
EMSY	1361.15	0.583158	0.114864	5.07695	3.83542e-07	5.17849e-05		DNA replication initiation (GO:0006270)	9/38	5.410645560677417E-4	0.0304112633815218	0	0	4.544751918711491	34.185496492884816	CDT1;POLA2;ORC6;PRIM1;POLE2;POLE3;MCM4;CDC7;MCM5
NLN	3608.63	0.690394	0.136138	5.07129	3.95122e-07	5.24119e-05		posttranscriptional regulation of gene expression (GO:0010608)	10/46	5.61853309956539E-4	0.031086290164939134	0	0	4.069498910675382	30.457227621086005	LARP1;RPL10;ZC3H7B;NOLC1;GEMIN5;MATR3;METTL16;MEX3D;EIF4E;METAP1
NET1	3466.26	0.947649	0.187352	5.05812	4.23409e-07	5.49101e-05		regulation of mRNA splicing, via spliceosome (GO:0048024)	15/90	5.80665622208501E-4	0.03163287643446619	0	0	2.9354330708661416	21.872896613429308	DDX17;RBM39;DAZAP1;CIRBP;SRPK1;HNRNPL;RBM4;NCL;TRA2B;SRSF3;METTL16;SRSF6;HNRNPA1;RBMX;SF1
ARHGEF10	1749.46	0.991749	0.196025	5.0593	4.20796e-07	5.49101e-05		positive regulation of translation (GO:0045727)	16/100	6.164643951039835E-4	0.03307424883429099	0	0	2.796502683027506	20.670377519514982	RPL5;NPM1;YTHDF1;MRPS27;POLDIP3;FASTKD3;CNBP;EIF4A3;CIRBP;EEF2;RPUSD4;LARP1;RPS6KB1;HNRNPD;EIF3E;EIF3D
LIG3	4135.16	0.868962	0.172221	5.04562	4.52047e-07	5.73731e-05		regulation of transcription by RNA polymerase II (GO:0006357)	178/2206	6.86177657021575E-4	0.036265001246468614	0	0	1.3230696179414128	9.637733909928999	TCERG1;SMARCB1;MAML2;ZBTB24;MAML1;UBE2D3;ZBTB21;RBPJ;FGF2;IKZF5;SOX2;MCIDAS;CREB3L4;MYB;DPF1;ZNF689;PKNOX1;PITX1;PKNOX2;DDX17;NKX6-2;KDM2B;USP2;TBR1;ZBTB33;SAP30;PIAS1;WDR77;AR;MYCN;LMX1A;KAT6A;ATF5;ATF4;GLYR1;DLX1;DLX2;DLX3;AKNA;DLX4;CTBP2;DLX5;DLX6;MAZ;NEDD4L;BHLHE22;PRDM12;GLIS2;NEUROD1;RAI1;E4F1;ZNF821;PATZ1;NKX2-4;ZBED3;TFAP2A;STAT5B;AKIRIN2;JUN;XRCC6;EGR3;UBE2I;BCL11A;PTCH1;SS18L1;CBX2;PLK1…
UTS2R	32.9078	5.34974	1.06072	5.04352	4.57046e-07	5.74652e-05		nuclear-transcribed mRNA catabolic process, deadenylation-dependent decay (GO:0000288)	11/56	7.540767927761172E-4	0.039267440047356335	0	0	3.582243153671725	25.756386837264664	EXOSC7;HBS1L;NT5C3B;CNOT6;LSM7;CNOT7;LSM6;CNOT1;EXOSC9;EXOSC8;EXOSC2
NBAS	48967.7	3.11597	0.618205	5.04035	4.64678e-07	5.77209e-05		ribosomal large subunit assembly (GO:0000027)	2023-07-25	7.65803696025903E-4	0.039300157791706126	0	0	5.689401843157712	40.81909537381872	RPL5;BOP1;RPL10;RPL24;RPL23A;MDN1;NLE1
UBAP2	2433.46	0.645212	0.128076	5.03772	4.71107e-07	5.80741e-05		histone deubiquitination (GO:0016578)	2023-06-19	9.119449687413223E-4	0.04548164977905665	0	0	6.748782101401336	47.24100844322273	USP36;USP7;USP49;USP3;UIMC1;SUPT3H
PEBP1	11773.6	0.759539	0.150934	5.03227	4.84703e-07	5.81136e-05		regulation of centriole replication (GO:0046599)	2023-06-19	9.119449687413223E-4	0.04548164977905665	0	0	6.748782101401336	47.24100844322273	PLK4;NPM1;RBM14;CEP295NL;CEP295;BRCA1
TTC3	21673.4	0.782118	0.155417	5.03239	4.84395e-07	5.81136e-05		U4 snRNA 3'-end processing (GO:0034475)	2023-04-08	9.629430247475778E-4	0.04675854979699284	0	0	14.60655737704918	101.45008252809839	EXOSC7;EXOSC9;EXOSC8;EXOSC2
TEX19	160.252	2.52042	0.501039	5.03038	4.89508e-07	5.83448e-05		carboxylic acid transmembrane transport (GO:1905039)	9/41	9.772814165201764E-4	0.04675854979699284	0	0	4.118020180250784	28.540910324581223	SLC7A5;ABCC1;SLC13A3;SLC38A1;SLC7A6;SLC16A1;SLC7A11;SLC19A1;SLC38A5
NDUFAF4	1141.19	0.780451	0.155713	5.0121	5.38391e-07	6.30774e-05		metanephros development (GO:0001656)	2023-07-26	9.90367476637804E-4	0.04675854979699284	0	0	5.389671361502347	37.282698593772544	FGF8;CITED1;SIX4;PTCH1;SIX1;GDF6;FGF10
PINX1	794.519	0.806766	0.162653	4.96005	7.04735e-07	7.94079e-05		positive regulation of histone methylation (GO:0031062)	2023-07-26	9.90367476637804E-4	0.04675854979699284	0	0	5.389671361502347	37.282698593772544	PAXIP1;MYB;TET1;BRCA1;PRDM12;SIRT1;OGT
PAPD7	2069.49	0.567089	0.11484	4.93809	7.88921e-07	8.57493e-05		regulation of RNA splicing (GO:0043484)	13/76	0.0010293153964920808	0.047957971302348135	0	0	3.0258061295797143	20.814100871633176	RBM39;RRP1B;PQBP1;SRPK1;HNRNPL;HNRNPH1;TRA2B;RBM12B;SRSF3;ZNF326;HNRNPH3;METTL16;SF1
TIMM9	778.726	0.733166	0.148481	4.93779	7.90124e-07	8.57493e-05		mitochondrial translation (GO:0032543)	16/105	0.001061096054858581	0.048796638055249815	0	0	2.638687456282484	18.070926738594448	MRPS27;MRPL38;MRPL39;MRPL14;MRPL36;MRPL15;MRPL48;MRPS30;MRPL45;QRSL1;MRPL54;MRPL11;MRPL1;NOA1;MRRF;EARS2
ANKRD20A19P	173.694	4.08867	0.829466	4.92928	8.25347e-07	8.87966e-05		amino acid transport (GO:0006865)	10/50	0.0011207206158152135	0.050877842315406034	0	0	3.661764705882353	24.87723625007505	SLC7A5;SLC6A6;SLC38A1;SLC7A6;SLC6A15;SLC43A1;SLC3A2;SLC16A10;SLC7A11;SLC38A5
SAMHD1	1244.78	0.86021	0.174729	4.92311	8.518e-07	9.00724e-05		translational termination (GO:0006415)	15/96	0.0011569761800967642	0.051858894350919525	0	0	2.717118693496646	18.37300830135209	MRPS27;MRPL38;MRPL39;MRPL36;MRPL14;MRPL48;MRPL15;MRPS30;MRPL45;GSPT1;MRPL54;MRPL11;MRPL1;ABCE1;MRRF
ICK	1791.24	0.721056	0.14706	4.90315	9.43101e-07	9.78579e-05		regulation of translational initiation (GO:0006446)	12/68	0.001197689160113033	0.053012716449503124	0	0	3.1408932779710472	21.12992381855638	RBM4;CTIF;NPM1;YTHDF1;LARP1;RPS6KB1;CSDE1;DDX1;EIF4EBP1;EIF4EBP3;EIF3E;ATF4
WBSCR17	352.063	5.16388	1.05323	4.90288	9.4441e-07	9.78579e-05		negative regulation of telomere maintenance via telomerase (GO:0032211)	2023-06-20	0.0012325063971542118	0.05388031052250697	0	0	6.266391153803195	41.9767086469551	PIF1;PINX1;HNRNPC;TERF1;HNRNPA1;TERF2
TAF4	609.133	0.69789	0.142896	4.8839	1.04008e-06	0.000106093		positive regulation of mitotic cell cycle (GO:0045931)	2023-07-27	0.0012636219778086812	0.05456689540756756	0	0	5.11991392801252	34.169143827509885	SMOC2;RPS6KB1;TAL1;USP2;EIF4EBP1;ASNS;EIF4E
ZIC5	264.845	8.6659	1.77398	4.88501	1.03423e-06	0.000106093		negative regulation of translational initiation (GO:0045947)	2023-05-14	0.0013328784859839252	0.05552614963375387	0	0	8.11892361111111	53.75063878946776	RBM4;LARP1;EIF4EBP1;EIF3E;EIF4EBP3
PDE4A	182.159	1.88768	0.386576	4.88307	1.04447e-06	0.000106093		regulation of transcription of nucleolar large rRNA by RNA polymerase I (GO:1901836)	2023-05-14	0.0013328784859839252	0.05552614963375387	0	0	8.11892361111111	53.75063878946776	SMARCB1;DDX11;NCL;NOL11;SMARCA4
SMARCA4	10669	0.77228	0.15871	4.86597	1.13895e-06	0.000113108		ribonucleoside monophosphate biosynthetic process (GO:0009156)	2023-05-14	0.0013328784859839252	0.05552614963375387	0	0	8.11892361111111	53.75063878946776	IMPDH2;PPAT;ADK;PAICS;PFAS
CDT1	1643.48	0.940184	0.193776	4.85191	1.2228e-06	0.000119499		RNA 3'-end processing (GO:0031123)	12/69	0.001366613518100146	0.05626951706503043	0	0	3.0856245090337784	20.350988006853612	SUPV3L1;PCF11;POLDIP3;EIF4A3;SRSF1;CSTF1;SRSF3;THOC3;U2AF1;CASC3;MTPAP;SRSF6
SLCO5A1	831.241	2.66731	0.550194	4.84794	1.24748e-06	0.000120201		DNA replication (GO:0006260)	16/108	0.0014401899076234848	0.05861738463097425	0	0	2.552232158152602	16.699204715983846	PIF1;SET;CDC7;BRCA1;BAZ1A;POLB;POLA2;ORC6;POLE2;CHEK1;POLE3;MCMBP;MCM4;MCM5;NBN;DNA2
RRP7BP	942.908	0.872188	0.180091	4.84305	1.27862e-06	0.000122628		regulation of transcription, DNA-templated (GO:0006355)	178/2244	0.0014994344032267838	0.06033519570256866	0	0	1.2957768525733016	8.42600577574289	PRDM8;SMARCB1;ZBTB24;ZBTB21;RBPJ;FGF2;CCAR1;IKZF5;SOX2;CREB3L4;GPBP1;MYB;DPF1;ZNF689;ZNF326;PKNOX1;PITX1;FADS1;PKNOX2;DDX17;NKX6-2;MAP2K2;KDM2B;TBR1;ZBTB33;SAP30;PIAS1;WDR77;AR;ILF3;MYCN;LMX1A;PSPC1;KAT6A;ATF5;ATF4;DLX1;DLX2;SET;DLX3;DLX4;CTBP2;DLX5;DLX6;MAZ;BHLHE22;GLIS2;NEUROD1;RAI1;ZNF706;NUP85;E4F1;ZNF821;MAP2K7;PATZ1;OR7D2;NKX2-4;SNX5;TFAP2A;STAT5B;CDT1;JUN;XRCC6;EGR3;UBE2I;BCL11A;SS18L1;HMG…
RASL10B	2054.94	1.08215	0.223538	4.84103	1.2917e-06	0.00012294		positive regulation of DNA biosynthetic process (GO:2000573)	11/61	0.0015780923025819956	0.0619776680170188	0	0	3.223155416012559	20.79431146697836	SMOC2;RGCC;DKC1;PTGES3;TCP1;NAF1;CHTF18;HNRNPA1;MAP2K7;KLF4;FGF2
VASH2	896.219	1.16538	0.241034	4.83494	1.33184e-06	0.000125574		neutral amino acid transport (GO:0015804)	2023-07-28	0.0015924694556903813	0.0619776680170188	0	0	4.87584767866458	31.41249922897626	SLC6A6;SLC7A5;SLC38A1;SLC6A15;SLC43A1;SLC3A2;SLC38A5
BOP1	2926.28	1.02269	0.211538	4.83453	1.33462e-06	0.000125574		stress granule assembly (GO:0034063)	2023-06-21	0.00163256168910279	0.0619776680170188	0	0	5.848318999218139	37.53220072117545	ATXN2L;YTHDF1;CSDE1;G3BP1;CIRBP;RPS23
SCLT1	1580.76	0.597285	0.123569	4.83361	1.34076e-06	0.000125574		exonucleolytic trimming involved in rRNA processing (GO:0000459)	2023-04-09	0.0016452699219428883	0.0619776680170188	0	0	11.684621389539423	74.89668001777378	EXOSC7;EXOSC9;EXOSC8;EXOSC2
YEATS2	6523.77	0.388331	0.0803821	4.83106	1.35805e-06	0.000125574		exonucleolytic trimming to generate mature 3'-end of 5.8S rRNA from tricistronic rRNA transcript (SSU-rRNA, 5.8S rRNA, LSU-rRNA) (GO:0000467)	2023-04-09	0.0016452699219428883	0.0619776680170188	0	0	11.684621389539423	74.89668001777378	EXOSC7;EXOSC9;EXOSC8;EXOSC2
IRS1	627.869	0.942384	0.195053	4.83141	1.35568e-06	0.000125574		tetrahydrofolate interconversion (GO:0035999)	2023-04-09	0.0016452699219428883	0.0619776680170188	0	0	11.684621389539423	74.89668001777378	MTHFD1;MTHFD1L;MTHFD2;SHMT2
GSG1L	47.4711	4.90555	1.01785	4.81952	1.43905e-06	0.000131013		positive regulation of cellular amide metabolic process (GO:0034250)	13/81	0.0018798505451200753	0.07006895558179145	0	0	2.802568904920459	17.59050030079624	RPL5;EPHA4;NPM1;YTHDF1;POLDIP3;EIF4A3;CIRBP;EEF2;RPS6KB1;HNRNPD;EIF3E;EIF3D;NSMAF
RABEPK	1244.32	0.957976	0.198926	4.81575	1.46651e-06	0.00013205		maturation of 5.8S rRNA from tricistronic rRNA transcript (SSU-rRNA, 5.8S rRNA, LSU-rRNA) (GO:0000466)	2023-06-22	0.002124021252374319	0.07753772427481923	0	0	5.482505863956216	33.741776250465215	EXOSC7;NOP14;EXOSC9;EXOSC8;KRI1;EXOSC2
C4orf46	2670.38	0.754023	0.156563	4.8161	1.46394e-06	0.00013205		regulation of chromosome organization (GO:0033044)	2023-06-22	0.002124021252374319	0.07753772427481923	0	0	5.482505863956216	33.741776250465215	CDT1;PIF1;CENPV;HNRNPD;SETMAR;TERF2
NOCT	610.526	0.952673	0.197965	4.81232	1.49189e-06	0.000133751		RNA metabolic process (GO:0016070)	18/133	0.002147326428647503	0.07758860085551846	0	0	2.2977934868398475	14.116567200480702	DDX17;RBM39;TP53RK;HNRNPL;SUPV3L1;EXOSC7;RBM4;SYNCRIP;DKC1;HNRNPH1;HNRNPD;PABPC3;POLR2F;HNRNPC;HNRNPH3;HNRNPA1;RBMX;HNRNPA0
ZFAND1	1719.22	0.706294	0.146999	4.80474	1.54952e-06	0.00013713		alpha-amino acid metabolic process (GO:1901605)	9/46	0.0023023226363878134	0.08152524455449246	0	0	3.560577819198509	21.626368671849686	MTRR;MTHFD1;CBS;AADAT;GPT2;GOT2;ASNS;PYCR1;ALDH18A1
STARD10	498.833	0.725524	0.150997	4.80488	1.54844e-06	0.00013713		regulation of telomerase activity (GO:0051972)	9/46	0.0023023226363878134	0.08152524455449246	0	0	3.560577819198509	21.626368671849686	PIF1;DKC1;PTGES3;PINX1;TCP1;NAF1;MAP2K7;KLF4;TERF1
EXOSC2	3083.31	0.613027	0.128547	4.7689	1.85239e-06	0.000160025		chromatin maintenance (GO:0070827)	2023-03-05	0.0023984676021918854	0.0824560561103055	0	0	21.89508580343214	132.09141587713506	SUPV3L1;HDAC2;SIRT1
DPH5	1269.9	1.12407	0.235722	4.76863	1.8548e-06	0.000160025		embryonic viscerocranium morphogenesis (GO:0048703)	2023-03-05	0.0023984676021918854	0.0824560561103055	0	0	21.89508580343214	132.09141587713506	TBX1;MTHFD1;MTHFD1L
MND1	489.868	0.752017	0.157694	4.76883	1.85299e-06	0.000160025		regulation of histone H4-K16 acetylation (GO:2000618)	2023-03-05	0.0023984676021918854	0.0824560561103055	0	0	21.89508580343214	132.09141587713506	SMARCB1;BRCA1;SIRT1
ZC3H7B	6081.35	0.671994	0.141274	4.75669	1.96797e-06	0.000165631		regulation of cell differentiation (GO:0045595)	20/156	0.0024253352850056222	0.08257800234812411	0	0	2.159846547314578	13.00613262579434	DDX17;TFAP2A;TBX1;DLX1;DLX2;SRF;SIX1;KLF4;DLL1;POU4F2;NEUROD1;AR;TIAM1;SLC6A6;FGF8;CDK5RAP1;RAF1;FADS1;ATF4;CDK5R1
PP7080	615.89	0.71222	0.14981	4.75417	1.99261e-06	0.000167023		histone modification (GO:0016570)	16/114	0.0025449790178358636	0.08369814538611708	0	0	2.395201106447307	14.308052068066706	USP36;RBM14;HDAC2;PRMT7;PHF20;PARP2;USP3;SGF29;SIRT1;SUPT3H;CTCFL;KAT6A;NTMT1;CARM1;TBL1X;RCOR2
RRP1	1833.46	0.655449	0.137985	4.75015	2.03268e-06	0.000169007		L-serine metabolic process (GO:0006563)	2023-04-10	0.0026031785067463856	0.08369814538611708	0	0	9.736664064532917	57.94310281418033	CBS;PSAT1;SHMT2;PHGDH
SRPK1	8265.65	0.764833	0.161196	4.74475	2.08761e-06	0.000172186		negative regulation of circadian rhythm (GO:0042754)	2023-04-10	0.0026031785067463856	0.08369814538611708	0	0	9.736664064532917	57.94310281418033	PER2;SUV39H2;CIPC;CRY1
CENPV	3729.76	1.07165	0.225844	4.74508	2.08423e-06	0.000172186		nuclear-transcribed mRNA catabolic process, exonucleolytic, 3'-5' (GO:0034427)	2023-04-10	0.0026031785067463856	0.08369814538611708	0	0	9.736664064532917	57.94310281418033	EXOSC7;EXOSC9;EXOSC8;EXOSC2
PPRC1	3048.92	0.881763	0.186226	4.73491	2.19153e-06	0.000178384		rRNA 3'-end processing (GO:0031125)	2023-04-10	0.0026031785067463856	0.08369814538611708	0	0	9.736664064532917	57.94310281418033	EXOSC7;EXOSC9;EXOSC8;EXOSC2
PAXBP1	4889.66	0.497062	0.105005	4.73371	2.20449e-06	0.000178384		nuclear export (GO:0051168)	13/84	0.002623347233711695	0.08369814538611708	0	0	2.683718664186376	15.950156425890471	DESI1;POLDIP3;CSE1L;EIF4A3;SRSF1;THOC3;U2AF1;CASC3;XPO5;SRSF3;SRSF6;HNRNPA1;EIF4E
USP2-AS1	54.0923	2.33229	0.492556	4.73508	2.18966e-06	0.000178384		cellular protein metabolic process (GO:0044267)	42/417	0.002623692216283252	0.08369814538611708	0	0	1.6525181013676589	9.821200483496446	RPL5;HBS1L;RPL32;RPL10;RPL12;UBE2D3;MRPL36;RPL10A;RPL9;GSPT1;RPL7;MRPL11;RPS15;RPL7A;RPS15A;RPL14;RPS3;RPL35;RPL13;RPL38;RPS2;RPL19;RPS12;CDKL3;UBE2I;GOLM1;RPL22;RPS6;TMEM132A;RPL23A;RPS3A;RABGGTB;EEF1A1;RPS28;ADORA2B;RPS29;FDX1;RPL24;MRRF;RPS24;FARSB;RPS23
UBE2O	4218.55	0.641295	0.135646	4.72772	2.27057e-06	0.00018147		DNA integrity checkpoint signaling (GO:0031570)	8/39	0.0029221332142359453	0.09238637242508466	0	0	3.77578497991765	22.033371900976015	CDT1;DOT1L;CHEK1;E2F1;SETMAR;NBN;DNA2;HINFP
TAB1	1140.61	0.547138	0.115873	4.72186	2.337e-06	0.000186057		negative regulation of gene expression (GO:0010629)	34/322	0.003051450110737696	0.09562110479754143	0	0	1.7389366284749979	10.072161543066146	CREBZF;EIF4A3;LRP3;PPM1D;FGF2;CRKL;DLL4;SYNCRIP;RBM4;LARP1;NOCT;RPS3;METTL16;HELLS;CENPV;MAP2K2;EED;MIF;PUS7;KLF4;SIRT1;TERF2;HINFP;DHFR;SLC7A5;ILF3;MYCN;CNOT7;LSM6;RGCC;AEBP2;CNOT1;NCL;CCDC3
RSPO2	64.8381	4.98408	1.05591	4.72019	2.35627e-06	0.000186782		positive regulation of DNA repair (GO:0045739)	9/48	0.0031234510501118246	0.09701877340742081	0	0	3.3776223776223775	19.484884657448315	DDX11;UIMC1;RPS3;ERCC8;BRCA1;HMGB1;SIRT1;SPIDR;FGF10
BEND3	792.441	0.62937	0.133355	4.7195	2.36422e-06	0.000186782		heterochromatin assembly (GO:0031507)	2023-06-24	0.0034312605252987192	0.10474218551795486	0	0	4.872817305186343	27.652398061251798	HELLS;CENPV;POLE3;HMGA1;BEND3;SIRT1
FAM60A	8582.47	0.715831	0.151812	4.71525	2.41411e-06	0.000187845		sulfur amino acid metabolic process (GO:0000096)	2023-06-24	0.0034312605252987192	0.10474218551795486	0	0	4.872817305186343	27.652398061251798	MPST;GCLC;AHCY;MTRR;MTHFD1;CBS
CAMLG	1990.77	0.790742	0.167848	4.71105	2.46441e-06	0.000190322		modulation by host of symbiont process (GO:0051851)	7/32	0.0036153381687913503	0.10941805517683907	0	0	4.094835680751173	23.023499769291202	JUN;SMARCB1;TFAP4;ZNF639;RRP1B;SAP30;SMARCA4
ZFP64	1150.73	0.65319	0.139323	4.68832	2.75452e-06	0.000210363		negative regulation of centrosome duplication (GO:0010826)	2023-04-11	0.0038839293105762764	0.11655079397246267	0	0	8.345265975242556	46.32380307058032	NPM1;RBM14;CCNF;BRCA1
DHRS2	514.246	3.23324	0.690579	4.68193	2.84185e-06	0.000213865		RNA stabilization (GO:0043489)	7/33	0.00433860582238737	0.1272306639380391	0	0	3.937131335018659	21.41879063533964	LARP1;DKC1;NOCT;E2F1;CIRBP;NAF1;PABPC1
SGF29	558.423	0.69571	0.148843	4.67412	2.95212e-06	0.000220553		mitochondrial translational termination (GO:0070126)	13/89	0.004384913761534981	0.1272306639380391	0	0	2.5064858490566038	13.609178770945986	MRPS27;MRPL38;MRPL39;MRPL36;MRPL14;MRPL48;MRPL15;MRPS30;MRPL45;MRPL54;MRPL11;MRPL1;MRRF
LOC100132077	15.9198	6.85121	1.46755	4.66846	3.03463e-06	0.000225665		mRNA 3'-end processing (GO:0031124)	12/79	0.004404246596659723	0.1272306639380391	0	0	2.623676589558101	14.233933680339051	PCF11;POLDIP3;EIF4A3;SRSF1;CSTF1;SRSF3;THOC3;U2AF1;CASC3;PABPC1;MTPAP;SRSF6
TMA16	1444.33	0.604382	0.129652	4.66158	3.13793e-06	0.000230264		regulation of nucleic acid-templated transcription (GO:1903506)	42/430	0.004542220829356958	0.1272306639380391	0	0	1.5960181138084615	8.609463102473267	PRDM8;DLX4;LDB1;BNC1;FOXK2;SIX1;PQBP1;CCAR1;SOX2;SUFU;GPBP1;MYB;ZNF280C;E2F1;PCGF1;APBB2;MYBL2;PATZ1;OR7D2;FADS1;PRMT5;NKX6-2;TGIF2;NFYB;CNBP;HMGA1;NFXL1;FOXN2;SUPT3H;HINFP;SAP30;ZNF37A;PSPC1;CARM1;ZNF74;HNRNPD;GTF2IRD1;TCF3;TAF5;ATF5;ATF4;GZF1
CCNB1IP1	4380.1	0.87846	0.188826	4.65221	3.28392e-06	0.000240039		aromatic amino acid transport (GO:0015801)	2023-03-06	0.004567846696463402	0.1272306639380391	0	0	14.59594383775351	78.65335766993422	SLC16A10;SLC3A2;SLC38A5
ZNF280C	1317.5	0.831627	0.179247	4.63955	3.49171e-06	0.000252629		leucine transport (GO:0015820)	2023-03-06	0.004567846696463402	0.1272306639380391	0	0	14.59594383775351	78.65335766993422	SLC7A5;SLC6A15;SLC3A2
EEF1B2	16615	0.681343	0.14695	4.63656	3.54259e-06	0.000254523		mRNA 5'-splice site recognition (GO:0000395)	2023-03-06	0.004567846696463402	0.1272306639380391	0	0	14.59594383775351	78.65335766993422	PRPF39;SRSF1;PSIP1
HNRNPAB	7113.51	0.761161	0.164318	4.63225	3.61705e-06	0.000258971		positive regulation of hemoglobin biosynthetic process (GO:0046985)	2023-03-06	0.004567846696463402	0.1272306639380391	0	0	14.59594383775351	78.65335766993422	SLC25A37;LDB1;KLF4
SS18L1	2363.93	0.512206	0.11066	4.62864	3.68075e-06	0.000260814		alternative mRNA splicing, via spliceosome (GO:0000380)	2023-05-18	0.0045991315967435775	0.1272306639380391	0	0	5.619591346153846	30.244009975495906	DDX17;RBM17;SRSF1;SRSF6;PQBP1
SUV39H2	2062.5	0.504648	0.109006	4.62955	3.66469e-06	0.000260814		positive regulation of mRNA splicing, via spliceosome (GO:0048026)	2023-05-18	0.0045991315967435775	0.1272306639380391	0	0	5.619591346153846	30.244009975495906	DAZAP1;NCL;TRA2B;CIRBP;RBMX
DCT	41.526	2.9582	0.639025	4.62924	3.67014e-06	0.000260814		histone H3 acetylation (GO:0043966)	8/42	0.00472698997022985	0.12975404251615424	0	0	3.4420747155557603	18.43047426773323	LDB1;YEATS2;KAT6A;POLE3;JADE1;SGF29;TAF5;SUPT3H
PRDX2	8728.05	0.889652	0.19255	4.62037	3.83065e-06	0.000267756		kidney development (GO:0001822)	11/70	0.004823401183735774	0.13049155627395506	0	0	2.7301705558364153	14.563483162662846	PYGO1;TFAP2A;CENPF;FGF8;CITED1;AGTR1;SIX1;PRKX;GDF6;SULF2;FGF10
OLMALINC	221.277	1.35292	0.292954	4.61819	3.87102e-06	0.000269664		positive regulation of cellular process (GO:0048522)	57/625	0.004827561104741065	0.13049155627395506	0	0	1.482972140661559	7.909304207711266	IRS1;BNC1;RTKN2;HILPDA;FGF2;CCAR1;CRKL;PPP3CA;FGF8;CSPP1;CHEK1;PROK2;CD36;EPHA4;CAMK1D;CEP131;RPS6;TET1;DUSP26;SIRT1;ADRA2A;WDR77;SUPV3L1;AR;TIAM1;TAL1;ZNF639;PARD3;BIRC5;DLX1;DLX2;HDAC2;PLA2G1B;SRF;MAZ;DOT1L;LRP5;PDGFA;DBF4B;DLL1;ACACA;PRDX3;NEUROD1;RPS15A;EXOSC9;EXOSC2;TBX1;NPM1;CNBP;CDC7;POU4F2;SLC6A6;CNOT6;MEIS1;CNOT7;FASN;FGF10
HIST1H4E	14664	0.802274	0.17391	4.61316	3.96593e-06	0.000273503		regulation of mitotic cell cycle (GO:0007346)	21/178	0.005184613650488153	0.13589620764919175	0	0	1.9638293154881883	10.333787595559855	PRMT5;ANAPC15;ANAPC7;ANAPC16;UBE2C;USP2;PLK1;ASNS;PDXP;SIRT1;ANAPC10;SMOC2;TFAP4;MCIDAS;RPS6KB1;TAL1;EIF4EBP1;PIM3;TTLL12;EIF4E;MAD2L1
PPAT	4256.03	0.849016	0.184082	4.61217	3.98481e-06	0.000273889		DNA modification (GO:0006304)	2023-06-26	0.0052577747664330045	0.13589620764919175	0	0	4.385066458170446	23.01303658055567	NEIL3;NTHL1;PARP2;TERF1;TERF2;UNG
MCIDAS	2.80193	4.6251	1.00496	4.60226	4.17935e-06	0.000283671		negative regulation of telomere maintenance via telomere lengthening (GO:1904357)	2023-06-26	0.0052577747664330045	0.13589620764919175	0	0	4.385066458170446	23.01303658055567	PIF1;PINX1;HNRNPC;HNRNPA1;TERF1;TERF2
CCNI	5794.62	0.772981	0.167962	4.60212	4.18216e-06	0.000283671		regulation of mitotic metaphase/anaphase transition (GO:0030071)	2023-06-26	0.0052577747664330045	0.13589620764919175	0	0	4.385066458170446	23.01303658055567	ANAPC15;ANAPC7;DUSP1;UBE2C;PLK1;RIOK2
DLX3	49.349	5.16066	1.12193	4.5998	4.22891e-06	0.000283879		regulation of telomere maintenance (GO:0032204)	2023-06-26	0.0052577747664330045	0.13589620764919175	0	0	4.385066458170446	23.01303658055567	PIF1;USP7;HNRNPD;NBN;TERF2;GNL3
ZGRF1	3791.29	0.581472	0.126428	4.59924	4.24029e-06	0.000283879		TOR signaling (GO:0031929)	2023-06-26	0.0052577747664330045	0.13589620764919175	0	0	4.385066458170446	23.01303658055567	LARP1;RPS6KB1;NPRL3;RPS6;EIF4EBP1;MLST8
TXN	4478.85	0.777755	0.169147	4.59811	4.26346e-06	0.000284507		nucleic acid metabolic process (GO:0090304)	11/71	0.005384350438185756	0.13795207419160863	0	0	2.6845238095238093	14.024646598653334	HNRNPL;HNRNPH1;DDX1;HNRNPD;SETMAR;POLR2F;DNA2;HNRNPC;HNRNPA1;RBMX;HNRNPA0
ZBTB24	1342.85	0.545098	0.118702	4.59218	4.3865e-06	0.000291773		regulation of telomere maintenance via telomerase (GO:0032210)	9/52	0.00544544469498097	0.13795207419160863	0	0	3.062768827002989	15.966139946438012	PIF1;PINX1;TCP1;NAF1;HNRNPC;TERF1;HNRNPA1;MAP2K7;TERF2
RPS24	37921.4	0.877624	0.191378	4.58581	4.52223e-06	0.000297918		purine nucleoside monophosphate biosynthetic process (GO:0009127)	2023-04-12	0.005532108030276313	0.13795207419160863	0	0	7.3017174082747855	37.948385951802706	IMPDH2;PPAT;PAICS;PFAS
EVL	2419.61	1.02859	0.225887	4.55353	5.27521e-06	0.000342059		regulation of histone H3-K9 methylation (GO:0051570)	2023-04-12	0.005532108030276313	0.13795207419160863	0	0	7.3017174082747855	37.948385951802706	MYB;BRCA1;PRDM12;SIRT1
NUP54	2002.11	0.601561	0.132227	4.54946	5.37842e-06	0.000344419		serine family amino acid biosynthetic process (GO:0009070)	2023-04-12	0.005532108030276313	0.13795207419160863	0	0	7.3017174082747855	37.948385951802706	MTHFD1;CBS;PSAT1;PHGDH
CEP295NL	130.991	1.81899	0.400246	4.54468	5.50187e-06	0.000350965		double-strand break repair via nonhomologous end joining (GO:0006303)	10/62	0.005841696190452971	0.14447250660968639	0	0	2.814932126696833	14.476447382938954	POLB;XRCC6;PAXIP1;UIMC1;SETMAR;ERCC8;LIG3;BRCA1;HMGB1;NBN
FOXK2	6424.34	0.620315	0.136533	4.54332	5.53738e-06	0.000351326		regulation of mRNA stability (GO:0043488)	18/146	0.005880057560161081	0.14447250660968639	0	0	2.062980958958169	10.595859547431044	NPM1;YTHDF1;SET;FASTKD3;CIRBP;MEX3D;EXOSC7;LARP1;CSDC2;EXOSC9;NOCT;APEX1;EXOSC8;HNRNPD;E2F1;PABPC1;METTL16;EXOSC2
NKX2-4	18.2921	7.31886	1.61176	4.54092	5.60092e-06	0.000352107		DNA double-strand break processing (GO:0000729)	2023-05-19	0.005915987985993936	0.14447250660968639	0	0	5.217912946428571	26.768398326006693	RNF138;SETMAR;BRCA1;DNA2;NBN
UBE2I	3778.15	0.566057	0.124688	4.53978	5.63117e-06	0.000352933		maturation of SSU-rRNA (GO:0030490)	7/35	0.006106426471122698	0.14810175434414707	0	0	3.6555164319248825	18.637334481391	NOP14;RPS28;LSM6;NOB1;DHX37;RIOK2;NOL11
SLC16A1-AS1	314.896	0.8301	0.183067	4.5344	5.7768e-06	0.000358178		regulation of DNA replication (GO:0006275)	9/53	0.006193958371200636	0.1492027659348398	0	0	2.993000142490738	15.216954212861374	CDT1;MCIDAS;ATAD5;RBBP6;ESCO2;DNA2;SMC3;TERF1;PDS5A
BID	1909.07	0.757424	0.167143	4.5316	5.85394e-06	0.000358948		branching morphogenesis of an epithelial tube (GO:0048754)	8/44	0.0063370526675359615	0.15060069460231434	0	0	3.250500304533194	16.451892079166125	DLL4;CITED1;LRP5;SIX1;NRARP;NPNT;FGF2;FGF10
KAT6A	5305.62	0.41329	0.0913791	4.52281	6.10244e-06	0.00036901		mRNA stabilization (GO:0048255)	8/44	0.0063370526675359615	0.15060069460231434	0	0	3.250500304533194	16.451892079166125	SYNCRIP;LARP1;NOCT;E2F1;CIRBP;HNRNPC;PABPC1;HNRNPA0
AHCY	10831.9	0.705212	0.156538	4.50504	6.63607e-06	0.000398233		tRNA processing (GO:0008033)	10/64	0.007331672141901578	0.16849126244380047	0	0	2.71038489469862	13.323036984792001	QTRT1;CTU2;ANKRD16;POP1;RPP30;DDX1;RTCB;WDR4;TRMT1;ADAT2
RPL7	33624.7	0.751205	0.166816	4.50318	6.69426e-06	0.000400104		base-excision repair, AP site formation (GO:0006285)	2023-05-20	0.007477152876527974	0.16849126244380047	0	0	4.869791666666667	23.842028560019656	NEIL3;NTHL1;TERF1;TERF2;UNG
ZNF74	2103.09	0.62215	0.138614	4.48835	7.17765e-06	0.00042292		negative regulation of cyclin-dependent protein serine/threonine kinase activity (GO:0045736)	2023-05-20	0.007477152876527974	0.16849126244380047	0	0	4.869791666666667	23.842028560019656	TFAP4;PLK1;CDK5RAP1;NR2F2;IPO5
SLC38A1	24776.2	0.713578	0.158994	4.48809	7.18644e-06	0.00042292		establishment of centrosome localization (GO:0051660)	2023-03-07	0.0076132736489714975	0.16849126244380047	0	0	10.946372854914197	53.39489643141687	PARD3;MISP;MAD2L1
ZBTB33	2208.27	0.504674	0.112457	4.48772	7.19907e-06	0.00042292		negative regulation of axon regeneration (GO:0048681)	2023-03-07	0.0076132736489714975	0.16849126244380047	0	0	10.946372854914197	53.39489643141687	RTN4R;EPHA4;PTPRS
KDM8	230.788	0.724471	0.161942	4.47365	7.6895e-06	0.000445454		negative regulation of ruffle assembly (GO:1900028)	2023-03-07	0.0076132736489714975	0.16849126244380047	0	0	10.946372854914197	53.39489643141687	KANK1;EVL;PFN2
SNHG16	20460.6	0.94194	0.210878	4.46674	7.94188e-06	0.000453633		positive regulation of epithelial tube formation (GO:1905278)	2023-03-07	0.0076132736489714975	0.16849126244380047	0	0	10.946372854914197	53.39489643141687	SIX4;SIX1;FGF2
CCDC3	1208.88	2.22993	0.49978	4.46182	8.12655e-06	0.000457919		positive regulation of histone H3-K9 methylation (GO:0051574)	2023-03-07	0.0076132736489714975	0.16849126244380047	0	0	10.946372854914197	53.39489643141687	MYB;PRDM12;SIRT1
SLC3A2	6002.38	0.852795	0.19116	4.46114	8.15231e-06	0.000457919		regulation of cytoplasmic mRNA processing body assembly (GO:0010603)	2023-03-07	0.0076132736489714975	0.16849126244380047	0	0	10.946372854914197	53.39489643141687	ATXN2L;CNOT6;CNOT1
ZBED3-AS1	207.102	0.925609	0.207413	4.46264	8.09557e-06	0.000457919		regulation of hemoglobin biosynthetic process (GO:0046984)	2023-03-07	0.0076132736489714975	0.16849126244380047	0	0	10.946372854914197	53.39489643141687	SLC25A37;LDB1;KLF4
PHGDH	6097.55	1.1867	0.266246	4.45717	8.30477e-06	0.00046062		white fat cell differentiation (GO:0050872)	2023-03-07	0.0076132736489714975	0.16849126244380047	0	0	10.946372854914197	53.39489643141687	PER2;CTBP2;SIRT1
CEP72	639.459	0.682267	0.153341	4.44934	8.61329e-06	0.000473616		centromere complex assembly (GO:0034508)	7/37	0.008361930776903745	0.18391053963364073	0	0	3.411450182576943	16.32060257117348	HELLS;CENPV;NPM1;CENPF;MIS18A;CENPM;CENPP
TDRD1	422.907	13.0339	2.93125	4.44655	8.7259e-06	0.000478532		RNA transport (GO:0050658)	11/76	0.009002819850674694	0.19514663503554883	0	0	2.477357807028137	11.668893932864755	POLDIP3;EIF4A3;XPO5;SRSF1;SRSF3;THOC3;U2AF1;CASC3;SRSF6;HNRNPA1;EIF4E
AMD1	6265.14	0.601487	0.135433	4.44121	8.94532e-06	0.00048643		positive regulation of cell cycle (GO:0045787)	10/66	0.009099252823754726	0.19514663503554883	0	0	2.6133053221288516	12.281392937148022	SMOC2;RPS15A;RGCC;RPS6KB1;TAL1;CHEK1;USP2;EIF4EBP1;ASNS;EIF4E
EIF4E	3144.32	0.539949	0.121589	4.44076	8.96429e-06	0.00048643		double-strand break repair (GO:0006302)	19/164	0.009162194698234233	0.19514663503554883	0	0	1.9220460859617585	9.019527108840498	XRCC6;KDM4B;PAXIP1;KDM4D;PARP2;DDX1;XRCC2;SETMAR;LIG3;BRCA1;HMGB1;SAMHD1;PALB2;SPIDR;POLB;RNF138;UIMC1;NBN;DNA2
NDUFAF2	936.563	0.970498	0.218669	4.4382	9.0713e-06	0.000490945		negative regulation of mRNA catabolic process (GO:1902373)	2023-06-29	0.009203470220541275	0.19514663503554883	0	0	3.8124893768909134	17.873616119382273	NBAS;LARP1;NOCT;E2F1;CIRBP;PABPC1
ADCY9	1682.43	0.90439	0.204163	4.42975	9.43421e-06	0.000507881		regulation of DNA biosynthetic process (GO:2000278)	2023-06-29	0.009203470220541275	0.19514663503554883	0	0	3.8124893768909134	17.873616119382273	SMOC2;RGCC;PINX1;PDGFA;FGF2;TERF2
PER2	563.746	1.13189	0.255676	4.42705	9.55292e-06	0.000510314		telomere maintenance via telomerase (GO:0007004)	2023-06-29	0.009203470220541275	0.19514663503554883	0	0	3.8124893768909134	17.873616119382273	PIF1;DKC1;PTGES3;PINX1;TERF1;TERF2
DOT1L	2130.72	0.79668	0.180161	4.42206	9.77665e-06	0.000520915		regulation of DNA binding (GO:0051101)	8/47	0.00948926776504463	0.1988254269587162	0	0	2.9999799208883	13.97268796341466	CDT1;JUN;TFAP4;DOT1L;E2F1;HMGB1;TXN;NME1
ERCC8	1137.18	0.452668	0.102447	4.41856	9.93607e-06	0.000526688		telomere organization (GO:0032200)	8/47	0.00948926776504463	0.1988254269587162	0	0	2.9999799208883	13.97268796341466	XRCC6;PTGES3;APEX1;DOT1L;NBN;DNA2;TERF1;TERF2
ALDH18A1	6470.5	0.781348	0.176883	4.41732	9.99317e-06	0.000528357		carboxylic acid transport (GO:0046942)	9/57	0.010003644090082114	0.20775039602919512	0	0	2.7429956896551726	12.630962580037396	SLC7A5;SLC6A6;SLC13A3;SLC38A1;SLC7A6;SLC16A1;SLC6A15;SLC3A2;SLC38A5
H2AFX	3952.31	0.980353	0.221992	4.41616	1.00471e-05	0.000528702		thymus development (GO:0048538)	2023-04-14	0.010091236406953278	0.20775039602919512	0	0	5.840749414519906	26.844597794349454	TBX1;FOXE1;SIX1;FGF10
FKBP5	2995.67	1.06673	0.241797	4.41165	1.02584e-05	0.000535517		tRNA wobble base modification (GO:0002097)	2023-04-14	0.010091236406953278	0.20775039602919512	0	0	5.840749414519906	26.844597794349454	CTU2;ELP3;ADAT2;ALKBH8
SUPT3H	418.428	0.749166	0.169884	4.40987	1.03431e-05	0.000538573		modification-dependent protein catabolic process (GO:0019941)	22/201	0.010199732334996598	0.2087702439203639	0	0	1.803774820083423	8.271017877875114	ANAPC15;UBE2I;ANAPC16;ANAPC7;UBE2C;PLK1;SIAH1;KEAP1;NEDD4L;ANAPC10;HERPUD1;RBX1;RNF114;ZNRF3;UBE2R2;KLHL8;TTC3;RBBP6;RNF130;UBE2K;RNF166;MAD2L1
KLHL8	1989.49	0.717026	0.162852	4.40292	1.06801e-05	0.000549187		mRNA splice site selection (GO:0006376)	2023-06-30	0.010892701247259565	0.21856259670958883	0	0	3.653440187646599	16.512315970479694	PRPF39;SRSF1;PSIP1;SRSF6;LUC7L2;SF1
CENPM	1004.45	0.915911	0.208189	4.39942	1.08542e-05	0.000556749		RNA-dependent DNA biosynthetic process (GO:0006278)	2023-06-30	0.010892701247259565	0.21856259670958883	0	0	3.653440187646599	16.512315970479694	PIF1;DKC1;PTGES3;PINX1;TERF1;TERF2
PRDX4	3679.13	0.814525	0.185406	4.39319	1.11697e-05	0.000571512		DNA replication-independent nucleosome assembly (GO:0006336)	7/39	0.011176423545049666	0.21856259670958883	0	0	3.197892214397496	14.371163751549606	HIRA;NPM1;MIS18A;UBN1;CENPM;CENPP;ASF1A
STAT5B	3226.97	0.984117	0.224138	4.39067	1.13002e-05	0.000575332		regulation of exit from mitosis (GO:0007096)	7/39	0.011176423545049666	0.21856259670958883	0	0	3.197892214397496	14.371163751549606	ANAPC15;RGCC;ANAPC16;ANAPC7;UBE2C;ANAPC10;MAD2L1
SLC6A15	6086.44	1.36238	0.310526	4.38733	1.14748e-05	0.000582786		negative regulation of neuron projection development (GO:0010977)	9/58	0.0111845777869888	0.21856259670958883	0	0	2.686872241059433	12.072706567243415	RTN4R;EPHA4;KANK1;HDAC2;PTPRS;BCL11A;PAQR3;RTN4RL2;TSKU
CAMK1D	1869.25	1.17158	0.267165	4.38522	1.15867e-05	0.000587022		mitochondrial translational elongation (GO:0070125)	12/89	0.011367480643410671	0.21856259670958883	0	0	2.2817151426735087	10.215235442459159	MRPL1;MRPS27;MRPL38;MRPL39;MRPL36;MRPL14;MRPL48;MRPL15;MRPS30;MRPL45;MRPL54;MRPL11
ODC1	16997.2	0.932073	0.212867	4.37866	1.1941e-05	0.000600544		negative regulation of cyclin-dependent protein kinase activity (GO:1904030)	2023-05-22	0.01141523580221245	0.21856259670958883	0	0	4.296415441176471	19.217034233116564	TFAP4;PLK1;CDK5RAP1;NR2F2;IPO5
MTPAP	2794.91	0.631158	0.144266	4.37497	1.2145e-05	0.000609321		aspartate family amino acid biosynthetic process (GO:0009067)	2023-03-08	0.011603485393558221	0.21856259670958883	0	0	8.756630265210608	39.02348285289995	MTRR;MTHFD1;ASNS
EEF1D	9986.5	0.71267	0.162939	4.37384	1.22082e-05	0.000611004		cysteine metabolic process (GO:0006534)	2023-03-08	0.011603485393558221	0.21856259670958883	0	0	8.756630265210608	39.02348285289995	MPST;GCLC;CBS
ERICH1	663.659	0.608851	0.139597	4.36147	1.29189e-05	0.0006419		negative regulation of neuron projection regeneration (GO:0070571)	2023-03-08	0.011603485393558221	0.21856259670958883	0	0	8.756630265210608	39.02348285289995	RTN4R;EPHA4;PTPRS
DDX17	25620.4	0.534925	0.122686	4.3601	1.30003e-05	0.000644389		regulation of metaphase/anaphase transition of cell cycle (GO:1902099)	2023-03-08	0.011603485393558221	0.21856259670958883	0	0	8.756630265210608	39.02348285289995	UBE2C;PLK1;RIOK2
MTRR	1384.73	0.566651	0.130016	4.3583	1.31077e-05	0.000647724		sulfur amino acid biosynthetic process (GO:0000097)	2023-03-08	0.011603485393558221	0.21856259670958883	0	0	8.756630265210608	39.02348285289995	MTRR;MTHFD1;CBS
DCXR	1756.81	0.80136	0.183987	4.35552	1.3275e-05	0.000651738		thyroid gland development (GO:0030878)	2023-03-08	0.011603485393558221	0.21856259670958883	0	0	8.756630265210608	39.02348285289995	TBX1;FOXE1;SIX1
RBM12B	3744.15	0.321399	0.0738201	4.35382	1.33787e-05	0.000653719		TORC1 signaling (GO:0038202)	2023-03-08	0.011603485393558221	0.21856259670958883	0	0	8.756630265210608	39.02348285289995	LARP1;NPRL3;MLST8
C21orf91	1306.06	0.676067	0.155302	4.35323	1.34147e-05	0.000653929		organic acid transport (GO:0015849)	13/100	0.01160400118085363	0.21856259670958883	0	0	2.188281645340852	9.751869946174022	SLC38A1;SLC13A3;SLC16A1;SLC6A15;GOT2;SLC43A1;SLC16A10;SLC3A2;SLC7A11;SLC6A6;SLC7A6;SLC19A1;SLC38A5
RBM39	12736.5	0.32165	0.0739458	4.34981	1.36254e-05	0.000662633		positive regulation of gene expression (GO:0010628)	44/482	0.012008725115386651	0.2249888657861594	0	0	1.4794888493960165	6.542479894435728	RPL5;CITED1;POLDIP3;MAZ;EIF4A3;HILPDA;LRP3;BRCA1;RBPJ;FGF2;ACTG1;DLL4;TAF1D;FGF8;RPS3;E2F1;POLR2F;CD36;TFAP2A;YTHDF1;NPM1;MAP2K2;TESC;PDE2A;CIRBP;DTNBP1;PAX6;MIF;EEF2;KLF4;TERF2;ADRA2A;HINFP;CTCFL;AR;RGCC;MYCN;RPS6KB1;FUBP1;HNRNPD;EIF3E;EIF3D;ATF4;FGF10
SCARB1	2024.84	0.944374	0.217166	4.34864	1.36987e-05	0.000663067		negative regulation of cell projection organization (GO:0031345)	8/49	0.012157569890318213	0.22539243445872664	0	0	2.8533338426571424	12.582640901082414	RTN4R;EPHA4;KANK1;HDAC2;PTPRS;PAQR3;RTN4RL2;TSKU
FAM53B	2289.47	0.913566	0.210598	4.33796	1.43814e-05	0.000688039		regulation of cellular protein metabolic process (GO:0032268)	8/49	0.012157569890318213	0.22539243445872664	0	0	2.8533338426571424	12.582640901082414	PM20D2;RPL10;AGTR1;GEMIN5;NOLC1;KLF4;EIF4E;METAP1
MARCKS	18008.1	0.740114	0.170898	4.33074	1.48606e-05	0.000708831		negative regulation of cell population proliferation (GO:0008285)	36/379	0.012322914526895407	0.22726791843612829	0	0	1.5438403200694666	6.787177140449727	IFITM1;CTBP2;PINX1;FBLN1;PPM1D;DLL1;SOX2;DLL4;CYP27B1;E2F1;ADAMTS8;TFAP2A;NPM1;KDM2B;TESC;P3H2;THAP12;HMGA1;SSTR2;KLF4;TBX5;DHRS2;NME1;SSTR5;PER2;AR;TFAP4;CNOT7;RGCC;FABP6;WNK2;DNAJA3;NF2;ATF5;EEF1E1;RAF1
NDUFA6-AS1	100.372	0.841139	0.194264	4.32988	1.49191e-05	0.000708831		positive regulation of cell cycle process (GO:0090068)	13/101	0.012559435488312542	0.23042985007313324	0	0	2.163298670668954	9.469370633817846	PLK4;RANBP1;CENPV;DDX11;CEP295;LRP5;CDC7;DBF4B;SSTR5;RGCC;CSPP1;ECT2;MAD2L1
MIR573	55.8299	0.758567	0.175276	4.32785	1.50571e-05	0.000712778		positive regulation of mRNA processing (GO:0050685)	2023-05-23	0.013830775662991136	0.2511527006289826	0	0	4.057508680555555	17.369622752932507	DAZAP1;NCL;TRA2B;CIRBP;RBMX
RBM10	4266.6	0.396698	0.0917173	4.32522	1.5238e-05	0.000719009		regulation of telomere capping (GO:1904353)	2023-05-23	0.013830775662991136	0.2511527006289826	0	0	4.057508680555555	17.369622752932507	USP7;HNRNPD;NBN;MAP2K7;TERF2
SET	31039.7	0.533373	0.123794	4.30855	1.64326e-05	0.000761439		chromatin remodeling (GO:0006338)	13/103	0.014651126660886062	0.26261845990076543	0	0	2.114998252969951	8.932141079217653	SUV39H2;HDAC2;KDM4B;NPM1;SMARCB1;KDM4D;BAZ1A;ARID1B;SIRT1;SMARCA4;MYB;POLE3;HNRNPC
BCAS1	7.40218	2.52978	0.587825	4.30363	1.68024e-05	0.000775092		chromatin remodeling at centromere (GO:0031055)	6/32	0.014907176063274175	0.26261845990076543	0	0	3.3720454682143504	14.18252841120807	HELLS;CENPV;NPM1;MIS18A;CENPM;CENPP
EEF1G	45110.7	0.717543	0.166796	4.30193	1.69319e-05	0.000777584		gene silencing by miRNA (GO:0035195)	6/32	0.014907176063274175	0.26261845990076543	0	0	3.3720454682143504	14.18252841120807	RBM4;CNOT6;CNOT7;ZC3H7B;CNOT1;XPO5
CAMKK2	2559.26	0.802701	0.187235	4.28714	1.80992e-05	0.000814859		negative regulation of DNA biosynthetic process (GO:2000279)	6/32	0.014907176063274175	0.26261845990076543	0	0	3.3720454682143504	14.18252841120807	PIF1;PINX1;HNRNPC;HNRNPA1;TERF1;TERF2
GEMIN5	3628.02	0.735357	0.17167	4.28356	1.83926e-05	0.000822682		regulation of centrosome duplication (GO:0010824)	6/32	0.014907176063274175	0.26261845990076543	0	0	3.3720454682143504	14.18252841120807	NPM1;CEP295NL;CEP295;CCNF;CEP131;SIRT1
PPM1D	2787.83	0.837137	0.195578	4.28031	1.86629e-05	0.000831166		RNA biosynthetic process (GO:0032774)	6/32	0.014907176063274175	0.26261845990076543	0	0	3.3720454682143504	14.18252841120807	PRMT5;POLA2;PRIM1;TTF2;TAF5;TAF4
ANKH	1331.56	0.869452	0.203235	4.27806	1.88531e-05	0.000837825		DNA duplex unwinding (GO:0032508)	8/51	0.01533914280876716	0.26889061725665603	0	0	2.7203292600753946	11.363760264019172	SUPV3L1;PIF1;DDX11;DDX1;HMGA1;MCM4;NBN;RBX1
DLGAP4	1093.22	0.818015	0.191721	4.2667	1.98387e-05	0.000861202		mRNA cis splicing, via spliceosome (GO:0045292)	2023-04-16	0.016559064674618804	0.27697646978268803	0	0	4.866770752016653	19.957758683543673	PRPF39;SRSF1;PSIP1;CWC15
TET1	2918.89	0.835768	0.195903	4.26623	1.98803e-05	0.000861202		negative regulation of telomere maintenance (GO:0032205)	2023-04-16	0.016559064674618804	0.27697646978268803	0	0	4.866770752016653	19.957758683543673	PINX1;NBN;TERF1;TERF2
PAPD5	1210.01	0.447348	0.104855	4.26635	1.98694e-05	0.000861202		nuclear transport (GO:0051169)	2023-04-16	0.016559064674618804	0.27697646978268803	0	0	4.866770752016653	19.957758683543673	NPM1;CITED1;HMGA1;PSIP1
TTLL12	3396.19	0.77672	0.182177	4.26356	2.01198e-05	0.00086793		purine ribonucleoside monophosphate biosynthetic process (GO:0009168)	2023-04-16	0.016559064674618804	0.27697646978268803	0	0	4.866770752016653	19.957758683543673	IMPDH2;PPAT;PAICS;PFAS
NT5DC3	1460.52	0.98005	0.230044	4.26027	2.04178e-05	0.000878944		regulation of mitotic sister chromatid separation (GO:0010965)	2023-04-16	0.016559064674618804	0.27697646978268803	0	0	4.866770752016653	19.957758683543673	ANAPC7;UBE2C;PLK1;RIOK2
INTS10	3110.35	0.763017	0.179164	4.25876	2.05566e-05	0.000883076		serine family amino acid metabolic process (GO:0009069)	2023-04-16	0.016559064674618804	0.27697646978268803	0	0	4.866770752016653	19.957758683543673	GCLC;MTHFD1;SHMT2;CBS
ADK	1556.18	0.770828	0.181039	4.25781	2.0644e-05	0.000884987		negative regulation of neuron differentiation (GO:0045665)	2023-05-24	0.01656749560575442	0.27697646978268803	0	0	3.84375	15.760576553308752	SOX2;DLX1;DLX2;DLL1;POU4F2
AADAT	935.332	0.636628	0.149564	4.25657	2.07587e-05	0.00088806		histone arginine methylation (GO:0034969)	2023-03-09	0.016582607058438253	0.27697646978268803	0	0	7.296801872074883	29.912516164976946	PRMT5;PRMT7;CARM1
PDS5A	9106.96	0.343733	0.0808143	4.25337	2.10582e-05	0.000891621		nuclear RNA surveillance (GO:0071027)	2023-03-09	0.016582607058438253	0.27697646978268803	0	0	7.296801872074883	29.912516164976946	EXOSC7;EXOSC9;EXOSC8
2020-09-03	2787.49	1.26149	0.296736	4.25123	2.126e-05	0.000894658		positive regulation of chromatin binding (GO:0035563)	2023-03-09	0.016582607058438253	0.27697646978268803	0	0	7.296801872074883	29.912516164976946	CDT1;KDM4D;DDX11
CBS	8394.92	0.861883	0.202784	4.25025	2.13528e-05	0.000895124		response to peptide hormone (GO:0043434)	8/52	0.01713799972969145	0.28490918799454196	0	0	2.6583612159179895	10.810111773066541	STAT5B;EIF2B3;CITED1;IRS1;CRY1;SIRT1;OGT;ZBED3
CSPP1	1419.03	0.427255	0.100562	4.24867	2.15047e-05	0.000899445		cellular response to DNA damage stimulus (GO:0006974)	33/350	0.017684786516211567	0.2926253694107718	0	0	1.5297517662591589	6.172625671936631	DYRK2;STXBP4;DOT1L;BRCA1;PDS5A;SAMHD1;ALKBH8;UNG;POLB;CHEK1;RPS3;E2F1;RBBP6;NBN;BID;SHPRH;NPM1;PARP2;DDX11;XRCC2;USP3;USP45;SIRT1;SPIDR;HINFP;EID3;RNF169;APEX1;POLE2;POLE3;CRY1;ERCC8;ASF1A
PDXP	3118.41	0.785725	0.184976	4.24771	2.15964e-05	0.000901452		RNA export from nucleus (GO:0006405)	13/106	0.01827491478328699	0.30098359650055456	0	0	2.0464428213971733	8.190326537111153	POLDIP3;EIF4A3;SRSF1;THOC3;U2AF1;CASC3;NUP85;XPO5;SRSF3;NUP54;SRSF6;HNRNPA1;EIF4E
SRSF1	26438.8	0.403246	0.0949854	4.24535	2.1825e-05	0.000909155		DNA damage response, signal transduction by p53 class mediator (GO:0030330)	10/74	0.019569521014593264	0.3194370284183983	0	0	2.2856617647058823	8.991295047214498	CNOT6;PAXIP1;CNOT7;RGCC;TFAP4;CNOT1;CARM1;E2F1;NBN;HIPK2
LIAS	528.408	0.655504	0.154443	4.2443	2.19276e-05	0.000911587		positive regulation of DNA binding (GO:0043388)	6/34	0.01984641238408575	0.3194370284183983	0	0	3.13084999441528	12.272092987020892	NEUROD1;PINX1;HMGB1;TXN;POU4F2;NME1
MIR3681HG	53.4201	3.63573	0.857842	4.23823	2.25289e-05	0.000930953		positive regulation of pri-miRNA transcription by RNA polymerase II (GO:1902895)	6/34	0.01984641238408575	0.3194370284183983	0	0	3.13084999441528	12.272092987020892	JUN;SRF;KLF4;FGF2;GNL3;SMARCA4
ARMC6	2907.56	0.664212	0.156882	4.23384	2.29736e-05	0.000943794		positive regulation of telomerase activity (GO:0051973)	6/34	0.01984641238408575	0.3194370284183983	0	0	3.13084999441528	12.272092987020892	DKC1;PTGES3;TCP1;NAF1;MAP2K7;KLF4
BOLA3-AS1	736.389	0.844204	0.199417	4.23336	2.30227e-05	0.000943794		regulation of glucose metabolic process (GO:0010906)	6/34	0.01984641238408575	0.3194370284183983	0	0	3.13084999441528	12.272092987020892	USP7;IRS1;FOXK2;PMAIP1;SIRT1;OGT
PMAIP1	1592.15	0.969873	0.229239	4.23083	2.32829e-05	0.00095068		negative regulation of cell cycle process (GO:0010948)	9/64	0.020567583635014406	0.32819273871828847	0	0	2.3929894556853806	9.2944644982509	EED;PCGF2;CHEK1;VPS4A;E2F1;CDC7;BRCA1;TERF1;TERF2
MAP4K5	3520.87	0.368968	0.0872012	4.23122	2.32424e-05	0.00095068		negative regulation of insulin secretion (GO:0046676)	2023-04-17	0.02057576616646711	0.32819273871828847	0	0	4.492163574130787	17.44595196206889	MIDN;IRS1;PIM3;ADRA2A
NTSR1	32.5665	4.98839	1.17939	4.22962	2.34084e-05	0.000953917		negative regulation of cellular process (GO:0048523)	49/566	0.020703770042802615	0.32875358619535455	0	0	1.3954385833129894	5.4107286375809025	IFITM1;PINX1;JADE1;FGF2;MCIDAS;ADAMTS8;DUSP1;TESC;P3H2;TEX15;MIF;SSTR2;SIRT1;TEX19;NME1;SSTR5;DUS2;AR;ATF5;SRSF6;EEF1E1;RAF1;CTBP2;FBLN1;PPM1D;DLL1;DLL4;CYP27B1;ORC6;APBB2;JAM2;TBX1;TFAP2A;NPM1;THAP12;HMGA1;PARP16;KLF4;TBX5;DHRS2;POU4F2;SMARCA4;CNOT7;RGCC;TFAP4;FABP6;DNAJA3;WNK2;NF2
HNRNPDL	15795.9	0.479725	0.113472	4.22769	2.36103e-05	0.000960244		positive regulation of mRNA catabolic process (GO:0061014)	7/44	0.021108963641014333	0.3336912511287132	0	0	2.7650044410607792	10.667546153440997	YTHDF1;CNOT7;CNOT1;PABPC1;METTL16;MEX3D;GTPBP1
LOC645513	687.225	0.654551	0.155422	4.21144	2.53742e-05	0.00101992		double-strand break repair via homologous recombination (GO:0000724)	12/97	0.021431194556627762	0.33727937744452846	0	0	2.0660782773439306	7.939748180290908	KDM4D;RNF138;XRCC2;MCM4;LIG3;CDC7;MCM5;NBN;BRCA1;SAMHD1;PALB2;SPIDR
PHF20	3203.71	0.564619	0.134155	4.20869	2.56853e-05	0.00102841		negative regulation of cellular amide metabolic process (GO:0034249)	11/86	0.021562225781999962	0.3378400066108932	0	0	2.1458922030350602	8.233385602572419	DHFR;RBM4;SYNCRIP;ILF3;LARP1;CNOT7;CNOT1;NCL;EIF4A3;RPS3;PUS7
PTPN13	6393.66	1.17051	0.278448	4.20369	2.62596e-05	0.0010433		positive regulation of cell population proliferation (GO:0008284)	42/474	0.021765597284804344	0.338702725293655	0	0	1.430019218736033	5.473290824795452	HDAC2;IRS1;BNC1;PLA2G1B;RTKN2;MAZ;HILPDA;DOT1L;LRP5;PDGFA;DBF4B;RBPJ;FGF2;DLL1;CCAR1;CRKL;PRDX3;DLL4;RPS15A;FGF8;PIM1;E2F1;PROK2;TBX1;NPM1;CNBP;CEP131;RPS6;TET1;CDC7;MIF;SIRT1;ADRA2A;WDR77;NME1;AR;TIAM1;CNOT6;MEIS1;CNOT7;BIRC5;FGF10
PKNOX1	1115.22	0.557267	0.132675	4.20024	2.66628e-05	0.00105323		regulation of RNA metabolic process (GO:0051252)	9/65	0.02255863546199128	0.338702725293655	0	0	2.3501315494849977	8.910846534641822	HNRNPL;USP36;HNRNPH1;TRA2B;RBM12B;ZNF326;HNRNPH3;RRP1B;PQBP1
CHTF18	2276.43	0.500058	0.119228	4.19412	2.73933e-05	0.00107788		tRNA modification (GO:0006400)	9/65	0.02255863546199128	0.338702725293655	0	0	2.3501315494849977	8.910846534641822	DUS2;QTRT1;CTU2;ANKRD16;WDR4;TRMT1;PUS7;ALKBH8;ADAT2
CARM1	2086.03	0.731006	0.174279	4.19447	2.73515e-05	0.00107788		histone H3-K36 demethylation (GO:0070544)	2023-03-10	0.022573804905197004	0.338702725293655	0	0	6.2540673055493645	23.70895101310794	KDM4B;KDM2B;KDM8
C22orf29	1514.51	0.638893	0.152346	4.1937	2.74435e-05	0.00107788		negative regulation of peptidyl-lysine acetylation (GO:2000757)	2023-03-10	0.022573804905197004	0.338702725293655	0	0	6.2540673055493645	23.70895101310794	SET;BRCA1;SIRT1
ALKBH2	1335.14	0.59892	0.142992	4.18848	2.80824e-05	0.0010967		negative regulation of telomerase activity (GO:0051974)	2023-03-10	0.022573804905197004	0.338702725293655	0	0	6.2540673055493645	23.70895101310794	PIF1;PINX1;TERF1
PSMG1	1517.53	0.653376	0.156105	4.1855	2.84537e-05	0.00110285		nuclear mRNA surveillance (GO:0071028)	2023-03-10	0.022573804905197004	0.338702725293655	0	0	6.2540673055493645	23.70895101310794	EXOSC7;EXOSC9;EXOSC8
LHX6	89.1063	2.98747	0.713763	4.18552	2.84516e-05	0.00110285		positive regulation of mesenchymal cell proliferation (GO:0002053)	2023-03-10	0.022573804905197004	0.338702725293655	0	0	6.2540673055493645	23.70895101310794	TBX1;LRP5;PDGFA
IFIT5	1810.72	0.712017	0.170091	4.18609	2.83806e-05	0.00110285		rRNA pseudouridine synthesis (GO:0031118)	2023-03-10	0.022573804905197004	0.338702725293655	0	0	6.2540673055493645	23.70895101310794	RPUSD4;DKC1;NAF1
MIR3654	108.457	0.74255	0.177608	4.18085	2.90422e-05	0.00112355		sulfur amino acid catabolic process (GO:0000098)	2023-03-10	0.022573804905197004	0.338702725293655	0	0	6.2540673055493645	23.70895101310794	MPST;MTRR;CBS
HMGA1	7471.79	0.885918	0.212007	4.17871	2.93162e-05	0.00112886		purine-containing compound biosynthetic process (GO:0072522)	2023-05-26	0.02306574234821126	0.34462360191989905	0	0	3.4773065476190474	13.107382867827726	MTHFD1;SHMT2;PPAT;ADK;PAICS
ASF1A	1577.46	0.732278	0.175303	4.17723	2.95087e-05	0.00112964		water-soluble vitamin metabolic process (GO:0006767)	10/76	0.023191730730763797	0.3447133601923073	0	0	2.216161616161616	8.341542563958416	DHFR;ABCC1;MTRR;MTHFD1;MTHFD1L;MTHFD2;SHMT2;AASDHPPT;SLC19A1;CD320
SLIT2-IT1	33.0677	2.54711	0.609662	4.1779	2.94213e-05	0.00112964		negative regulation of protein modification by small protein conjugation or removal (GO:1903321)	8/55	0.023438107020411207	0.3447133601923073	0	0	2.488278711741282	9.339485599652013	PER2;RPL5;CAMLG;PINX1;CRY1;RPS3;ARRB2;OGT
GACAT3	113.624	3.28625	0.787906	4.17087	3.03437e-05	0.00115868		positive regulation of response to DNA damage stimulus (GO:2001022)	8/55	0.023438107020411207	0.3447133601923073	0	0	2.488278711741282	9.339485599652013	UIMC1;RPS3;PMAIP1;ERCC8;BRCA1;EEF1E1;SIRT1;FGF10
MDN1	16947.7	0.616814	0.14807	4.1657	3.10401e-05	0.0011744		amino acid transmembrane transport (GO:0003333)	7/45	0.023655844825396972	0.3447133601923073	0	0	2.6920970266040687	10.079601772656165	SLC6A6;SLC7A5;SLC38A1;SLC7A6;SLC3A2;SLC7A11;SLC38A5
TIMM44	2338.56	0.717281	0.172641	4.15474	3.25653e-05	0.00122985		cellular response to radiation (GO:0071478)	7/45	0.023655844825396972	0.3447133601923073	0	0	2.6920970266040687	10.079601772656165	NET1;KDM4D;EEF1D;GPR88;ECT2;SIRT1;SPIDR
CEP57	3093.5	0.725885	0.174928	4.14963	3.3301e-05	0.00124044		regulation of insulin receptor signaling pathway (GO:0046626)	7/45	0.023655844825396972	0.3447133601923073	0	0	2.6920970266040687	10.079601772656165	KANK1;SOCS1;RPS6KB1;IRS1;SIRT1;OGT;SNX5
TBL1X	1486.72	0.782851	0.188703	4.14859	3.34525e-05	0.00124287		chromatin disassembly (GO:0031498)	2023-04-18	0.02514052727260256	0.35609042828914267	0	0	4.171071707371473	15.363200399795558	SET;SMARCB1;HMGA1;SMARCA4
RNF166	746.305	0.710058	0.171322	4.14459	3.40422e-05	0.00126017		DNA conformation change (GO:0071103)	2023-04-18	0.02514052727260256	0.35609042828914267	0	0	4.171071707371473	15.363200399795558	TOP3B;KAT6A;HMGB3;HMGB1
RSL1D1	7767.37	0.576073	0.139052	4.14287	3.42988e-05	0.00126519		nucleosome disassembly (GO:0006337)	2023-04-18	0.02514052727260256	0.35609042828914267	0	0	4.171071707371473	15.363200399795558	SET;SMARCB1;HMGA1;SMARCA4
SNORD30	100.384	0.812346	0.196155	4.14136	3.45258e-05	0.00127129		positive regulation of nitric-oxide synthase activity (GO:0051000)	2023-04-18	0.02514052727260256	0.35609042828914267	0	0	4.171071707371473	15.363200399795558	DHFR;SCARB1;NPR3;TERF2
SECISBP2	3302.52	0.615351	0.148682	4.13872	3.49255e-05	0.00127915		regulation of telomere maintenance via telomere lengthening (GO:1904356)	2023-04-18	0.02514052727260256	0.35609042828914267	0	0	4.171071707371473	15.363200399795558	PINX1;NAF1;TERF1;TERF2
SH2D5	280.331	1.91616	0.46388	4.13071	3.61642e-05	0.00131056		RNA destabilization (GO:0050779)	2023-04-18	0.02514052727260256	0.35609042828914267	0	0	4.171071707371473	15.363200399795558	YTHDF1;ZC3H18;MEX3D;METTL16
ANKRD33B	394.472	2.08588	0.505396	4.12723	3.67167e-05	0.00132616		rRNA catabolic process (GO:0016075)	2023-04-18	0.02514052727260256	0.35609042828914267	0	0	4.171071707371473	15.363200399795558	EXOSC7;EXOSC9;EXOSC8;EXOSC2
PGM5	19.5349	6.62048	1.60509	4.12468	3.71256e-05	0.001336		intrinsic apoptotic signaling pathway by p53 class mediator (GO:0072332)	6/36	0.025793261602379134	0.36243626719851	0	0	2.921813917122752	10.686949297611637	DYRK2;DDIT4;PMAIP1;SIRT1;POU4F2;HIPK2
RPP30	1767.66	0.568887	0.138265	4.11448	3.8806e-05	0.0013844		telomere maintenance via telomere lengthening (GO:0010833)	6/36	0.025793261602379134	0.36243626719851	0	0	2.921813917122752	10.686949297611637	PIF1;DKC1;PTGES3;PINX1;TERF1;TERF2
HIST1H2BN	3837.13	0.9017	0.21919	4.11379	3.8921e-05	0.0013861		cellular senescence (GO:0090398)	2023-05-27	0.026853652317207554	0.37584499152265594	0	0	3.319069602272727	12.006247845260658	SRF;KAT6A;HMGA1;SIRT1;TERF2
MCAT	715.23	0.5934	0.144289	4.11259	3.91249e-05	0.00139021		transcription, DNA-templated (GO:0006351)	22/221	0.027523767854631932	0.383707330603353	0	0	1.6207402809773332	5.822842297822173	PRMT5;GMEB2;TTF2;ARRB2;MLLT3;NOCT;E2F1;DRG1;TCEA1;TAF4B;POLR2F;POLR3H;NELFA;TAF5;PKNOX1;TAF4;PTMA;POLR3K;RBMX;TAF3;NKX3-2;ATF4
RAC3	2119.47	0.935466	0.227626	4.10967	3.96228e-05	0.00140382		regulation of apoptotic process (GO:0042981)	61/742	0.02833110316921825	0.3934134757733405	0	0	1.319755165894062	4.703336895661988	USP36;CITED1;ITSN1;APIP;FHL2;HMGB1;CCAR1;RNF157;SIX4;PIM1;PROK2;PIM3;ARHGEF17;RPS6;RPS3A;MIF;RABGGTB;SIRT1;NME1;SUPV3L1;TIAM1;BIRC5;ATF5;EEF1E1;RAF1;PTMA;ATF4;HDAC2;RPL10;VTCN1;PRDX3;NEUROD1;PRDX2;RPS3;E2F1;PMAIP1;NAE1;BID;ECT2;NTSR1;HSPA9;TFAP2A;JUN;NPM1;EGR3;PLK1;SIAH1;ASNS;RRP1B;DHRS2;NET1;RSL1D1;GCLC;TFAP4;RPS6KB1;APEX1;DNAJA3;UBE2O;NAA16;NF2;MAD2L1
NOA1	1614.65	0.744217	0.181534	4.09961	4.13848e-05	0.00146122		protein K48-linked ubiquitination (GO:0070936)	8/57	0.02844641214775027	0.39347166177806137	0	0	2.3864606140028446	8.495163166844131	UBE2R2;UBE2C;UBE2D3;TTC3;PELI1;NEDD4L;UBE2K;RBX1
SIRT1	1649.78	0.412372	0.100644	4.09732	4.17961e-05	0.00147322		sulfur compound biosynthetic process (GO:0044272)	13/113	0.029313694120322146	0.39402841409219214	0	0	1.9024764150943396	6.7151719460345545	MPST;GLCE;LIAS;UGDH;GCLC;GSTA4;CBS;ESD;UST;DSE;CHAC1;METTL16;CHST2
FASTKD3	715.239	0.488045	0.119199	4.09437	4.23312e-05	0.001487		formation of extrachromosomal circular DNA (GO:0001325)	2023-03-11	0.029582522407891693	0.39402841409219214	0	0	5.472016380655226	19.264625197624785	DNA2;NBN;TERF1
RGS10	517.201	2.12038	0.518206	4.09177	4.28095e-05	0.0014987		positive regulation of DNA-dependent DNA replication (GO:2000105)	2023-03-11	0.029582522407891693	0.39402841409219214	0	0	5.472016380655226	19.264625197624785	CDT1;CDC7;DBF4B
GPBP1	5414.47	0.42419	0.103832	4.08535	4.40103e-05	0.00153475		regulation of establishment of protein localization to telomere (GO:0070203)	2023-03-11	0.029582522407891693	0.39402841409219214	0	0	5.472016380655226	19.264625197624785	DKC1;TCP1;TERF1
SNORA75	51.0757	0.886131	0.216931	4.08486	4.41033e-05	0.00153475		regulation of histone H3-K9 acetylation (GO:2000615)	2023-03-11	0.029582522407891693	0.39402841409219214	0	0	5.472016380655226	19.264625197624785	SMARCB1;CHEK1;BRCA1
PRPF39	2204.58	0.371595	0.0910154	4.08276	4.45032e-05	0.00154228		regulation of mesenchymal cell proliferation (GO:0010464)	2023-03-11	0.029582522407891693	0.39402841409219214	0	0	5.472016380655226	19.264625197624785	TBX1;LRP5;PDGFA
RNF130	1986.07	0.769776	0.188686	4.07966	4.5101e-05	0.00155776		t-circle formation (GO:0090656)	2023-03-11	0.029582522407891693	0.39402841409219214	0	0	5.472016380655226	19.264625197624785	DNA2;NBN;TERF1
TRIM65	2379.03	0.782593	0.191864	4.07889	4.5251e-05	0.00156033		telomere maintenance via telomere trimming (GO:0090737)	2023-03-11	0.029582522407891693	0.39402841409219214	0	0	5.472016380655226	19.264625197624785	DNA2;NBN;TERF1
TAF4B	1370.94	0.993427	0.243711	4.07625	4.57686e-05	0.00157366		V(D)J recombination (GO:0033151)	2023-03-11	0.029582522407891693	0.39402841409219214	0	0	5.472016380655226	19.264625197624785	LIG3;HMGB1;TCF3
MYB	380.608	1.25171	0.307767	4.06707	4.7607e-05	0.00162526		negative regulation of apoptotic process (GO:0043066)	42/485	0.03025328438425552	0.39402841409219214	0	0	1.39367183087593	4.875273847849975	HDAC2;SET;RPL10;CITED1;MAZ;APIP;FHL2;SIX1;VTCN1;DLL1;PRDX3;RNF157;PRDX2;SIX4;PIM1;PROK2;PIM3;BID;NTSR1;TBX1;HSPA9;TFAP2A;NPM1;EGR3;KDM2B;PLK1;ASNS;RPS3A;MIF;KLF4;SIRT1;DHRS2;SUPV3L1;GCLC;RPS6KB1;BIRC5;UBE2O;NAA16;ATF5;RAF1;PTMA;MAD2L1
DDX10	2279.38	0.877881	0.215962	4.06497	4.80389e-05	0.00163459		branching involved in ureteric bud morphogenesis (GO:0001658)	2023-04-19	0.030267079534898694	0.39402841409219214	0	0	3.892792089513401	13.615798030466491	CITED1;SIX1;NPNT;FGF2
GPT2	3007.43	0.896849	0.220827	4.06132	4.8797e-05	0.00165221		cellular response to interleukin-7 (GO:0098761)	2023-04-19	0.030267079534898694	0.39402841409219214	0	0	3.892792089513401	13.615798030466491	STAT5B;SOCS1;IRS1;SMARCA4
FGF10-AS1	39.473	4.07957	1.00443	4.06159	4.87398e-05	0.00165221		cytoplasmic translational initiation (GO:0002183)	2023-04-19	0.030267079534898694	0.39402841409219214	0	0	3.892792089513401	13.615798030466491	RBM4;EIF2B3;DHX29;EIF3D
BCL7A	2433.02	0.624539	0.153971	4.05621	4.98764e-05	0.00168323		interleukin-7-mediated signaling pathway (GO:0038111)	2023-04-19	0.030267079534898694	0.39402841409219214	0	0	3.892792089513401	13.615798030466491	STAT5B;SOCS1;IRS1;SMARCA4
SNHG15	1786.14	0.819363	0.202569	4.04486	5.23536e-05	0.00175249		regulation of histone H3-K4 methylation (GO:0051569)	2023-04-19	0.030267079534898694	0.39402841409219214	0	0	3.892792089513401	13.615798030466491	PAXIP1;MYB;BRCA1;CTCFL
MRPL15	1953.64	0.689548	0.1705	4.04426	5.24893e-05	0.00175418		ureteric bud morphogenesis (GO:0060675)	2023-04-19	0.030267079534898694	0.39402841409219214	0	0	3.892792089513401	13.615798030466491	CITED1;SIX1;NPNT;FGF2
EARS2	2588.75	0.461211	0.114056	4.04371	5.26116e-05	0.00175542		positive regulation of monooxygenase activity (GO:0032770)	2023-05-28	0.031015358805211415	0.39652899694709137	0	0	3.1745923913043477	11.0262252509798	DHFR;SCARB1;CYP27B1;NPR3;TERF2
RPS15A	22771.5	0.700019	0.17365	4.03119	5.54941e-05	0.00182502		neuron differentiation (GO:0030182)	18/174	0.03115003844170417	0.39652899694709137	0	0	1.6901523890474166	5.863036889866879	LDB1;CDNF;SRF;EN2;FZD8;PAX6;BHLHE22;VAX2;POU4F2;NEUROD1;UGDH;FGF8;LMX1A;LHX2;DDIT4;LHX6;LHX4;CDK5R1
FARSB	3809.95	0.871344	0.21615	4.03121	5.54909e-05	0.00182502		mitochondrial respiratory chain complex I assembly (GO:0032981)	8/58	0.031208308705928247	0.39652899694709137	0	0	2.338606108065779	8.108113218781295	NDUFA8;NDUFB8;NDUFA6;NDUFS6;NDUFAF4;NDUFAF2;NDUFV3;ECSIT
DGKD	2729.31	0.470903	0.116876	4.02908	5.59947e-05	0.00183855		NADH dehydrogenase complex assembly (GO:0010257)	8/58	0.031208308705928247	0.39652899694709137	0	0	2.338606108065779	8.108113218781295	NDUFA8;NDUFB8;NDUFA6;NDUFS6;NDUFAF4;NDUFAF2;NDUFV3;ECSIT
MTHFD1L	2304.22	1.05357	0.261549	4.0282	5.62059e-05	0.0018417		base-excision repair (GO:0006284)	7/48	0.03254320627756588	0.39652899694709137	0	0	2.4947135386846826	8.544859504841599	POLB;NEIL3;NTHL1;APEX1;LIG3;DNA2;UNG
WDR89	1287.12	0.406548	0.100967	4.02653	5.66053e-05	0.00184684		cellular response to ionizing radiation (GO:0071479)	7/48	0.03254320627756588	0.39652899694709137	0	0	2.4947135386846826	8.544859504841599	NET1;XRCC6;KDM4D;EEF1D;ECT2;SIRT1;SPIDR
ZBTB21	1735.53	0.628257	0.156029	4.02654	5.66038e-05	0.00184684		negative regulation of G0 to G1 transition (GO:0070317)	6/38	0.03281811230478367	0.39652899694709137	0	0	2.7389073494917904	9.358229369122384	EED;PCGF2;CHEK1;E2F1;CDC7;BRCA1
ADAMTS20	807.976	2.45006	0.60987	4.01734	5.88584e-05	0.00189851		regulation of axon extension (GO:0030516)	6/38	0.03281811230478367	0.39652899694709137	0	0	2.7389073494917904	9.358229369122384	RTN4R;CDKL3;SEMA7A;PTPRS;DIP2B;POU4F2
RBMX	20782.9	0.457816	0.114	4.01594	5.92083e-05	0.00190464		negative regulation of programmed cell death (GO:0043069)	34/381	0.03303355424750406	0.39652899694709137	0	0	1.438646201194664	4.906116504513489	HDAC2;RPL10;APIP;FHL2;VTCN1;PRDX3;RNF157;PRDX2;SIX4;PIM1;PROK2;PIM3;BID;NTSR1;HSPA9;TFAP2A;NPM1;EGR3;PLK1;ASNS;RPS3A;MIF;SIRT1;DHRS2;SUPV3L1;GCLC;RPS6KB1;UBE2O;BIRC5;NAA16;ATF5;RAF1;PTMA;MAD2L1
SNORD31	303.567	0.794935	0.198353	4.00767	6.13196e-05	0.00196642		cellular amide metabolic process (GO:0043603)	13/115	0.03320941825962773	0.39652899694709137	0	0	1.8649725613515846	6.350085657386959	MTRR;CERK;SHMT2;ABCB9;DHFR;NLN;MTHFD1;MTHFD1L;MTHFD2;SLC19A1;AASDHPPT;ATF4;NSMAF
AASDHPPT	4145.47	0.743194	0.185631	4.00362	6.23815e-05	0.00198482		wound healing (GO:0042060)	9/70	0.03460725444674879	0.39652899694709137	0	0	2.156919677270158	7.255213361278913	SCARB1;PPP3CA;SRF;PDGFA;EVPLL;RAF1;FGF2;TSKU;FGF10
EPB41L4A-AS1	1297.15	1.01102	0.252547	4.00328	6.24709e-05	0.00198482		limb development (GO:0060173)	2023-05-29	0.03555950823112214	0.39652899694709137	0	0	3.0421549479166665	10.150295087527416	FGF8;ZNRF3;PTCH1;RSPO2;FGF10
EP300-AS1	53.7726	1.30329	0.325553	4.00332	6.24604e-05	0.00198482		regulation of gluconeogenesis (GO:0006111)	2023-05-29	0.03555950823112214	0.39652899694709137	0	0	3.0421549479166665	10.150295087527416	USP7;CRY1;SOGA1;SIRT1;OGT
SYNCRIP	12564.7	0.61779	0.15436	4.00227	6.27367e-05	0.0019902		regulation of intracellular signal transduction (GO:1902531)	38/437	0.035817818760210056	0.39652899694709137	0	0	1.3988620307786306	4.657245038081766	RPL5;HDAC2;DYRK2;TP53RK;PHF20;ITSN1;ARHGAP19;BRCA1;CHEK1;MLST8;RAC3;NBN;ECT2;PRMT5;USP7;ARHGEF17;USP2;PDE2A;PTPN13;ITFG2;POU4F2;HIPK2;NET1;RCN3;TIAM1;BOP1;DEPDC1B;DEPDC7;TRAF3;KAT6A;DDIT4;TAF4B;NF2;DNA2;TAF5;TAF4;TAF3;CDK5R1
ZNF37A	2450.62	0.67235	0.168329	3.99427	6.48939e-05	0.00204918		cardiac ventricle development (GO:0003231)	2023-04-20	0.035964569659666844	0.39652899694709137	0	0	3.649297423887588	12.134720433775838	DLL4;PDE2A;MATR3;TBX5
FBN2	719.672	4.66109	1.16842	3.98923	6.62889e-05	0.00208048		cellular modified amino acid biosynthetic process (GO:0042398)	2023-04-20	0.035964569659666844	0.39652899694709137	0	0	3.649297423887588	12.134720433775838	PTDSS2;GCLC;PTDSS1;CHAC1
MATR3	32704.6	0.340585	0.0853957	3.98831	6.65453e-05	0.00208536		positive regulation of peptidyl-lysine acetylation (GO:2000758)	2023-04-20	0.035964569659666844	0.39652899694709137	0	0	3.649297423887588	12.134720433775838	PAXIP1;BRCA1;DIP2B;GLYR1
MIR3198-1	7.42786	1.62247	0.406899	3.9874	6.68003e-05	0.00209017		protein-DNA complex disassembly (GO:0032986)	2023-04-20	0.035964569659666844	0.39652899694709137	0	0	3.649297423887588	12.134720433775838	SET;SMARCB1;HMGA1;SMARCA4
SUMO2	11656	0.554263	0.139066	3.98561	6.73078e-05	0.00209798		purine ribonucleoside monophosphate metabolic process (GO:0009167)	2023-04-20	0.035964569659666844	0.39652899694709137	0	0	3.649297423887588	12.134720433775838	IMPDH2;PPAT;PAICS;PFAS
BARX1	8.00016	4.57664	1.14869	3.98425	6.76948e-05	0.00210538		regulation of protein localization to cell periphery (GO:1904375)	2023-04-20	0.035964569659666844	0.39652899694709137	0	0	3.649297423887588	12.134720433775838	AR;PLK1;VPS4A;MISP
SLC19A1	1352.99	0.66429	0.166993	3.97796	6.95087e-05	0.00215206		generation of neurons (GO:0048699)	20/202	0.03608302307749526	0.39652899694709137	0	0	1.6099552621291753	5.348163190380864	LDB1;EN2;FZD8;SIX1;ELP3;BHLHE22;VAX2;DLL1;POU4F2;PER2;NEUROD1;FGF8;LMX1A;SIX4;LHX2;DDIT4;LHX6;LHX4;ADGRL3;CDK5R1
MRPL1	900.572	0.625993	0.157386	3.97743	6.96634e-05	0.00215361		ADP transport (GO:0015866)	2023-02-05	0.036207507278961826	0.39652899694709137	0	0	9.723044946739412	32.26581574068112	SLC17A9;SLC25A41
XPO5	8320.49	0.558549	0.140499	3.97547	7.02406e-05	0.00216496		centriole assembly (GO:0098534)	2023-02-05	0.036207507278961826	0.39652899694709137	0	0	9.723044946739412	32.26581574068112	RBM14;MCIDAS
RNF114	2627.61	0.584266	0.147018	3.97411	7.06431e-05	0.00217412		DNA ligation involved in DNA repair (GO:0051103)	2023-02-05	0.036207507278961826	0.39652899694709137	0	0	9.723044946739412	32.26581574068112	POLB;LIG3
DHX29	2837.66	0.375395	0.0944826	3.97317	7.09231e-05	0.00217624		DNA protection (GO:0042262)	2023-02-05	0.036207507278961826	0.39652899694709137	0	0	9.723044946739412	32.26581574068112	CBS;DCTPP1
C22orf39	1240.65	0.665341	0.167458	3.97317	7.0921e-05	0.00217624		DNA replication, synthesis of RNA primer (GO:0006269)	2023-02-05	0.036207507278961826	0.39652899694709137	0	0	9.723044946739412	32.26581574068112	POLA2;PRIM1
CCDC94	693.527	0.613908	0.154568	3.97176	7.1343e-05	0.00218511		endonucleolytic cleavage in 5'-ETS of tricistronic rRNA transcript (SSU-rRNA, 5.8S rRNA, LSU-rRNA) (GO:0000480)	2023-02-05	0.036207507278961826	0.39652899694709137	0	0	9.723044946739412	32.26581574068112	NOP14;TBL3
THAP9	650.27	0.595895	0.150112	3.96966	7.19767e-05	0.00219619		endonucleolytic cleavage to generate mature 5'-end of SSU-rRNA from (SSU-rRNA, 5.8S rRNA, LSU-rRNA) (GO:0000472)	2023-02-05	0.036207507278961826	0.39652899694709137	0	0	9.723044946739412	32.26581574068112	NOP14;TBL3
MAD2L1	4519.81	0.709802	0.178942	3.96665	7.28889e-05	0.00221677		glucuronate catabolic process (GO:0006064)	2023-02-05	0.036207507278961826	0.39652899694709137	0	0	9.723044946739412	32.26581574068112	DCXR;XYLB
CBLN1	739.975	1.60904	0.406279	3.96042	7.48168e-05	0.00225544		glucuronate catabolic process to xylulose 5-phosphate (GO:0019640)	2023-02-05	0.036207507278961826	0.39652899694709137	0	0	9.723044946739412	32.26581574068112	DCXR;XYLB
C14orf93	642.327	0.744175	0.187973	3.95895	7.52792e-05	0.00225947		glutathione transport (GO:0034635)	2023-02-05	0.036207507278961826	0.39652899694709137	0	0	9.723044946739412	32.26581574068112	ABCC1;SLC13A3
RAF1	5433.66	0.586492	0.148138	3.95909	7.52372e-05	0.00225947		homoserine metabolic process (GO:0009092)	2023-02-05	0.036207507278961826	0.39652899694709137	0	0	9.723044946739412	32.26581574068112	MPST;CBS
RPL7A	43771.2	0.605635	0.15311	3.95557	7.63534e-05	0.00227563		L-methionine salvage from methylthioadenosine (GO:0019509)	2023-02-05	0.036207507278961826	0.39652899694709137	0	0	9.723044946739412	32.26581574068112	APIP;ENOPH1
SNORD25	323.568	0.754162	0.190642	3.95591	7.62432e-05	0.00227563		melanin biosynthetic process (GO:0042438)	2023-02-05	0.036207507278961826	0.39652899694709137	0	0	9.723044946739412	32.26581574068112	CITED1;DCT
LOC728554	509.73	0.796589	0.201654	3.95029	7.80577e-05	0.0023159		mitochondrial DNA repair (GO:0043504)	2023-02-05	0.036207507278961826	0.39652899694709137	0	0	9.723044946739412	32.26581574068112	LIG3;DNA2
PSAT1	3844.26	1.05591	0.267467	3.94781	7.88705e-05	0.00233665		negative regulation of anion transmembrane transport (GO:1903960)	2023-02-05	0.036207507278961826	0.39652899694709137	0	0	9.723044946739412	32.26581574068112	SLC43A1;GOPC
ANAPC7	4125.45	0.51141	0.129585	3.94652	7.92942e-05	0.00234583		nucleoside triphosphate catabolic process (GO:0009143)	2023-02-05	0.036207507278961826	0.39652899694709137	0	0	9.723044946739412	32.26581574068112	DCTPP1;SMPDL3A
HIST3H2A	2953.77	0.870713	0.220754	3.94426	8.00473e-05	0.00236134		positive regulation of cell proliferation involved in heart morphogenesis (GO:2000138)	2023-02-05	0.036207507278961826	0.39652899694709137	0	0	9.723044946739412	32.26581574068112	PIM1;RBPJ
PHYHD1	69.0634	3.10236	0.786909	3.94246	8.06495e-05	0.00237195		positive regulation of deoxyribonuclease activity (GO:0032077)	2023-02-05	0.036207507278961826	0.39652899694709137	0	0	9.723044946739412	32.26581574068112	DDX11;RPS3
SNORA18	297.813	0.971395	0.246412	3.94216	8.07522e-05	0.00237195		positive regulation of histone H3-K9 acetylation (GO:2000617)	2023-02-05	0.036207507278961826	0.39652899694709137	0	0	9.723044946739412	32.26581574068112	SMARCB1;BRCA1
KANK1	19.6605	3.8937	0.989087	3.93666	8.26236e-05	0.00241317		positive regulation of phospholipase A2 activity (GO:0032430)	2023-02-05	0.036207507278961826	0.39652899694709137	0	0	9.723044946739412	32.26581574068112	PLA2G1B;AGTR1
NDUFV3	1533.62	0.571365	0.145273	3.93305	8.38763e-05	0.00243939		proline biosynthetic process (GO:0006561)	2023-02-05	0.036207507278961826	0.39652899694709137	0	0	9.723044946739412	32.26581574068112	PYCR1;ALDH18A1
ATF4	12486.6	0.686849	0.175007	3.92469	8.68412e-05	0.00251145		regulation of mRNA binding (GO:1902415)	2023-02-05	0.036207507278961826	0.39652899694709137	0	0	9.723044946739412	32.26581574068112	EIF3E;EIF3D
RPS12	21584.1	0.872485	0.222614	3.91927	8.88161e-05	0.00255997		RNA localization to Cajal body (GO:0090670)	2023-02-05	0.036207507278961826	0.39652899694709137	0	0	9.723044946739412	32.26581574068112	DKC1;TCP1
METAP1	2034.97	0.470798	0.120198	3.91686	8.971e-05	0.00257635		rRNA 5'-end processing (GO:0000967)	2023-02-05	0.036207507278961826	0.39652899694709137	0	0	9.723044946739412	32.26581574068112	NOP14;TBL3
THAP12	4407.46	0.572039	0.146134	3.91449	9.05967e-05	0.0025982		scaRNA localization to Cajal body (GO:0090666)	2023-02-05	0.036207507278961826	0.39652899694709137	0	0	9.723044946739412	32.26581574068112	DKC1;TCP1
TKT	11178.8	0.686849	0.17564	3.91054	9.20883e-05	0.00263		transsulfuration (GO:0019346)	2023-02-05	0.036207507278961826	0.39652899694709137	0	0	9.723044946739412	32.26581574068112	MPST;CBS
KLHL21	737.532	0.917674	0.235002	3.90496	9.42394e-05	0.00267884		xylulose 5-phosphate biosynthetic process (GO:1901159)	2023-02-05	0.036207507278961826	0.39652899694709137	0	0	9.723044946739412	32.26581574068112	DCXR;XYLB
PKNOX2	57.3376	3.2155	0.824067	3.90199	9.54036e-05	0.00270223		DNA recombination (GO:0006310)	6/39	0.03675296939321074	0.39652899694709137	0	0	2.655768000568626	8.77342587945377	SUPV3L1;ENDOG;XRCC2;THAP9;HMGB3;HMGB1
LINC00528	11.0849	1.53593	0.39372	3.90107	9.57669e-05	0.0027088		organophosphate biosynthetic process (GO:0090407)	6/39	0.03675296939321074	0.39652899694709137	0	0	2.655768000568626	8.77342587945377	AGPAT5;LPCAT1;TKT;FGF2;GPHN;FADS1
NME1	3823.46	0.851304	0.218249	3.90062	9.59474e-05	0.00271019		regulation of cyclin-dependent protein serine/threonine kinase activity (GO:0000079)	10/82	0.03693038213093131	0.39652899694709137	0	0	2.03082788671024	6.699133993576453	RGCC;TFAP4;CCNI;CCNF;PLK1;BCCIP;CDK5RAP1;NR2F2;IPO5;CDK5R1
MIR641	43.3138	0.96243	0.246842	3.89898	9.66e-05	0.00272438		Notch signaling pathway (GO:0007219)	8/60	0.037270142570327874	0.39652899694709137	0	0	2.2484187699536173	7.396314609917612	DLL4;MAML2;MAML1;NRARP;SUSD5;RBPJ;DLL1;NLE1
SMYD3	1714.99	1.43489	0.368043	3.89869	9.67142e-05	0.00272438		histone acetylation (GO:0016573)	9/71	0.03746256992816665	0.39652899694709137	0	0	2.1220168874507026	6.969579808335271	YEATS2;PHF20;KAT6A;POLE3;JADE1;BEND3;SGF29;TAF5;SUPT3H
LOC100128361	242.736	0.901721	0.23132	3.89815	9.69302e-05	0.0027248		attachment of mitotic spindle microtubules to kinetochore (GO:0051315)	2023-03-12	0.03759934111082512	0.39652899694709137	0	0	4.863754550182008	15.956853947522557	CDT1;BOD1;CHAMP1
MRPS30	1992.03	0.491687	0.126402	3.88985	0.000100305	0.00277996		depurination (GO:0045007)	2023-03-12	0.03759934111082512	0.39652899694709137	0	0	4.863754550182008	15.956853947522557	NEIL3;TERF1;TERF2
YTHDF1	2638.88	0.486868	0.125135	3.89073	9.9943e-05	0.00277996		double-strand break repair via break-induced replication (GO:0000727)	2023-03-12	0.03759934111082512	0.39652899694709137	0	0	4.863754550182008	15.956853947522557	MCM4;CDC7;MCM5
MIR5690	8.32494	1.50141	0.385961	3.89006	0.000100219	0.00277996		homocysteine metabolic process (GO:0050667)	2023-03-12	0.03759934111082512	0.39652899694709137	0	0	4.863754550182008	15.956853947522557	MPST;MTRR;CBS
METTL16	1823.58	0.727036	0.186887	3.89025	0.000100143	0.00277996		negative regulation of histone acetylation (GO:0035067)	2023-03-12	0.03759934111082512	0.39652899694709137	0	0	4.863754550182008	15.956853947522557	SET;BRCA1;SIRT1
PPP2R2A	2114.87	0.552931	0.14216	3.8895	0.000100453	0.00278032		positive regulation of cellular senescence (GO:2000774)	2023-03-12	0.03759934111082512	0.39652899694709137	0	0	4.863754550182008	15.956853947522557	HMGA1;EEF1E1;SIRT1
TIGD2	419.443	0.686787	0.176863	3.88315	0.00010311	0.0028273		positive regulation of protein localization to chromosome, telomeric region (GO:1904816)	2023-03-12	0.03759934111082512	0.39652899694709137	0	0	4.863754550182008	15.956853947522557	DKC1;TCP1;GNL3
SNORD26	127.26	0.753683	0.194291	3.87914	0.000104826	0.00286674		regulation of axon regeneration (GO:0048679)	2023-03-12	0.03759934111082512	0.39652899694709137	0	0	4.863754550182008	15.956853947522557	RTN4R;EPHA4;PTPRS
UBALD2	648.62	0.539644	0.139131	3.87866	0.000105033	0.00286857		regulation of chromatin binding (GO:0035561)	2023-03-12	0.03759934111082512	0.39652899694709137	0	0	4.863754550182008	15.956853947522557	CDT1;KDM4D;DDX11
TRAP1	8396.28	0.812502	0.209613	3.8762	0.0001061	0.00288217		sno(s)RNA 3'-end processing (GO:0031126)	2023-03-12	0.03759934111082512	0.39652899694709137	0	0	4.863754550182008	15.956853947522557	FBL;DKC1;EXOSC2
ASPSCR1	1603.84	0.533615	0.137637	3.87698	0.000105759	0.00288217		DNA-dependent DNA replication (GO:0006261)	14/129	0.03762602173799003	0.39652899694709137	0	0	1.7815482502651114	5.843584085645937	CDT1;PRIM1;HMGA1;CDC7;BAZ1A;POLB;POLA2;ORC6;POLE2;POLE3;MCMBP;MCM4;MCM5;DNA2
SLC25A37	2075.51	0.7707	0.198813	3.87651	0.000105967	0.00288217		negative regulation of cellular protein metabolic process (GO:0032269)	11/94	0.03843605618985167	0.4038637239414385	0	0	1.9382270053526507	6.316215272733008	DHFR;RBM4;SYNCRIP;ILF3;LARP1;CNOT7;CNOT1;NCL;EIF4A3;RPS3;PUS7
USP36	2266.37	0.711913	0.183774	3.87384	0.000107132	0.00289523		RNA processing (GO:0006396)	18/179	0.039590936931684195	0.41439244561889227	0	0	1.6372219798320482	5.2868436278734245	DDX17;TCERG1;RBM39;SRSF1;U2AF1;SRPK1;HNRNPL;RBM4;SYNCRIP;LSM6;DKC1;HNRNPH1;ZMAT5;HNRNPD;HNRNPC;HNRNPH3;MTPAP;HNRNPA0
SMOC2	154.62	4.36601	1.12765	3.87178	0.000108045	0.00291228		regulation of osteoblast differentiation (GO:0045667)	10/83	0.039672137550071866	0.41439244561889227	0	0	2.00290088638195	6.4635737935574875	FBN2;IFITM1;CITED1;SUFU;NOCT;PTCH1;LRP5;LRP3;NPNT;ATF4
PSTK	173.457	0.832885	0.215307	3.86836	0.00010957	0.00294566		response to ionizing radiation (GO:0010212)	9/72	0.04047443263239277	0.41803286436338444	0	0	2.0882221227048814	6.697105423000283	NET1;PAXIP1;KDM4D;EEF1D;UIMC1;BRCA1;ECT2;SIRT1;SPIDR
SNORD1B	28.9038	0.889661	0.230027	3.86764	0.000109893	0.0029505		ncRNA catabolic process (GO:0034661)	2023-05-30	0.0404928755935162	0.41803286436338444	0	0	2.9203125	9.364359427950829	EXOSC7;POP1;EXOSC9;EXOSC8;EXOSC2
BTBD17	40.8272	4.72437	1.22177	3.86683	0.000110258	0.00295364		regulation of type I interferon-mediated signaling pathway (GO:0060338)	2023-05-30	0.0404928755935162	0.41803286436338444	0	0	2.9203125	9.364359427950829	CNOT7;TTLL12;SAMHD1;ABCE1;UBE2K
PLAC1	79.409	3.30676	0.855177	3.86675	0.000110296	0.00295364		snRNA 3'-end processing (GO:0034472)	2023-05-30	0.0404928755935162	0.41803286436338444	0	0	2.9203125	9.364359427950829	EXOSC7;INTS12;EXOSC9;EXOSC8;EXOSC2
TRMT1	2285.18	0.802904	0.207661	3.86642	0.000110444	0.00295376		regulation of cell cycle (GO:0051726)	27/296	0.04218998954315744	0.4261078913364867	0	0	1.4717466208828553	4.658920336711368	BRCA1;SOX2;RPS15A;MCIDAS;CHEK1;APBB2;PIM3;E4F1;MYBL2;NBN;JUN;DUSP1;PLK1;SETMAR;MIF;SIRT1;HIPK2;PER2;BOP1;CENPF;TFAP4;RGCC;BIRC5;TTLL12;NF2;PRR11;FGF10
NAF1	370.856	0.613717	0.159115	3.85707	0.000114753	0.00305106		heparan sulfate proteoglycan metabolic process (GO:0030201)	2023-04-21	0.04223774918359413	0.4261078913364867	0	0	3.4344491895118705	10.868111578288628	HS3ST3B1;UGDH;GLCE;SULF2
RUNX1T1	1567.71	1.39236	0.361002	3.85692	0.000114827	0.00305106		hydrogen peroxide catabolic process (GO:0042744)	2023-04-21	0.04223774918359413	0.4261078913364867	0	0	3.4344491895118705	10.868111578288628	PRDX3;PRDX2;PRDX4;HBQ1
2020-09-09	13051.8	0.795256	0.206279	3.85524	0.000115618	0.00306432		intrinsic apoptotic signaling pathway in response to DNA damage by p53 class mediator (GO:0042771)	2023-04-21	0.04223774918359413	0.4261078913364867	0	0	3.4344491895118705	10.868111578288628	DYRK2;DDIT4;SIRT1;HIPK2
POP1	2818.4	0.8282	0.214893	3.85401	0.0001162	0.00307512		negative regulation of response to wounding (GO:1903035)	2023-04-21	0.04223774918359413	0.4261078913364867	0	0	3.4344491895118705	10.868111578288628	RTN4R;EPHA4;PTPRS;FGF2
MRPL48	1337.43	0.726315	0.18847	3.85375	0.000116324	0.00307512		regulation of cardiac muscle cell proliferation (GO:0060043)	2023-04-21	0.04223774918359413	0.4261078913364867	0	0	3.4344491895118705	10.868111578288628	PIM1;RBPJ;TBX5;FGF2
HIST1H1E	29902.9	0.836219	0.217039	3.85286	0.000116747	0.00308236		regulation of mitochondrial translation (GO:0070129)	2023-04-21	0.04223774918359413	0.4261078913364867	0	0	3.4344491895118705	10.868111578288628	RPUSD4;MRPS27;SHMT2;FASTKD3
WDFY3-AS2	61.9871	1.16513	0.302522	3.85139	0.000117448	0.00309378		regulation of ubiquitin protein ligase activity (GO:1904666)	2023-04-21	0.04223774918359413	0.4261078913364867	0	0	3.4344491895118705	10.868111578288628	RPL5;UBE2C;PLK1;MAD2L1
SRL	5.48517	2.92693	0.760405	3.84917	0.000118517	0.00311711		negative regulation of protein ubiquitination (GO:0031397)	7/51	0.043418541149088184	0.43677572218443544	0	0	2.324245980936122	7.2908545005171375	PER2;CAMLG;PINX1;CRY1;RPS3;ARRB2;OGT
SUN2	3040.02	0.876224	0.227724	3.84774	0.000119214	0.00313146		protein methylation (GO:0006479)	6/41	0.04549570922055839	0.43968712979169733	0	0	2.5037417625376968	7.736905710629234	PRMT5;PRMT7;NTMT1;CARM1;GSPT1;CTCFL
UGDH	1762.25	0.52879	0.137487	3.84611	0.000120006	0.00314825		regulation of G0 to G1 transition (GO:0070316)	6/41	0.04549570922055839	0.43968712979169733	0	0	2.5037417625376968	7.736905710629234	EED;PCGF2;CHEK1;E2F1;CDC7;BRCA1
DCTPP1	1703.64	0.793009	0.206343	3.84316	0.000121458	0.00317825		regulation of cell cycle G2/M phase transition (GO:1902749)	10/85	0.04556786100700602	0.43968712979169733	0	0	1.949281045751634	6.020457068165316	CEP57;PLK4;NPM1;CENPF;ATAD5;CEP131;PLK1;CEP72;ATF5;PCNT
JADE1	3287.9	0.633604	0.1649	3.84235	0.00012186	0.00318076		negative regulation of axon extension (GO:0030517)	2023-05-31	0.04582036659273324	0.43968712979169733	0	0	2.807842548076923	8.656653267911263	RTN4R;CDKL3;SEMA7A;PTPRS;DIP2B
XYLB	698.211	0.877937	0.228494	3.84228	0.000121897	0.00318076		negative regulation of osteoblast differentiation (GO:0045668)	2023-05-31	0.04582036659273324	0.43968712979169733	0	0	2.807842548076923	8.656653267911263	CITED1;NOCT;SUFU;PTCH1;LRP5
CEBPB-AS1	79.476	1.05706	0.275131	3.84204	0.000122016	0.00318076		positive regulation of RNA splicing (GO:0033120)	2023-05-31	0.04582036659273324	0.43968712979169733	0	0	2.807842548076923	8.656653267911263	DAZAP1;TRA2B;NCL;CIRBP;RBMX
LOC285847	37.9309	1.39804	0.363939	3.84142	0.000122326	0.0031848		regulation of cellular senescence (GO:2000772)	2023-05-31	0.04582036659273324	0.43968712979169733	0	0	2.807842548076923	8.656653267911263	RSL1D1;HMGA1;EEF1E1;SIRT1;TERF2
REXO2	1144.99	1.10703	0.288216	3.84098	0.000122542	0.00318641		carboxylic acid biosynthetic process (GO:0046394)	2023-03-13	0.046602503906941616	0.43968712979169733	0	0	4.377145085803432	13.42076895705407	NANP;UGDH;FADS1
GCLC	1841.71	0.454484	0.118345	3.84034	0.000122865	0.00319078		cytoplasmic sequestering of protein (GO:0051220)	2023-03-13	0.046602503906941616	0.43968712979169733	0	0	4.377145085803432	13.42076895705407	SUFU;KEAP1;GOPC
SLC7A5	5809.9	1.26194	0.328691	3.83928	0.000123396	0.00320055		DNA replication-independent nucleosome organization (GO:0034724)	2023-03-13	0.046602503906941616	0.43968712979169733	0	0	4.377145085803432	13.42076895705407	HIRA;UBN1;ASF1A
RPS6KB1	3508.89	0.634536	0.165365	3.83718	0.000124453	0.00322391		endonucleolytic cleavage of tricistronic rRNA transcript (SSU-rRNA, 5.8S rRNA, LSU-rRNA) (GO:0000479)	2023-03-13	0.046602503906941616	0.43968712979169733	0	0	4.377145085803432	13.42076895705407	NOP14;TBL3;KRI1
SNORD134	147.573	0.806162	0.210123	3.83661	0.000124744	0.00322737		negative regulation by host of viral transcription (GO:0043922)	2023-03-13	0.046602503906941616	0.43968712979169733	0	0	4.377145085803432	13.42076895705407	JUN;TFAP4;ZNF639
LDHB	34470.7	0.563476	0.146929	3.83502	0.000125553	0.00324424		positive regulation of cell aging (GO:0090343)	2023-03-13	0.046602503906941616	0.43968712979169733	0	0	4.377145085803432	13.42076895705407	HMGA1;EEF1E1;SIRT1
MCPH1	1797.06	0.511553	0.133437	3.83368	0.000126242	0.00325508		positive regulation of insulin receptor signaling pathway (GO:0046628)	2023-03-13	0.046602503906941616	0.43968712979169733	0	0	4.377145085803432	13.42076895705407	IRS1;SIRT1;SNX5
SHPRH	4138.74	0.64534	0.16839	3.8324	0.000126898	0.00326001		positive regulation of mRNA metabolic process (GO:1903313)	2023-03-13	0.046602503906941616	0.43968712979169733	0	0	4.377145085803432	13.42076895705407	CNOT7;CNOT1;GTPBP1
BIRC5	7112.04	0.653605	0.170591	3.83141	0.000127411	0.00326767		positive regulation of nuclear-transcribed mRNA poly(A) tail shortening (GO:0060213)	2023-03-13	0.046602503906941616	0.43968712979169733	0	0	4.377145085803432	13.42076895705407	CNOT7;CNOT1;PABPC1
DLL4	32.3759	2.31548	0.604527	3.83024	0.000128019	0.0032792		positive regulation of vascular endothelial cell proliferation (GO:1905564)	2023-03-13	0.046602503906941616	0.43968712979169733	0	0	4.377145085803432	13.42076895705407	HMGB1;PLCG1;FGF2
HNRNPH1	23648.6	0.452448	0.118195	3.82799	0.000129193	0.00329699		protein neddylation (GO:0045116)	2023-03-13	0.046602503906941616	0.43968712979169733	0	0	4.377145085803432	13.42076895705407	DCUN1D4;NAE1;RBX1
SNORA40	309.227	0.861604	0.22527	3.82476	0.0001309	0.00333228		pyrimidine deoxyribonucleotide catabolic process (GO:0009223)	2023-03-13	0.046602503906941616	0.43968712979169733	0	0	4.377145085803432	13.42076895705407	NTHL1;DCTPP1;UNG
FZD8	186.389	2.09206	0.547315	3.8224	0.000132157	0.00335601		regulation of mitotic cell cycle spindle assembly checkpoint (GO:0090266)	2023-03-13	0.046602503906941616	0.43968712979169733	0	0	4.377145085803432	13.42076895705407	ANAPC15;DUSP1;MAD2L1
NWD2	101.526	4.22338	1.10546	3.82048	0.000133191	0.00337394		ribosomal subunit export from nucleus (GO:0000054)	2023-03-13	0.046602503906941616	0.43968712979169733	0	0	4.377145085803432	13.42076895705407	RPS15;NPM1;ABCE1
TFAP2A	30.0734	5.45225	1.42772	3.81886	0.00013407	0.00339206		signal transduction in response to DNA damage (GO:0042770)	7/52	0.047506629084935074	0.43968712979169733	0	0	2.272474352286559	6.923970330236988	PAXIP1;CHEK1;DOT1L;E2F1;NBN;BID;HINFP
SLC6A6	2277.23	1.00924	0.264576	3.81455	0.000136434	0.00343919		cellular response to reactive oxygen species (GO:0034614)	8/63	0.04776567742142595	0.43968712979169733	0	0	2.1254360361643054	6.464403060127038	PRDX3;NET1;JUN;RPS3;AGAP3;ECT2;SIRT1;CAMKK2
CCDC177	311.336	2.28027	0.598522	3.80985	0.000139054	0.00349243		transport across blood-brain barrier (GO:0150104)	10/86	0.048726499583173835	0.43968712979169733	0	0	1.923529411764706	5.8120061660871185	SLC7A5;SLC6A6;ABCC1;SLC13A3;SLC38A1;SLC16A1;LRP3;CD36;SLC19A1;SLC38A5
CRKL	7565.03	0.421171	0.110571	3.80904	0.000139509	0.00349535		fatty-acyl-CoA metabolic process (GO:0035337)	2023-04-22	0.04908720484390113	0.43968712979169733	0	0	3.243472981177899	9.776336375210265	DGAT2;SCD;FASN;ACACA
LBX2	72.2774	2.44783	0.642704	3.80865	0.000139729	0.00349662		glutamate metabolic process (GO:0006536)	2023-04-22	0.04908720484390113	0.43968712979169733	0	0	3.243472981177899	9.776336375210265	GCLC;AADAT;GOT2;ALDH18A1
NECAB2	53.3152	2.47061	0.648741	3.80831	0.000139919	0.00349713		regulation of centrosome cycle (GO:0046605)	2023-04-22	0.04908720484390113	0.43968712979169733	0	0	3.243472981177899	9.776336375210265	NPM1;CEP131;ATF5;SIRT1
VIPR2	206.105	3.38704	0.889474	3.80791	0.000140146	0.00349857		ubiquitin-dependent protein catabolic process (GO:0006511)	31/354	0.049698576479720986	0.43968712979169733	0	0	1.4076367389060886	4.225414386357772	ANAPC15;ANAPC16;UBE3D;UBE2D3;VPS4A;KEAP1;NEDD4L;AGAP3;ARRB2;ANAPC10;HERPUD1;RNF114;ZNRF3;RBBP6;TBL1X;RNF130;UBE2I;ANAPC7;UBE2C;PLK1;SIAH1;SIRT1;RBX1;UBE2R2;KLHL8;TTC3;PELI1;ERCC8;UBE2K;RNF166;MAD2L1
ATP5O	4437.29	0.510717	0.134134	3.80751	0.000140376	0.00350006		regulation of mRNA catabolic process (GO:0061013)	13/122	0.04976566087068557	0.43968712979169733	0	0	1.744547342911546	5.234392312391996	YTHDF1;SET;GTPBP1;EXOSC7;CNOT7;CNOT1;CSDC2;EXOSC9;APEX1;EXOSC8;HNRNPD;PABPC1;EXOSC2
EFCAB5	35.7486	1.51821	0.399036	3.80468	0.000141986	0.00352555		DNA damage checkpoint signaling (GO:0000077)	5/32	0.051545037364353945	0.43968712979169733	0	0	2.7037037037037037	8.01729081232811	DOT1L;CHEK1;E2F1;NBN;HINFP
SUPV3L1	1701.68	0.505703	0.132922	3.80452	0.000142082	0.00352555		negative regulation of developmental growth (GO:0048640)	5/32	0.051545037364353945	0.43968712979169733	0	0	2.7037037037037037	8.01729081232811	RTN4R;CDKL3;PTPRS;PTCH1;DIP2B
RAPGEF1	2459.11	0.71415	0.188006	3.79854	0.00014555	0.00359429		negative regulation of intracellular steroid hormone receptor signaling pathway (GO:0033144)	5/32	0.051545037364353945	0.43968712979169733	0	0	2.7037037037037037	8.01729081232811	CNOT1;CRY1;BRCA1;SIRT1;SMARCA4
PM20D2	2698.92	0.68036	0.179183	3.79701	0.000146451	0.00360385		peptidyl-proline modification (GO:0018208)	5/32	0.051545037364353945	0.43968712979169733	0	0	2.7037037037037037	8.01729081232811	NTMT1;P3H2;PPWD1;FKBP7;FKBP5
ABCE1	7932.44	0.669598	0.176377	3.7964	0.00014681	0.00360385		positive regulation of telomere maintenance (GO:0032206)	5/32	0.051545037364353945	0.43968712979169733	0	0	2.7037037037037037	8.01729081232811	HNRNPD;NAF1;NBN;MAP2K7;GNL3
CENPP	713.708	0.768415	0.202381	3.79687	0.000146535	0.00360385		regulation of cellular amide metabolic process (GO:0034248)	5/32	0.051545037364353945	0.43968712979169733	0	0	2.7037037037037037	8.01729081232811	RPL10;NOLC1;GEMIN5;EIF4E;METAP1
LENEP	36.7104	0.839987	0.221298	3.79572	0.000147215	0.00360947		cellular triglyceride homeostasis (GO:0035356)	2023-02-06	0.05202736723601276	0.43968712979169733	0	0	7.291893998441154	21.554732240353886	DGAT2;SIRT1
MIR342	6.98288	1.74324	0.460172	3.78823	0.000151725	0.00369424		cholesterol import (GO:0070508)	2023-02-06	0.05202736723601276	0.43968712979169733	0	0	7.291893998441154	21.554732240353886	SCARB1;CD36
CDC7	2601.03	0.874842	0.231055	3.78629	0.000152915	0.0037139		chromatin organization involved in negative regulation of transcription (GO:0097549)	2023-02-06	0.05202736723601276	0.43968712979169733	0	0	7.291893998441154	21.554732240353886	POLE3;SIRT1
ESF1	2256.93	0.564136	0.149032	3.78534	0.000153501	0.00372376		double-strand break repair via classical nonhomologous end joining (GO:0097680)	2023-02-06	0.05202736723601276	0.43968712979169733	0	0	7.291893998441154	21.554732240353886	XRCC6;ERCC8
HRAT92	3.86711	3.45944	0.914026	3.78484	0.00015381	0.00372687		embryonic camera-type eye morphogenesis (GO:0048596)	2023-02-06	0.05202736723601276	0.43968712979169733	0	0	7.291893998441154	21.554732240353886	TFAP2A;KDM2B
SUSD5	1002.93	2.24584	0.593437	3.78445	0.000154047	0.00372823		enzyme-directed rRNA pseudouridine synthesis (GO:0000455)	2023-02-06	0.05202736723601276	0.43968712979169733	0	0	7.291893998441154	21.554732240353886	RPUSD4;DKC1
SETMAR	1167.4	0.738554	0.195379	3.78011	0.000156757	0.0037787		free ubiquitin chain polymerization (GO:0010994)	2023-02-06	0.05202736723601276	0.43968712979169733	0	0	7.291893998441154	21.554732240353886	UBE2C;UBE2K
ELMSAN1	1399.23	0.62208	0.164594	3.77949	0.000157153	0.0037787		gastrulation with mouth forming second (GO:0001702)	2023-02-06	0.05202736723601276	0.43968712979169733	0	0	7.291893998441154	21.554732240353886	UGDH;LRP5
PPP3CA	2850.03	0.611931	0.162269	3.77108	0.000162541	0.00387468		glandular epithelial cell differentiation (GO:0002067)	2023-02-06	0.05202736723601276	0.43968712979169733	0	0	7.291893998441154	21.554732240353886	NEUROD1;WDR77
E4F1	1603.42	0.32205	0.0854457	3.76906	0.000163865	0.00389543		guanine nucleotide transmembrane transport (GO:1903790)	2023-02-06	0.05202736723601276	0.43968712979169733	0	0	7.291893998441154	21.554732240353886	SLC17A9;SLC19A1
SNORA9	183.835	0.807144	0.21416	3.76888	0.000163978	0.00389543		hydrogen sulfide metabolic process (GO:0070813)	2023-02-06	0.05202736723601276	0.43968712979169733	0	0	7.291893998441154	21.554732240353886	MPST;CBS
TTC7B	1098.39	0.682408	0.181105	3.76802	0.000164551	0.00390453		L-serine biosynthetic process (GO:0006564)	2023-02-06	0.05202736723601276	0.43968712979169733	0	0	7.291893998441154	21.554732240353886	PSAT1;PHGDH
JAM2	927.086	1.22066	0.324167	3.76554	0.000166192	0.00393442		maintenance of DNA methylation (GO:0010216)	2023-02-06	0.05202736723601276	0.43968712979169733	0	0	7.291893998441154	21.554732240353886	HELLS;USP7
RBM26-AS1	158.683	0.970724	0.257867	3.76444	0.000166924	0.00394722		negative regulation of amino acid transport (GO:0051956)	2023-02-06	0.05202736723601276	0.43968712979169733	0	0	7.291893998441154	21.554732240353886	HRH3;SLC43A1
PACSIN2	2305.28	0.490318	0.13028	3.76356	0.000167512	0.00395658		negative regulation of erythrocyte differentiation (GO:0045647)	2023-02-06	0.05202736723601276	0.43968712979169733	0	0	7.291893998441154	21.554732240353886	HSPA9;LDB1
ENDOG	1238.16	0.78048	0.207448	3.76229	0.000168363	0.00396759		negative regulation of fat cell proliferation (GO:0070345)	2023-02-06	0.05202736723601276	0.43968712979169733	0	0	7.291893998441154	21.554732240353886	PER2;E2F1
CBX2	6731.77	0.770564	0.2048	3.76252	0.000168209	0.00396759		negative regulation of histone H3-K9 methylation (GO:0051573)	2023-02-06	0.05202736723601276	0.43968712979169733	0	0	7.291893998441154	21.554732240353886	SMARCB1;BRCA1
GMEB2	1327.4	0.446834	0.118786	3.76168	0.000168773	0.0039682		neuroepithelial cell differentiation (GO:0060563)	2023-02-06	0.05202736723601276	0.43968712979169733	0	0	7.291893998441154	21.554732240353886	FGF8;BCCIP
SKA3	1172.79	0.664609	0.176766	3.75982	0.000170036	0.00399334		pentose-phosphate shunt, non-oxidative branch (GO:0009052)	2023-02-06	0.05202736723601276	0.43968712979169733	0	0	7.291893998441154	21.554732240353886	TALDO1;TKT
HIST1H1C	31344.4	0.797419	0.212364	3.75496	0.000173371	0.00406107		positive regulation of animal organ morphogenesis (GO:0110110)	2023-02-06	0.05202736723601276	0.43968712979169733	0	0	7.291893998441154	21.554732240353886	SIX4;SIX1
QRSL1	1335.9	0.424094	0.112958	3.75444	0.000173727	0.00406151		positive regulation of centriole replication (GO:0046601)	2023-02-06	0.05202736723601276	0.43968712979169733	0	0	7.291893998441154	21.554732240353886	PLK4;CEP295
HIST1H2BF	4560.59	0.857855	0.228686	3.75124	0.000175965	0.00409988		positive regulation of nuclear cell cycle DNA replication (GO:0010571)	2023-02-06	0.05202736723601276	0.43968712979169733	0	0	7.291893998441154	21.554732240353886	CDC7;DBF4B
SIX4	448.956	2.04753	0.545999	3.75006	0.000176795	0.00410994		positive regulation of RNA binding (GO:1905216)	2023-02-06	0.05202736723601276	0.43968712979169733	0	0	7.291893998441154	21.554732240353886	EIF3E;EIF3D
KATNB1	2356.27	0.617178	0.164706	3.74714	0.000178865	0.00414404		protein localization to nuclear envelope (GO:0090435)	2023-02-06	0.05202736723601276	0.43968712979169733	0	0	7.291893998441154	21.554732240353886	PLK1;NUP54
RPL32	27831.1	0.63237	0.168972	3.74245	0.000182233	0.00420877		purine nucleobase biosynthetic process (GO:0009113)	2023-02-06	0.05202736723601276	0.43968712979169733	0	0	7.291893998441154	21.554732240353886	SHMT2;PAICS
HIST1H2BL	5706.35	0.895003	0.239152	3.7424	0.000182271	0.00420877		regulation of DNA-dependent DNA replication initiation (GO:0030174)	2023-02-06	0.05202736723601276	0.43968712979169733	0	0	7.291893998441154	21.554732240353886	CDT1;NBN
RRP9	1665.42	0.743677	0.198807	3.74071	0.000183502	0.00421333		regulation of mitotic sister chromatid segregation (GO:0033047)	2023-02-06	0.05202736723601276	0.43968712979169733	0	0	7.291893998441154	21.554732240353886	ANAPC15;DUSP1
DAB1	71.9017	2.69207	0.719654	3.74078	0.000183452	0.00421333		regulation of mitotic spindle checkpoint (GO:1903504)	2023-02-06	0.05202736723601276	0.43968712979169733	0	0	7.291893998441154	21.554732240353886	ANAPC15;DUSP1
AFMID	1347.16	0.773067	0.206976	3.73505	0.000187675	0.00427998		snRNA modification (GO:0040031)	2023-02-06	0.05202736723601276	0.43968712979169733	0	0	7.291893998441154	21.554732240353886	DKC1;METTL16
ABCC1	3522.68	0.574929	0.154018	3.73287	0.000189307	0.00429901		sterol import (GO:0035376)	2023-02-06	0.05202736723601276	0.43968712979169733	0	0	7.291893998441154	21.554732240353886	SCARB1;CD36
UIMC1	1706.34	0.5451	0.146099	3.73104	0.000190694	0.00431386		tongue development (GO:0043586)	2023-02-06	0.05202736723601276	0.43968712979169733	0	0	7.291893998441154	21.554732240353886	TBX1;SIX4
DTNBP1	354.232	1.1681	0.313227	3.72924	0.000192058	0.0043376		tRNA pseudouridine synthesis (GO:0031119)	2023-02-06	0.05202736723601276	0.43968712979169733	0	0	7.291893998441154	21.554732240353886	RPUSD4;PUS7
DPF1	912.171	0.948572	0.254382	3.72893	0.000192295	0.00433822		mRNA-containing ribonucleoprotein complex export from nucleus (GO:0071427)	11/99	0.052744601346867835	0.4446872223077595	0	0	1.82760989010989	5.377365350832764	NUP85;POLDIP3;EIF4A3;SRSF1;SRSF3;THOC3;NUP54;U2AF1;CASC3;SRSF6;EIF4E
DAZAP1	4937.54	0.529268	0.142085	3.72501	0.000195307	0.00440134		regulation of cell division (GO:0051302)	9/76	0.054143136683729505	0.45539393586006216	0	0	1.96313105319796	5.724733697054413	PLK4;ORC6;TAL1;CSPP1;PLK1;KLHL21;PDXP;MLLT3;DLL1
STXBP4	1474.28	0.714957	0.192128	3.72125	0.000198239	0.00444797		regulation of alternative mRNA splicing, via spliceosome (GO:0000381)	7/54	0.05639678619945488	0.4583053516253053	0	0	2.1755402390703558	6.255424624714001	DDX17;HNRNPL;RBM4;TRA2B;SRSF6;HNRNPA1;RBMX
UBE2R2	3006.58	0.56259	0.151203	3.72076	0.000198623	0.00444855		positive regulation of cell cycle G2/M phase transition (GO:1902751)	2023-04-23	0.05650961902583726	0.4583053516253053	0	0	3.072599531615925	8.82863667935118	NPM1;ATAD5;CDC7;DBF4B
LUC7L2	412.094	0.56509	0.151925	3.71954	0.000199584	0.00446358		positive regulation of histone acetylation (GO:0035066)	2023-04-23	0.05650961902583726	0.4583053516253053	0	0	3.072599531615925	8.82863667935118	PAXIP1;SMARCB1;BRCA1;GLYR1
MIR124-3	2.64621	4.22479	1.13603	3.71893	0.000200072	0.00446965		positive regulation of morphogenesis of an epithelium (GO:1905332)	2023-04-23	0.05650961902583726	0.4583053516253053	0	0	3.072599531615925	8.82863667935118	LBX2;SIX4;SIX1;FGF2
C11orf85	2.06029	3.88452	1.04601	3.71364	0.000204298	0.00454926		2-oxoglutarate metabolic process (GO:0006103)	2023-03-14	0.056560135176576785	0.4583053516253053	0	0	3.9790100694936887	11.429510925625516	AADAT;GPT2;GOT2
RPS15	15669.1	0.69392	0.187114	3.70855	0.000208452	0.00463176		covalent chromatin modification (GO:0016569)	2023-03-14	0.056560135176576785	0.4583053516253053	0	0	3.9790100694936887	11.429510925625516	HELLS;PARP2;SIRT1
SCD	23816.1	0.589801	0.159063	3.70797	0.000208932	0.00463742		maturation of LSU-rRNA from tricistronic rRNA transcript (SSU-rRNA, 5.8S rRNA, LSU-rRNA) (GO:0000463)	2023-03-14	0.056560135176576785	0.4583053516253053	0	0	3.9790100694936887	11.429510925625516	BOP1;RPL35;RPL7
LDB1	4187.17	0.505741	0.136676	3.7003	0.000215346	0.00476303		N-terminal protein amino acid modification (GO:0031365)	2023-03-14	0.056560135176576785	0.4583053516253053	0	0	3.9790100694936887	11.429510925625516	NTMT1;NAA16;METAP1
SULF2	6594.04	1.62638	0.439729	3.69861	0.000216787	0.0047758		neuron fate commitment (GO:0048663)	2023-03-14	0.056560135176576785	0.4583053516253053	0	0	3.9790100694936887	11.429510925625516	DLL4;PAX6;DLL1
HP09053	38.2529	0.921471	0.249264	3.69677	0.000218358	0.00480527		peptidyl-serine dephosphorylation (GO:0070262)	2023-03-14	0.056560135176576785	0.4583053516253053	0	0	3.9790100694936887	11.429510925625516	PPP3CA;DUSP1;PPP2R2A
ENOPH1	2851.59	0.5943	0.160799	3.69592	0.000219096	0.00480864		positive regulation of cardiac muscle cell proliferation (GO:0060045)	2023-03-14	0.056560135176576785	0.4583053516253053	0	0	3.9790100694936887	11.429510925625516	PIM1;RBPJ;FGF2
FENDRR	55.9284	7.7498	2.09768	3.69446	0.000220352	0.00482855		positive regulation of cellular response to insulin stimulus (GO:1900078)	2023-03-14	0.056560135176576785	0.4583053516253053	0	0	3.9790100694936887	11.429510925625516	IRS1;SIRT1;SNX5
UNG	3983.74	0.700945	0.189784	3.69338	0.000221294	0.00483891		positive regulation of glucose metabolic process (GO:0010907)	2023-03-14	0.056560135176576785	0.4583053516253053	0	0	3.9790100694936887	11.429510925625516	IRS1;PMAIP1;SIRT1
EMC3-AS1	790.564	0.855577	0.231696	3.69267	0.000221915	0.00484221		positive regulation of mitochondrial translation (GO:0070131)	2023-03-14	0.056560135176576785	0.4583053516253053	0	0	3.9790100694936887	11.429510925625516	RPUSD4;MRPS27;FASTKD3
NHSL1	116.198	3.74712	1.0147	3.69284	0.000221768	0.00484221		regulation of histone methylation (GO:0031060)	2023-03-14	0.056560135176576785	0.4583053516253053	0	0	3.9790100694936887	11.429510925625516	TET1;TTLL12;CTCFL
AKIRIN2	913.571	0.523013	0.141785	3.68878	0.000225328	0.0049063		tRNA wobble uridine modification (GO:0002098)	2023-03-14	0.056560135176576785	0.4583053516253053	0	0	3.9790100694936887	11.429510925625516	CTU2;ELP3;ALKBH8
LAS1L	2718.35	0.520174	0.141042	3.68808	0.000225952	0.00491469		positive regulation of signal transduction (GO:0009967)	23/252	0.05688191901398475	0.4598604457272146	0	0	1.4712143336632086	4.217644526226194	NECAB2;KANK1;TTC23;SMARCB1;MAML2;CTBP2;MAML1;IRS1;TUBD1;RBPJ;SIRT1;DLL1;SMARCA4;SULF2;DLL4;CYP27B1;SMOC2;DEPDC1B;RAB34;RSPO2;RPS3;TSPAN5;SNX5
SCARNA27	43.1678	0.924942	0.25092	3.68621	0.000227618	0.00494571		mitotic G2 DNA damage checkpoint signaling (GO:0007095)	5/33	0.05766812990176711	0.46409738177763027	0	0	2.6070033482142856	7.437912465404741	CHEK1;UIMC1;PLK1;BRCA1;NBN
NPW	113.252	2.2152	0.601211	3.68456	0.000229101	0.00497271		regulation of histone acetylation (GO:0035065)	5/33	0.05766812990176711	0.46409738177763027	0	0	2.6070033482142856	7.437912465404741	PAXIP1;SET;CHEK1;BRCA1;GLYR1
SLC7A6	2604.11	0.638492	0.173338	3.6835	0.000230053	0.00498811		negative regulation of developmental process (GO:0051093)	9/77	0.05797729511268988	0.4655274421633444	0	0	1.9341577540106951	5.507908402629856	TBX1;KANK1;PTPRS;ZNF706;BCL11A;MIF;DLL1;POU4F2;WDR77
EPHA4	251.305	3.95557	1.07422	3.68228	0.000231162	0.00500688		embryonic organ development (GO:0048568)	8/66	0.06001710926010401	0.4808158006561726	0	0	2.0151756541463017	5.668942227369833	NEUROD1;FGF8;FOXE1;RPL10;TAL1;PDGFA;RBPJ;ATF4
PALD1	1181.66	1.57074	0.426616	3.68185	0.000231544	0.00500991		protein sumoylation (GO:0016925)	7/55	0.06120326385086658	0.48921164175150916	0	0	2.130102373500261	5.950557624756342	UBE2I;KIAA1586;NUP85;BCL11A;SUMO2;NUP54;PIAS1
LRP3	4225.82	0.720282	0.195889	3.677	0.000235997	0.0050849		negative regulation of protein serine/threonine kinase activity (GO:0071901)	9/78	0.061981958246157695	0.4929183453543682	0	0	1.9060242605969742	5.300485609574705	TFAP4;DUSP1;PAQR3;PLK1;CDK5RAP1;LRP5;NR2F2;SIRT1;IPO5
PDE2A	1315.5	1.68625	0.458721	3.67598	0.000236934	0.00509445		histone lysine methylation (GO:0034968)	5/34	0.0641891212997649	0.4929183453543682	0	0	2.5169719827586206	6.9114075649211415	SUV39H2;PAXIP1;DOT1L;SETMAR;SMYD3
CMSS1	1951.16	0.699289	0.190417	3.67241	0.000240276	0.0051502		negative regulation of blood vessel endothelial cell migration (GO:0043537)	5/34	0.0641891212997649	0.4929183453543682	0	0	2.5169719827586206	6.9114075649211415	DLL4;RGCC;HMGB1;KLF4;FGF2
FBL	3441.02	0.913662	0.249131	3.66739	0.000245036	0.00522506		endocrine system development (GO:0035270)	2023-04-24	0.06449805147169198	0.4929183453543682	0	0	2.9188134270101482	8.000818635634761	TBX1;SOX2;FOXE1;SIX1
SNORD83A	56.9474	0.661548	0.180508	3.66492	0.000247415	0.00527035		establishment of mitotic spindle orientation (GO:0000132)	2023-04-24	0.06449805147169198	0.4929183453543682	0	0	2.9188134270101482	8.000818635634761	DYNLT1;PLK1;MISP;MAD2L1
NCS1	8913.83	0.66258	0.180903	3.66262	0.000249647	0.00529057		regulation of viral genome replication (GO:0045069)	8/67	0.0645011540665955	0.4929183453543682	0	0	1.9809139535192386	5.429828094963253	IFITM1;ILF3;LARP1;CNOT7;BTBD17;IFIT5;PABPC1;SRPK1
SCFD2	1789.08	0.643067	0.175627	3.66154	0.000250699	0.00530197		recombinational repair (GO:0000725)	9/79	0.06615848588707754	0.4929183453543682	0	0	1.8786945812807883	5.1019748462323316	KDM4D;RNF138;XRCC2;LIG3;BRCA1;NBN;SAMHD1;SPIDR;PALB2
SIAH1	1445.58	0.489401	0.133855	3.65622	0.000255963	0.00539668		regulation of neuron differentiation (GO:0045664)	9/79	0.06615848588707754	0.4929183453543682	0	0	1.8786945812807883	5.1019748462323316	SOX2;NEUROD1;TIAM1;CDK5RAP1;SIX1;TCF3;ECT2;DLL1;CDK5R1
LOC102606465	264.895	0.96761	0.264699	3.65551	0.00025667	0.00540607		telomere maintenance (GO:0000723)	7/56	0.06625259783184342	0.4929183453543682	0	0	2.086519114688129	5.663398359385561	XRCC6;PTGES3;APEX1;NBN;DNA2;TERF1;TERF2
MRRF	1229	0.453219	0.124208	3.64887	0.000263397	0.0054986		negative regulation of cell differentiation (GO:0045596)	18/191	0.06638894524337402	0.4929183453543682	0	0	1.522672007518557	4.1298286648151326	TBX1;CITED1;PTCH1;LRP5;LRP3;TBX5;SIRT1;DLL1;TSKU;POU4F2;SOX2;MEIS1;SUFU;NOCT;MYB;E2F1;NKX3-2;RUNX1T1
MTHFD1	5478.86	0.63369	0.173671	3.6488	0.000263463	0.0054986		mitotic G2/M transition checkpoint (GO:0044818)	6/45	0.06656936175505125	0.4929183453543682	0	0	2.246466590485355	6.086825580845738	CHEK1;UIMC1;PLK1;BRCA1;NAE1;NBN
PYGO1	1777.51	0.726196	0.199087	3.64764	0.000264663	0.00551247		positive regulation of Notch signaling pathway (GO:0045747)	6/45	0.06656936175505125	0.4929183453543682	0	0	2.246466590485355	6.086825580845738	DLL4;MAML2;MAML1;TSPAN5;RBPJ;DLL1
PWWP2B	674.817	0.724505	0.198679	3.64661	0.000265728	0.00552907		positive regulation of RNA metabolic process (GO:0051254)	6/45	0.06656936175505125	0.4929183453543682	0	0	2.246466590485355	6.086825580845738	SUPV3L1;MAP2K2;MYCN;DIMT1;ZC3H18;RIOK2
RPS3A	38955	0.6271	0.171992	3.64609	0.000266256	0.00553448		regulation of DNA repair (GO:0006282)	6/45	0.06656936175505125	0.4929183453543682	0	0	2.246466590485355	6.086825580845738	UIMC1;RPS3;ERCC8;BRCA1;SIRT1;FGF10
RTN4R	507.494	1.18475	0.325339	3.6416	0.000270954	0.00562079		regulation of pri-miRNA transcription by RNA polymerase II (GO:1902893)	6/45	0.06656936175505125	0.4929183453543682	0	0	2.246466590485355	6.086825580845738	JUN;SRF;KLF4;FGF2;GNL3;SMARCA4
GUF1	3063.73	0.617962	0.169731	3.64084	0.000271753	0.00563171		heterocycle biosynthetic process (GO:0018130)	2023-03-15	0.06743218870794122	0.4929183453543682	0	0	3.6472308892355696	9.83524243705623	PYCR1;LIAS;GPHN
SNORD83B	73.9875	0.618437	0.169887	3.64029	0.000272335	0.00563809		histone H3 deacetylation (GO:0070932)	2023-03-15	0.06743218870794122	0.4929183453543682	0	0	3.6472308892355696	9.83524243705623	PER2;HDAC2;SIRT1
HNRNPC	25603.2	0.43887	0.120727	3.63523	0.000277733	0.00572478		histone H4-K5 acetylation (GO:0043981)	2023-03-15	0.06743218870794122	0.4929183453543682	0	0	3.6472308892355696	9.83524243705623	PHF20;JADE1;OGT
ADAT2	814.4	0.81141	0.223563	3.62944	0.000284033	0.00582762		histone H4-K8 acetylation (GO:0043982)	2023-03-15	0.06743218870794122	0.4929183453543682	0	0	3.6472308892355696	9.83524243705623	PHF20;JADE1;OGT
RNU12	612.356	0.836218	0.230686	3.62491	0.000289057	0.00591893		placenta development (GO:0001890)	2023-03-15	0.06743218870794122	0.4929183453543682	0	0	3.6472308892355696	9.83524243705623	CITED1;PLAC1;TEX19
ALKBH8	824.16	0.849813	0.234485	3.62417	0.000289896	0.00593021		positive regulation of chromatin organization (GO:1905269)	2023-03-15	0.06743218870794122	0.4929183453543682	0	0	3.6472308892355696	9.83524243705623	TAL1;TERF1;TERF2
H2AFZ	13364.8	0.62472	0.17239	3.62388	0.000290221	0.00593097		positive regulation of chromosome organization (GO:2001252)	2023-03-15	0.06743218870794122	0.4929183453543682	0	0	3.6472308892355696	9.83524243705623	DDX11;NBN;GNL3
SRF	1530.76	0.537849	0.148515	3.62152	0.00029288	0.00597294		positive regulation of histone H3-K4 methylation (GO:0051571)	2023-03-15	0.06743218870794122	0.4929183453543682	0	0	3.6472308892355696	9.83524243705623	PAXIP1;MYB;BRCA1
SNORA27	81.3026	0.500739	0.138574	3.6135	0.000302087	0.00612341		positive regulation of nuclear-transcribed mRNA catabolic process, deadenylation-dependent decay (GO:1900153)	2023-03-15	0.06743218870794122	0.4929183453543682	0	0	3.6472308892355696	9.83524243705623	CNOT7;CNOT1;PABPC1
PAQR3	2365.14	0.623269	0.172652	3.60996	0.00030624	0.00618479		positive regulation of sprouting angiogenesis (GO:1903672)	2023-03-15	0.06743218870794122	0.4929183453543682	0	0	3.6472308892355696	9.83524243705623	KLF4;DLL1;FGF2
EN2	3.96809	4.30138	1.19145	3.6102	0.000305963	0.00618479		positive regulation of telomerase RNA localization to Cajal body (GO:1904874)	2023-03-15	0.06743218870794122	0.4929183453543682	0	0	3.6472308892355696	9.83524243705623	DKC1;TCP1;NAF1
RRP7A	3048.05	0.550462	0.152627	3.60658	0.000310258	0.00625368		regulation of establishment of protein localization (GO:0070201)	2023-03-15	0.06743218870794122	0.4929183453543682	0	0	3.6472308892355696	9.83524243705623	KIAA0586;CEP295;SPIDR
BCL11A	942.86	1.62131	0.449667	3.60559	0.000311448	0.00627153		regulation of non-canonical Wnt signaling pathway (GO:2000050)	2023-03-15	0.06743218870794122	0.4929183453543682	0	0	3.6472308892355696	9.83524243705623	TIAM1;LBX2;ZNRF3
NFATC1	23.0073	3.64964	1.01247	3.60469	0.000312525	0.00627483		regulation of nuclear-transcribed mRNA catabolic process, deadenylation-dependent decay (GO:1900151)	2023-03-15	0.06743218870794122	0.4929183453543682	0	0	3.6472308892355696	9.83524243705623	CNOT7;CNOT1;PABPC1
ADAMTS16	168.674	3.52738	0.978684	3.60421	0.000313107	0.00627483		regulation of nuclear-transcribed mRNA poly(A) tail shortening (GO:0060211)	2023-03-15	0.06743218870794122	0.4929183453543682	0	0	3.6472308892355696	9.83524243705623	CNOT7;CNOT1;PABPC1
THOC3	846.056	0.76535	0.212316	3.60477	0.000312429	0.00627483		cardiac pacemaker cell development (GO:0060926)	2023-02-07	0.06979303044033223	0.4929183453543682	0	0	5.833203429462198	15.5292773941448	MAML1;TBX5
SGK223	371.62	1.04301	0.289558	3.60208	0.000315685	0.0063137		DNA ligation (GO:0006266)	2023-02-07	0.06979303044033223	0.4929183453543682	0	0	5.833203429462198	15.5292773941448	XRCC6;LIG3
IPO5	17736.6	0.626004	0.173819	3.60147	0.00031642	0.00632226		dorsal aorta development (GO:0035907)	2023-02-07	0.06979303044033223	0.4929183453543682	0	0	5.833203429462198	15.5292773941448	DLL4;RBPJ
RPL14	16291.7	0.65855	0.183036	3.59793	0.000320761	0.00639042		dorsal aorta morphogenesis (GO:0035912)	2023-02-07	0.06979303044033223	0.4929183453543682	0	0	5.833203429462198	15.5292773941448	DLL4;RBPJ
PFDN4	1419.07	0.526238	0.146281	3.59746	0.000321339	0.00639576		G-quadruplex DNA unwinding (GO:0044806)	2023-02-07	0.06979303044033223	0.4929183453543682	0	0	5.833203429462198	15.5292773941448	DDX11;DNA2
RPL9	29674.1	0.705064	0.196032	3.59669	0.000322295	0.00640861		glandular epithelial cell development (GO:0002068)	2023-02-07	0.06979303044033223	0.4929183453543682	0	0	5.833203429462198	15.5292773941448	PAX6;DLL1
TIAM1	4378.96	0.919351	0.256026	3.59085	0.000329601	0.00652045		glutamine transport (GO:0006868)	2023-02-07	0.06979303044033223	0.4929183453543682	0	0	5.833203429462198	15.5292773941448	SLC38A1;SLC38A5
SCARNA22	356.817	0.976758	0.272177	3.58869	0.000332339	0.006564		histone H3-K9 methylation (GO:0051567)	2023-02-07	0.06979303044033223	0.4929183453543682	0	0	5.833203429462198	15.5292773941448	SUV39H2;BEND3
SLC39A10	6644.18	0.649529	0.181032	3.58793	0.00033331	0.00657689		L-methionine salvage (GO:0071267)	2023-02-07	0.06979303044033223	0.4929183453543682	0	0	5.833203429462198	15.5292773941448	APIP;ENOPH1
TMEM132B	17.7468	2.76616	0.771601	3.58496	0.000337133	0.00663328		mitochondrial DNA metabolic process (GO:0032042)	2023-02-07	0.06979303044033223	0.4929183453543682	0	0	5.833203429462198	15.5292773941448	LIG3;DNA2
ZNF37BP	3423.33	0.715236	0.199537	3.58448	0.000337756	0.00663921		mRNA pseudouridine synthesis (GO:1990481)	2023-02-07	0.06979303044033223	0.4929183453543682	0	0	5.833203429462198	15.5292773941448	DKC1;PUS7
CITED1	230.19	1.33372	0.372187	3.58345	0.00033908	0.00664623		negative regulation of cell cycle phase transition (GO:1901988)	2023-02-07	0.06979303044033223	0.4929183453543682	0	0	5.833203429462198	15.5292773941448	RGCC;ATF5
TBX5	10.9581	7.73285	2.15936	3.58107	0.000342183	0.00668798		negative regulation of centriole replication (GO:0046600)	2023-02-07	0.06979303044033223	0.4929183453543682	0	0	5.833203429462198	15.5292773941448	RBM14;BRCA1
DLX4	19.0558	2.83053	0.790781	3.57941	0.000344369	0.00670865		negative regulation of DNA repair (GO:0045738)	2023-02-07	0.06979303044033223	0.4929183453543682	0	0	5.833203429462198	15.5292773941448	RNF169;RPS3
CYP27C1	143.658	2.25238	0.629232	3.57957	0.000344155	0.00670865		negative regulation of epidermal cell differentiation (GO:0045605)	2023-02-07	0.06979303044033223	0.4929183453543682	0	0	5.833203429462198	15.5292773941448	SRSF6;DLL1
IRF2BP2	7674.19	0.767416	0.214425	3.57895	0.000344973	0.00671071		negative regulation of protein kinase activity by regulation of protein phosphorylation (GO:0044387)	2023-02-07	0.06979303044033223	0.4929183453543682	0	0	5.833203429462198	15.5292773941448	NPM1;DUSP26
SKIDA1	830.412	1.00069	0.279768	3.57686	0.000347741	0.0067518		negative regulation of telomere capping (GO:1904354)	2023-02-07	0.06979303044033223	0.4929183453543682	0	0	5.833203429462198	15.5292773941448	NBN;TERF2
QTRT1	1518.11	0.743751	0.207995	3.5758	0.000349153	0.00677284		nucleobase biosynthetic process (GO:0046112)	2023-02-07	0.06979303044033223	0.4929183453543682	0	0	5.833203429462198	15.5292773941448	SHMT2;PAICS
ZNF131	2073.35	0.323803	0.0905859	3.57454	0.000350838	0.00679914		pentose metabolic process (GO:0019321)	2023-02-07	0.06979303044033223	0.4929183453543682	0	0	5.833203429462198	15.5292773941448	DCXR;XYLB
MLST8	1558.94	0.545106	0.152646	3.57105	0.000355558	0.0068648		positive regulation of histone H4 acetylation (GO:0090240)	2023-02-07	0.06979303044033223	0.4929183453543682	0	0	5.833203429462198	15.5292773941448	SMARCB1;BRCA1
FABP6	487.817	1.91065	0.535177	3.57013	0.000356805	0.00688243		positive regulation of mRNA binding (GO:1902416)	2023-02-07	0.06979303044033223	0.4929183453543682	0	0	5.833203429462198	15.5292773941448	EIF3E;EIF3D
KCNN2	222.379	1.7444	0.488813	3.56865	0.000358829	0.00690211		proline metabolic process (GO:0006560)	2023-02-07	0.06979303044033223	0.4929183453543682	0	0	5.833203429462198	15.5292773941448	PYCR1;ALDH18A1
C20orf27	1900.32	0.721746	0.202437	3.56528	0.000363465	0.0069449		regulation of fat cell proliferation (GO:0070344)	2023-02-07	0.06979303044033223	0.4929183453543682	0	0	5.833203429462198	15.5292773941448	PER2;E2F1
ADCK3	2792.56	0.816386	0.229115	3.56322	0.000366332	0.00697399		regulation of norepinephrine secretion (GO:0014061)	2023-02-07	0.06979303044033223	0.4929183453543682	0	0	5.833203429462198	15.5292773941448	HRH3;ADRA2A
SNORA1	86.1498	0.823905	0.231208	3.56347	0.000365979	0.00697399		regulation of transcription from RNA polymerase II promoter involved in myocardial precursor cell differentiation (GO:0003256)	2023-02-07	0.06979303044033223	0.4929183453543682	0	0	5.833203429462198	15.5292773941448	SRF;RBPJ
KY	29.0856	2.44571	0.686789	3.56108	0.000369333	0.00701257		ribosomal small subunit export from nucleus (GO:0000056)	2023-02-07	0.06979303044033223	0.4929183453543682	0	0	5.833203429462198	15.5292773941448	RPS15;NPM1
DYNLT1	3022.45	0.827204	0.232463	3.55844	0.000373071	0.00705249		rRNA-containing ribonucleoprotein complex export from nucleus (GO:0071428)	2023-02-07	0.06979303044033223	0.4929183453543682	0	0	5.833203429462198	15.5292773941448	NPM1;ABCE1
MRPS27	3940.82	0.545596	0.153295	3.55913	0.000372081	0.00705249		thyroid hormone transport (GO:0070327)	2023-02-07	0.06979303044033223	0.4929183453543682	0	0	5.833203429462198	15.5292773941448	SLC7A5;SLC16A10
FARP1	3793.13	0.670091	0.188308	3.55849	0.000372996	0.00705249		DNA repair (GO:0006281)	26/298	0.06989383286325553	0.4929183453543682	0	0	1.4002651497453629	3.7257945108519217	DDX1;DOT1L;BRCA1;PDS5A;UNG;POLB;ALKBH2;CHEK1;UIMC1;NBN;NPM1;KDM4B;PARP2;XRCC2;USP3;USP45;LIG3;SIRT1;HINFP;NEIL3;EID3;APEX1;POLE2;ERCC8;DNA2;ASF1A
VDAC2	5351.82	0.480169	0.13508	3.5547	0.000378416	0.00709761		positive regulation of cell differentiation (GO:0045597)	23/258	0.07001918320057814	0.4929183453543682	0	0	1.4331860943453485	3.8108218014686552	FBN2;DLX1;IFITM1;DLX2;SRF;LRP5;LRP3;GDF6;NPNT;POU4F2;NEUROD1;AR;TIAM1;SLC6A6;RBM4;FGF8;RGCC;NOCT;CARM1;AGTR1;CD36;TCF3;ECT2
MEIS1-AS3	195.476	2.37947	0.669813	3.55244	0.000381671	0.00713676		mRNA transport (GO:0051028)	11/104	0.07024578369747253	0.49353238109672665	0	0	1.728887088334093	4.5915005139102565	NUP85;POLDIP3;EIF4A3;SRSF1;SRSF3;THOC3;NUP54;U2AF1;CASC3;SRSF6;EIF4E
SNORD28	169.333	0.656049	0.184851	3.54907	0.000386589	0.007214		cellular response to fibroblast growth factor stimulus (GO:0044344)	10/92	0.0707460313383355	0.49606276627533863	0	0	1.782209469153515	4.720464861979238	CEP57;DLL4;TBX1;FGF8;EGR3;HNRNPH1;POLR2F;HNRNPA1;FGF2;FGF10
FHL2	638.065	1.71506	0.483563	3.54671	0.000390079	0.00725638		base-excision repair, gap-filling (GO:0006287)	5/35	0.07110578489711251	0.4975999690131925	0	0	2.4329427083333335	6.431694700116203	POLB;NTHL1;APEX1;LIG3;UNG
TOB2	1132.79	0.557035	0.157063	3.54658	0.000390268	0.00725638		regulation of mitotic nuclear division (GO:0007088)	7/57	0.07154546730249642	0.4996893485564888	0	0	2.044679186228482	5.3926821244011265	PRMT5;ANAPC15;RGCC;DUSP1;CHEK1;LRP5;PDXP
TMEM132A	6774.51	0.701288	0.197833	3.54485	0.000392832	0.00729091		regulation of DNA metabolic process (GO:0051052)	6/46	0.0725938180796336	0.5050190762671564	0	0	2.1901876465989054	5.744589543186427	PIF1;CDT1;HNRNPD;PDGFA;NBN;TERF2
ENAH	15478.7	0.563061	0.158928	3.54286	0.000395809	0.00733955		spliceosomal complex assembly (GO:0000245)	6/46	0.0725938180796336	0.5050190762671564	0	0	2.1901876465989054	5.744589543186427	DDX1;SRSF1;SRSF6;LUC7L2;SRPK1;SF1
DTD2	960.452	0.526759	0.148738	3.54151	0.00039784	0.0073442		negative regulation of DNA-binding transcription factor activity (GO:0043433)	14/143	0.07608815391396977	0.5272566595095244	0	0	1.5870065077244921	4.0879108535622475	USP7;HDAC2;PAXIP1;PTCH1;KEAP1;ARRB2;KLF4;SIRT1;POU4F2;GLIS2;TRAF3;SUFU;PIM1;TAF3
DSE	1355.71	1.60221	0.452509	3.54072	0.000399031	0.00735958		nitrogen compound transport (GO:0071705)	14/143	0.07608815391396977	0.5272566595095244	0	0	1.5870065077244921	4.0879108535622475	SLC38A1;ABCC1;SLC6A15;SLC43A1;SLC16A10;SLC3A2;SLC7A11;RCN3;SLC6A6;SLC7A5;SLC7A6;CENPF;SLC38A5;CD320
TAF1D	1957.57	0.945769	0.267222	3.53927	0.000401238	0.00737438		eye development (GO:0001654)	7/58	0.07708194344861224	0.5320607441550409	0	0	2.0044800392770568	5.137254275653175	SOX2;FBN2;MEIS1;LAMA1;PAX6;TSKU;HIPK2
TBKBP1	1779.27	0.72665	0.205457	3.53674	0.000405092	0.00741172		RNA modification (GO:0009451)	7/58	0.07708194344861224	0.5320607441550409	0	0	2.0044800392770568	5.137254275653175	QTRT1;CTU2;ANKRD16;WDR4;TRMT1;PUS7;ADAT2
LOC100506548	3248.24	0.81977	0.231892	3.53514	0.000407566	0.00742574		regulation of mRNA processing (GO:0050684)	5/36	0.0784142616681249	0.5391319023876152	0	0	2.354334677419355	5.993546231667833	RBM39;SRSF3;METTL16;SRPK1;SF1
HNRNPA0	6723.13	0.492859	0.139555	3.53164	0.000412992	0.00750399		histone deacetylation (GO:0016575)	6/47	0.07891972135966677	0.5391319023876152	0	0	2.13665401704838	5.425657099751977	PER2;HDAC2;RBM14;TBL1X;SIRT1;RCOR2
CREBZF	7142.96	0.563992	0.159741	3.53067	0.000414516	0.00752404		DNA-templated transcription, termination (GO:0006353)	8/70	0.07916991597831075	0.5391319023876152	0	0	1.8847601485336096	4.780051227106777	PRMT5;TAF1D;PCF11;MAZ;CSTF1;POLR2F;TTF2;POLR3K
EGR3	30.1211	3.15681	0.894538	3.52899	0.000417149	0.00756518		negative regulation of DNA replication (GO:0008156)	2023-03-16	0.07917215172029367	0.5391319023876152	0	0	3.3664946597863916	8.53787032909223	MCIDAS;PDS5A;TERF1
RPS23	31021.2	0.735341	0.208484	3.52709	0.000420153	0.00760165		negative regulation of type I interferon-mediated signaling pathway (GO:0060339)	2023-03-16	0.07917215172029367	0.5391319023876152	0	0	3.3664946597863916	8.53787032909223	CNOT7;TTLL12;SAMHD1
DEPDC7	283.725	0.917321	0.260051	3.52747	0.000419554	0.00760165		regulation of blood vessel endothelial cell proliferation involved in sprouting angiogenesis (GO:1903587)	2023-03-16	0.07917215172029367	0.5391319023876152	0	0	3.3664946597863916	8.53787032909223	DLL4;AGTR1;FGF2
RAP1GDS1	2818.59	0.558446	0.158334	3.52702	0.000420266	0.00760165		regulation of rRNA processing (GO:2000232)	2023-03-16	0.07917215172029367	0.5391319023876152	0	0	3.3664946597863916	8.53787032909223	USP36;DIMT1;RIOK2
JRK	3374.14	0.520409	0.147669	3.52417	0.000424808	0.00767036		mitotic cell cycle phase transition (GO:0044772)	19/209	0.080157826734534	0.5447962849654221	0	0	1.4632701421800949	3.692939366950451	PLK4;CEP57;CCNI;ANAPC7;UBE2C;CCNF;PLK1;KDM8;CEP131;PPP2R2A;CDC7;GSPT1;HINFP;RPS6KB1;EIF4EBP1;E2F1;CEP72;PCNT;EIF4E
CNBP	12842.3	0.453342	0.12889	3.51729	0.000435985	0.00781928		histone lysine demethylation (GO:0070076)	2023-04-26	0.08212887680566881	0.556058035886947	0	0	2.6531828826910795	6.6315393381917795	KDM4B;KDM2B;KDM4D;KDM8
EIF3D	8535.91	0.60071	0.170791	3.51722	0.00043609	0.00781928		positive regulation of microtubule polymerization or depolymerization (GO:0031112)	2023-04-26	0.08212887680566881	0.556058035886947	0	0	2.6531828826910795	6.6315393381917795	RPS3;DRG1;KATNB1;CDK5R1
SHMT2	6667.94	0.928196	0.263991	3.51601	0.000438084	0.00784821		mRNA export from nucleus (GO:0006406)	11/107	0.08234273674823107	0.5564420435600883	0	0	1.6745895473574044	4.181224073746973	NUP85;POLDIP3;EIF4A3;SRSF1;SRSF3;THOC3;NUP54;U2AF1;CASC3;SRSF6;EIF4E
PFAS	5702.9	0.733221	0.208717	3.51299	0.000443087	0.00790351		glutamine family amino acid metabolic process (GO:0009064)	5/37	0.08610914009577926	0.5709284739637593	0	0	2.2806396484375	5.592447060815142	GCLC;AADAT;GOT2;PYCR1;ALDH18A1
THNSL1	622.667	0.71757	0.204383	3.51091	0.000446582	0.00794523		ncRNA metabolic process (GO:0034660)	5/37	0.08610914009577926	0.5709284739637593	0	0	2.2806396484375	5.592447060815142	DDX17;TDRD1;XPO5;PLD6;DTD2
DCUN1D4	3685.96	0.434878	0.123862	3.51099	0.000446443	0.00794523		depyrimidination (GO:0045008)	2023-02-08	0.08918956749388175	0.5709284739637593	0	0	4.8607430501428945	11.74837319021046	NTHL1;UNG
SLC25A23	1005.19	0.572888	0.163189	3.51058	0.000447129	0.0079481		DNA damage induced protein phosphorylation (GO:0006975)	2023-02-08	0.08918956749388175	0.5709284739637593	0	0	4.8607430501428945	11.74837319021046	CHEK1;CRY1
HINFP	843.262	0.72602	0.206898	3.50907	0.000449678	0.00798051		endonucleolytic cleavage in ITS1 to separate SSU-rRNA from 5.8S rRNA and LSU-rRNA from tricistronic rRNA transcript (SSU-rRNA, 5.8S rRNA, LSU-rRNA) (GO:0000447)	2023-02-08	0.08918956749388175	0.5709284739637593	0	0	4.8607430501428945	11.74837319021046	NOP14;KRI1
MEIS1	5641.51	1.36817	0.39002	3.50794	0.000451593	0.00800675		histone H2A-K119 monoubiquitination (GO:0036353)	2023-02-08	0.08918956749388175	0.5709284739637593	0	0	4.8607430501428945	11.74837319021046	PCGF2;PCGF1
PODXL2	6378.18	0.77889	0.222146	3.50621	0.000454535	0.00805198		kidney mesenchyme development (GO:0072074)	2023-02-08	0.08918956749388175	0.5709284739637593	0	0	4.8607430501428945	11.74837319021046	SIX4;SIX1
RPL13	35134.7	0.770015	0.2197	3.50485	0.000456868	0.00807569		lipid import into cell (GO:0140354)	2023-02-08	0.08918956749388175	0.5709284739637593	0	0	4.8607430501428945	11.74837319021046	RPS6KB1;CD36
AIRN	16.5322	3.09805	0.883958	3.50474	0.000457048	0.00807569		methionine metabolic process (GO:0006555)	2023-02-08	0.08918956749388175	0.5709284739637593	0	0	4.8607430501428945	11.74837319021046	MTRR;MTHFD1
WNK2	897.732	1.16138	0.33176	3.50065	0.000464117	0.00817257		multi-ciliated epithelial cell differentiation (GO:1903251)	2023-02-08	0.08918956749388175	0.5709284739637593	0	0	4.8607430501428945	11.74837319021046	PLK4;MCIDAS
MIR7111	22.4474	0.875039	0.250391	3.49469	0.000474612	0.00831554		negative regulation of alpha-beta T cell differentiation (GO:0046639)	2023-02-08	0.08918956749388175	0.5709284739637593	0	0	4.8607430501428945	11.74837319021046	SOCS1;HMGB1
DLX2	4.88069	2.85403	0.816681	3.49467	0.000474655	0.00831554		negative regulation of chromosome organization (GO:2001251)	2023-02-08	0.08918956749388175	0.5709284739637593	0	0	4.8607430501428945	11.74837319021046	SETMAR;TERF2
BNC1	8.21067	5.09108	1.45703	3.49416	0.000475564	0.0083244		negative regulation of response to reactive oxygen species (GO:1901032)	2023-02-08	0.08918956749388175	0.5709284739637593	0	0	4.8607430501428945	11.74837319021046	PYCR1;TXN
RALYL	203.291	3.88082	1.11152	3.49146	0.000480395	0.0083947		negative regulation of sodium ion transport (GO:0010766)	2023-02-08	0.08918956749388175	0.5709284739637593	0	0	4.8607430501428945	11.74837319021046	WNK2;NEDD4L
HIST1H2BD	12304.6	0.632279	0.181136	3.49062	0.000481897	0.00840671		neuron fate specification (GO:0048665)	2023-02-08	0.08918956749388175	0.5709284739637593	0	0	4.8607430501428945	11.74837319021046	DLL1;MNX1
FOXD3-AS1	6.70245	5.60769	1.6069	3.48976	0.000483457	0.00841967		positive regulation of CD4-positive, alpha-beta T cell differentiation (GO:0043372)	2023-02-08	0.08918956749388175	0.5709284739637593	0	0	4.8607430501428945	11.74837319021046	SOCS1;MYB
RPS6	43311.1	0.714603	0.204809	3.48912	0.000484616	0.00842294		positive regulation of leukocyte differentiation (GO:1902107)	2023-02-08	0.08918956749388175	0.5709284739637593	0	0	4.8607430501428945	11.74837319021046	XRCC6;HMGB1
MISP	20.4575	2.04181	0.585182	3.48919	0.000484495	0.00842294		positive regulation of muscle contraction (GO:0045933)	2023-02-08	0.08918956749388175	0.5709284739637593	0	0	4.8607430501428945	11.74837319021046	SRF;PROK2
CHORDC1	2276.39	0.659995	0.189272	3.48702	0.000488434	0.00846345		pre-replicative complex assembly involved in nuclear cell cycle DNA replication (GO:0006267)	2023-02-08	0.08918956749388175	0.5709284739637593	0	0	4.8607430501428945	11.74837319021046	MCM4;MCM5
MRPL38	2239.5	0.507772	0.145685	3.4854	0.000491399	0.00849896		regulation of protein localization to cell cortex (GO:1904776)	2023-02-08	0.08918956749388175	0.5709284739637593	0	0	4.8607430501428945	11.74837319021046	PLK1;MISP
NTMT1	1216.42	0.606162	0.173977	3.48416	0.000493693	0.00852591		regulation of protein localization to nucleolus (GO:1904749)	2023-02-08	0.08918956749388175	0.5709284739637593	0	0	4.8607430501428945	11.74837319021046	PINX1;BYSL
DHX33	2079.82	0.576842	0.165889	3.47728	0.000506526	0.00869517		single strand break repair (GO:0000012)	2023-02-08	0.08918956749388175	0.5709284739637593	0	0	4.8607430501428945	11.74837319021046	ERCC8;SIRT1
TAL1	8.54022	3.9114	1.12497	3.47688	0.000507289	0.00869517		telomeric D-loop disassembly (GO:0061820)	2023-02-08	0.08918956749388175	0.5709284739637593	0	0	4.8607430501428945	11.74837319021046	TERF1;TERF2
TESC	380.75	2.3463	0.674721	3.47744	0.000506232	0.00869517		tubulin complex assembly (GO:0007021)	2023-02-08	0.08918956749388175	0.5709284739637593	0	0	4.8607430501428945	11.74837319021046	TCP1;TBCD
GPR88	9.74329	2.665	0.766487	3.47691	0.000507235	0.00869517		ventricular trabecula myocardium morphogenesis (GO:0003222)	2023-02-08	0.08918956749388175	0.5709284739637593	0	0	4.8607430501428945	11.74837319021046	DLL4;RBPJ
CSRP2BP	1219.63	0.467055	0.134306	3.47754	0.000506044	0.00869517		regulation of cytokinesis (GO:0032465)	9/84	0.08964615197247361	0.5709284739637593	0	0	1.7529780564263322	4.227981484243874	PLK4;CENPV;CSPP1;VPS4A;PLK1;KLHL21;PDXP;ECT2;SSTR5
SNORD45A	172.034	0.718501	0.206671	3.47655	0.000507915	0.00869868		vascular transport (GO:0010232)	9/84	0.08964615197247361	0.5709284739637593	0	0	1.7529780564263322	4.227981484243874	SLC7A5;SLC6A6;ABCC1;SLC13A3;SLC38A1;SLC16A1;LRP3;SLC19A1;SLC38A5
PLK1	1629.82	0.582867	0.167827	3.47303	0.000514626	0.00876266		transcription by RNA polymerase II (GO:0006366)	27/320	0.08976529224553106	0.5709284739637593	0	0	1.3494359647742502	3.252892147644631	INTS12;GMEB2;MAML2;MAML1;INTS10;MAZ;TTF2;ARRB2;RBPJ;MLLT3;PCF11;NOCT;CSTF1;POLR2F;NELFA;TBL1X;PKNOX1;NKX3-2;TBX5;AR;TCEA1;TAF4B;TAF5;TAF4;RBMX;TAF3;ATF4
FOXE1	7.43082	4.23537	1.22041	3.47046	0.000519576	0.00881782		acyl-CoA biosynthetic process (GO:0071616)	2023-03-17	0.09172853047666987	0.5709284739637593	0	0	3.1258636059728104	7.467443773664769	SCD;FASN;ACACA
CCDC77	1643.59	0.529609	0.152705	3.46819	0.000523976	0.00887789		aorta morphogenesis (GO:0035909)	2023-03-17	0.09172853047666987	0.5709284739637593	0	0	3.1258636059728104	7.467443773664769	TBX1;DLL4;RBPJ
ITFG2	996.33	0.460787	0.132948	3.46592	0.000528424	0.00893856		DNA replication checkpoint signaling (GO:0000076)	2023-03-17	0.09172853047666987	0.5709284739637593	0	0	3.1258636059728104	7.467443773664769	CDT1;DNA2;NAE1
ST6GAL2	1606.83	2.15486	0.621923	3.46483	0.000530568	0.00896154		histone H2A monoubiquitination (GO:0035518)	2023-03-17	0.09172853047666987	0.5709284739637593	0	0	3.1258636059728104	7.467443773664769	KDM2B;PCGF2;PCGF1
AR	113.352	7.13739	2.05998	3.46479	0.000530652	0.00896154		negative regulation of cell aging (GO:0090344)	2023-03-17	0.09172853047666987	0.5709284739637593	0	0	3.1258636059728104	7.467443773664769	MIF;SIRT1;TERF2
FCHSD2	1530.21	0.68498	0.197712	3.46454	0.000531136	0.00896237		pharyngeal system development (GO:0060037)	2023-03-17	0.09172853047666987	0.5709284739637593	0	0	3.1258636059728104	7.467443773664769	TBX1;SIX4;PTCH1
PRR11	4274.69	0.582423	0.168156	3.46359	0.000533021	0.00898683		positive regulation of cardiac muscle tissue growth (GO:0055023)	2023-03-17	0.09172853047666987	0.5709284739637593	0	0	3.1258636059728104	7.467443773664769	PIM1;RBPJ;FGF2
CHEK1	2784.92	0.782207	0.22592	3.46231	0.000535555	0.00901168		positive regulation of DNA replication (GO:0045740)	2023-03-17	0.09172853047666987	0.5709284739637593	0	0	3.1258636059728104	7.467443773664769	CDT1;ATAD5;DNA2
SRSF8	1926.11	0.493046	0.14241	3.46217	0.000535845	0.00901168		positive regulation of transcription of Notch receptor target (GO:0007221)	2023-03-17	0.09172853047666987	0.5709284739637593	0	0	3.1258636059728104	7.467443773664769	MAML2;MAML1;RBPJ
YDJC	1138.26	0.614225	0.177425	3.46188	0.000536414	0.00901168		purine ribonucleotide transport (GO:0015868)	2023-03-17	0.09172853047666987	0.5709284739637593	0	0	3.1258636059728104	7.467443773664769	SLC17A9;SLC25A41;SLC19A1
PLSCR5	19.5362	3.99668	1.15462	3.46147	0.000537244	0.0090138		regulation of cellular respiration (GO:0043457)	2023-03-17	0.09172853047666987	0.5709284739637593	0	0	3.1258636059728104	7.467443773664769	TRAP1;SHMT2;NOA1
HNRNPA1	1591.87	0.485199	0.14027	3.45904	0.000542105	0.00907654		ribosomal small subunit assembly (GO:0000028)	2023-03-17	0.09172853047666987	0.5709284739637593	0	0	3.1258636059728104	7.467443773664769	RPS15;RRP7A;RPS28
LOC101927746	118.132	2.58595	0.747614	3.45894	0.000542303	0.00907654		entrainment of circadian clock by photoperiod (GO:0043153)	2023-04-27	0.09174196602241713	0.5709284739637593	0	0	2.5376913416827884	6.061974547459135	PER2;RBM4;USP2;CRY1
NRARP	295.372	1.28391	0.371508	3.45594	0.000548373	0.00915272		L-alpha-amino acid transmembrane transport (GO:1902475)	2023-04-27	0.09174196602241713	0.5709284739637593	0	0	2.5376913416827884	6.061974547459135	SLC7A5;SLC38A1;SLC3A2;SLC38A5
DHFR	5244.22	0.651921	0.188697	3.45486	0.000550583	0.00916305		negative regulation of insulin receptor signaling pathway (GO:0046627)	2023-04-27	0.09174196602241713	0.5709284739637593	0	0	2.5376913416827884	6.061974547459135	KANK1;SOCS1;RPS6KB1;IRS1
HIST1H2AC	9065.76	0.675654	0.195661	3.45318	0.000554014	0.00919324		negative regulation of protein polymerization (GO:0032272)	2023-04-27	0.09174196602241713	0.5709284739637593	0	0	2.5376913416827884	6.061974547459135	KANK1;TBCD;KANK4;PFN2
OVAAL	4.28089	3.43369	0.994379	3.4531	0.00055418	0.00919324		regulation of transcription regulatory region DNA binding (GO:2000677)	2023-04-27	0.09174196602241713	0.5709284739637593	0	0	2.5376913416827884	6.061974547459135	NEUROD1;PER2;DOT1L;POU4F2
ANAPC10	567.458	0.291137	0.0843342	3.45219	0.000556065	0.00921709		RNA catabolic process (GO:0006401)	6/49	0.09246645150923886	0.5744275522705523	0	0	2.0370565667218212	4.850047100818482	SUPV3L1;EXOSC7;LSM6;HNRNPD;DNA2;METTL16
CREB3L4	1696.18	0.771846	0.224025	3.44535	0.00057032	0.00943821		negative regulation of signal transduction (GO:0009968)	23/267	0.09340174039811668	0.5792216510503172	0	0	1.3796504377646723	3.270937756166504	KANK1;CITED1;IRS1;PTCH1;SIAH1;MAZ;NFATC1;NRARP;FGF2;DLL1;TSKU;SULF2;GLIS2;RNF157;DLL4;SOCS1;RPS6KB1;CNOT1;SUFU;DDIT4;CRY1;CHAC1;CBLN1
NEUROD1	371.011	4.24487	1.23312	3.44238	0.000576621	0.00951955		negative regulation of endothelial cell migration (GO:0010596)	5/38	0.09418354307097389	0.5820312844927026	0	0	2.211410984848485	5.224480155970587	DLL4;RGCC;HMGB1;NR2F2;FGF2
NARS2	1997.41	0.546981	0.158944	3.44135	0.000578829	0.00954836		negative regulation of ubiquitin-dependent protein catabolic process (GO:2000059)	5/38	0.09418354307097389	0.5820312844927026	0	0	2.211410984848485	5.224480155970587	RPL5;USP7;CAMLG;OGT;HIPK2
FOXO3B	1355.81	0.746193	0.217008	3.43855	0.000584835	0.00962433		positive regulation of transferase activity (GO:0051347)	14/148	0.09443772824701406	0.582585358401876	0	0	1.527378841434057	3.604330923412581	EPHA4;UBE2I;PTGES3;DCUN1D4;PLK1;CHTF18;KLF4;DKC1;TCP1;HNRNPD;NAF1;NBN;RPS2;MAP2K7
NEIL3	898.121	0.497349	0.144738	3.43619	0.000589961	0.00970095		G1/S transition of mitotic cell cycle (GO:0000082)	9/85	0.09486595186483342	0.584209279223261	0	0	1.729819749216301	4.0742278781687435	DHFR;CDT1;RPS6KB1;E2F1;EIF4EBP1;CDC7;EIF4E;GSPT1;HINFP
HADH	1252.35	0.669067	0.194815	3.43438	0.00059392	0.00974274		regulation of mitotic cell cycle phase transition (GO:1901990)	17/188	0.09735292641121396	0.5984838757328275	0	0	1.4539081668419207	3.3867518386394475	PLK4;CEP57;ANAPC15;ANAPC7;ANAPC16;UBE2C;CEP131;PLK1;ANAPC10;CENPF;RGCC;TFAP4;E2F1;CEP72;RIOK2;PCNT;MAD2L1
RMDN3	1226.06	0.477979	0.139283	3.4317	0.000599805	0.00980031		regulation of Wnt signaling pathway (GO:0030111)	11/111	0.10036358328901449	0.6159227875674183	0	0	1.607260596546311	3.695021156958912	AMER1;TIAM1;KANK1;DEPDC1B;CITED1;RSPO2;FAM53B;NFATC1;TSKU;SMARCA4;SULF2
NFYB	2021.3	0.560399	0.163511	3.42728	0.000609663	0.00994561		glucose metabolic process (GO:0006006)	7/62	0.10164445705693917	0.6165763132546791	0	0	1.8583013230900556	4.248586501046247	PER2;DCXR;GOT2;CRY1;LRP5;SLC37A4;ATF4
ACACA	10654.9	0.654171	0.190861	3.42747	0.000609228	0.00994561		negative regulation of axonogenesis (GO:0050771)	2023-04-28	0.10186307349731355	0.6165763132546791	0	0	2.431824095758522	5.554592119856592	RTN4R;CDKL3;PTPRS;DIP2B
TUBD1	602.765	0.569689	0.166396	3.42369	0.000617774	0.0100433		negative regulation of cellular response to insulin stimulus (GO:1900077)	2023-04-28	0.10186307349731355	0.6165763132546791	0	0	2.431824095758522	5.554592119856592	KANK1;SOCS1;RPS6KB1;IRS1
UST	25.7427	4.01079	1.17166	3.42316	0.000618977	0.0100433		negative regulation of oxidative stress-induced cell death (GO:1903202)	2023-04-28	0.10186307349731355	0.6165763132546791	0	0	2.431824095758522	5.554592119856592	PYCR1;TXN;SIRT1;ATF4
AKNA	739.38	1.6739	0.488977	3.42328	0.000618709	0.0100433		photoperiodism (GO:0009648)	2023-04-28	0.10186307349731355	0.6165763132546791	0	0	2.431824095758522	5.554592119856592	PER2;RBM4;USP2;CRY1
MAP2K7	1072.66	0.41548	0.121375	3.42312	0.000619063	0.0100433		positive regulation of fibroblast proliferation (GO:0048146)	2023-04-28	0.10186307349731355	0.6165763132546791	0	0	2.431824095758522	5.554592119856592	PLA2G1B;E2F1;PDGFA;MIF
HSD11B2	78.7418	1.55942	0.45567	3.42226	0.000621021	0.0100672		regulation of DNA damage response, signal transduction by p53 class mediator (GO:0043516)	2023-04-28	0.10186307349731355	0.6165763132546791	0	0	2.431824095758522	5.554592119856592	PMAIP1;MIF;EEF1E1;SIRT1
HIST1H3D	7981.35	0.78909	0.23075	3.41968	0.00062695	0.0101473		regulation of insulin secretion involved in cellular response to glucose stimulus (GO:0061178)	2023-04-28	0.10186307349731355	0.6165763132546791	0	0	2.431824095758522	5.554592119856592	STXBP4;LRP5;PIM3;ADRA2A
HS3ST3B1	138.81	2.21237	0.647155	3.41862	0.000629405	0.0101711		mitochondrial electron transport, NADH to ubiquinone (GO:0006120)	5/39	0.10262922024070455	0.6169220652605492	0	0	2.1462545955882355	4.886233156875345	NDUFA8;NDUFB8;NDUFA6;NDUFS6;NDUFV3
CCDC79	4.14336	1.41705	0.414507	3.41863	0.000629366	0.0101711		protein monoubiquitination (GO:0006513)	5/39	0.10262922024070455	0.6169220652605492	0	0	2.1462545955882355	4.886233156875345	UBE2R2;UBE3D;UBE2D3;UBE2O;RBX1
STIP1	9450.32	0.421997	0.123512	3.41663	0.000634004	0.0102286		replication fork processing (GO:0031297)	5/39	0.10262922024070455	0.6169220652605492	0	0	2.1462545955882355	4.886233156875345	ZGRF1;DDX11;SETMAR;DNA2;SAMHD1
LMF1-AS1	9.55942	4.34833	1.27272	3.41656	0.00063417	0.0102286		adenine nucleotide transport (GO:0051503)	2023-03-18	0.10504614059013975	0.6169220652605492	0	0	2.9173166926677068	6.573751880594735	SLC17A9;SLC25A41;SLC19A1
PROM1	148.414	2.969	0.869445	3.41483	0.000638226	0.0102673		cell migration involved in sprouting angiogenesis (GO:0002042)	2023-03-18	0.10504614059013975	0.6169220652605492	0	0	2.9173166926677068	6.573751880594735	EGR3;SRF;FGF2
ZNF689	1072.61	0.401884	0.117697	3.41457	0.000638821	0.0102673		DNA strand elongation involved in DNA replication (GO:0006271)	2023-03-18	0.10504614059013975	0.6169220652605492	0	0	2.9173166926677068	6.573751880594735	POLE3;MCM4;LIG3
RWDD1	1591.47	0.714037	0.209128	3.41435	0.000639342	0.0102673		endothelial cell proliferation (GO:0001935)	2023-03-18	0.10504614059013975	0.6169220652605492	0	0	2.9173166926677068	6.573751880594735	PROK2;NRARP;PRKX
RPS3	32627.4	0.787677	0.230639	3.4152	0.000637352	0.0102673		G protein-coupled acetylcholine receptor signaling pathway (GO:0007213)	2023-03-18	0.10504614059013975	0.6169220652605492	0	0	2.9173166926677068	6.573751880594735	HRH3;RGS10;CDK5R1
FAU	9612.18	0.39263	0.115113	3.41083	0.000647658	0.0103766		intracellular estrogen receptor signaling pathway (GO:0030520)	2023-03-18	0.10504614059013975	0.6169220652605492	0	0	2.9173166926677068	6.573751880594735	DDX17;AR;POU4F2
MID1IP1-AS1	44.5272	0.952226	0.279225	3.41025	0.000649043	0.0103907		negative regulation of peptide hormone secretion (GO:0090278)	2023-03-18	0.10504614059013975	0.6169220652605492	0	0	2.9173166926677068	6.573751880594735	MIDN;IRS1;ADRA2A
PAICS	12502.2	0.696207	0.204186	3.40966	0.000650439	0.010405		positive regulation of cell cycle phase transition (GO:1901989)	2023-03-18	0.10504614059013975	0.6169220652605492	0	0	2.9173166926677068	6.573751880594735	NPM1;ATAD5;STXBP4
MIR17HG	2671.21	0.786793	0.231	3.40604	0.000659136	0.0105034		regulation of brown fat cell differentiation (GO:0090335)	2023-03-18	0.10504614059013975	0.6169220652605492	0	0	2.9173166926677068	6.573751880594735	PIM1;SIX1;SIRT1
RIOK2	1328.03	0.522937	0.153582	3.40493	0.000661806	0.0105378		regulation of telomerase RNA localization to Cajal body (GO:1904872)	2023-03-18	0.10504614059013975	0.6169220652605492	0	0	2.9173166926677068	6.573751880594735	DKC1;TCP1;NAF1
MIR4449	33.4542	0.76466	0.22459	3.4047	0.000662366	0.0105386		regulation of transcription by RNA polymerase I (GO:0006356)	2023-03-18	0.10504614059013975	0.6169220652605492	0	0	2.9173166926677068	6.573751880594735	DHX33;BNC1;ATF4
TSPAN5	2047.93	0.770837	0.226433	3.40426	0.000663436	0.0105393		regulation of vascular endothelial cell proliferation (GO:1905562)	2023-03-18	0.10504614059013975	0.6169220652605492	0	0	2.9173166926677068	6.573751880594735	HMGB1;PLCG1;FGF2
RGCC	14.7756	2.55796	0.751527	3.40368	0.000664845	0.0105536		tRNA metabolic process (GO:0006399)	2023-03-18	0.10504614059013975	0.6169220652605492	0	0	2.9173166926677068	6.573751880594735	POP1;RPP30;DTD2
EED	896.101	0.554508	0.162957	3.40278	0.000667039	0.0105721		gonad development (GO:0008406)	6/51	0.10718193621565991	0.6169220652605492	0	0	1.9463122230909564	4.346558077498753	AR;FGF8;SIX4;CSDE1;NR2F2;TEX19
PCDH8	144.979	2.44383	0.71963	3.39596	0.000683881	0.0107553		intrinsic apoptotic signaling pathway in response to DNA damage (GO:0008630)	6/51	0.10718193621565991	0.6169220652605492	0	0	1.9463122230909564	4.346558077498753	DYRK2;DDIT4;E2F1;BRCA1;SIRT1;HIPK2
SCARNA14	8.58759	0.850543	0.250471	3.39578	0.000684336	0.0107553		mitotic metaphase plate congression (GO:0007080)	6/51	0.10718193621565991	0.6169220652605492	0	0	1.9463122230909564	4.346558077498753	CDT1;BOD1;PINX1;VPS4A;CHAMP1;KIF22
SNORD27	94.1056	0.63216	0.186225	3.3946	0.000687299	0.0107855		mitotic nuclear membrane organization (GO:0101024)	6/51	0.10718193621565991	0.6169220652605492	0	0	1.9463122230909564	4.346558077498753	UBE2I;NUP85;VPS4A;PPP2R2A;VRK1;LBR
CRY1	1475.49	0.597095	0.175933	3.39387	0.000689129	0.010806		mitotic nuclear membrane reassembly (GO:0007084)	6/51	0.10718193621565991	0.6169220652605492	0	0	1.9463122230909564	4.346558077498753	UBE2I;NUP85;VPS4A;PPP2R2A;VRK1;LBR
MCM5	6229.34	0.642491	0.189323	3.39362	0.000689744	0.0108074		regulation of smoothened signaling pathway (GO:0008589)	6/51	0.10718193621565991	0.6169220652605492	0	0	1.9463122230909564	4.346558077498753	TTC23;SUFU;RAB34;PTCH1;TUBD1;GLIS2
EIF4A3	4274.98	0.538157	0.158775	3.38944	0.000700367	0.0109406		cell cycle G1/S phase transition (GO:0044843)	7/63	0.10837930736031538	0.6169220652605492	0	0	1.8250195618153364	4.0554090006323	RPS6KB1;E2F1;EIF4EBP1;CDC7;EIF4E;GSPT1;HINFP
AGAP3	3208.58	0.515303	0.15222	3.38525	0.000711135	0.0111004		positive regulation of viral process (GO:0048524)	7/63	0.10837930736031538	0.6169220652605492	0	0	1.8250195618153364	4.0554090006323	LARP1;CNOT7;VPS4A;POLR2F;NELFA;PABPC1;SRPK1
C15orf61	365.095	0.488823	0.144437	3.38433	0.000713519	0.0111292		alpha-amino acid biosynthetic process (GO:1901607)	2023-02-09	0.10993443184959234	0.6169220652605492	0	0	4.166128493486249	9.198274970482869	MTHFD1;ALDH18A1
TTC23	424.023	0.789221	0.233243	3.38369	0.000715187	0.0111383		axon regeneration (GO:0031103)	2023-02-09	0.10993443184959234	0.6169220652605492	0	0	4.166128493486249	9.198274970482869	DHFR;RTN4RL2
DBF4B	908.87	0.515351	0.15244	3.38068	0.000723067	0.0112271		DNA topological change (GO:0006265)	2023-02-09	0.10993443184959234	0.6169220652605492	0	0	4.166128493486249	9.198274970482869	TOP3B;HMGB1
ITM2A	31.4166	4.51905	1.33696	3.38009	0.000724623	0.0112344		embryonic forelimb morphogenesis (GO:0035115)	2023-02-09	0.10993443184959234	0.6169220652605492	0	0	4.166128493486249	9.198274970482869	TFAP2A;TBX5
RPL5	35581.4	0.779485	0.230724	3.37844	0.000728995	0.0112597		epithelial to mesenchymal transition involved in endocardial cushion formation (GO:0003198)	2023-02-09	0.10993443184959234	0.6169220652605492	0	0	4.166128493486249	9.198274970482869	FGF8;RBPJ
RPL23A	19202.6	0.826764	0.244743	3.37809	0.000729905	0.0112597		hormone transport (GO:0009914)	2023-02-09	0.10993443184959234	0.6169220652605492	0	0	4.166128493486249	9.198274970482869	SLC7A5;SLC16A10
MRPL36	768.335	0.579252	0.17149	3.37776	0.0007308	0.0112624		inner ear receptor cell development (GO:0060119)	2023-02-09	0.10993443184959234	0.6169220652605492	0	0	4.166128493486249	9.198274970482869	SLC4A7;TSKU
PLA2G1B	1.68777	2.97888	0.882227	3.37655	0.000734016	0.0113035		kynurenine metabolic process (GO:0070189)	2023-02-09	0.10993443184959234	0.6169220652605492	0	0	4.166128493486249	9.198274970482869	AADAT;AFMID
MYCT1	26.1117	2.35016	0.697658	3.36863	0.00075542	0.0115555		negative regulation of ubiquitin protein ligase activity (GO:1904667)	2023-02-09	0.10993443184959234	0.6169220652605492	0	0	4.166128493486249	9.198274970482869	RPL5;MAD2L1
TBCD	5590.98	0.560728	0.16647	3.36834	0.000756215	0.0115591		ornithine metabolic process (GO:0006591)	2023-02-09	0.10993443184959234	0.6169220652605492	0	0	4.166128493486249	9.198274970482869	ODC1;ALDH18A1
MIR340	2.22277	2.07526	0.616223	3.36771	0.000757955	0.0115704		pericardium development (GO:0060039)	2023-02-09	0.10993443184959234	0.6169220652605492	0	0	4.166128493486249	9.198274970482869	DLL4;TBX5
MIS18A	760.135	0.405721	0.120476	3.36766	0.000758081	0.0115704		peripheral nervous system axon ensheathment (GO:0032292)	2023-02-09	0.10993443184959234	0.6169220652605492	0	0	4.166128493486249	9.198274970482869	ARHGEF10;PARD3
USP7	6774.31	0.27991	0.0831557	3.36609	0.000762412	0.0116193		phenol-containing compound biosynthetic process (GO:0046189)	2023-02-09	0.10993443184959234	0.6169220652605492	0	0	4.166128493486249	9.198274970482869	CITED1;DCT
RPS29	9525.11	0.584297	0.173602	3.36573	0.000763425	0.0116262		positive regulation of macrophage cytokine production (GO:0060907)	2023-02-09	0.10993443184959234	0.6169220652605492	0	0	4.166128493486249	9.198274970482869	SEMA7A;SIRT1
MCMBP	5635.72	0.555331	0.165043	3.36477	0.00076608	0.0116494		positive regulation of mitochondrial calcium ion concentration (GO:0051561)	2023-02-09	0.10993443184959234	0.6169220652605492	0	0	4.166128493486249	9.198274970482869	RAP1GDS1;SLC25A23
MSI1	647.733	1.26492	0.376093	3.36331	0.000770133	0.0116938		positive regulation of NLRP3 inflammasome complex assembly (GO:1900227)	2023-02-09	0.10993443184959234	0.6169220652605492	0	0	4.166128493486249	9.198274970482869	DHX33;CD36
IFITM1	2.49001	4.16472	1.23855	3.36259	0.000772158	0.0117073		positive regulation of smooth muscle contraction (GO:0045987)	2023-02-09	0.10993443184959234	0.6169220652605492	0	0	4.166128493486249	9.198274970482869	SRF;PROK2
GZF1	1443.28	0.326463	0.0970866	3.3626	0.000772131	0.0117073		purine nucleobase metabolic process (GO:0006144)	2023-02-09	0.10993443184959234	0.6169220652605492	0	0	4.166128493486249	9.198274970482869	SHMT2;PAICS
LINC01508	7.87723	5.30404	1.57789	3.36147	0.000775286	0.0117374		regulation of mitotic centrosome separation (GO:0046602)	2023-02-09	0.10993443184959234	0.6169220652605492	0	0	4.166128493486249	9.198274970482869	RANBP1;CHEK1
SNORD20	57.6459	0.720846	0.214476	3.36097	0.000776693	0.0117501		regulation of nuclear cell cycle DNA replication (GO:0033262)	2023-02-09	0.10993443184959234	0.6169220652605492	0	0	4.166128493486249	9.198274970482869	CDC7;DBF4B
PQBP1	1673.43	0.524196	0.156033	3.35951	0.000780801	0.0118036		Schwann cell development (GO:0014044)	2023-02-09	0.10993443184959234	0.6169220652605492	0	0	4.166128493486249	9.198274970482869	ARHGEF10;PARD3
INF2	1174.14	0.781571	0.232856	3.35646	0.000789459	0.0119083		unsaturated fatty acid biosynthetic process (GO:0006636)	2023-02-09	0.10993443184959234	0.6169220652605492	0	0	4.166128493486249	9.198274970482869	SCD;FADS1
2020-09-11	8678.03	0.591589	0.176349	3.35466	0.000794632	0.0119688		bone development (GO:0060348)	5/40	0.11143664456973607	0.6243625924389801	0	0	2.0848214285714284	4.574721700380499	TFAP2A;FGF8;LRP5;RPL13;SULF2
HNRNPH3	3130.82	0.648805	0.193423	3.35433	0.000795564	0.0119741		establishment of mitotic spindle localization (GO:0040001)	2023-04-29	0.11247164975065706	0.6252152461021611	0	0	2.3344262295081966	5.1008475836527865	DYNLT1;PLK1;MISP;MAD2L1
SLC29A3	262.721	0.652866	0.194668	3.35373	0.000797293	0.0119914		hydrogen peroxide metabolic process (GO:0042743)	2023-04-29	0.11247164975065706	0.6252152461021611	0	0	2.3344262295081966	5.1008475836527865	PRDX3;PRDX2;PRDX4;HBQ1
TMEM70	941.09	0.360081	0.107387	3.35311	0.000799078	0.0119933		negative regulation of transferase activity (GO:0051348)	2023-04-29	0.11247164975065706	0.6252152461021611	0	0	2.3344262295081966	5.1008475836527865	PRDX3;PIF1;PINX1;TERF1
CCDC62	92.6407	1.32298	0.394555	3.35308	0.000799165	0.0119933		positive regulation of viral genome replication (GO:0045070)	2023-04-29	0.11247164975065706	0.6252152461021611	0	0	2.3344262295081966	5.1008475836527865	LARP1;CNOT7;PABPC1;SRPK1
NDUFA8	1082.26	0.534087	0.159331	3.35207	0.000802107	0.0120287		protein K11-linked ubiquitination (GO:0070979)	2023-04-29	0.11247164975065706	0.6252152461021611	0	0	2.3344262295081966	5.1008475836527865	ANAPC7;UBE2C;UBE2D3;ANAPC10
ATXN7L2	576.357	0.652547	0.194691	3.35171	0.000803133	0.0120353		myeloid cell differentiation (GO:0030099)	6/52	0.11496567522822512	0.6380775172149611	0	0	1.9038991059591392	4.118365416350876	PRDX3;HSPA9;TAL1;KAT6A;PRKX;HIPK2
GDI2	13138.7	0.432076	0.128965	3.35035	0.000807092	0.0120771		positive regulation of Wnt signaling pathway (GO:0030177)	14/153	0.11530937660390254	0.6389835720726431	0	0	1.4720409353084016	3.1798094001877093	AMER1;KANK1;JRK;NRARP;SMARCA4;SULF2;DEPDC1B;LBX2;WNK2;RSPO2;FAM53B;TBL1X;ZBED3;FGF10
SLC7A5P2	971.205	0.751798	0.224625	3.3469	0.000817211	0.0122019		aspartate family amino acid catabolic process (GO:0009068)	2023-03-19	0.11906722305428337	0.6506435753629899	0	0	2.734838143525741	5.8199189286986215	AADAT;GOT2;ALDH7A1
VPS26B	2813.8	0.74404	0.222517	3.34374	0.000826565	0.0123054		aspartate family amino acid metabolic process (GO:0009066)	2023-03-19	0.11906722305428337	0.6506435753629899	0	0	2.734838143525741	5.8199189286986215	MTHFD1;GOT2;ASNS
HP09025	2.55664	4.21695	1.26118	3.34364	0.000826856	0.0123054		heparan sulfate proteoglycan biosynthetic process (GO:0015012)	2023-03-19	0.11906722305428337	0.6506435753629899	0	0	2.734838143525741	5.8199189286986215	HS3ST3B1;UGDH;GLCE
DIDO1	7473.23	0.394593	0.118081	3.34171	0.000832648	0.0123697		histone H4-K16 acetylation (GO:0043984)	2023-03-19	0.11906722305428337	0.6506435753629899	0	0	2.734838143525741	5.8199189286986215	PHF20;JADE1;OGT
LOC100133050	21.6109	1.08867	0.326262	3.3368	0.000847484	0.012527		piRNA metabolic process (GO:0034587)	2023-03-19	0.11906722305428337	0.6506435753629899	0	0	2.734838143525741	5.8199189286986215	TDRD1;PLD6;TEX15
PROK2	16.8243	3.3213	0.996066	3.33442	0.000854767	0.0126256		positive regulation of establishment of protein localization (GO:1904951)	2023-03-19	0.11906722305428337	0.6506435753629899	0	0	2.734838143525741	5.8199189286986215	DKC1;CEP295;TCP1
ZNF706	939.053	0.471305	0.141392	3.33332	0.000858167	0.0126667		postsynaptic membrane organization (GO:0001941)	2023-03-19	0.11906722305428337	0.6506435753629899	0	0	2.734838143525741	5.8199189286986215	DNAJA3;LRRC4;GPHN
SLC13A3	116.863	3.35221	1.00651	3.33054	0.00086679	0.0127211		response to fatty acid (GO:0070542)	2023-03-19	0.11906722305428337	0.6506435753629899	0	0	2.734838143525741	5.8199189286986215	IRS1;SCD;CD36
TUBE1	1043.75	0.793866	0.238402	3.32995	0.000868623	0.0127299		telomere capping (GO:0016233)	2023-03-19	0.11906722305428337	0.6506435753629899	0	0	2.734838143525741	5.8199189286986215	NBN;TERF1;TERF2
HBS1L	3503.9	0.559502	0.168065	3.32908	0.000871319	0.0127487		regulation of proteasomal ubiquitin-dependent protein catabolic process (GO:0032434)	10/102	0.11951772560481018	0.6520990236774004	0	0	1.5876385336743393	3.3726055929438714	USP7;CAMLG;DESI1;PLK1;SUMO2;KEAP1;OGT;PIAS1;RBX1;HERPUD1
EIF4EBP1	3906.74	0.759009	0.227995	3.32905	0.000871414	0.0127487		negative regulation of macromolecule metabolic process (GO:0010605)	17/194	0.11997693649249044	0.6525934441166032	0	0	1.4041686716925983	2.977477534658003	ANKRD13B;MAP2K2;TET1;LRP3;MIF;KLF4;SIRT1;TERF2;FGF2;CRKL;HINFP;DLL4;SLC7A5;MYCN;CNOT7;NOCT;CCDC3
AGTR1	112.365	2.46824	0.741626	3.32814	0.000874266	0.0127673		regulation of programmed cell death (GO:0043067)	17/194	0.11997693649249044	0.6525934441166032	0	0	1.4041686716925983	2.977477534658003	USP36;CITED1;RABGGTB;SIRT1;POU4F2;NME1;PRDX2;RSL1D1;APEX1;DNAJA3;RPS3;PMAIP1;BIRC5;NAE1;NF2;BID;RAF1
RHBDD3	990.681	0.454816	0.136667	3.32792	0.000874982	0.0127687		positive regulation of endothelial cell proliferation (GO:0001938)	8/77	0.12045575600646242	0.6539468468313777	0	0	1.6929170496975474	3.5830128266270247	EGR3;VASH2;AGTR1;NRARP;HMGB1;PLCG1;FGF2;SIRT1
RBM4	1895.59	0.399672	0.120164	3.32605	0.000880855	0.012845		gluconeogenesis (GO:0006094)	5/41	0.12059511182741871	0.6539468468313777	0	0	2.0268012152777777	4.287326108880336	PER2;GOT2;CRY1;SLC37A4;ATF4
SRSF6	10634.6	0.366349	0.110152	3.32586	0.000881456	0.012845		mitochondrial respiratory chain complex assembly (GO:0033108)	9/90	0.12353753701706771	0.6588463134157021	0	0	1.6226053639846743	3.3932089293390444	NDUFA8;NDUFB8;NDUFA6;NDUFS6;FASTKD3;NDUFAF4;NDUFAF2;NDUFV3;ECSIT
HIPK2	3262.57	0.816437	0.245535	3.32513	0.000883777	0.0128606		positive regulation of binding (GO:0051099)	9/90	0.12353753701706771	0.6588463134157021	0	0	1.6226053639846743	3.3932089293390444	GPSM1;TIAM1;CDT1;KDM4D;DDX11;HMGB1;TXN;NME1;HIPK2
EPX	4.66627	2.69702	0.811099	3.32514	0.000883744	0.0128606		alpha-amino acid catabolic process (GO:1901606)	2023-04-30	0.12354531265405991	0.6588463134157021	0	0	2.2445205068155887	4.693622966480431	MTRR;CBS;AADAT;GOT2
IMPDH2	7385.87	0.548657	0.165113	3.32292	0.000890801	0.0129016		cell projection organization (GO:0030030)	2023-04-30	0.12354531265405991	0.6588463134157021	0	0	2.2445205068155887	4.693622966480431	PACSIN2;PDGFA;RAC3;NEFH
LPCAT1	3648.76	0.493257	0.14853	3.32093	0.000897178	0.0129732		CENP-A containing chromatin organization (GO:0061641)	2023-04-30	0.12354531265405991	0.6588463134157021	0	0	2.2445205068155887	4.693622966480431	NPM1;MIS18A;CENPM;CENPP
CHAMP1	773.747	0.528224	0.159107	3.31992	0.00090042	0.013003		CENP-A containing nucleosome assembly (GO:0034080)	2023-04-30	0.12354531265405991	0.6588463134157021	0	0	2.2445205068155887	4.693622966480431	NPM1;MIS18A;CENPM;CENPP
SLC9A3	3.22829	2.00052	0.602827	3.31856	0.000904819	0.0130497		establishment of spindle orientation (GO:0051294)	2023-04-30	0.12354531265405991	0.6588463134157021	0	0	2.2445205068155887	4.693622966480431	DYNLT1;PLK1;MISP;MAD2L1
CTD-2297D102	41.9592	3.46915	1.04552	3.31812	0.000906264	0.0130497		histone H3-K4 methylation (GO:0051568)	2023-04-30	0.12354531265405991	0.6588463134157021	0	0	2.2445205068155887	4.693622966480431	PAXIP1;BEND3;SETMAR;OGT
FOPNL	1595.99	0.411897	0.124165	3.31732	0.000908844	0.0130777		maturation of SSU-rRNA from tricistronic rRNA transcript (SSU-rRNA, 5.8S rRNA, LSU-rRNA) (GO:0000462)	2023-04-30	0.12354531265405991	0.6588463134157021	0	0	2.2445205068155887	4.693622966480431	NOP14;TBL3;DHX37;KRI1
ORC6	1938.02	0.53623	0.161755	3.31508	0.000916153	0.0131553		negative regulation of gene expression, epigenetic (GO:0045814)	2023-04-30	0.12354531265405991	0.6588463134157021	0	0	2.2445205068155887	4.693622966480431	CREBZF;AEBP2;EED;PPM1D
CTCFL	13.7086	5.50333	1.66041	3.31444	0.00091827	0.0131766		negative regulation of Notch signaling pathway (GO:0045746)	2023-04-30	0.12354531265405991	0.6588463134157021	0	0	2.2445205068155887	4.693622966480431	DLL4;NRARP;CHAC1;DLL1
XRCC6	17129.7	0.524499	0.158305	3.31321	0.000922324	0.0132072		chromatin organization (GO:0006325)	13/142	0.12531842131060683	0.6672970373847501	0	0	1.472490371020428	3.0582114381810177	SUV39H2;HDAC2;KDM4B;NPM1;SMARCB1;KDM4D;DDX11;BAZ1A;SIRT1;SMARCA4;SOX2;SUPV3L1;MYB
NKX6-2	2.851	4.09987	1.23814	3.31132	0.000928576	0.0132599		ATP-dependent chromatin remodeling (GO:0043044)	5/42	0.13009284184401562	0.6694603618303184	0	0	1.9719172297297298	4.021738826615013	HDAC2;SMARCB1;HNRNPC;ARID1B;SMARCA4
MCM4	14006.9	0.607313	0.183486	3.30986	0.000933428	0.0133107		nuclear membrane reassembly (GO:0031468)	6/54	0.1313538810852795	0.6694603618303184	0	0	1.824374511336982	3.703225238965169	UBE2I;NUP85;VPS4A;PPP2R2A;VRK1;LBR
EXOSC9	2144.22	0.419251	0.126665	3.30992	0.00093324	0.0133107		cellular biogenic amine catabolic process (GO:0042402)	2023-02-10	0.13177460383951764	0.6694603618303184	0	0	3.6451675759937645	7.3875239315839645	COMT;ALDH7A1
HSPB9	4.41075	1.60702	0.48558	3.30949	0.00093467	0.0133192		cellular response to hydroxyurea (GO:0072711)	2023-02-10	0.13177460383951764	0.6694603618303184	0	0	3.6451675759937645	7.3875239315839645	DDX11;SPIDR
CNRIP1	2392.13	0.469961	0.142091	3.30746	0.000941454	0.0133881		chondroitin sulfate proteoglycan metabolic process (GO:0050654)	2023-02-10	0.13177460383951764	0.6694603618303184	0	0	3.6451675759937645	7.3875239315839645	B3GAT2;DSE
KIAA1586	2327.01	0.400449	0.121187	3.30438	0.000951875	0.0135084		defense response to tumor cell (GO:0002357)	2023-02-10	0.13177460383951764	0.6694603618303184	0	0	3.6451675759937645	7.3875239315839645	PRDX2;KLF4
INTS12	638.218	0.44194	0.133777	3.30356	0.00095464	0.0135383		dicarboxylic acid biosynthetic process (GO:0043650)	2023-02-10	0.13177460383951764	0.6694603618303184	0	0	3.6451675759937645	7.3875239315839645	MTHFD1;MTHFD1L
POLR2F	1401.28	0.440066	0.133219	3.30333	0.000955426	0.0135401		DNA damage response, signal transduction by p53 class mediator resulting in transcription of p21 class mediator (GO:0006978)	2023-02-10	0.13177460383951764	0.6694603618303184	0	0	3.6451675759937645	7.3875239315839645	TFAP4;HIPK2
VDAC3	3802.6	0.379673	0.115109	3.29839	0.000972412	0.0137525		DNA replication-dependent nucleosome assembly (GO:0006335)	2023-02-10	0.13177460383951764	0.6694603618303184	0	0	3.6451675759937645	7.3875239315839645	CHAF1A;ASF1A
GLIS2	236.176	0.708803	0.214959	3.29739	0.00097588	0.0137921		DNA replication-dependent nucleosome organization (GO:0034723)	2023-02-10	0.13177460383951764	0.6694603618303184	0	0	3.6451675759937645	7.3875239315839645	CHAF1A;ASF1A
EEF2K	2610.67	0.466472	0.14159	3.29451	0.000985924	0.0139054		forelimb morphogenesis (GO:0035136)	2023-02-10	0.13177460383951764	0.6694603618303184	0	0	3.6451675759937645	7.3875239315839645	TFAP2A;TBX5
RPSAP58	756.452	1.25908	0.3826	3.29084	0.000998884	0.0140594		genetic imprinting (GO:0071514)	2023-02-10	0.13177460383951764	0.6694603618303184	0	0	3.6451675759937645	7.3875239315839645	PRMT7;CTCFL
C2orf74	552.542	0.572886	0.174148	3.28965	0.0010031	0.0140995		long-chain fatty acid import into cell (GO:0044539)	2023-02-10	0.13177460383951764	0.6694603618303184	0	0	3.6451675759937645	7.3875239315839645	RPS6KB1;CD36
UCP2	362.996	0.828809	0.251974	3.28926	0.0010045	0.0140999		lung epithelium development (GO:0060428)	2023-02-10	0.13177460383951764	0.6694603618303184	0	0	3.6451675759937645	7.3875239315839645	RCN3;FGF10
FAM207A	681.672	0.632642	0.192327	3.28942	0.00100396	0.0140999		negative regulation of cAMP-mediated signaling (GO:0043951)	2023-02-10	0.13177460383951764	0.6694603618303184	0	0	3.6451675759937645	7.3875239315839645	RNF157;PDE2A
C12orf65	723.697	0.416787	0.126795	3.2871	0.00101226	0.0141969		negative regulation of tyrosine phosphorylation of STAT protein (GO:0042532)	2023-02-10	0.13177460383951764	0.6694603618303184	0	0	3.6451675759937645	7.3875239315839645	SOCS1;NF2
IKZF5	617.57	0.616889	0.187738	3.28591	0.00101653	0.0142108		neuron projection fasciculation (GO:0106030)	2023-02-10	0.13177460383951764	0.6694603618303184	0	0	3.6451675759937645	7.3875239315839645	EPHA4;CDK5R1
CASC3	4632.87	0.633049	0.192707	3.28504	0.00101968	0.0142386		neuron projection regeneration (GO:0031102)	2023-02-10	0.13177460383951764	0.6694603618303184	0	0	3.6451675759937645	7.3875239315839645	DHFR;RTN4RL2
FAM175A	725.831	0.839161	0.255454	3.28498	0.0010199	0.0142386		peptidyl-amino acid modification (GO:0018193)	2023-02-10	0.13177460383951764	0.6694603618303184	0	0	3.6451675759937645	7.3875239315839645	FKBP7;METAP1
LINC01135	4.8373	1.34316	0.40899	3.28408	0.00102317	0.0142553		pinocytosis (GO:0006907)	2023-02-10	0.13177460383951764	0.6694603618303184	0	0	3.6451675759937645	7.3875239315839645	RAB34;SNX5
NFXL1	1873.44	0.608593	0.185381	3.28293	0.00102733	0.0143035		positive regulation of establishment of protein localization to telomere (GO:1904851)	2023-02-10	0.13177460383951764	0.6694603618303184	0	0	3.6451675759937645	7.3875239315839645	DKC1;TCP1
MICAL3	3122.11	0.571972	0.174343	3.28073	0.00103539	0.0143963		positive regulation of protein sumoylation (GO:0033235)	2023-02-10	0.13177460383951764	0.6694603618303184	0	0	3.6451675759937645	7.3875239315839645	GNL3;PIAS1
NAE1	4159.88	0.446586	0.136166	3.27972	0.00103909	0.0144089		positive regulation of rRNA processing (GO:2000234)	2023-02-10	0.13177460383951764	0.6694603618303184	0	0	3.6451675759937645	7.3875239315839645	DIMT1;RIOK2
RPS28	8610.48	0.732212	0.223246	3.27984	0.00103865	0.0144089		regulation of axon guidance (GO:1902667)	2023-02-10	0.13177460383951764	0.6694603618303184	0	0	3.6451675759937645	7.3875239315839645	YTHDF1;POU4F2
LAMC3	80.4932	2.35385	0.717828	3.27913	0.00104128	0.0144296		regulation of carbohydrate biosynthetic process (GO:0043255)	2023-02-10	0.13177460383951764	0.6694603618303184	0	0	3.6451675759937645	7.3875239315839645	USP7;OGT
SLC43A1	524.175	1.35808	0.414191	3.27887	0.00104223	0.0144331		regulation of hydrogen peroxide-induced cell death (GO:1903205)	2023-02-10	0.13177460383951764	0.6694603618303184	0	0	3.6451675759937645	7.3875239315839645	PYCR1;TXN
UNK	2913.17	0.526104	0.160576	3.27635	0.00105159	0.0145529		regulation of peptidyl-lysine acetylation (GO:2000756)	2023-02-10	0.13177460383951764	0.6694603618303184	0	0	3.6451675759937645	7.3875239315839645	DIP2B;SIRT1
MRPL14	1500.37	0.443371	0.135395	3.27466	0.0010579	0.0146015		regulation of protein neddylation (GO:2000434)	2023-02-10	0.13177460383951764	0.6694603618303184	0	0	3.6451675759937645	7.3875239315839645	RPL5;DCUN1D4
GTPBP1	3391.34	0.703548	0.214829	3.27493	0.00105688	0.0146015		regulation of RNA polymerase II transcription preinitiation complex assembly (GO:0045898)	2023-02-10	0.13177460383951764	0.6694603618303184	0	0	3.6451675759937645	7.3875239315839645	ATF7IP;HMGB1
ILF3-AS1	753.946	0.705411	0.215416	3.27465	0.00105793	0.0146015		serine family amino acid catabolic process (GO:0009071)	2023-02-10	0.13177460383951764	0.6694603618303184	0	0	3.6451675759937645	7.3875239315839645	CBS;SHMT2
HMGB3	4123.66	0.630832	0.192682	3.27394	0.00106057	0.0146183		telomere maintenance in response to DNA damage (GO:0043247)	2023-02-10	0.13177460383951764	0.6694603618303184	0	0	3.6451675759937645	7.3875239315839645	APEX1;TERF2
TERF2	795.62	0.496239	0.151583	3.27371	0.00106145	0.0146207		telomeric loop disassembly (GO:0090657)	2023-02-10	0.13177460383951764	0.6694603618303184	0	0	3.6451675759937645	7.3875239315839645	TERF1;TERF2
CASKIN1	759.338	0.826922	0.252711	3.2722	0.00106713	0.0146663		dopaminergic neuron differentiation (GO:0071542)	2023-03-20	0.1337324047068284	0.6739880322739361	0	0	2.5738276589887126	5.178321072966103	FGF8;LMX1A;CDNF
CD320	2220.25	0.956991	0.29306	3.26551	0.00109267	0.0149112		gastrulation (GO:0007369)	2023-03-20	0.1337324047068284	0.6739880322739361	0	0	2.5738276589887126	5.178321072966103	UGDH;FGF8;LRP5
MGC12916	57.1263	1.92587	0.58982	3.26518	0.00109395	0.0149188		granulocyte differentiation (GO:0030851)	2023-03-20	0.1337324047068284	0.6739880322739361	0	0	2.5738276589887126	5.178321072966103	TAL1;E2F1;LBR
GSTA4	1820.1	0.622808	0.190813	3.26396	0.00109867	0.0149436		post-transcriptional gene silencing by RNA (GO:0035194)	2023-03-20	0.1337324047068284	0.6739880322739361	0	0	2.5738276589887126	5.178321072966103	CNOT6;CNOT7;CNOT1
HIST1H2AE	13527.4	0.725801	0.222338	3.26441	0.00109694	0.0149436		regulation of fibroblast growth factor receptor signaling pathway (GO:0040036)	2023-03-20	0.1337324047068284	0.6739880322739361	0	0	2.5738276589887126	5.178321072966103	SMOC2;FGF2;SULF2
SMPDL3A	189.087	1.60859	0.493189	3.26162	0.00110779	0.0150479		mitotic spindle organization (GO:0007052)	14/157	0.13380784713035218	0.6739880322739361	0	0	1.4305568546323857	2.877351223097149	ARHGEF10;SUN2;PLK1;BCCIP;SMC3;SKA2;CENPF;NUP85;BIRC5;CENPM;PCNT;CENPP;MISP;MAD2L1
LRRC75A-AS1	21471	0.849353	0.260888	3.25562	0.00113143	0.0153286		embryonic skeletal system morphogenesis (GO:0048704)	4/31	0.1350601243169961	0.6745386462714854	0	0	2.1612744672853963	4.3269476346675955	TBX1;TFAP2A;EIF4A3;SIX1
MAP6D1	224.573	0.480234	0.147769	3.24991	0.00115442	0.0155408		negative regulation of DNA binding (GO:0043392)	4/31	0.1350601243169961	0.6745386462714854	0	0	2.1612744672853963	4.3269476346675955	PER2;JUN;TFAP4;E2F1
LOC401127	13.9934	1.15202	0.354611	3.2487	0.00115934	0.015594		positive regulation of ubiquitin-protein transferase activity (GO:0051443)	4/31	0.1350601243169961	0.6745386462714854	0	0	2.1612744672853963	4.3269476346675955	UBE2C;DCUN1D4;PLK1;RPS2
PAXIP1	1625.66	0.50975	0.156961	3.24762	0.00116376	0.0156433		protein acetylation (GO:0006473)	4/31	0.1350601243169961	0.6745386462714854	0	0	2.1612744672853963	4.3269476346675955	KAT6A;NAA16;ESCO2;SIRT1
RPUSD4	1524.74	0.678948	0.209111	3.24682	0.00116701	0.0156665		proteoglycan biosynthetic process (GO:0030166)	4/31	0.1350601243169961	0.6745386462714854	0	0	2.1612744672853963	4.3269476346675955	HS3ST3B1;UGDH;B3GAT2;GLCE
LINC00839	1835.41	1.07708	0.331867	3.24551	0.00117241	0.0157186		regulation of developmental growth (GO:0048638)	4/31	0.1350601243169961	0.6745386462714854	0	0	2.1612744672853963	4.3269476346675955	STAT5B;SIX4;SIX1;DLL1
UBE2K	3470.87	0.446378	0.137586	3.24435	0.00117718	0.0157317		anion transmembrane transport (GO:0098656)	7/67	0.13759515444786508	0.6862316083097045	0	0	1.7029864371413668	3.377770684677464	SLC7A5;ABCC1;SLC13A3;SLC25A41;SLC3A2;SLC19A1;SLC38A5
GOPC	4191.87	0.492927	0.15192	3.24466	0.00117593	0.0157317		cellular response to glucose starvation (GO:0042149)	5/43	0.139917080627452	0.6948757117837413	0	0	1.919921875	3.7759205522478356	PMAIP1;ASNS;HNRNPA1;ITFG2;ATF4
FAM135A	1786.88	0.644695	0.198713	3.24435	0.0011772	0.0157317		positive regulation of neuron differentiation (GO:0045666)	5/43	0.139917080627452	0.6948757117837413	0	0	1.919921875	3.7759205522478356	NEUROD1;DLX1;DLX2;TCF3;ECT2
LINC00311	22.8267	1.53915	0.474342	3.24482	0.00117525	0.0157317		tRNA aminoacylation for protein translation (GO:0006418)	5/43	0.139917080627452	0.6948757117837413	0	0	1.919921875	3.7759205522478356	PPA1;NARS2;EEF1E1;EARS2;FARSB
OR7D2	4.99571	4.102	1.2647	3.24345	0.0011809	0.0157606		lipid biosynthetic process (GO:0008610)	8/80	0.14106519091160585	0.6986179594657291	0	0	1.6221178108413816	3.176971503406542	AGPAT5;PLA2G1B;SCD;LPCAT1;MCAT;FADS1;ACACA;FDFT1
TLL1	34.1154	3.67307	1.13286	3.24229	0.00118575	0.0158048		negative regulation of cell cycle (GO:0045786)	8/80	0.14106519091160585	0.6986179594657291	0	0	1.6221178108413816	3.176971503406542	TFAP4;MCIDAS;DUSP1;PLK1;CDK5RAP1;NR2F2;IPO5;MAD2L1
DDX11	3367.14	0.452803	0.139725	3.24067	0.0011925	0.0158436		chromosome organization (GO:0051276)	10/106	0.14319492945580864	0.7067541716748976	0	0	1.5211601307189542	2.9564483897861447	SOX2;CDT1;HDAC2;CENPV;LDB1;DOT1L;POLE3;SIRT1;RBX1;SMARCA4
LSM7	1902.26	0.519214	0.160496	3.23505	0.0012162	0.0160964		regulation of cell cycle process (GO:0010564)	10/106	0.14319492945580864	0.7067541716748976	0	0	1.5211601307189542	2.9564483897861447	PLK4;PRMT5;CHEK1;PLK1;KLHL21;PDXP;E4F1;DBF4B;ATF5;ECT2
HIST1H2AM	9732.87	0.7164	0.221532	3.23384	0.00122138	0.0161545		protein modification by small protein conjugation (GO:0032446)	32/409	0.14417564237396877	0.7067541716748976	0	0	1.2422514876762614	2.4058970080596733	ANAPC16;UBE2D3;CCNF;DCUN1D4;NEDD4L;KEAP1;ARRB2;BRCA1;RNF157;ZNRF3;KIAA1586;NUP85;RNF138;SUMO2;HLTF;NAE1;SHPRH;USP7;UBE2I;ANAPC7;BCL11A;UBE2C;PLK1;KLHL21;FBXO32;SIRT1;PIAS1;RBX1;UBE2R2;KLHL8;NUP54;UBE2K
MXI1	2288.15	0.721773	0.223235	3.23324	0.00122393	0.0161675		regulation of intracellular protein transport (GO:0033157)	4/32	0.14699085536246836	0.7067541716748976	0	0	2.0839745734359316	3.9957813844187346	CEP131;ZFAND1;PCNT;OAZ1
SNORD57	14.8843	0.777997	0.240698	3.23226	0.00122817	0.0162131		regulation of transcription involved in G1/S transition of mitotic cell cycle (GO:0000083)	4/32	0.14699085536246836	0.7067541716748976	0	0	2.0839745734359316	3.9957813844187346	DHFR;CDT1;E2F1;HINFP
CTBP2	3356.89	0.484854	0.150088	3.23046	0.00123592	0.0162945		DNA damage response, signal transduction by p53 class mediator resulting in cell cycle arrest (GO:0006977)	6/56	0.1487866966167344	0.7067541716748976	0	0	1.7512118842845974	3.3364816711264673	CNOT6;CNOT7;RGCC;CNOT1;CARM1;E2F1
LSM6	621.533	0.43279	0.134059	3.22836	0.00124502	0.0163414		cellular response to estradiol stimulus (GO:0071392)	2023-03-21	0.1489815204707176	0.7067541716748976	0	0	2.4307072282891315	4.6279037160090795	SSTR2;POU4F2;CCDC62
RPL24	16121.7	0.508049	0.157369	3.2284	0.00124484	0.0163414		cobalamin metabolic process (GO:0009235)	2023-03-21	0.1489815204707176	0.7067541716748976	0	0	2.4307072282891315	4.6279037160090795	ABCC1;MTRR;CD320
RTKN2	1298.81	0.72444	0.224373	3.22873	0.0012434	0.0163414		mitotic spindle assembly checkpoint signaling (GO:0007094)	2023-03-21	0.1489815204707176	0.7067541716748976	0	0	2.4307072282891315	4.6279037160090795	CENPF;PLK1;MAD2L1
LOC284009	36.2926	0.781935	0.242339	3.22662	0.00125262	0.0164307		mitotic spindle checkpoint signaling (GO:0071174)	2023-03-21	0.1489815204707176	0.7067541716748976	0	0	2.4307072282891315	4.6279037160090795	CENPF;PLK1;MAD2L1
RPL10	32721.8	0.55513	0.172131	3.22504	0.00125954	0.0164899		negative regulation of ion transmembrane transporter activity (GO:0032413)	2023-03-21	0.1489815204707176	0.7067541716748976	0	0	2.4307072282891315	4.6279037160090795	NEDD4L;GOPC;ADRA2A
ZIC3	85.0562	5.47994	1.69957	3.22431	0.00126278	0.0165219		neuron apoptotic process (GO:0051402)	2023-03-21	0.1489815204707176	0.7067541716748976	0	0	2.4307072282891315	4.6279037160090795	SIAH1;NAE1;BID
CWC15	1726.75	0.558408	0.173335	3.22156	0.00127495	0.0166389		nuclear-transcribed mRNA poly(A) tail shortening (GO:0000289)	2023-03-21	0.1489815204707176	0.7067541716748976	0	0	2.4307072282891315	4.6279037160090795	CNOT6;CNOT7;CNOT1
LRP5	2630.49	0.578971	0.179763	3.22075	0.00127854	0.0166752		positive regulation of smoothened signaling pathway (GO:0045880)	2023-03-21	0.1489815204707176	0.7067541716748976	0	0	2.4307072282891315	4.6279037160090795	TTC23;RAB34;TUBD1
MEX3B	1999.54	0.800131	0.248455	3.22042	0.00128001	0.0166754		positive regulation of transcription from RNA polymerase II promoter involved in cellular response to chemical stimulus (GO:1901522)	2023-03-21	0.1489815204707176	0.7067541716748976	0	0	2.4307072282891315	4.6279037160090795	DLX5;RBPJ;ATF4
LINC01337	8.3595	1.4106	0.438236	3.21881	0.00128726	0.0167384		positive regulation of transcription regulatory region DNA binding (GO:2000679)	2023-03-21	0.1489815204707176	0.7067541716748976	0	0	2.4307072282891315	4.6279037160090795	NEUROD1;PAX6;POU4F2
COA7	1401.35	0.686841	0.213397	3.21861	0.00128816	0.0167384		rRNA modification (GO:0000154)	2023-03-21	0.1489815204707176	0.7067541716748976	0	0	2.4307072282891315	4.6279037160090795	FBL;DIMT1;DKC1
LAMA1	1402.21	2.37881	0.739173	3.2182	0.00128997	0.0167396		spindle assembly checkpoint signaling (GO:0071173)	2023-03-21	0.1489815204707176	0.7067541716748976	0	0	2.4307072282891315	4.6279037160090795	CENPF;PLK1;MAD2L1
SEMA7A	193.454	1.25822	0.39095	3.21836	0.00128925	0.0167396		hemopoiesis (GO:0030097)	9/94	0.14945565144461387	0.7067541716748976	0	0	1.5459155449013462	2.938407592019357	PRDX3;MEIS1;ARMC6;TAL1;KAT6A;RTKN2;PRKX;DLL1;ATF4
HIST1H2BG	12387.8	0.750914	0.23337	3.2177	0.00129225	0.0167586		embryonic organ morphogenesis (GO:0048562)	5/44	0.15005420229378	0.7067541716748976	0	0	1.8705929487179487	3.548063452503998	FBN2;NEUROD1;TBX1;FOXE1;SIX1
KANK4	209.892	2.36873	0.736513	3.21614	0.00129926	0.0168284		hexose biosynthetic process (GO:0019319)	5/44	0.15005420229378	0.7067541716748976	0	0	1.8705929487179487	3.548063452503998	PER2;GOT2;CRY1;SLC37A4;ATF4
EDARADD	51.5438	2.39271	0.745503	3.20953	0.00132954	0.0171175		mRNA catabolic process (GO:0006402)	5/44	0.15005420229378	0.7067541716748976	0	0	1.8705929487179487	3.548063452503998	SUPV3L1;NBAS;LSM6;EXOSC9;METTL16
SRSF3	15498	0.349105	0.108896	3.20584	0.00134669	0.0172983		neurogenesis (GO:0022008)	5/44	0.15005420229378	0.7067541716748976	0	0	1.8705929487179487	3.548063452503998	NEUROD1;SIX4;SIX1;PRDM12;CHAC1
POLE2	937.159	0.428588	0.133735	3.20476	0.00135174	0.0173339		positive regulation of cell division (GO:0051781)	5/44	0.15005420229378	0.7067541716748976	0	0	1.8705929487179487	3.548063452503998	CENPV;TAL1;CSPP1;ECT2;SSTR5
FDFT1	7554.35	0.66558	0.207681	3.20483	0.00135144	0.0173339		positive regulation of osteoblast differentiation (GO:0045669)	5/44	0.15005420229378	0.7067541716748976	0	0	1.8705929487179487	3.548063452503998	FBN2;IFITM1;LRP5;LRP3;NPNT
NT5C3B	3762.85	0.682982	0.213194	3.20357	0.00135734	0.0173949		positive regulation of stress fiber assembly (GO:0051496)	5/44	0.15005420229378	0.7067541716748976	0	0	1.8705929487179487	3.548063452503998	ARHGEF10;RGCC;EVL;NF2;PFN2
P3H2	29.8872	3.95521	1.23475	3.20324	0.00135893	0.0174044		aminoglycan metabolic process (GO:0006022)	2023-02-11	0.15448396748838486	0.7067541716748976	0	0	3.239975751277388	6.051189176501519	B3GAT2;CLN6
MTFR1	1094.32	0.655216	0.204724	3.20049	0.00137196	0.0175278		calcineurin-NFAT signaling cascade (GO:0033173)	2023-02-11	0.15448396748838486	0.7067541716748976	0	0	3.239975751277388	6.051189176501519	PPP3CA;NFATC1
ZDHHC22	458.945	1.9815	0.619604	3.198	0.00138384	0.0176293		chromatin-mediated maintenance of transcription (GO:0048096)	2023-02-11	0.15448396748838486	0.7067541716748976	0	0	3.239975751277388	6.051189176501519	CHEK1;ARID1B
SIX1	132.05	3.41563	1.06822	3.19751	0.00138621	0.0176443		columnar/cuboidal epithelial cell differentiation (GO:0002065)	2023-02-11	0.15448396748838486	0.7067541716748976	0	0	3.239975751277388	6.051189176501519	PYY;FGF8
PCOLCE-AS1	170.835	1.01649	0.318324	3.19326	0.00140679	0.017873		DNA damage response, signal transduction resulting in transcription (GO:0042772)	2023-02-11	0.15448396748838486	0.7067541716748976	0	0	3.239975751277388	6.051189176501519	TFAP4;HIPK2
DIP2A-IT1	24.9588	0.816306	0.255698	3.19246	0.00141064	0.0178824		embryonic eye morphogenesis (GO:0048048)	2023-02-11	0.15448396748838486	0.7067541716748976	0	0	3.239975751277388	6.051189176501519	FBN2;KDM2B
GPSM1	4403.64	0.70742	0.221585	3.19254	0.00141026	0.0178824		fatty acid homeostasis (GO:0055089)	2023-02-11	0.15448396748838486	0.7067541716748976	0	0	3.239975751277388	6.051189176501519	DGAT2;SIRT1
GLCE	2241.2	1.00857	0.31593	3.19239	0.00141099	0.0178824		glutamine family amino acid biosynthetic process (GO:0009084)	2023-02-11	0.15448396748838486	0.7067541716748976	0	0	3.239975751277388	6.051189176501519	PYCR1;ALDH18A1
DEPDC1B	1477.4	0.538467	0.168722	3.19144	0.00141563	0.0178972		glutathione biosynthetic process (GO:0006750)	2023-02-11	0.15448396748838486	0.7067541716748976	0	0	3.239975751277388	6.051189176501519	GCLC;CHAC1
RABGGTB	3532.46	0.7196	0.225468	3.19158	0.00141498	0.0178972		mesonephros development (GO:0001823)	2023-02-11	0.15448396748838486	0.7067541716748976	0	0	3.239975751277388	6.051189176501519	FGF8;FGF10
R3HCC1	1419.45	0.451171	0.141401	3.19073	0.00141914	0.0179196		metanephric mesenchyme development (GO:0072075)	2023-02-11	0.15448396748838486	0.7067541716748976	0	0	3.239975751277388	6.051189176501519	SIX4;SIX1
ZNF821	567.448	0.649446	0.203661	3.18886	0.00142837	0.017992		negative regulation of intracellular estrogen receptor signaling pathway (GO:0033147)	2023-02-11	0.15448396748838486	0.7067541716748976	0	0	3.239975751277388	6.051189176501519	CNOT1;BRCA1
PSPC1	4028.09	0.442036	0.138771	3.18538	0.00144566	0.0181433		negative regulation of protein localization to cell surface (GO:2000009)	2023-02-11	0.15448396748838486	0.7067541716748976	0	0	3.239975751277388	6.051189176501519	NEDD4L;GOPC
LINC01569	53.3745	0.912308	0.286399	3.18545	0.00144529	0.0181433		negative regulation of receptor signaling pathway via STAT (GO:1904893)	2023-02-11	0.15448396748838486	0.7067541716748976	0	0	3.239975751277388	6.051189176501519	SOCS1;NF2
FAM92A1	1304.33	0.488753	0.15348	3.18448	0.00145013	0.0181595		Notch signaling involved in heart development (GO:0061314)	2023-02-11	0.15448396748838486	0.7067541716748976	0	0	3.239975751277388	6.051189176501519	DLL4;RBPJ
MIR301A	22.0819	0.883834	0.277646	3.18332	0.00145597	0.0182063		nuclear DNA replication (GO:0033260)	2023-02-11	0.15448396748838486	0.7067541716748976	0	0	3.239975751277388	6.051189176501519	MCM4;MCM5
NPRL3	433.04	0.560912	0.176291	3.18174	0.00146392	0.0182703		PERK-mediated unfolded protein response (GO:0036499)	2023-02-11	0.15448396748838486	0.7067541716748976	0	0	3.239975751277388	6.051189176501519	ATF4;HERPUD1
C1QTNF9B	7.25733	2.72678	0.857045	3.1816	0.00146464	0.0182703		positive regulation of histone exchange (GO:1900051)	2023-02-11	0.15448396748838486	0.7067541716748976	0	0	3.239975751277388	6.051189176501519	TERF1;TERF2
ACTG1	50117.3	0.834388	0.262246	3.1817	0.00146415	0.0182703		positive regulation of keratinocyte proliferation (GO:0010838)	2023-02-11	0.15448396748838486	0.7067541716748976	0	0	3.239975751277388	6.051189176501519	STXBP4;FGF10
TCP1	13619.2	0.633468	0.199137	3.18107	0.00146732	0.0182927		positive regulation of non-canonical Wnt signaling pathway (GO:2000052)	2023-02-11	0.15448396748838486	0.7067541716748976	0	0	3.239975751277388	6.051189176501519	LBX2;MLLT3
ADGRA3	5831.52	0.45583	0.143302	3.18089	0.00146822	0.0182928		positive regulation of production of miRNAs involved in gene silencing by miRNA (GO:1903800)	2023-02-11	0.15448396748838486	0.7067541716748976	0	0	3.239975751277388	6.051189176501519	MAP2K2;MYCN
NUDT4	100.252	0.656631	0.206471	3.18025	0.00147148	0.0183114		positive regulation of protein localization to Cajal body (GO:1904871)	2023-02-11	0.15448396748838486	0.7067541716748976	0	0	3.239975751277388	6.051189176501519	DKC1;TCP1
MSH4	48.7777	1.42683	0.448753	3.17955	0.00147503	0.0183335		protein kinase C-activating G protein-coupled receptor signaling pathway (GO:0007205)	2023-02-11	0.15448396748838486	0.7067541716748976	0	0	3.239975751277388	6.051189176501519	DGKD;PARD3
PABPC3	9.51646	0.95416	0.300134	3.17911	0.00147728	0.0183393		rDNA heterochromatin assembly (GO:0000183)	2023-02-11	0.15448396748838486	0.7067541716748976	0	0	3.239975751277388	6.051189176501519	BEND3;SIRT1
EIF3E	13519	0.627496	0.197409	3.17865	0.0014796	0.018357		regulation of amyloid precursor protein biosynthetic process (GO:0042984)	2023-02-11	0.15448396748838486	0.7067541716748976	0	0	3.239975751277388	6.051189176501519	NECAB2;ITM2A
U2AF1	1844.54	0.673842	0.212218	3.17523	0.00149718	0.0185368		regulation of cytoplasmic transport (GO:1903649)	2023-02-11	0.15448396748838486	0.7067541716748976	0	0	3.239975751277388	6.051189176501519	USP7;MAP2K2
SSR4	3806.56	0.510282	0.161002	3.16941	0.00152749	0.0187839		regulation of gene expression by genetic imprinting (GO:0006349)	2023-02-11	0.15448396748838486	0.7067541716748976	0	0	3.239975751277388	6.051189176501519	PRMT7;CTCFL
NTHL1	1210.35	0.513728	0.162091	3.16937	0.00152767	0.0187839		regulation of histone exchange (GO:1900049)	2023-02-11	0.15448396748838486	0.7067541716748976	0	0	3.239975751277388	6.051189176501519	TERF1;TERF2
CRYBB2P1	633.476	0.592787	0.18722	3.16626	0.00154415	0.0189032		regulation of protein localization to Cajal body (GO:1904869)	2023-02-11	0.15448396748838486	0.7067541716748976	0	0	3.239975751277388	6.051189176501519	DKC1;TCP1
CENPF	36921.9	0.576865	0.182211	3.16592	0.00154592	0.0189032		regulation of toll-like receptor 9 signaling pathway (GO:0034163)	2023-02-11	0.15448396748838486	0.7067541716748976	0	0	3.239975751277388	6.051189176501519	PTPRS;HMGB1
SNORA50A	34.6159	0.563065	0.177842	3.16611	0.00154495	0.0189032		response to hydroxyurea (GO:0072710)	2023-02-11	0.15448396748838486	0.7067541716748976	0	0	3.239975751277388	6.051189176501519	DDX11;SPIDR
CNOT6	2456.87	0.431672	0.136349	3.16593	0.00154586	0.0189032		somite development (GO:0061053)	2023-02-11	0.15448396748838486	0.7067541716748976	0	0	3.239975751277388	6.051189176501519	MTHFD1;PTCH1
CSDE1	34365.8	0.440995	0.139351	3.16464	0.00155273	0.0189333		tryptophan catabolic process (GO:0006569)	2023-02-11	0.15448396748838486	0.7067541716748976	0	0	3.239975751277388	6.051189176501519	AADAT;AFMID
RPL10A	21179.9	0.525452	0.16602	3.16498	0.00155092	0.0189333		positive regulation of macromolecule metabolic process (GO:0010604)	30/384	0.15503266844950397	0.7083492631996047	0	0	1.2398541427510297	2.3112361855690753	RPL5;CITED1;MAZ;LRP3;BRCA1;ARRB2;RBPJ;FGF2;ACTG1;DLL4;FGF8;RPS3;E2F1;CD36;TFAP2A;ATF7IP;TESC;PDE2A;DTNBP1;PAX6;KLF4;TERF2;HINFP;CTCFL;AR;MYCN;RGCC;FUBP1;ATF4;FGF10
FBXO30	1596.61	0.572691	0.181068	3.16286	0.00156228	0.0189942		positive regulation of protein ubiquitination (GO:0031398)	8/82	0.1557151389355478	0.7096361737075608	0	0	1.5781074731740354	2.934849034827962	AMER1;PAXIP1;DCUN1D4;PLK1;CRY1;BRCA1;RPS2;RBX1
ATF5	537.289	1.68525	0.532935	3.16222	0.00156573	0.0190053		regulation of gene expression, epigenetic (GO:0040029)	8/82	0.1557151389355478	0.7096361737075608	0	0	1.5781074731740354	2.934849034827962	CREBZF;TAF1D;PRMT7;AEBP2;EED;POLR2F;PPM1D;CTCFL
MRE11A	2559.86	0.711347	0.224957	3.16214	0.00156612	0.0190053		regulation of cell cycle phase transition (GO:1901987)	9/95	0.1563283262071101	0.7115149140094819	0	0	1.5278577677334695	2.835393599365958	ANAPC15;TFAP4;ANAPC7;ANAPC16;UBE2C;PLK1;DBF4B;ANAPC10;MAD2L1
DKC1	5194.85	0.530715	0.168051	3.15806	0.00158822	0.0191851		positive regulation of gene expression, epigenetic (GO:0045815)	6/57	0.15787390228474327	0.7157893572218641	0	0	1.716782412730534	3.1691093473537215	TAF1D;CHEK1;HMGA1;POLR2F;ARID1B;ASF1A
OAZ1	11653.7	0.463248	0.146684	3.15814	0.00158779	0.0191851		positive regulation of proteolysis (GO:0045862)	6/57	0.15787390228474327	0.7157893572218641	0	0	1.716782412730534	3.1691093473537215	RCN3;HDAC2;PLK1;OGT;ADRA2A;CLN6
B3GAT2	113.372	2.63303	0.834066	3.15687	0.00159475	0.0192528		renal system development (GO:0072001)	6/57	0.15787390228474327	0.7157893572218641	0	0	1.716782412730534	3.1691093473537215	PYGO1;TFAP2A;CENPF;AGTR1;SIX1;SULF2
SNORD50A	9.11833	1.02928	0.326077	3.15655	0.00159649	0.019258		positive regulation of histone modification (GO:0031058)	4/33	0.15931123510949224	0.7195421983708061	0	0	2.012005706748499	3.695844302257181	PAXIP1;TET1;BRCA1;GLYR1
DSCR9	60.2463	0.751195	0.237988	3.15644	0.00159705	0.019258		positive regulation of telomere maintenance via telomerase (GO:0032212)	4/33	0.15931123510949224	0.7195421983708061	0	0	2.012005706748499	3.695844302257181	TCP1;NAF1;HNRNPA1;MAP2K7
UBE2C	3926.38	0.606305	0.192133	3.15566	0.00160136	0.0192874		signal transduction by p53 class mediator (GO:0072331)	4/33	0.15931123510949224	0.7195421983708061	0	0	2.012005706748499	3.695844302257181	PAXIP1;PMAIP1;NBN;POU4F2
HIST3H2BB	5680.97	0.791054	0.250675	3.15569	0.00160117	0.0192874		protein deacetylation (GO:0006476)	5/45	0.16048981011018518	0.7239419332486188	0	0	1.82373046875	3.3365601700383025	HDAC2;RBM14;TBL1X;SIRT1;RCOR2
BAZ1A	6447.55	0.585423	0.185592	3.15435	0.00160853	0.0193399		epithelium development (GO:0060429)	11/122	0.16083477931723436	0.7245750045322225	0	0	1.4471268756983042	2.6444473185375066	RCN3;TBX1;FGF8;DLX3;MTHFD1;PTCH1;SIX1;HNRNPH3;TBX5;DLL1;FGF10
TMEM163	66.5546	2.83169	0.897816	3.15398	0.00161061	0.0193536		regulation of protein ubiquitination (GO:0031396)	10/109	0.16242397828164848	0.7283333598914151	0	0	1.47482669835611	2.6805642050651075	AMER1;PER2;PAXIP1;CAMLG;PINX1;CRY1;RPS3;ARRB2;BRCA1;OGT
TARS	9918.54	0.553937	0.175646	3.15371	0.00161209	0.0193601		regulation of Notch signaling pathway (GO:0008593)	8/83	0.16330073537683937	0.7283333598914151	0	0	1.5569825110937092	2.8215041921770068	DLL4;MAML2;MAML1;TSPAN5;NRARP;CHAC1;RBPJ;DLL1
TGIF2	1585.92	1.11019	0.352157	3.15255	0.00161849	0.0194138		cell projection assembly (GO:0030031)	2023-03-22	0.16475431270065616	0.7283333598914151	0	0	2.3026521060842433	4.152372378722427	PDGFA;RAC3;NEFH
DLX5	255.542	2.09199	0.663618	3.15239	0.00161938	0.0194138		limb morphogenesis (GO:0035108)	2023-03-22	0.16475431270065616	0.7283333598914151	0	0	2.3026521060842433	4.152372378722427	FGF8;PTCH1;TBX5
CUTC	707.787	0.611161	0.193912	3.15174	0.001623	0.0194459		metallo-sulfur cluster assembly (GO:0031163)	2023-03-22	0.16475431270065616	0.7283333598914151	0	0	2.3026521060842433	4.152372378722427	HSPA9;LYRM4;IBA57
SGCZ	127.52	3.13086	0.993506	3.15132	0.00162533	0.0194625		mRNA modification (GO:0016556)	2023-03-22	0.16475431270065616	0.7283333598914151	0	0	2.3026521060842433	4.152372378722427	DKC1;PUS7;METTL16
MIR1908	43.2152	0.694057	0.220349	3.14981	0.00163376	0.019552		negative regulation of DNA recombination at telomere (GO:0048239)	2023-03-22	0.16475431270065616	0.7283333598914151	0	0	2.3026521060842433	4.152372378722427	POLR2F;TERF1;TERF2
NR2F2	253.491	2.34354	0.744165	3.14922	0.00163709	0.0195612		negative regulation of mitotic metaphase/anaphase transition (GO:0045841)	2023-03-22	0.16475431270065616	0.7283333598914151	0	0	2.3026521060842433	4.152372378722427	CENPF;PLK1;MAD2L1
TEX15	2482	1.09926	0.349587	3.14445	0.00166401	0.0198101		negative regulation of myeloid cell differentiation (GO:0045638)	2023-03-22	0.16475431270065616	0.7283333598914151	0	0	2.3026521060842433	4.152372378722427	HSPA9;MEIS1;LDB1
FAM178B	4.33502	2.48935	0.792533	3.14101	0.00168366	0.0200098		positive regulation of DNA-templated transcription, initiation (GO:2000144)	2023-03-22	0.16475431270065616	0.7283333598914151	0	0	2.3026521060842433	4.152372378722427	JUN;PAXIP1;SRF
PARD3	3668.22	0.436636	0.139071	3.13966	0.00169142	0.0200905		positive regulation of signal transduction by p53 class mediator (GO:1901798)	2023-03-22	0.16475431270065616	0.7283333598914151	0	0	2.3026521060842433	4.152372378722427	RPS15;PMAIP1;EEF1E1
DLX6	267.662	1.47385	0.469596	3.13856	0.00169783	0.0201324		positive regulation of translational initiation (GO:0045948)	2023-03-22	0.16475431270065616	0.7283333598914151	0	0	2.3026521060842433	4.152372378722427	YTHDF1;LARP1;RPS6KB1
RCOR2	2808.28	1.01344	0.3229	3.13855	0.00169787	0.0201324		regulation of DNA recombination at telomere (GO:0072695)	2023-03-22	0.16475431270065616	0.7283333598914151	0	0	2.3026521060842433	4.152372378722427	POLR2F;TERF1;TERF2
CIZ1	2545.87	0.396682	0.126403	3.13824	0.00169966	0.0201419		rRNA methylation (GO:0031167)	2023-03-22	0.16475431270065616	0.7283333598914151	0	0	2.3026521060842433	4.152372378722427	FBL;DIMT1;METTL16
DUSP1	888.234	0.603244	0.192282	3.13729	0.00170519	0.0201842		tetrapyrrole metabolic process (GO:0033013)	2023-03-22	0.16475431270065616	0.7283333598914151	0	0	2.3026521060842433	4.152372378722427	ABCC1;MTRR;CD320
PALB2	1631.88	0.327313	0.104481	3.13276	0.00173173	0.0204398		chordate embryonic development (GO:0043009)	6/58	0.16719605337546992	0.7363696828389789	0	0	1.6836771516208577	3.011405057079529	TBX1;SIX4;PTCH1;BRCA1;HINFP;SULF2
CKB	6989.56	0.774279	0.247236	3.13174	0.00173771	0.0204986		fat cell differentiation (GO:0045444)	6/58	0.16719605337546992	0.7363696828389789	0	0	1.6836771516208577	3.011405057079529	PER2;CTBP2;ATF5;GDF6;KLF4;SIRT1
NOL11	5906.31	0.503107	0.160729	3.13015	0.00174717	0.0205798		positive regulation of mitotic cell cycle phase transition (GO:1901992)	6/58	0.16719605337546992	0.7363696828389789	0	0	1.6836771516208577	3.011405057079529	RGCC;ANAPC7;UBE2C;CDC7;DBF4B;FGF10
EXOSC8	1777.28	0.458399	0.14645	3.13008	0.00174758	0.0205798		cholesterol homeostasis (GO:0042632)	7/71	0.17021638666755462	0.7462149938136188	0	0	1.5962074530516432	2.8263802565438767	SCARB1;DGAT2;CNBP;LRP5;TMEM97;SIRT1;TSKU
BCCIP	3154.67	0.621408	0.198638	3.12835	0.00175792	0.0206543		response to insulin (GO:0032868)	8/84	0.17105385071643436	0.7462149938136188	0	0	1.5364134690681284	2.712963344289384	C2CD5;CITED1;RPS6KB1;IRS1;PLA2G1B;SIRT1;OGT;ZBED3
RANBP1	8301.35	0.547043	0.17491	3.12757	0.00176257	0.0206972		interleukin-12-mediated signaling pathway (GO:0035722)	5/46	0.1712088359488743	0.7462149938136188	0	0	1.779153963414634	3.139977598857001	HSPA9;HNRNPDL;TCP1;TALDO1;MIF
SNORA8	361.362	0.781602	0.249936	3.12721	0.00176472	0.0207106		organic cyclic compound biosynthetic process (GO:1901362)	4/34	0.17199418691704013	0.7462149938136188	0	0	1.9448347645068957	3.423482133335983	PYCR1;LIAS;GPHN;FDFT1
PTDSS2	1353.58	0.597923	0.19129	3.12574	0.00177356	0.0207553		protein localization to chromosome (GO:0034502)	4/34	0.17199418691704013	0.7462149938136188	0	0	1.9448347645068957	3.423482133335983	BOD1;PINX1;PLK1;TERF2
BHLHE22	9.70269	6.13545	1.96285	3.12579	0.00177329	0.0207553		striated muscle tissue development (GO:0014706)	4/34	0.17199418691704013	0.7462149938136188	0	0	1.9448347645068957	3.423482133335983	SIX4;SIX1;PGM5;SGCZ
TCERG1	6324.4	0.318594	0.102006	3.12329	0.00178839	0.0209051		termination of RNA polymerase II transcription (GO:0006369)	4/34	0.17199418691704013	0.7462149938136188	0	0	1.9448347645068957	3.423482133335983	PCF11;MAZ;CSTF1;TTF2
NPR3	51.6686	2.48727	0.796692	3.12199	0.00179632	0.0209622		regulation of neuron projection development (GO:0010975)	14/165	0.17541881714245905	0.7462149938136188	0	0	1.3541821895467405	2.3570609776829827	RTN4R;EPHA4;KANK1;HDAC2;PTPRS;CAMK1D;PAQR3;TBR1;RTN4RL2;TSKU;LRRC7;NCS1;RAPGEF1;CDK5R1
CDR2	801.478	0.590858	0.189319	3.12097	0.00180257	0.0209895		response to reactive oxygen species (GO:0000302)	6/59	0.17674336359498785	0.7462149938136188	0	0	1.6518211456473955	2.862699409239102	PRDX3;JUN;RPS3;AGAP3;SIRT1;CAMKK2
JUN	3644.59	1.02208	0.327593	3.11996	0.00180875	0.0210358		protein stabilization (GO:0050821)	15/179	0.17692552799247196	0.7462149938136188	0	0	1.336014019589015	2.3140115269825636	ATF7IP;RPL5;EPHA4;USP36;USP7;CAMLG;STXBP4;TESC;PTGES3;USP2;TCP1;NAA16;TBL1X;PFN2;ZBED3
CD36	40.4261	2.7415	0.878854	3.11941	0.00181216	0.0210569		regulation of neuron apoptotic process (GO:0043523)	9/98	0.17783715224289115	0.7462149938136188	0	0	1.4761191927019126	2.5490910775158757	TFAP2A;SET;KDM2B;CITED1;SIX4;SIX1;NAE1;ATF4;CDK5R1
TP53RK	1551.77	0.419456	0.13447	3.11933	0.00181261	0.0210569		RNA splicing (GO:0008380)	9/98	0.17783715224289115	0.7462149938136188	0	0	1.4761191927019126	2.5490910775158757	TCERG1;SYNCRIP;LSM6;TRA2B;ZMAT5;U2AF1;HNRNPC;HNRNPH3;SRPK1
LYRM4	1266.98	0.455674	0.146105	3.11882	0.00181576	0.0210574		adipose tissue development (GO:0060612)	2023-02-12	0.17786090222499132	0.7462149938136188	0	0	2.915822291504287	5.034906295780571	DGAT2;LRP5
MIR1292	6.82307	1.14371	0.366751	3.1185	0.00181775	0.0210574		ATP transport (GO:0015867)	2023-02-12	0.17786090222499132	0.7462149938136188	0	0	2.915822291504287	5.034906295780571	SLC17A9;SLC25A41
EEF2	117064	0.602941	0.193332	3.11868	0.00181665	0.0210574		axonal fasciculation (GO:0007413)	2023-02-12	0.17786090222499132	0.7462149938136188	0	0	2.915822291504287	5.034906295780571	EPHA4;CDK5R1
LOC102724190	3.23716	2.53282	0.812074	3.11895	0.00181498	0.0210574		calcineurin-mediated signaling (GO:0097720)	2023-02-12	0.17786090222499132	0.7462149938136188	0	0	2.915822291504287	5.034906295780571	PPP3CA;NFATC1
FADS1	12840.4	0.51541	0.165432	3.11555	0.00183605	0.0211979		chromatin assembly or disassembly (GO:0006333)	2023-02-12	0.17786090222499132	0.7462149938136188	0	0	2.915822291504287	5.034906295780571	SUV39H2;CHAF1A
DRG1	2426.66	0.410384	0.13181	3.11346	0.00184908	0.0213245		dermatan sulfate biosynthetic process (GO:0030208)	2023-02-12	0.17786090222499132	0.7462149938136188	0	0	2.915822291504287	5.034906295780571	DSE;UST
DNAJA3	2730.7	0.548156	0.176145	3.11196	0.00185852	0.0214093		histone H3-K9 demethylation (GO:0033169)	2023-02-12	0.17786090222499132	0.7462149938136188	0	0	2.915822291504287	5.034906295780571	KDM4B;KDM4D
ICAM5	127.059	2.78358	0.894645	3.11138	0.00186215	0.0214391		lysine catabolic process (GO:0006554)	2023-02-12	0.17786090222499132	0.7462149938136188	0	0	2.915822291504287	5.034906295780571	AADAT;ALDH7A1
SNHG7	2336.86	0.794005	0.255374	3.10918	0.00187605	0.0215511		lysine metabolic process (GO:0006553)	2023-02-12	0.17786090222499132	0.7462149938136188	0	0	2.915822291504287	5.034906295780571	AADAT;ALDH7A1
HDDC2	1339.5	0.66121	0.212675	3.10902	0.0018771	0.0215511		mitotic nuclear membrane disassembly (GO:0007077)	2023-02-12	0.17786090222499132	0.7462149938136188	0	0	2.915822291504287	5.034906295780571	PLK1;VRK1
SPIDR	1982.09	0.285419	0.0918316	3.10807	0.00188311	0.0215721		negative regulation of calcineurin-mediated signaling (GO:0106057)	2023-02-12	0.17786090222499132	0.7462149938136188	0	0	2.915822291504287	5.034906295780571	DYRK2;FHL2
CABLES1	807.193	0.778551	0.250486	3.10816	0.00188255	0.0215721		negative regulation of calcineurin-NFAT signaling cascade (GO:0070885)	2023-02-12	0.17786090222499132	0.7462149938136188	0	0	2.915822291504287	5.034906295780571	DYRK2;FHL2
G3BP1	9745.96	0.461984	0.148733	3.10612	0.00189558	0.0216739		negative regulation of cell division (GO:0051782)	2023-02-12	0.17786090222499132	0.7462149938136188	0	0	2.915822291504287	5.034906295780571	ORC6;VPS4A
NEFH	1464.83	2.65801	0.855996	3.10517	0.00190171	0.0217127		negative regulation of fatty acid biosynthetic process (GO:0045717)	2023-02-12	0.17786090222499132	0.7462149938136188	0	0	2.915822291504287	5.034906295780571	BRCA1;SIRT1
SNORD22	153.975	0.51754	0.166721	3.10423	0.00190778	0.0217459		negative regulation of leukocyte chemotaxis (GO:0002689)	2023-02-12	0.17786090222499132	0.7462149938136188	0	0	2.915822291504287	5.034906295780571	DUSP1;MIF
KRI1	1377.91	0.655896	0.211323	3.10377	0.00191074	0.0217677		negative regulation of receptor internalization (GO:0002091)	2023-02-12	0.17786090222499132	0.7462149938136188	0	0	2.915822291504287	5.034906295780571	NECAB2;ANKRD13B
USP3	3150.79	0.459109	0.14808	3.1004	0.00193259	0.0219438		negative regulation of transcription elongation from RNA polymerase II promoter (GO:0034244)	2023-02-12	0.17786090222499132	0.7462149938136188	0	0	2.915822291504287	5.034906295780571	TCERG1;NELFA
FBXO32	299.2	1.34499	0.433862	3.10004	0.00193495	0.0219585		nonribosomal peptide biosynthetic process (GO:0019184)	2023-02-12	0.17786090222499132	0.7462149938136188	0	0	2.915822291504287	5.034906295780571	GCLC;CHAC1
SAP30	1669.87	0.511153	0.164958	3.0987	0.00194374	0.0220461		organic hydroxy compound catabolic process (GO:1901616)	2023-02-12	0.17786090222499132	0.7462149938136188	0	0	2.915822291504287	5.034906295780571	CYP27B1;PDXP
RPL12	25044.6	0.567073	0.183029	3.09827	0.00194654	0.0220537		peptidyl-methionine modification (GO:0018206)	2023-02-12	0.17786090222499132	0.7462149938136188	0	0	2.915822291504287	5.034906295780571	NAA16;METAP1
NAA16	2113.26	0.393929	0.127187	3.09725	0.00195324	0.0220568		positive regulation of branching involved in ureteric bud morphogenesis (GO:0090190)	2023-02-12	0.17786090222499132	0.7462149938136188	0	0	2.915822291504287	5.034906295780571	SIX4;SIX1
SPTBN2	9095.44	0.753851	0.243391	3.09728	0.00195306	0.0220568		positive regulation of protein depolymerization (GO:1901881)	2023-02-12	0.17786090222499132	0.7462149938136188	0	0	2.915822291504287	5.034906295780571	KATNB1;PDXP
PRMT7	1575.25	0.414213	0.133757	3.09676	0.0019565	0.0220816		positive regulation of ubiquitin protein ligase activity (GO:1904668)	2023-02-12	0.17786090222499132	0.7462149938136188	0	0	2.915822291504287	5.034906295780571	UBE2C;PLK1
HELLS	3642.78	0.512408	0.165548	3.09522	0.00196669	0.0221441		protein auto-ADP-ribosylation (GO:0070213)	2023-02-12	0.17786090222499132	0.7462149938136188	0	0	2.915822291504287	5.034906295780571	PARP2;PARP16
MIDN	1203.38	0.58284	0.188318	3.09497	0.00196831	0.0221441		purine nucleotide biosynthetic process (GO:0006164)	2023-02-12	0.17786090222499132	0.7462149938136188	0	0	2.915822291504287	5.034906295780571	MTHFD1;PPAT
USP45	1400.28	0.52305	0.168999	3.09499	0.00196818	0.0221441		regulation of CD4-positive, alpha-beta T cell differentiation (GO:0043370)	2023-02-12	0.17786090222499132	0.7462149938136188	0	0	2.915822291504287	5.034906295780571	SOCS1;HMGB1
NKRF	1059.09	0.341877	0.110494	3.09407	0.00197431	0.0221737		regulation of DNA-dependent DNA replication (GO:0090329)	2023-02-12	0.17786090222499132	0.7462149938136188	0	0	2.915822291504287	5.034906295780571	CDT1;NBN
TCF3	5678.58	0.535481	0.173051	3.09436	0.00197239	0.0221737		regulation of MHC class II biosynthetic process (GO:0045346)	2023-02-12	0.17786090222499132	0.7462149938136188	0	0	2.915822291504287	5.034906295780571	HDAC2;SIRT1
MIR301B	14.8338	0.766128	0.247648	3.09362	0.00197731	0.022187		sterol homeostasis (GO:0055092)	7/72	0.17885883973786024	0.7495137887713172	0	0	1.5715661490309378	2.70491426138328	SCARB1;DGAT2;CNBP;LRP5;TMEM97;SIRT1;TSKU
GCSHP3	372.066	0.591181	0.1911	3.09356	0.00197768	0.022187		cellular response to oxidative stress (GO:0034599)	11/125	0.1799347328554059	0.7504557452831755	0	0	1.4088173731030873	2.4163487399849455	PRDX3;PRDX2;JUN;RPS3;KEAP1;PYCR1;ZFAND1;AGAP3;DHRS2;ATF4;CAMKK2
TBL3	1873.97	0.419487	0.135621	3.09309	0.00198087	0.0222107		blood vessel endothelial cell migration (GO:0043534)	2023-03-23	0.1809910213137057	0.7504557452831755	0	0	2.187402496099844	3.738944268517103	EGR3;SRF;FGF2
SLC7A11	1586.54	1.54312	0.499073	3.09198	0.00198829	0.0222818		DNA catabolic process, endonucleolytic (GO:0000737)	2023-03-23	0.1809910213137057	0.7504557452831755	0	0	2.187402496099844	3.738944268517103	ENDOG;SETMAR;HMGB1
CEP68	2645.87	0.608732	0.196944	3.09088	0.00199563	0.022352		ear morphogenesis (GO:0042471)	2023-03-23	0.1809910213137057	0.7504557452831755	0	0	2.187402496099844	3.738944268517103	TBX1;TFAP2A;SIX1
RPL35	17830	0.442316	0.143185	3.08912	0.00200749	0.022446		mitotic cell cycle checkpoint signaling (GO:0007093)	2023-03-23	0.1809910213137057	0.7504557452831755	0	0	2.187402496099844	3.738944268517103	VPS4A;CHEK1;SETMAR
DNA2	3061.26	0.636676	0.206176	3.08802	0.00201497	0.0224831		negative regulation of reactive oxygen species metabolic process (GO:2000378)	2023-03-23	0.1809910213137057	0.7504557452831755	0	0	2.187402496099844	3.738944268517103	TFAP2A;TRAP1;BRCA1
LRP5L	663.211	0.716253	0.232	3.0873	0.00201986	0.0225255		negative regulation of smoothened signaling pathway (GO:0045879)	2023-03-23	0.1809910213137057	0.7504557452831755	0	0	2.187402496099844	3.738944268517103	PTCH1;SUFU;GLIS2
RNF169	3363.85	0.422002	0.13684	3.08392	0.00204295	0.022697		positive regulation of cholesterol efflux (GO:0010875)	2023-03-23	0.1809910213137057	0.7504557452831755	0	0	2.187402496099844	3.738944268517103	EEPD1;PTCH1;SIRT1
WDR4	908.606	0.496065	0.161079	3.07964	0.0020725	0.0229758		positive regulation of epithelial cell apoptotic process (GO:1904037)	2023-03-23	0.1809910213137057	0.7504557452831755	0	0	2.187402496099844	3.738944268517103	RGCC;PLA2G1B;PLCG1
SLC16A1	10660.4	0.726385	0.236085	3.07679	0.00209241	0.0231841		regulation of wound healing (GO:0061041)	5/47	0.18219563739713435	0.754566961430705	0	0	1.7367001488095237	2.9570346033358166	KANK1;SRSF6;FGF2;ADRA2A;ACTG1
PLCG1	7421.18	0.446047	0.144989	3.07642	0.00209506	0.0231884		cellular response to hydrogen peroxide (GO:0070301)	4/35	0.18501204800924115	0.7617763511636313	0	0	1.8819974314421697	3.1755588781495576	NET1;RPS3;ECT2;SIRT1
LARP1	10143.5	0.533284	0.17337	3.07598	0.00209812	0.0232099		lung development (GO:0030324)	4/35	0.18501204800924115	0.7617763511636313	0	0	1.8819974314421697	3.1755588781495576	RCN3;ZIC3;FGF2;FGF10
MLLT3	1188.16	0.657108	0.213782	3.07373	0.002114	0.023323		negative regulation of epithelial cell migration (GO:0010633)	4/35	0.18501204800924115	0.7617763511636313	0	0	1.8819974314421697	3.1755588781495576	DLL4;EVL;NR2F2;PFN2
RPL22	7904.01	0.695392	0.226301	3.07286	0.00212017	0.0233661		response to estrogen (GO:0043627)	4/35	0.18501204800924115	0.7617763511636313	0	0	1.8819974314421697	3.1755588781495576	CYP27B1;AR;CITED1;BRCA1
GOT2	5438.15	0.44796	0.145807	3.07228	0.0021243	0.0233768		smoothened signaling pathway (GO:0007224)	4/35	0.18501204800924115	0.7617763511636313	0	0	1.8819974314421697	3.1755588781495576	DYRK2;KIAA0586;PTCH1;HIPK2
TAF3	546.322	0.452847	0.147471	3.07076	0.00213517	0.0234686		glucose homeostasis (GO:0042593)	8/86	0.18704236085504225	0.7692415793120844	0	0	1.4968576190189347	2.5093622878926767	NEUROD1;IRS1;RPS6;CRY1;FOXK2;PAX6;SIRT1;ADRA2A
ATF7IP	5904.95	0.555995	0.181116	3.06983	0.00214184	0.0235043		response to molecule of bacterial origin (GO:0002237)	7/73	0.18768233663958744	0.7709781369382589	0	0	1.547671551192678	2.5892613830422886	PRDX3;CYP27B1;CITED1;NOCT;PELI1;LIAS;HNRNPA0
MYBL2	5489.75	0.585983	0.190968	3.0685	0.00215139	0.0235591		transcription initiation from RNA polymerase II promoter (GO:0006367)	12/140	0.1892314494517255	0.7764409762555735	0	0	1.3688383739198744	2.2788207886266214	AR;MAML2;MAML1;MAZ;TAF4B;POLR2F;TBL1X;TAF5;RBPJ;TBX5;TAF4;TAF3
CCDC6	2138.34	0.414985	0.135252	3.06823	0.00215332	0.0235611		positive regulation of metabolic process (GO:0009893)	10/113	0.18989173327818645	0.7782484115023822	0	0	1.4172472872644204	2.3544746106463674	PER2;CAMK1D;SCD;FASN;UCP2;BEND3;CD36;HADH;OGT;ACACA
RAB34	601.253	3.03214	0.989372	3.06471	0.00217884	0.0237086		DNA-templated transcription, initiation (GO:0006352)	14/168	0.19251437395565002	0.7806688772570811	0	0	1.327587440097275	2.187312433129425	MAML2;MAML1;MAZ;RBPJ;TBX5;AR;TAF1D;TAF4B;POLR2F;POLR3H;TBL1X;TAF5;TAF4;TAF3
NBN	3100.11	0.615657	0.200882	3.06476	0.00217843	0.0237086		cellular response to interleukin-12 (GO:0071349)	5/48	0.1934340921115422	0.7806688772570811	0	0	1.6962209302325582	2.786583011941839	HSPA9;HNRNPDL;TCP1;TALDO1;MIF
NUP85	3640.68	0.49323	0.160993	3.06366	0.00218646	0.0237664		phosphatidic acid biosynthetic process (GO:0006654)	5/48	0.1934340921115422	0.7806688772570811	0	0	1.6962209302325582	2.786583011941839	AGPAT5;DGKD;PLA2G1B;LPCAT1;PLD6
ATAD5	2929.84	0.586182	0.191439	3.06198	0.00219878	0.0238625		regulation of protein metabolic process (GO:0051246)	5/48	0.1934340921115422	0.7806688772570811	0	0	1.6962209302325582	2.786583011941839	PM20D2;TRAF3;ODC1;NEDD4L;KLF4
DLL3	1288.24	0.953788	0.31156	3.06133	0.00220355	0.0239017		response to light stimulus (GO:0009416)	6/61	0.19647227112593485	0.7806688772570811	0	0	1.5915843343521217	2.589880097354237	DCT;GPR88;CIRBP;CRY1;ERCC8;MAP2K7
NOP14	2729.36	0.531268	0.173553	3.06112	0.00220509	0.0239059		response to lipid (GO:0033993)	10/114	0.1970646424894336	0.7806688772570811	0	0	1.4035444947209652	2.2796699089597814	PRDX3;CYP27B1;STAT5B;CITED1;SCD;NOCT;PELI1;CD36;LIAS;HNRNPA0
CHST2	1088.99	1.45295	0.474732	3.06057	0.0022092	0.0239378		amino acid import across plasma membrane (GO:0089718)	2023-03-24	0.1976328777494719	0.7806688772570811	0	0	2.083129039447292	3.377469023760885	SLC6A6;SLC7A5;SLC3A2
LYPLAL1-AS1	10.9767	1.2696	0.415303	3.05705	0.0022353	0.0241699		inner ear morphogenesis (GO:0042472)	2023-03-24	0.1976328777494719	0.7806688772570811	0	0	2.083129039447292	3.377469023760885	TBX1;TFAP2A;SIX1
SF1	3559.79	0.443919	0.145228	3.05671	0.00223779	0.0241841		iron-sulfur cluster assembly (GO:0016226)	2023-03-24	0.1976328777494719	0.7806688772570811	0	0	2.083129039447292	3.377469023760885	HSPA9;LYRM4;IBA57
SLC25A53	239.928	0.610469	0.199832	3.05491	0.00225131	0.0242853		positive regulation of neuron apoptotic process (GO:0043525)	2023-03-24	0.1976328777494719	0.7806688772570811	0	0	2.083129039447292	3.377469023760885	TFAP2A;ATF4;CDK5R1
CLN6	2478.67	0.559996	0.183315	3.05483	0.00225187	0.0242853		positive regulation of phospholipase activity (GO:0010518)	2023-03-24	0.1976328777494719	0.7806688772570811	0	0	2.083129039447292	3.377469023760885	AGTR1;PLCG1;FGF2
TBR1	6.93744	2.54575	0.833284	3.05508	0.00225	0.0242853		regulation of keratinocyte proliferation (GO:0010837)	2023-03-24	0.1976328777494719	0.7806688772570811	0	0	2.083129039447292	3.377469023760885	STXBP4;SRSF6;FGF10
RFPL3S	46.5992	1.18961	0.389495	3.05424	0.00225632	0.0243079		regulation of ruffle assembly (GO:1900027)	2023-03-24	0.1976328777494719	0.7806688772570811	0	0	2.083129039447292	3.377469023760885	KANK1;EVL;PFN2
SNORD29	80.1339	0.580691	0.190415	3.04961	0.00229137	0.024634		cyclic-nucleotide-mediated signaling (GO:0019935)	4/36	0.19833677355347454	0.7806688772570811	0	0	1.8230874316939891	2.9493704586918246	PDE2A;CD36;PDE7A;NUDT4
LDLRAD3	1758.23	0.513354	0.168386	3.04868	0.00229848	0.0246719		embryonic limb morphogenesis (GO:0030326)	4/36	0.19833677355347454	0.7806688772570811	0	0	1.8230874316939891	2.9493704586918246	TFAP2A;HDAC2;PTCH1;TBX5
LRRC4	320.379	1.39198	0.456552	3.0489	0.00229684	0.0246719		negative regulation of fat cell differentiation (GO:0045599)	4/36	0.19833677355347454	0.7806688772570811	0	0	1.8230874316939891	2.9493704586918246	E2F1;LRP3;SIRT1;RUNX1T1
LINC01234	393.424	1.5478	0.507682	3.04876	0.00229786	0.0246719		positive regulation of telomere maintenance via telomere lengthening (GO:1904358)	4/36	0.19833677355347454	0.7806688772570811	0	0	1.8230874316939891	2.9493704586918246	TCP1;NAF1;HNRNPA1;MAP2K7
COL28A1	33.502	1.62676	0.533662	3.04829	0.00230145	0.0246909		microtubule cytoskeleton organization involved in mitosis (GO:1902850)	11/128	0.20004213825616204	0.7806688772570811	0	0	1.3724724603845484	2.208620073992354	SUN2;CENPF;NUP85;PLK1;BCCIP;BIRC5;CENPM;PCNT;CENPP;SKA2;MAD2L1
TSKU	877.277	0.543334	0.178257	3.04803	0.00230346	0.0246996		cell part morphogenesis (GO:0032990)	2023-02-13	0.20172607249088653	0.7806688772570811	0	0	2.650605824417204	4.243207964190671	SUPV3L1;PACSIN2
HIST1H2AI	7749.58	0.723933	0.23753	3.04775	0.0023056	0.0247097		cellular biogenic amine metabolic process (GO:0006576)	2023-02-13	0.20172607249088653	0.7806688772570811	0	0	2.650605824417204	4.243207964190671	AMD1;ODC1
LRRC7	505.563	2.54083	0.834006	3.04653	0.00231496	0.0247474		central nervous system projection neuron axonogenesis (GO:0021952)	2023-02-13	0.20172607249088653	0.7806688772570811	0	0	2.650605824417204	4.243207964190671	EPHA4;TSKU
MRPL45	1594.96	0.732359	0.240395	3.04648	0.00231537	0.0247474		chromatin organization involved in regulation of transcription (GO:0034401)	2023-02-13	0.20172607249088653	0.7806688772570811	0	0	2.650605824417204	4.243207964190671	CHEK1;ARID1B
MBNL1-AS1	71.5573	0.562254	0.184561	3.04644	0.00231569	0.0247474		dermatan sulfate metabolic process (GO:0030205)	2023-02-13	0.20172607249088653	0.7806688772570811	0	0	2.650605824417204	4.243207964190671	DSE;UST
GATAD2A	4102.36	0.354732	0.116467	3.04577	0.00232084	0.0247662		embryonic appendage morphogenesis (GO:0035113)	2023-02-13	0.20172607249088653	0.7806688772570811	0	0	2.650605824417204	4.243207964190671	PTCH1;TBX5
POLR3K	640.803	0.685118	0.225013	3.04479	0.00232846	0.0248256		embryonic hemopoiesis (GO:0035162)	2023-02-13	0.20172607249088653	0.7806688772570811	0	0	2.650605824417204	4.243207964190671	TAL1;ATF4
UBN1	2796.59	0.289848	0.0952584	3.04275	0.00234427	0.0249426		kinetochore organization (GO:0051383)	2023-02-13	0.20172607249088653	0.7806688772570811	0	0	2.650605824417204	4.243207964190671	CDT1;CENPF
NDUFA6	2582.83	0.676578	0.222352	3.04282	0.00234372	0.0249426		mitochondrial outer membrane permeabilization (GO:0097345)	2023-02-13	0.20172607249088653	0.7806688772570811	0	0	2.650605824417204	4.243207964190671	PMAIP1;VDAC2
FLJ32255	5.1178	4.40813	1.44943	3.04128	0.00235574	0.0250259		mitotic DNA integrity checkpoint signaling (GO:0044774)	2023-02-13	0.20172607249088653	0.7806688772570811	0	0	2.650605824417204	4.243207964190671	SETMAR;NAE1
MIR1304	137.058	0.827788	0.27239	3.03898	0.00237381	0.0251356		muscle tissue development (GO:0060537)	2023-02-13	0.20172607249088653	0.7806688772570811	0	0	2.650605824417204	4.243207964190671	PTCH1;PGM5
WDR77	3344.86	0.547536	0.18022	3.03815	0.00238034	0.0251782		myelination in peripheral nervous system (GO:0022011)	2023-02-13	0.20172607249088653	0.7806688772570811	0	0	2.650605824417204	4.243207964190671	ARHGEF10;PARD3
ADAM11	1112.85	1.13085	0.372267	3.03775	0.0023835	0.0251782		negative regulation of cell morphogenesis involved in differentiation (GO:0010771)	2023-02-13	0.20172607249088653	0.7806688772570811	0	0	2.650605824417204	4.243207964190671	KANK1;FBLN1
ALDH7A1	2538.04	0.573414	0.188923	3.03517	0.00240403	0.0253691		negative regulation of cellular senescence (GO:2000773)	2023-02-13	0.20172607249088653	0.7806688772570811	0	0	2.650605824417204	4.243207964190671	SIRT1;TERF2
SLC17A9	38.725	2.15618	0.710458	3.03492	0.00240603	0.0253709		negative regulation of chromatin organization (GO:1905268)	2023-02-13	0.20172607249088653	0.7806688772570811	0	0	2.650605824417204	4.243207964190671	HMGA1;ASF1A
ACTA2-AS1	88.0303	0.923264	0.304222	3.03484	0.00240666	0.0253709		negative regulation of chromatin silencing (GO:0031936)	2023-02-13	0.20172607249088653	0.7806688772570811	0	0	2.650605824417204	4.243207964190671	HMGA1;ASF1A
PLEKHO1	2348.49	0.493575	0.162763	3.03248	0.00242553	0.0255156		negative regulation of gene silencing (GO:0060969)	2023-02-13	0.20172607249088653	0.7806688772570811	0	0	2.650605824417204	4.243207964190671	HMGA1;ASF1A
PTPRS	11337.7	0.53148	0.175332	3.03127	0.00243524	0.0255156		negative regulation of gluconeogenesis (GO:0045721)	2023-02-13	0.20172607249088653	0.7806688772570811	0	0	2.650605824417204	4.243207964190671	CRY1;SOGA1
ZNF286B	733.127	0.924262	0.304838	3.03198	0.00242956	0.0255156		negative regulation of hydrogen peroxide-induced cell death (GO:1903206)	2023-02-13	0.20172607249088653	0.7806688772570811	0	0	2.650605824417204	4.243207964190671	PYCR1;TXN
EIF1AX	5172.15	0.4422	0.145917	3.03048	0.00244165	0.0255697		negative regulation of intrinsic apoptotic signaling pathway in response to DNA damage by p53 class mediator (GO:1902166)	2023-02-13	0.20172607249088653	0.7806688772570811	0	0	2.650605824417204	4.243207964190671	MIF;SIRT1
CYP27B1	164.866	1.33112	0.43939	3.02947	0.00244981	0.0256061		negative regulation of macromolecule biosynthetic process (GO:0010558)	2023-02-13	0.20172607249088653	0.7806688772570811	0	0	2.650605824417204	4.243207964190671	AR;HDAC2
MAPKAPK5-AS1	828.056	0.486941	0.160861	3.02709	0.00246919	0.0257796		negative regulation of substrate adhesion-dependent cell spreading (GO:1900025)	2023-02-13	0.20172607249088653	0.7806688772570811	0	0	2.650605824417204	4.243207964190671	KANK1;FBLN1
DIMT1	1291.1	0.594349	0.196392	3.02634	0.00247534	0.0258307		pentose-phosphate shunt (GO:0006098)	2023-02-13	0.20172607249088653	0.7806688772570811	0	0	2.650605824417204	4.243207964190671	TALDO1;TKT
PTCH1	2122.48	0.79269	0.262002	3.02551	0.00248213	0.025874		polyamine metabolic process (GO:0006595)	2023-02-13	0.20172607249088653	0.7806688772570811	0	0	2.650605824417204	4.243207964190671	AMD1;ODC1
RBM17	2736.52	0.376612	0.12457	3.02328	0.00250049	0.0260142		positive regulation of cellular carbohydrate metabolic process (GO:0010676)	2023-02-13	0.20172607249088653	0.7806688772570811	0	0	2.650605824417204	4.243207964190671	IRS1;PMAIP1
APBB2	1783.37	0.751997	0.248797	3.02253	0.00250667	0.0260522		positive regulation of protein acetylation (GO:1901985)	2023-02-13	0.20172607249088653	0.7806688772570811	0	0	2.650605824417204	4.243207964190671	CEP295;DIP2B
WHSC1	12217.7	0.483683	0.160062	3.02184	0.0025124	0.026077		pseudouridine synthesis (GO:0001522)	2023-02-13	0.20172607249088653	0.7806688772570811	0	0	2.650605824417204	4.243207964190671	DKC1;PUS7
GOLM1	4526.49	0.510617	0.169023	3.02099	0.00251952	0.0261331		regulation of cell aging (GO:0090342)	2023-02-13	0.20172607249088653	0.7806688772570811	0	0	2.650605824417204	4.243207964190671	RSL1D1;MIF
ARHGAP19	1413.02	0.510526	0.169102	3.01904	0.00253577	0.0262487		regulation of chemokine (C-X-C motif) ligand 2 production (GO:2000341)	2023-02-13	0.20172607249088653	0.7806688772570811	0	0	2.650605824417204	4.243207964190671	HMGB1;KLF4
GDF6	498.297	3.34832	1.10987	3.01686	0.00255404	0.0264246		regulation of protein acetylation (GO:1901983)	2023-02-13	0.20172607249088653	0.7806688772570811	0	0	2.650605824417204	4.243207964190671	CEP295;SIRT1
PCF11	4159.89	0.382206	0.126723	3.01608	0.00256067	0.0264534		regulation of tube diameter (GO:0035296)	2023-02-13	0.20172607249088653	0.7806688772570811	0	0	2.650605824417204	4.243207964190671	GCLC;AGTR1
CIRBP	10242.2	0.562038	0.186385	3.01547	0.00256585	0.0264539		tRNA 5'-leader removal (GO:0001682)	2023-02-13	0.20172607249088653	0.7806688772570811	0	0	2.650605824417204	4.243207964190671	POP1;RPP30
SMARCB1	3295.86	0.417773	0.138542	3.0155	0.00256558	0.0264539		vascular process in circulatory system (GO:0003018)	2023-02-13	0.20172607249088653	0.7806688772570811	0	0	2.650605824417204	4.243207964190671	GCLC;AGTR1
BTBD7	2349.66	0.355721	0.117951	3.01583	0.0025628	0.0264539		response to hydrogen peroxide (GO:0042542)	5/49	0.20490768902876233	0.7921158590074754	0	0	1.6575816761363635	2.6275913432200424	PRDX3;NET1;RPS3;ECT2;SIRT1
SCN4A	3.6339	4.45073	1.4762	3.01499	0.00256988	0.0264748		fibroblast growth factor receptor signaling pathway (GO:0008543)	7/75	0.20584242868401545	0.7948615484952003	0	0	1.50199070238424	2.3741130606796577	CEP57;FGF8;HNRNPH1;POLR2F;HNRNPA1;FGF2;FGF10
USP49	1083.63	0.517612	0.171703	3.01458	0.00257337	0.0264784		positive regulation of cytokinesis (GO:0032467)	4/37	0.21194012478272287	0.8165416092065866	0	0	1.7677477349608497	2.7425748298982042	CENPV;CSPP1;ECT2;SSTR5
GLYR1	3026.47	0.313813	0.104126	3.01378	0.00258013	0.0265215		regulation of erythrocyte differentiation (GO:0045646)	4/37	0.21194012478272287	0.8165416092065866	0	0	1.7677477349608497	2.7425748298982042	HSPA9;STAT5B;LDB1;TAL1
ANKRD16	485.531	0.394766	0.131005	3.01337	0.0025836	0.026544		regulation of type I interferon production (GO:0032479)	8/89	0.21214862481504085	0.8165416092065866	0	0	1.4411864226534026	2.234513703448849	XRCC6;DHX33;TRAF3;G3BP1;POLR2F;POLR3H;POLR3K;PQBP1
VHLL	16.2438	1.3284	0.44129	3.01026	0.0026102	0.0267906		negative regulation of actin filament polymerization (GO:0030837)	2023-03-25	0.21462251357283318	0.8218451358779552	0	0	1.9883349879449723	3.0597980995145346	KANK1;KANK4;PFN2
ALG9	1732.58	0.532849	0.177055	3.00951	0.00261673	0.0268443		negative regulation of ion transport (GO:0043271)	2023-03-25	0.21462251357283318	0.8218451358779552	0	0	1.9883349879449723	3.0597980995145346	HRH3;WNK2;ADRA2A
NOB1	1152.29	0.85522	0.284287	3.0083	0.00262715	0.0269337		positive regulation of vascular endothelial growth factor production (GO:0010575)	2023-03-25	0.21462251357283318	0.8218451358779552	0	0	1.9883349879449723	3.0597980995145346	BRCA1;SULF2;ATF4
AKAP1	4561.36	0.676365	0.2249	3.00741	0.00263485	0.026963		response to hexose (GO:0009746)	2023-03-25	0.21462251357283318	0.8218451358779552	0	0	1.9883349879449723	3.0597980995145346	NEUROD1;EIF2B3;ZBED3
ST6GALNAC6	1550.17	0.446112	0.148335	3.00747	0.00263428	0.026963		cellular response to growth factor stimulus (GO:0071363)	13/158	0.21615947159250945	0.8218451358779552	0	0	1.3088809368900456	2.004863780134098	TBX1;DLX1;STAT5B;EGR3;DLX5;PDE2A;KLF4;CRKL;EEF1A1;DLL4;RPS6KB1;RAPGEF1;PLCG1
PCDH11Y	7.92252	4.25604	1.41514	3.00749	0.00263412	0.026963		phosphatidic acid metabolic process (GO:0046473)	5/50	0.21659961583288234	0.8218451358779552	0	0	1.6206597222222223	2.4791308234232496	AGPAT5;DGKD;PLA2G1B;LPCAT1;PLD6
ZNF462	4279.62	0.630813	0.209793	3.00683	0.00263985	0.0270008		regulation of insulin secretion (GO:0050796)	9/104	0.22450135068731666	0.8218451358779552	0	0	1.3824451410658307	2.0651982380202787	NEUROD1;PER2;MIDN;IRS1;STXBP4;LRP5;HADH;ADRA2A;SSTR5
SNORD101	87.149	0.734453	0.244324	3.00606	0.00264658	0.0270429		positive regulation of protein modification by small protein conjugation or removal (GO:1903322)	7/77	0.22463414293001727	0.8218451358779552	0	0	1.4589201877934272	2.1785795937891375	AMER1;PAXIP1;DCUN1D4;CRY1;BRCA1;GNL3;PIAS1
UBE2D3	10316.6	0.320511	0.106651	3.00522	0.00265392	0.0270642		positive regulation of type I interferon production (GO:0032481)	7/77	0.22463414293001727	0.8218451358779552	0	0	1.4589201877934272	2.1785795937891375	XRCC6;DHX33;G3BP1;POLR2F;POLR3H;POLR3K;PQBP1
PDE7A	2616.69	0.465957	0.155102	3.0042	0.00266282	0.0271415		histone exchange (GO:0043486)	4/38	0.22579384149170784	0.8218451358779552	0	0	1.7156633145061304	2.553135026747801	NPM1;MIS18A;CENPM;CENPP
PIAS1	1480.85	0.424962	0.141467	3.00397	0.00266479	0.0271482		mRNA destabilization (GO:0061157)	4/38	0.22579384149170784	0.8218451358779552	0	0	1.7156633145061304	2.553135026747801	YTHDF1;CNOT1;METTL16;MEX3D
CTU2	728.239	0.643819	0.214456	3.00211	0.00268119	0.0272346		negative regulation of TOR signaling (GO:0032007)	4/38	0.22579384149170784	0.8218451358779552	0	0	1.7156633145061304	2.553135026747801	NPRL3;DDIT4;ITFG2;SIRT1
ANGPTL2	675.574	1.25543	0.418438	3.00029	0.00269724	0.0273841		response to estradiol (GO:0032355)	4/38	0.22579384149170784	0.8218451358779552	0	0	1.7156633145061304	2.553135026747801	STAT5B;SSTR2;POU4F2;CCDC62
SMC3	8726.07	0.541474	0.180513	2.99964	0.00270295	0.0274285		spliceosomal snRNP assembly (GO:0000387)	4/38	0.22579384149170784	0.8218451358779552	0	0	1.7156633145061304	2.553135026747801	PRMT5;PRMT7;GEMIN5;WDR77
SNX5	3151.7	0.50697	0.169036	2.99919	0.00270702	0.0274478		tRNA aminoacylation (GO:0043039)	4/38	0.22579384149170784	0.8218451358779552	0	0	1.7156633145061304	2.553135026747801	PPA1;QRSL1;EEF1E1;FARSB
KDM2B	2630.5	0.404617	0.134916	2.99904	0.00270836	0.0274478		aorta development (GO:0035904)	2023-02-14	0.22592040003527364	0.8218451358779552	0	0	2.429592101844635	3.6141945280814727	TBX1;PDE2A
LMX1A	5.69311	3.33959	1.11358	2.99898	0.00270884	0.0274478		bone morphogenesis (GO:0060349)	2023-02-14	0.22592040003527364	0.8218451358779552	0	0	2.429592101844635	3.6141945280814727	TFAP2A;LRP5
AKNAD1	49.7127	2.40995	0.803783	2.99826	0.00271522	0.0274585		branching involved in blood vessel morphogenesis (GO:0001569)	2023-02-14	0.22592040003527364	0.8218451358779552	0	0	2.429592101844635	3.6141945280814727	DLL4;NRARP
KCNG1	1800.5	1.99218	0.664406	2.99844	0.00271364	0.0274585		cardiac left ventricle morphogenesis (GO:0003214)	2023-02-14	0.22592040003527364	0.8218451358779552	0	0	2.429592101844635	3.6141945280814727	RBPJ;TBX5
FKBP7	1118.01	0.509658	0.170036	2.99736	0.00272327	0.0275264		cGMP-mediated signaling (GO:0019934)	2023-02-14	0.22592040003527364	0.8218451358779552	0	0	2.429592101844635	3.6141945280814727	PDE2A;CD36
FGF8	7.85465	1.55681	0.519486	2.99682	0.00272808	0.0275497		cytoplasmic sequestering of transcription factor (GO:0042994)	2023-02-14	0.22592040003527364	0.8218451358779552	0	0	2.429592101844635	3.6141945280814727	SUFU;KEAP1
EID3	137.447	0.788842	0.263304	2.99594	0.002736	0.0276145		dicarboxylic acid catabolic process (GO:0043649)	2023-02-14	0.22592040003527364	0.8218451358779552	0	0	2.429592101844635	3.6141945280814727	PM20D2;GOT2
HLTF	9390.22	0.554126	0.185027	2.99484	0.00274591	0.0276874		heterochromatin organization (GO:0070828)	2023-02-14	0.22592040003527364	0.8218451358779552	0	0	2.429592101844635	3.6141945280814727	POLE3;SIRT1
NPIPB3	40.9151	0.731431	0.244245	2.99467	0.00274743	0.0276892		histone H3-K4 trimethylation (GO:0080182)	2023-02-14	0.22592040003527364	0.8218451358779552	0	0	2.429592101844635	3.6141945280814727	BEND3;OGT
UXS1	1282.07	0.433024	0.144656	2.99348	0.00275815	0.0277631		intestinal absorption (GO:0050892)	2023-02-14	0.22592040003527364	0.8218451358779552	0	0	2.429592101844635	3.6141945280814727	CD36;ADRA2A
IER5L	745.375	0.800323	0.267461	2.99229	0.00276889	0.0278239		myeloid dendritic cell activation (GO:0001773)	2023-02-14	0.22592040003527364	0.8218451358779552	0	0	2.429592101844635	3.6141945280814727	HMGB1;DHRS2
MAZ	9800.98	0.472917	0.158085	2.99154	0.00277578	0.0278795		negative regulation of cell migration involved in sprouting angiogenesis (GO:0090051)	2023-02-14	0.22592040003527364	0.8218451358779552	0	0	2.429592101844635	3.6141945280814727	DLL4;KLF4
AGPAT5	6083.49	0.538183	0.179914	2.99133	0.00277764	0.0278846		negative regulation of DNA damage response, signal transduction by p53 class mediator (GO:0043518)	2023-02-14	0.22592040003527364	0.8218451358779552	0	0	2.429592101844635	3.6141945280814727	MIF;SIRT1
SNORD126	21.4896	0.625176	0.20903	2.99084	0.00278207	0.0278884		negative regulation of DNA-templated transcription, elongation (GO:0032785)	2023-02-14	0.22592040003527364	0.8218451358779552	0	0	2.429592101844635	3.6141945280814727	TCERG1;NELFA
PRDX3	5386.87	0.510019	0.170517	2.99101	0.00278053	0.0278884		negative regulation of fibroblast growth factor receptor signaling pathway (GO:0040037)	2023-02-14	0.22592040003527364	0.8218451358779552	0	0	2.429592101844635	3.6141945280814727	FGF2;SULF2
NETO2	4824.8	0.60553	0.202533	2.98978	0.0027918	0.0279056		negative regulation of mRNA splicing, via spliceosome (GO:0048025)	2023-02-14	0.22592040003527364	0.8218451358779552	0	0	2.429592101844635	3.6141945280814727	SRSF6;RBMX
SKIV2L2	5492.87	0.381227	0.12751	2.98979	0.00279172	0.0279056		nuclear membrane disassembly (GO:0051081)	2023-02-14	0.22592040003527364	0.8218451358779552	0	0	2.429592101844635	3.6141945280814727	PLK1;VRK1
CIPC	1406.82	0.411024	0.137444	2.99049	0.00278529	0.0279056		nucleoside phosphate catabolic process (GO:1901292)	2023-02-14	0.22592040003527364	0.8218451358779552	0	0	2.429592101844635	3.6141945280814727	DCTPP1;SMPDL3A
LCT	9.56695	1.29981	0.43491	2.98868	0.00280182	0.0279104		nucleoside triphosphate metabolic process (GO:0009141)	2023-02-14	0.22592040003527364	0.8218451358779552	0	0	2.429592101844635	3.6141945280814727	DCTPP1;SMPDL3A
JPH1	547.641	1.36007	0.455034	2.98895	0.00279934	0.0279104		positive regulation of brown fat cell differentiation (GO:0090336)	2023-02-14	0.22592040003527364	0.8218451358779552	0	0	2.429592101844635	3.6141945280814727	PIM1;SIX1
ARHGEF17	1876.67	0.547356	0.183164	2.98834	0.00280501	0.0279282		positive regulation of glycogen biosynthetic process (GO:0045725)	2023-02-14	0.22592040003527364	0.8218451358779552	0	0	2.429592101844635	3.6141945280814727	DYRK2;IRS1
FLJ20021	90.8206	0.894165	0.299542	2.98511	0.00283476	0.0282108		positive regulation of sodium ion transmembrane transporter activity (GO:2000651)	2023-02-14	0.22592040003527364	0.8218451358779552	0	0	2.429592101844635	3.6141945280814727	TESC;WNK2
C11orf54	798.044	0.670797	0.224884	2.98286	0.0028557	0.0283645		protein modification by small protein conjugation or removal (GO:0070647)	2023-02-14	0.22592040003527364	0.8218451358779552	0	0	2.429592101844635	3.6141945280814727	DESI1;NAE1
PLAC8L1	38.5903	0.894011	0.29974	2.98262	0.00285792	0.0283728		regulation of DNA methylation-dependent heterochromatin assembly (GO:0090308)	2023-02-14	0.22592040003527364	0.8218451358779552	0	0	2.429592101844635	3.6141945280814727	ATF7IP;TET1
LOC100506083	105.039	0.952301	0.319303	2.98244	0.00285959	0.0283757		regulation of fatty acid beta-oxidation (GO:0031998)	2023-02-14	0.22592040003527364	0.8218451358779552	0	0	2.429592101844635	3.6141945280814727	IRS1;TYSND1
MAP2K2	3524.69	0.50747	0.170173	2.98208	0.00286293	0.0283889		regulation of intrinsic apoptotic signaling pathway in response to DNA damage by p53 class mediator (GO:1902165)	2023-02-14	0.22592040003527364	0.8218451358779552	0	0	2.429592101844635	3.6141945280814727	MIF;SIRT1
C11orf1	404.107	0.560653	0.188116	2.98036	0.00287907	0.0285025		regulation of macrophage cytokine production (GO:0010935)	2023-02-14	0.22592040003527364	0.8218451358779552	0	0	2.429592101844635	3.6141945280814727	SEMA7A;SIRT1
PIF1	968.612	0.594044	0.19936	2.97975	0.00288482	0.0285163		regulation of response to interferon-gamma (GO:0060330)	2023-02-14	0.22592040003527364	0.8218451358779552	0	0	2.429592101844635	3.6141945280814727	SOCS1;PIAS1
SSTR5	8.78414	3.81628	1.28118	2.97873	0.00289443	0.0285566		regulation of retinoic acid receptor signaling pathway (GO:0048385)	2023-02-14	0.22592040003527364	0.8218451358779552	0	0	2.429592101844635	3.6141945280814727	CTBP2;CNOT1
LOC100507194	459.789	2.03184	0.682093	2.97883	0.00289347	0.0285566		synaptic membrane adhesion (GO:0099560)	2023-02-14	0.22592040003527364	0.8218451358779552	0	0	2.429592101844635	3.6141945280814727	PTPRS;LRRC4
MIR548T	2.40669	2.38791	0.801708	2.97853	0.00289639	0.0285622		blood circulation (GO:0008015)	5/51	0.2284928425744728	0.8218451358779552	0	0	1.5853430706521738	2.340363330557031	DLL4;UTS2R;GCLC;AGTR1;SGCZ
DUS2	675.556	0.43739	0.146896	2.97754	0.0029057	0.0286403		positive regulation of actin filament bundle assembly (GO:0032233)	5/51	0.2284928425744728	0.8218451358779552	0	0	1.5853430706521738	2.340363330557031	ARHGEF10;RGCC;EVL;NF2;PFN2
SCARNA20	25.0818	0.776842	0.260937	2.97712	0.00290969	0.0286522		positive regulation of fat cell differentiation (GO:0045600)	5/51	0.2284928425744728	0.8218451358779552	0	0	1.5853430706521738	2.340363330557031	NOCT;CARM1;PIM1;LRP5;SIX1
E2F1	4610.21	0.553666	0.185985	2.97693	0.00291148	0.0286562		positive regulation of supramolecular fiber organization (GO:1902905)	8/91	0.22956644883035807	0.8218451358779552	0	0	1.406308082761744	2.0694705952444488	FCHSD2;RPS3;DRG1;KATNB1;PDXP;EVL;PFN2;CDK5R1
COL6A3	682.317	2.51829	0.846097	2.97637	0.00291687	0.0286819		chaperone cofactor-dependent protein refolding (GO:0051085)	2023-03-26	0.23190429407959687	0.8218451358779552	0	0	1.9017838974428543	2.7793250262629203	HSPA9;ST13;PTGES3
EVPLL	1.90634	2.67042	0.897184	2.97645	0.00291608	0.0286819		clathrin-dependent endocytosis (GO:0072583)	2023-03-26	0.23190429407959687	0.8218451358779552	0	0	1.9017838974428543	2.7793250262629203	FCHSD2;ITSN1;DLL1
DIP2B	5976.22	0.436679	0.146749	2.97569	0.00292326	0.0287173		glial cell development (GO:0021782)	2023-03-26	0.23190429407959687	0.8218451358779552	0	0	1.9017838974428543	2.7793250262629203	PRDM8;EIF2B3;DLL1
DOC2A	607.321	1.05434	0.354363	2.97531	0.00292696	0.02874		mRNA polyadenylation (GO:0006378)	2023-03-26	0.23190429407959687	0.8218451358779552	0	0	1.9017838974428543	2.7793250262629203	PCF11;PABPC1;MTPAP
HILPDA	1159.53	0.539173	0.181256	2.97466	0.00293316	0.0287871		negative regulation of proteolysis involved in cellular protein catabolic process (GO:1903051)	2023-03-26	0.23190429407959687	0.8218451358779552	0	0	1.9017838974428543	2.7793250262629203	RPL5;EPHA4;HIPK2
SSTR2	2185.62	2.08802	0.702052	2.97416	0.00293789	0.0288112		positive regulation of protein insertion into mitochondrial membrane involved in apoptotic signaling pathway (GO:1900740)	2023-03-26	0.23190429407959687	0.8218451358779552	0	0	1.9017838974428543	2.7793250262629203	E2F1;PMAIP1;BID
AEBP2	1372.76	0.362828	0.122101	2.97154	0.00296311	0.0289983		regulation of myelination (GO:0031641)	2023-03-26	0.23190429407959687	0.8218451358779552	0	0	1.9017838974428543	2.7793250262629203	NKX6-2;PARD3;JAM2
USP2	80.6532	1.29384	0.435453	2.97124	0.00296598	0.0290126		regulation of protein insertion into mitochondrial membrane involved in apoptotic signaling pathway (GO:1900739)	2023-03-26	0.23190429407959687	0.8218451358779552	0	0	1.9017838974428543	2.7793250262629203	E2F1;PMAIP1;BID
CSDC2	217.142	0.952491	0.320633	2.97065	0.00297167	0.0290406		RNA polyadenylation (GO:0043631)	2023-03-26	0.23190429407959687	0.8218451358779552	0	0	1.9017838974428543	2.7793250262629203	PCF11;PABPC1;MTPAP
LINC00574	46.3799	1.50093	0.505289	2.97043	0.00297379	0.0290477		nucleotide-excision repair (GO:0006289)	9/105	0.23269888026917684	0.8218451358779552	0	0	1.367971199059561	1.994515716111112	POLB;USP7;USP45;POLR2F;ERCC8;TCEA1;LIG3;SIRT1;RBX1
MIR3918	4.95352	1.48941	0.50181	2.96807	0.00299675	0.0291889		positive regulation of DNA-binding transcription factor activity (GO:0051091)	19/246	0.23455062831758233	0.8218451358779552	0	0	1.2223173337230584	1.7724625829021712	NPM1;SMARCB1;CAMK1D;PLA2G1B;SRF;RTKN2;PPRC1;SMARCA4;HIPK2;PRDX3;NEUROD1;AR;RGCC;DHX33;ZIC2;RPS3;CD36;TAB1;TCF3
MIR4480	4.43041	1.54803	0.521719	2.96716	0.00300562	0.0292477		defense response to virus (GO:0051607)	11/133	0.23558181212260476	0.8218451358779552	0	0	1.3158697274622333	1.9023489546299843	IFITM1;CNOT7;NDUFAF4;DDIT4;G3BP1;IFIT5;PMAIP1;SAMHD1;ABCE1;PQBP1;AKAP1
LINC00051	6.69136	2.98605	1.00642	2.967	0.00300721	0.0292494		mitotic G1 DNA damage checkpoint signaling (GO:0031571)	6/65	0.23816081050991456	0.8218451358779552	0	0	1.4833622666012907	2.1283417663301205	CNOT6;CNOT7;RGCC;CNOT1;CARM1;E2F1
SOCS1	31.4979	1.26535	0.426591	2.96618	0.00301522	0.0292996		positive regulation of cellular component biogenesis (GO:0044089)	8/92	0.23846076026737684	0.8218451358779552	0	0	1.38949174031398	1.9919065920933925	CDT1;RGCC;TAL1;VPS4A;RPS3;BID;SPIDR;PFN2
VPS9D1-AS1	124.37	1.591	0.536473	2.96567	0.00302025	0.0293209		regulation of lipid metabolic process (GO:0019216)	8/92	0.23846076026737684	0.8218451358779552	0	0	1.38949174031398	1.9919065920933925	NFYB;SCD;CARM1;FASN;TBL1X;CCDC3;ACACA;FDFT1
CHAF1A	3738.64	0.543864	0.183509	2.96368	0.00303983	0.0294832		negative regulation of cellular metabolic process (GO:0031324)	4/39	0.23986979889479368	0.8218451358779552	0	0	1.6665551466488235	2.3792724665320795	TFAP2A;ANKRD13B;TRAP1;BRCA1
RCN3	237.902	1.42984	0.482525	2.96324	0.0030442	0.0295117		positive regulation of intracellular transport (GO:0032388)	4/39	0.23986979889479368	0.8218451358779552	0	0	1.6665551466488235	2.3792724665320795	CEP131;ZFAND1;PCNT;OAZ1
VTCN1	19.0747	1.58755	0.535856	2.96264	0.00305017	0.0295267		regulation of nitric-oxide synthase activity (GO:0050999)	4/39	0.23986979889479368	0.8218451358779552	0	0	1.6665551466488235	2.3792724665320795	DHFR;SCARB1;NPR3;TERF2
FUBP1	10849.8	0.383484	0.129483	2.96166	0.00305984	0.0295661		regulation of peptidyl-threonine phosphorylation (GO:0010799)	4/39	0.23986979889479368	0.8218451358779552	0	0	1.6665551466488235	2.3792724665320795	PARD3;PLK1;DDIT4;UBE2K
NSMAF	1921.73	0.45951	0.15518	2.96114	0.003065	0.0295784		positive regulation of developmental growth (GO:0048639)	5/52	0.24057020115922365	0.8218451358779552	0	0	1.5515292553191489	2.2105309660667474	RNF157;SEMA7A;NEDD4L;DLL1;POU4F2
MORF4L2-AS1	100.578	0.684214	0.23113	2.9603	0.00307344	0.0296419		regulation of intrinsic apoptotic signaling pathway (GO:2001242)	5/52	0.24057020115922365	0.8218451358779552	0	0	1.5515292553191489	2.2105309660667474	RTKN2;SIAH1;PMAIP1;BID;HERPUD1
GNL3	6835.39	0.575491	0.194431	2.95987	0.00307765	0.0296686		sprouting angiogenesis (GO:0002040)	5/52	0.24057020115922365	0.8218451358779552	0	0	1.5515292553191489	2.2105309660667474	EGR3;SRF;NRARP;FGF2;DLL1
ANAPC15	764.188	0.485391	0.164017	2.95939	0.00308244	0.029687		protein localization to nucleus (GO:0034504)	9/106	0.24100337056655768	0.8218451358779552	0	0	1.3537956888472353	1.9263759398153717	SIX4;NUP85;CSE1L;PLK1;PINX1;FAM53B;SIX1;TAF3;IPO5
NKX3-2	5.48217	3.1455	1.06372	2.95708	0.00310571	0.029851		positive regulation of intracellular protein transport (GO:0090316)	12/148	0.24293384986681926	0.8218451358779552	0	0	1.287763966544984	1.8221423516306916	USP36;C2CD5;UBE2D3;CEP131;E2F1;PMAIP1;ZFAND1;ECT2;BID;PCNT;OAZ1;IPO5
NPNT	77.3894	3.22232	1.08972	2.95702	0.00310633	0.029851		camera-type eye development (GO:0043010)	2023-03-27	0.24942458600844467	0.8218451358779552	0	0	1.8224453978159125	2.530645255495873	FBN2;LAMA1;TSKU
HSPA9	21595.4	0.605341	0.204968	2.95335	0.0031435	0.0300506		mitotic chromosome condensation (GO:0007076)	2023-03-27	0.24942458600844467	0.8218451358779552	0	0	1.8224453978159125	2.530645255495873	SET;PLK1;MCPH1
TRAF3	1761.74	0.54908	0.185891	2.95378	0.00313909	0.0300506		negative regulation of plasma membrane bounded cell projection assembly (GO:0120033)	2023-03-27	0.24942458600844467	0.8218451358779552	0	0	1.8224453978159125	2.530645255495873	KANK1;EVL;PFN2
HIST1H3H	7825.41	0.79496	0.269105	2.95409	0.00313592	0.0300506		protein export from nucleus (GO:0006611)	2023-03-27	0.24942458600844467	0.8218451358779552	0	0	1.8224453978159125	2.530645255495873	DESI1;CSE1L;XPO5
ADPRHL1	113.978	0.964267	0.326433	2.95396	0.00313729	0.0300506		regulation of transcription elongation from RNA polymerase II promoter (GO:0034243)	2023-03-27	0.24942458600844467	0.8218451358779552	0	0	1.8224453978159125	2.530645255495873	TCERG1;LDB1;NELFA
SLC16A10	427.531	1.16013	0.392703	2.95421	0.00313471	0.0300506		regulation of vascular endothelial growth factor production (GO:0010574)	2023-03-27	0.24942458600844467	0.8218451358779552	0	0	1.8224453978159125	2.530645255495873	BRCA1;SULF2;ATF4
SOX2	34.0909	2.70674	0.916663	2.95282	0.00314888	0.030088		regulation of vasculature development (GO:1901342)	2023-03-27	0.24942458600844467	0.8218451358779552	0	0	1.8224453978159125	2.530645255495873	VASH2;PROK2;FGF2
ANKRD13B	2252.17	0.508177	0.172122	2.95242	0.00315298	0.0301132		androgen receptor signaling pathway (GO:0030521)	2023-02-15	0.25030320435418135	0.8218451358779552	0	0	2.2425804904370765	3.1061584955759094	DDX17;AR
PCGF1	1193.71	0.518888	0.175784	2.95184	0.00315882	0.0301411		cellular response to arsenic-containing substance (GO:0071243)	2023-02-15	0.25030320435418135	0.8218451358779552	0	0	2.2425804904370765	3.1061584955759094	ZFAND1;HNRNPA1
LINC01441	3.34733	4.0369	1.36754	2.95194	0.00315784	0.0301411		dermatan sulfate proteoglycan biosynthetic process (GO:0050651)	2023-02-15	0.25030320435418135	0.8218451358779552	0	0	2.2425804904370765	3.1061584955759094	DSE;UST
PAX6	20.9159	3.47915	1.17899	2.95095	0.00316797	0.0302004		GTP metabolic process (GO:0046039)	2023-02-15	0.25030320435418135	0.8218451358779552	0	0	2.2425804904370765	3.1061584955759094	IMPDH2;GTPBP1
LAYN	951.479	1.60397	0.543645	2.9504	0.00317366	0.0302323		icosanoid biosynthetic process (GO:0046456)	2023-02-15	0.25030320435418135	0.8218451358779552	0	0	2.2425804904370765	3.1061584955759094	PLA2G1B;FADS1
TEF	719.06	0.59996	0.203359	2.95024	0.00317524	0.0302323		integrated stress response signaling (GO:0140467)	2023-02-15	0.25030320435418135	0.8218451358779552	0	0	2.2425804904370765	3.1061584955759094	HERPUD1;ATF4
RBX1	2011.61	0.438913	0.148853	2.94863	0.00319186	0.030319		myoblast differentiation (GO:0045445)	2023-02-15	0.25030320435418135	0.8218451358779552	0	0	2.2425804904370765	3.1061584955759094	DDX17;HINFP
AMER1	1989.44	0.586507	0.198945	2.94809	0.00319742	0.0303409		negative regulation of androgen receptor signaling pathway (GO:0060766)	2023-02-15	0.25030320435418135	0.8218451358779552	0	0	2.2425804904370765	3.1061584955759094	SIRT1;SMARCA4
DISC1FP1	26.7538	2.52082	0.855445	2.9468	0.00321083	0.0304262		negative regulation of mRNA processing (GO:0050686)	2023-02-15	0.25030320435418135	0.8218451358779552	0	0	2.2425804904370765	3.1061584955759094	SRSF6;RBMX
CDK5RAP1	1266.08	0.322336	0.109375	2.94708	0.00320789	0.0304262		negative regulation of ubiquitin-protein transferase activity (GO:0051444)	2023-02-15	0.25030320435418135	0.8218451358779552	0	0	2.2425804904370765	3.1061584955759094	RPL5;MAD2L1
LOC100289580	43.443	1.4448	0.490282	2.94687	0.00321003	0.0304262		peptidyl-arginine modification (GO:0018195)	2023-02-15	0.25030320435418135	0.8218451358779552	0	0	2.2425804904370765	3.1061584955759094	PRMT5;PRMT7
SNORD68	42.3639	0.590901	0.200639	2.9451	0.00322853	0.0305363		positive regulation of DNA damage response, signal transduction by p53 class mediator (GO:0043517)	2023-02-15	0.25030320435418135	0.8218451358779552	0	0	2.2425804904370765	3.1061584955759094	PMAIP1;EEF1E1
MAML2	381.923	1.71095	0.580973	2.94497	0.00322985	0.0305363		positive regulation of endothelial cell chemotaxis (GO:2001028)	2023-02-15	0.25030320435418135	0.8218451358779552	0	0	2.2425804904370765	3.1061584955759094	SMOC2;FGF2
VAX2	152.081	1.54442	0.52453	2.94439	0.00323595	0.0305637		positive regulation of glycogen metabolic process (GO:0070875)	2023-02-15	0.25030320435418135	0.8218451358779552	0	0	2.2425804904370765	3.1061584955759094	DYRK2;IRS1
MAML1	1702.47	0.458374	0.155684	2.94427	0.00323721	0.0305637		prostanoid biosynthetic process (GO:0046457)	2023-02-15	0.25030320435418135	0.8218451358779552	0	0	2.2425804904370765	3.1061584955759094	PTGES3;MIF
COMT	1343.66	0.566086	0.192293	2.94387	0.00324131	0.0305872		protein localization to chromosome, telomeric region (GO:0070198)	2023-02-15	0.25030320435418135	0.8218451358779552	0	0	2.2425804904370765	3.1061584955759094	PINX1;TERF2
NANP	778.221	0.491499	0.167081	2.94168	0.00326438	0.0307359		regulation of branching involved in ureteric bud morphogenesis (GO:0090189)	2023-02-15	0.25030320435418135	0.8218451358779552	0	0	2.2425804904370765	3.1061584955759094	SIX4;SIX1
TCEA1	4251.11	0.415487	0.141262	2.94125	0.00326888	0.0307641		regulation of cytoplasmic translation (GO:2000765)	2023-02-15	0.25030320435418135	0.8218451358779552	0	0	2.2425804904370765	3.1061584955759094	UNK;CNBP
PARP2	1397.5	0.327327	0.111298	2.94099	0.00327164	0.0307761		regulation of endothelial cell chemotaxis (GO:2001026)	2023-02-15	0.25030320435418135	0.8218451358779552	0	0	2.2425804904370765	3.1061584955759094	SMOC2;FGF2
CDCA7	2934.95	0.492533	0.167536	2.93987	0.00328347	0.0308255		regulation of phospholipase C activity (GO:1900274)	2023-02-15	0.25030320435418135	0.8218451358779552	0	0	2.2425804904370765	3.1061584955759094	PLCG1;FGF2
DDX51	1571.09	0.439968	0.14971	2.9388	0.00329488	0.0308555		RNA phosphodiester bond hydrolysis, endonucleolytic (GO:0090502)	2023-02-15	0.25030320435418135	0.8218451358779552	0	0	2.2425804904370765	3.1061584955759094	POP1;RPP30
PABPC1	12994.8	0.690732	0.235124	2.93773	0.00330622	0.030932		tRNA 5'-end processing (GO:0099116)	2023-02-15	0.25030320435418135	0.8218451358779552	0	0	2.2425804904370765	3.1061584955759094	POP1;RPP30
TERF1	1295.11	0.282392	0.0961817	2.93602	0.0033245	0.0310608		tRNA splicing, via endonucleolytic cleavage and ligation (GO:0006388)	2023-02-15	0.25030320435418135	0.8218451358779552	0	0	2.2425804904370765	3.1061584955759094	DDX1;RTCB
MPRIP	8325.78	0.499532	0.170156	2.93572	0.00332769	0.0310614		regulation of fat cell differentiation (GO:0045598)	7/80	0.2538613088016632	0.8218451358779552	0	0	1.398739468776127	1.9176259182545958	NOCT;CARM1;LRP5;E2F1;LRP3;SIRT1;RUNX1T1
HRH3	558.925	1.55535	0.529825	2.9356	0.00332908	0.0310614		negative regulation of cell-substrate adhesion (GO:0010812)	4/40	0.25414014958104864	0.8218451358779552	0	0	1.6201752103391447	2.21942843376941	KANK1;TBCD;FBLN1;NF2
FAM229B	439.11	0.697521	0.237585	2.93588	0.00332608	0.0310614		nucleocytoplasmic transport (GO:0006913)	4/40	0.25414014958104864	0.8218451358779552	0	0	1.6201752103391447	2.21942843376941	NPM1;CITED1;GEMIN5;HNRNPA1
SNORD4B	22.135	0.807597	0.275122	2.93542	0.00333098	0.031065		positive regulation of double-strand break repair (GO:2000781)	4/40	0.25414014958104864	0.8218451358779552	0	0	1.6201752103391447	2.21942843376941	KDM4D;DDX11;SETMAR;SPIDR
LDLRAD2	2.70166	2.29326	0.781576	2.93415	0.00334458	0.0311637		positive regulation of intrinsic apoptotic signaling pathway (GO:2001244)	4/40	0.25414014958104864	0.8218451358779552	0	0	1.6201752103391447	2.21942843376941	SIAH1;RPS3;PMAIP1;BID
UBE3D	425.204	0.487089	0.166051	2.93337	0.00335305	0.0312285		positive regulation of wound healing (GO:0090303)	4/40	0.25414014958104864	0.8218451358779552	0	0	1.6201752103391447	2.21942843376941	KANK1;SMOC2;ADRA2A;ACTG1
PCGF2	725.776	0.507358	0.172982	2.93301	0.00335698	0.0312369		regulation of microtubule polymerization (GO:0031113)	4/40	0.25414014958104864	0.8218451358779552	0	0	1.6201752103391447	2.21942843376941	RPS3;TBCD;DRG1;CDK5R1
KDM4D	164.18	0.628414	0.214473	2.93005	0.00338912	0.0314084		nucleosome organization (GO:0034728)	8/94	0.25658765075003187	0.8218451358779552	0	0	1.357032288612482	1.8459506048617127	NPM1;SMARCB1;CHAF1A;SET;POLE3;HMGA1;ASF1A;SMARCA4
SNRPA	3118.92	0.392298	0.133872	2.93039	0.00338534	0.0314084		brain development (GO:0007420)	12/150	0.2571892799421999	0.8218451358779552	0	0	1.2689641039652995	1.7231808807850346	DLX2;CENPF;MEIS1;ZIC2;PTCH1;DDIT4;CDK5RAP1;DHX37;TBR1;PHGDH;ADGRL3;CDK5R1
KRT18P55	6.23205	1.62926	0.556051	2.93006	0.00338897	0.0314084		negative regulation of viral genome replication (GO:0045071)	5/54	0.2652083967643262	0.8218451358779552	0	0	1.4880420918367347	1.974988032379037	IFITM1;ILF3;BTBD17;IFIT5;SRPK1
CEP95	3569.5	0.405948	0.138612	2.92867	0.0034042	0.0315198		regulation of proteolysis (GO:0030162)	5/54	0.2652083967643262	0.8218451358779552	0	0	1.4880420918367347	1.974988032379037	HDAC2;TRAF3;PLK1;OGT;CLN6
KEAP1	2689.72	0.572871	0.195649	2.92806	0.0034108	0.0315526		ciliary basal body-plasma membrane docking (GO:0097711)	8/95	0.26580689855747225	0.8218451358779552	0	0	1.3413622084807244	1.7772850460404106	CEP57;PLK4;CEP131;PLK1;SCLT1;CEP72;CEP83;PCNT
NF2	3321.09	0.423887	0.144762	2.92818	0.00340955	0.0315526		mRNA metabolic process (GO:0016071)	8/95	0.26580689855747225	0.8218451358779552	0	0	1.3413622084807244	1.7772850460404106	TCERG1;LSM6;PCF11;SRSF1;PABPC3;U2AF1;METTL16;HNRNPA0
SOGA3	6545.77	0.667074	0.227935	2.92659	0.00342697	0.0316682		positive regulation of epithelial cell proliferation (GO:0050679)	10/123	0.2663528524000537	0.8218451358779552	0	0	1.2911330904043032	1.7080830071012816	TBX1;EGR3;STXBP4;VASH2;NRARP;SRSF6;FGF2;SIRT1;FGF10;NME1
CEP83	1237.27	0.37388	0.127782	2.92592	0.00343437	0.0316995		amide transport (GO:0042886)	2023-03-28	0.2671319675939854	0.8218451358779552	0	0	1.7494539781591263	2.3093010879190157	ABCB9;SLC19A1;SLC38A5
MGAM	27.5727	2.22388	0.760119	2.9257	0.00343679	0.0316996		cellular response to epidermal growth factor stimulus (GO:0071364)	2023-03-28	0.2671319675939854	0.8218451358779552	0	0	1.7494539781591263	2.3093010879190157	EEF1A1;STAT5B;PLCG1
ADGRL3	2188.65	2.06154	0.704646	2.92564	0.00343746	0.0316996		internal peptidyl-lysine acetylation (GO:0018393)	2023-03-28	0.2671319675939854	0.8218451358779552	0	0	1.7494539781591263	2.3093010879190157	PHF20;KAT6A;SGF29
POLB	1093.89	0.349833	0.119615	2.92467	0.0034482	0.0317845		L-amino acid transport (GO:0015807)	2023-03-28	0.2671319675939854	0.8218451358779552	0	0	1.7494539781591263	2.3093010879190157	SLC7A5;SLC3A2;SLC38A5
C3orf80	137.489	1.77959	0.608673	2.92373	0.00345865	0.0318666		positive regulation of microtubule polymerization (GO:0031116)	2023-03-28	0.2671319675939854	0.8218451358779552	0	0	1.7494539781591263	2.3093010879190157	RPS3;DRG1;CDK5R1
UHRF1BP1	2959.57	0.466357	0.159548	2.923	0.0034668	0.0319269		positive regulation of response to wounding (GO:1903036)	2023-03-28	0.2671319675939854	0.8218451358779552	0	0	1.7494539781591263	2.3093010879190157	KANK1;ADRA2A;ACTG1
LINC00562	31.6475	0.797672	0.272908	2.92286	0.00346829	0.0319269		RNA phosphodiester bond hydrolysis (GO:0090501)	2023-03-28	0.2671319675939854	0.8218451358779552	0	0	1.7494539781591263	2.3093010879190157	POP1;PCF11;RPP30
CDKL3	201.862	0.438139	0.149912	2.92264	0.00347078	0.0319355		import into cell (GO:0098657)	4/41	0.268577450660915	0.8218451358779552	0	0	1.576302297613773	2.072232142135613	SLC6A6;SLC7A5;SLC38A1;SLC19A1
ZFAS1	3385.35	0.811782	0.278005	2.92002	0.00350004	0.0321617		JNK cascade (GO:0007254)	4/41	0.268577450660915	0.8218451358779552	0	0	1.576302297613773	2.072232142135613	ADORA2B;TAB1;MAP2K7;CRKL
FAM64A	2457.9	0.79216	0.271334	2.9195	0.00350595	0.0322017		negative regulation of cell-cell adhesion (GO:0022408)	4/41	0.268577450660915	0.8218451358779552	0	0	1.576302297613773	2.072232142135613	AKNA;RGCC;NF2;KLF4
GPHN	1524.06	0.548672	0.188017	2.91821	0.00352046	0.0323205		response to growth factor (GO:0070848)	4/41	0.268577450660915	0.8218451358779552	0	0	1.576302297613773	2.072232142135613	SOX2;STAT5B;RPS6KB1;KLF4
LINC00852	59.5972	0.611091	0.20953	2.91648	0.00354009	0.0324574		visual system development (GO:0150063)	4/41	0.268577450660915	0.8218451358779552	0	0	1.576302297613773	2.072232142135613	SOX2;MEIS1;PAX6;HIPK2
ZMAT5	596.854	0.445657	0.152846	2.91572	0.00354869	0.0324978		positive regulation of protein localization to nucleus (GO:1900182)	6/68	0.271016887470278	0.8218451358779552	0	0	1.4113596812025524	1.8426347085872528	DKC1;PINX1;TCP1;PLK1;ECT2;IPO5
ITSN1	2836.42	0.388398	0.133223	2.9154	0.00355238	0.0324978		defense response to symbiont (GO:0140546)	10/124	0.27450199219945	0.8218451358779552	0	0	1.2797385620915032	1.6544418673609897	IFITM1;CNOT7;NDUFAF4;DDIT4;G3BP1;IFIT5;PMAIP1;SAMHD1;ABCE1;PQBP1
NDUFB8	3262.3	0.455659	0.156331	2.91471	0.00356021	0.0325117		apoptotic DNA fragmentation (GO:0006309)	2023-02-16	0.2747504983265994	0.8218451358779552	0	0	2.082284823516312	2.6900868385948637	ENDOG;HMGB1
PSIP1	8880.45	0.477988	0.16399	2.91475	0.00355978	0.0325117		cellular response to corticosteroid stimulus (GO:0071384)	2023-02-16	0.2747504983265994	0.8218451358779552	0	0	2.082284823516312	2.6900868385948637	SSTR2;SSTR5
EEF1E1	387.561	0.448008	0.153696	2.91489	0.00355814	0.0325117		DNA unwinding involved in DNA replication (GO:0006268)	2023-02-16	0.2747504983265994	0.8218451358779552	0	0	2.082284823516312	2.6900868385948637	HMGA1;MCM4
MURC	647.66	0.830503	0.285018	2.91386	0.00356991	0.0325859		mitotic sister chromatid cohesion (GO:0007064)	2023-02-16	0.2747504983265994	0.8218451358779552	0	0	2.082284823516312	2.6900868385948637	BOD1;PDS5A
SNORD1C	68.79	0.602675	0.206866	2.91336	0.00357561	0.0326235		motor neuron axon guidance (GO:0008045)	2023-02-16	0.2747504983265994	0.8218451358779552	0	0	2.082284823516312	2.6900868385948637	EPHA4;TMEFF1
KDM4B	1961.84	0.434548	0.149178	2.91295	0.00358033	0.0326521		negative regulation of histone modification (GO:0031057)	2023-02-16	0.2747504983265994	0.8218451358779552	0	0	2.082284823516312	2.6900868385948637	SET;BRCA1
ZNF764	703.596	0.389355	0.133735	2.91138	0.00359831	0.0327871		negative regulation of receptor signaling pathway via JAK-STAT (GO:0046426)	2023-02-16	0.2747504983265994	0.8218451358779552	0	0	2.082284823516312	2.6900868385948637	SOCS1;NF2
ZFAND5	5328.4	0.381916	0.13125	2.90985	0.00361604	0.0329341		odontogenesis of dentin-containing tooth (GO:0042475)	2023-02-16	0.2747504983265994	0.8218451358779552	0	0	2.082284823516312	2.6900868385948637	TBX1;HDAC2
PRIM1	2277.11	0.490596	0.168645	2.90904	0.00362536	0.0329909		oligodendrocyte development (GO:0014003)	2023-02-16	0.2747504983265994	0.8218451358779552	0	0	2.082284823516312	2.6900868385948637	PRDM8;EIF2B3
BRCA1	5482.15	0.64315	0.221131	2.90845	0.00363223	0.0330086		polyol biosynthetic process (GO:0046173)	2023-02-16	0.2747504983265994	0.8218451358779552	0	0	2.082284823516312	2.6900868385948637	CYP27B1;FGF2
MRPL39	1125.76	0.364887	0.12545	2.90863	0.00363011	0.0330086		positive regulation of collagen biosynthetic process (GO:0032967)	2023-02-16	0.2747504983265994	0.8218451358779552	0	0	2.082284823516312	2.6900868385948637	HDAC2;RGCC
LOC646903	221.452	0.593519	0.20422	2.90627	0.00365762	0.0331777		positive regulation of double-strand break repair via nonhomologous end joining (GO:2001034)	2023-02-16	0.2747504983265994	0.8218451358779552	0	0	2.082284823516312	2.6900868385948637	KDM4D;SETMAR
PTDSS1	5225.97	0.608789	0.209505	2.90585	0.00366262	0.033197		positive regulation of endothelial cell apoptotic process (GO:2000353)	2023-02-16	0.2747504983265994	0.8218451358779552	0	0	2.082284823516312	2.6900868385948637	RGCC;PLCG1
EEPD1	489.244	0.93973	0.323428	2.90553	0.00366635	0.0332097		positive regulation of myeloid leukocyte cytokine production involved in immune response (GO:0061081)	2023-02-16	0.2747504983265994	0.8218451358779552	0	0	2.082284823516312	2.6900868385948637	SEMA7A;SIRT1
KIF22	4738.35	0.38442	0.132365	2.90424	0.00368151	0.0332951		positive regulation of small molecule metabolic process (GO:0062013)	2023-02-16	0.2747504983265994	0.8218451358779552	0	0	2.082284823516312	2.6900868385948637	IRS1;PMAIP1
TJAP1	818.72	0.319381	0.110075	2.90149	0.00371397	0.0334988		protein localization to microtubule organizing center (GO:1905508)	2023-02-16	0.2747504983265994	0.8218451358779552	0	0	2.082284823516312	2.6900868385948637	CEP131;CEP83
HIST1H4H	7771.07	0.604093	0.20821	2.90136	0.00371541	0.0334988		regulation of cellular carbohydrate metabolic process (GO:0010675)	2023-02-16	0.2747504983265994	0.8218451358779552	0	0	2.082284823516312	2.6900868385948637	FOXK2;SIRT1
CEP295	3894.58	0.475332	0.163824	2.90148	0.00371406	0.0334988		regulation of chromatin silencing (GO:0031935)	2023-02-16	0.2747504983265994	0.8218451358779552	0	0	2.082284823516312	2.6900868385948637	HMGA1;ASF1A
CCNF	2804.31	0.465185	0.160318	2.90163	0.00371224	0.0334988		regulation of systemic arterial blood pressure by hormone (GO:0001990)	2023-02-16	0.2747504983265994	0.8218451358779552	0	0	2.082284823516312	2.6900868385948637	RASL10B;AGTR1
FGF10	151.525	2.67276	0.921488	2.90048	0.00372593	0.0335643		RNA splicing, via endonucleolytic cleavage and ligation (GO:0000394)	2023-02-16	0.2747504983265994	0.8218451358779552	0	0	2.082284823516312	2.6900868385948637	DDX1;RTCB
TYSND1	896.414	0.625833	0.2158	2.90006	0.00373087	0.0335941		transepithelial transport (GO:0070633)	2023-02-16	0.2747504983265994	0.8218451358779552	0	0	2.082284823516312	2.6900868385948637	ABCC1;CXADR
HNRNPL	11263.6	0.375361	0.12951	2.89833	0.00375158	0.0337458		central nervous system development (GO:0007417)	20/268	0.2756182732311566	0.8218451358779552	0	0	1.1772918526074205	1.517221263893296	DLX2;PTCH1;PAX6;ELP3;TBR1;ZIC5;VAX2;DLL1;GLIS2;MARCKS;MEIS1;ZIC2;ZIC3;DDIT4;CDK5RAP1;DHX37;PHGDH;MNX1;ADGRL3;CDK5R1
CCDC138	1418.14	0.453136	0.156362	2.898	0.00375554	0.0337573		regulation of blood vessel endothelial cell migration (GO:0043535)	5/55	0.27773486027055094	0.8218451358779552	0	0	1.458203125	1.86808705057272	RGCC;HMGB1;PLCG1;FGF2;SIRT1
ARRB2	1316.33	0.702033	0.242311	2.89724	0.00376459	0.0337756		cellular response to decreased oxygen levels (GO:0036294)	6/69	0.28220869433332985	0.8218451358779552	0	0	1.388882683644216	1.75708719263598	SUV39H2;RGCC;HILPDA;PMAIP1;SIRT1;HIPK2
C2CD5	3176.67	0.420723	0.145306	2.89544	0.00378629	0.0339154		positive regulation of protein polymerization (GO:0032273)	6/69	0.28220869433332985	0.8218451358779552	0	0	1.388882683644216	1.75708719263598	FCHSD2;RPS3;DRG1;EVL;PFN2;CDK5R1
HERPUD1	2263.23	1.11148	0.383979	2.89463	0.003796	0.0339661		adenosine 5'-(hexahydrogen pentaphosphate) catabolic process (GO:1901911)	2023-01-05	0.2825617203042371	0.8218451358779552	0	0	3.643107476635514	4.604371524887429	NUDT4
HIST2H2BE	11815.5	0.617567	0.213354	2.89456	0.00379689	0.0339661		adenosine 5'-(hexahydrogen pentaphosphate) metabolic process (GO:1901910)	2023-01-05	0.2825617203042371	0.8218451358779552	0	0	3.643107476635514	4.604371524887429	NUDT4
TALDO1	2227.82	0.420793	0.145435	2.89333	0.00381175	0.0340695		amacrine cell differentiation (GO:0035881)	2023-01-05	0.2825617203042371	0.8218451358779552	0	0	3.643107476635514	4.604371524887429	NEUROD1
HIST1H2BC	11100.5	0.586836	0.202847	2.89301	0.00381575	0.0340905		atrial cardiac muscle cell membrane repolarization (GO:0099624)	2023-01-05	0.2825617203042371	0.8218451358779552	0	0	3.643107476635514	4.604371524887429	KCNN2
ECSIT	1897.71	0.589979	0.204035	2.89157	0.00383327	0.0342173		beta-catenin destruction complex assembly (GO:1904885)	2023-01-05	0.2825617203042371	0.8218451358779552	0	0	3.643107476635514	4.604371524887429	AMER1
SNORD5	134.336	0.737933	0.255321	2.89022	0.00384968	0.0343341		bone marrow development (GO:0048539)	2023-01-05	0.2825617203042371	0.8218451358779552	0	0	3.643107476635514	4.604371524887429	LRP5
HIST1H3B	21867.4	0.621753	0.215147	2.8899	0.00385359	0.0343541		camera-type eye photoreceptor cell differentiation (GO:0060219)	2023-01-05	0.2825617203042371	0.8218451358779552	0	0	3.643107476635514	4.604371524887429	PROM1
ALDH1B1	2290.3	0.500646	0.17325	2.88973	0.00385573	0.0343583		cardiac muscle cell myoblast differentiation (GO:0060379)	2023-01-05	0.2825617203042371	0.8218451358779552	0	0	3.643107476635514	4.604371524887429	RBPJ
LOC101928509	1162.34	1.18669	0.410747	2.8891	0.0038635	0.0344127		caveola assembly (GO:0070836)	2023-01-05	0.2825617203042371	0.8218451358779552	0	0	3.643107476635514	4.604371524887429	PACSIN2
NKAIN1	1279.28	1.00313	0.347398	2.88754	0.0038827	0.0345538		caveolin-mediated endocytosis (GO:0072584)	2023-01-05	0.2825617203042371	0.8218451358779552	0	0	3.643107476635514	4.604371524887429	PACSIN2
LINC00471	83.1484	0.672998	0.233221	2.88566	0.00390594	0.034656		CD4-positive, alpha-beta T cell activation (GO:0035710)	2023-01-05	0.2825617203042371	0.8218451358779552	0	0	3.643107476635514	4.604371524887429	HMGB1
GFRA2	5446.62	1.53669	0.532734	2.88453	0.00392003	0.0347511		cell-cell adhesion mediated by integrin (GO:0033631)	2023-01-05	0.2825617203042371	0.8218451358779552	0	0	3.643107476635514	4.604371524887429	NPNT
GPR6	2.82846	2.87324	0.99623	2.88411	0.00392521	0.0347754		cellular response to cGMP (GO:0071321)	2023-01-05	0.2825617203042371	0.8218451358779552	0	0	3.643107476635514	4.604371524887429	PDE2A
NCL	24746.6	0.64064	0.222195	2.88323	0.00393623	0.0348348		cellular response to indole-3-methanol (GO:0071681)	2023-01-05	0.2825617203042371	0.8218451358779552	0	0	3.643107476635514	4.604371524887429	BRCA1
CNOT1	12292.7	0.455403	0.158046	2.88146	0.00395842	0.0349861		cellular response to macrophage colony-stimulating factor stimulus (GO:0036006)	2023-01-05	0.2825617203042371	0.8218451358779552	0	0	3.643107476635514	4.604371524887429	PDE2A
LYRM1	756.061	0.514943	0.178723	2.88123	0.0039613	0.0349966		cellular response to sodium arsenite (GO:1903936)	2023-01-05	0.2825617203042371	0.8218451358779552	0	0	3.643107476635514	4.604371524887429	HNRNPA1
APIP	864.869	0.356457	0.123736	2.88079	0.00396679	0.0350151		cellular response to testosterone stimulus (GO:0071394)	2023-01-05	0.2825617203042371	0.8218451358779552	0	0	3.643107476635514	4.604371524887429	AR
[truncated: 2,448 more rows]

## Sheet: Down-regulated in MYCN-amplifie
Symbol	baseMean	log2FoldChange	lfcSE	stat	pvalue	padj			GO Term	Overlap	P-value	Adjusted P-value	Old P-value	Old Adjusted P-value	Odds Ratio	Combined Score	Genes
[truncated: 3,808 more rows]
