# Supplementary material for: MYCN Amplification Is Associated with Reduced Expression of Genes Encoding γ-Secretase Complex and NOTCH Signaling Components in Neuroblastoma
Source: Int J Mol Sci. 2023 May 2;24(9):8141. doi: 10.3390/ijms24098141 (PMC10179553; doi:10.3390/ijms24098141)
Supplement: Supplementary file 1 [file ijms-24-08141-s001.zip › Table S2_MYCN _Target_Genes.xlsx]

## Sheet: COGN145
Genes	Peak	Distance from TSS
AAAS	COGN415_NMYC_peak_9580	-3276	COGN415_NMYC_peak_9579 (-74)
AAGAB	COGN415_NMYC_peak_14211	25	COGN415_NMYC_peak_14210 (+75686)	COGN415_NMYC_peak_14209 (+176609)
AAMDC	COGN415_NMYC_peak_7947	-682	COGN415_NMYC_peak_7948 (+87888)
AAMP	COGN415_NMYC_peak_26211	239
AANAT	COGN415_NMYC_peak_19360	-4707	COGN415_NMYC_peak_19361 (-985)	COGN415_NMYC_peak_19362 (-439)	COGN415_NMYC_peak_19363 (+208)	COGN415_NMYC_peak_19364 (+12758)	COGN415_NMYC_peak_19365 (+13236)	COGN415_NMYC_peak_19366 (+20333)	COGN415_NMYC_peak_19367 (+42387)	COGN415_NMYC_peak_19368 (+43772)	COGN415_NMYC_peak_19369 (+44160)	COGN415_NMYC_peak_19370 (+44949)	COGN415_NMYC_peak_19371 (+46064)	COGN415_NMYC_peak_19372 (+46948)
AARS	COGN415_NMYC_peak_16428	-887	COGN415_NMYC_peak_16427 (+696)
AASDH	COGN415_NMYC_peak_33373	89	COGN415_NMYC_peak_33372 (+145841)	COGN415_NMYC_peak_33371 (+146596)	COGN415_NMYC_peak_33370 (+240248)	COGN415_NMYC_peak_33369 (+252255)	COGN415_NMYC_peak_33368 (+337779)	COGN415_NMYC_peak_33367 (+338741)	COGN415_NMYC_peak_33366 (+348669)
AASDHPPT	COGN415_NMYC_peak_8173	124
ABCA2	COGN415_NMYC_peak_45182	-919	COGN415_NMYC_peak_45181 (+614)	COGN415_NMYC_peak_45180 (+1198)
ABCA5	COGN415_NMYC_peak_19070	-451	COGN415_NMYC_peak_19069 (+342)
ABCB10	COGN415_NMYC_peak_3555	-535	COGN415_NMYC_peak_3554 (+651)
ABCB6	COGN415_NMYC_peak_26276	248
ABCB7	COGN415_NMYC_peak_45761	83
ABCB8	COGN415_NMYC_peak_41035	304
ABCC1	COGN415_NMYC_peak_15592	-1464	COGN415_NMYC_peak_15593 (-317)	COGN415_NMYC_peak_15594 (+824)	COGN415_NMYC_peak_15595 (+16828)	COGN415_NMYC_peak_15596 (+39863)	COGN415_NMYC_peak_15597 (+225844)
ABCC5	COGN415_NMYC_peak_32260	345	COGN415_NMYC_peak_32259 (+1687)
ABCD1	COGN415_NMYC_peak_46110	-1013	COGN415_NMYC_peak_46111 (+27)	COGN415_NMYC_peak_46112 (+913)	COGN415_NMYC_peak_46113 (+1963)	COGN415_NMYC_peak_46114 (+19642)
ABCD2	COGN415_NMYC_peak_9307	138
ABCD4	COGN415_NMYC_peak_12529	209	COGN415_NMYC_peak_12528 (+45070)	COGN415_NMYC_peak_12527 (+45728)
ABCE1	COGN415_NMYC_peak_33997	539
ABCF1	COGN415_NMYC_peak_37282	31
ABCF2	COGN415_NMYC_peak_41055	47	COGN415_NMYC_peak_41054 (+22423)	COGN415_NMYC_peak_41053 (+27243)
ABCG2	COGN415_NMYC_peak_33571	-231	COGN415_NMYC_peak_33570 (+407)	COGN415_NMYC_peak_33569 (+56691)
ABCG4	COGN415_NMYC_peak_8455	-386	COGN415_NMYC_peak_8456 (+1087)
ABHD1	COGN415_NMYC_peak_23835	-4513	COGN415_NMYC_peak_23836 (-342)
ABHD11	COGN415_NMYC_peak_40084	-4	COGN415_NMYC_peak_40083 (+3959)
ABHD12	COGN415_NMYC_peak_27094	-107	COGN415_NMYC_peak_27093 (+941)	COGN415_NMYC_peak_27092 (+70656)	COGN415_NMYC_peak_27091 (+80885)	COGN415_NMYC_peak_27090 (+96327)	COGN415_NMYC_peak_27089 (+135554)	COGN415_NMYC_peak_27088 (+136256)
ABHD13	COGN415_NMYC_peak_11808	-2740	COGN415_NMYC_peak_11809 (-37)
ABHD14A	COGN415_NMYC_peak_30586	-760	COGN415_NMYC_peak_30587 (+723)	COGN415_NMYC_peak_30588 (+1808)
ABHD14A-ACY1	COGN415_NMYC_peak_30586	-752	COGN415_NMYC_peak_30587 (+731)
ABHD14B	COGN415_NMYC_peak_30589	66	COGN415_NMYC_peak_30588 (+6533)
ABHD15	COGN415_NMYC_peak_17754	-2024	COGN415_NMYC_peak_17753 (-964)	COGN415_NMYC_peak_17752 (+712)
ABHD16A	COGN415_NMYC_peak_37320	49
ABHD3	COGN415_NMYC_peak_20158	17	COGN415_NMYC_peak_20157 (+885)	COGN415_NMYC_peak_20156 (+54296)
ABHD5	COGN415_NMYC_peak_30329	-102	COGN415_NMYC_peak_30330 (+821)	COGN415_NMYC_peak_30331 (+57563)	COGN415_NMYC_peak_30332 (+78238)	COGN415_NMYC_peak_30333 (+78698)	COGN415_NMYC_peak_30334 (+95540)	COGN415_NMYC_peak_30335 (+203517)	COGN415_NMYC_peak_30336 (+304293)	COGN415_NMYC_peak_30337 (+304823)	COGN415_NMYC_peak_30338 (+305606)	COGN415_NMYC_peak_30339 (+306239)	COGN415_NMYC_peak_30340 (+307628)	COGN415_NMYC_peak_30341 (+308724)
ABHD6	COGN415_NMYC_peak_30758	665
ABHD8	COGN415_NMYC_peak_21872	-2481	COGN415_NMYC_peak_21871 (-180)	COGN415_NMYC_peak_21870 (+9073)	COGN415_NMYC_peak_21869 (+10729)	COGN415_NMYC_peak_21868 (+20655)
ABI1	COGN415_NMYC_peak_4270	43
ABI2	COGN415_NMYC_peak_25981	-360	COGN415_NMYC_peak_25982 (+565)
ABL1	COGN415_NMYC_peak_44808	-1080	COGN415_NMYC_peak_44809 (+119552)	COGN415_NMYC_peak_44810 (+120096)	COGN415_NMYC_peak_44811 (+120882)	COGN415_NMYC_peak_44812 (+121881)	COGN415_NMYC_peak_44813 (+122591)	COGN415_NMYC_peak_44814 (+134284)
ABL2	COGN415_NMYC_peak_2717	159	COGN415_NMYC_peak_2716 (+638)	COGN415_NMYC_peak_2715 (+146896)
ABLIM2	COGN415_NMYC_peak_32923	-481	COGN415_NMYC_peak_32922 (+277)	COGN415_NMYC_peak_32921 (+85280)	COGN415_NMYC_peak_32920 (+107994)	COGN415_NMYC_peak_32919 (+148006)	COGN415_NMYC_peak_32918 (+152642)	COGN415_NMYC_peak_32917 (+171248)	COGN415_NMYC_peak_32916 (+209396)
ABLIM3	COGN415_NMYC_peak_36097	41	COGN415_NMYC_peak_36098 (+59726)
ABTB2	COGN415_NMYC_peak_6856	-876	COGN415_NMYC_peak_6855 (+310)	COGN415_NMYC_peak_6854 (+1269)	COGN415_NMYC_peak_6853 (+42795)	COGN415_NMYC_peak_6852 (+183493)
ACAA1	COGN415_NMYC_peak_30234	-19	COGN415_NMYC_peak_30233 (+19013)	COGN415_NMYC_peak_30232 (+52750)
ACACA	COGN415_NMYC_peak_17943	-705	COGN415_NMYC_peak_17942 (+308)
ACAD10	COGN415_NMYC_peak_10357	193	COGN415_NMYC_peak_10358 (+59472)	COGN415_NMYC_peak_10359 (+61368)	COGN415_NMYC_peak_10360 (+62075)	COGN415_NMYC_peak_10361 (+67381)
ACAD11	COGN415_NMYC_peak_31677	669
ACAD8	COGN415_NMYC_peak_8773	-177	COGN415_NMYC_peak_8774 (+17098)
ACADL	COGN415_NMYC_peak_26110	321
ACADS	COGN415_NMYC_peak_10567	-133
ACADSB	COGN415_NMYC_peak_5986	-266
ACAP3	COGN415_NMYC_peak_63	-1446	COGN415_NMYC_peak_62 (-767)	COGN415_NMYC_peak_61 (-261)	COGN415_NMYC_peak_60 (+1489)	COGN415_NMYC_peak_59 (+3486)	COGN415_NMYC_peak_58 (+8227)	COGN415_NMYC_peak_57 (+8900)	COGN415_NMYC_peak_56 (+10435)	COGN415_NMYC_peak_55 (+16081)
ACAT1	COGN415_NMYC_peak_8188	316
ACBD3	COGN415_NMYC_peak_3437	-107	COGN415_NMYC_peak_3436 (+51446)	COGN415_NMYC_peak_3435 (+63299)	COGN415_NMYC_peak_3434 (+64016)	COGN415_NMYC_peak_3433 (+64943)	COGN415_NMYC_peak_3432 (+65416)	COGN415_NMYC_peak_3431 (+76054)	COGN415_NMYC_peak_3430 (+76980)	COGN415_NMYC_peak_3429 (+99721)	COGN415_NMYC_peak_3428 (+101525)	COGN415_NMYC_peak_3427 (+103042)
ACBD4	COGN415_NMYC_peak_18347	-628	COGN415_NMYC_peak_18348 (+453)	COGN415_NMYC_peak_18349 (+2960)
ACBD7	COGN415_NMYC_peak_4143	44
ACD	COGN415_NMYC_peak_16343	-817	COGN415_NMYC_peak_16342 (+382)	COGN415_NMYC_peak_16341 (+6691)	COGN415_NMYC_peak_16340 (+8199)	COGN415_NMYC_peak_16339 (+11787)
ACER2	COGN415_NMYC_peak_43341	-105
ACHE	COGN415_NMYC_peak_40364	-1520	COGN415_NMYC_peak_40363 (-567)	COGN415_NMYC_peak_40362 (+913)
ACIN1	COGN415_NMYC_peak_11982	339
ACKR3	COGN415_NMYC_peak_26552	-1483	COGN415_NMYC_peak_26553 (+38643)	COGN415_NMYC_peak_26554 (+46999)	COGN415_NMYC_peak_26555 (+47743)	COGN415_NMYC_peak_26556 (+62017)	COGN415_NMYC_peak_26557 (+148334)	COGN415_NMYC_peak_26558 (+162674)	COGN415_NMYC_peak_26559 (+204710)	COGN415_NMYC_peak_26560 (+279062)	COGN415_NMYC_peak_26561 (+370523)	COGN415_NMYC_peak_26562 (+387051)
ACO2	COGN415_NMYC_peak_29358	-190	COGN415_NMYC_peak_29359 (+64203)
ACOT13	COGN415_NMYC_peak_37090	-220
ACOT6	COGN415_NMYC_peak_12508	-4409	COGN415_NMYC_peak_12509 (+17068)
ACOT8	COGN415_NMYC_peak_27533	-50
ACOT9	COGN415_NMYC_peak_45420	78
ACOX1	COGN415_NMYC_peak_19326	-1200	COGN415_NMYC_peak_19325 (+56)
ACOX3	COGN415_NMYC_peak_32935	-564	COGN415_NMYC_peak_32934 (+181)	COGN415_NMYC_peak_32933 (+12364)	COGN415_NMYC_peak_32932 (+29819)	COGN415_NMYC_peak_32931 (+37266)	COGN415_NMYC_peak_32930 (+156927)	COGN415_NMYC_peak_32929 (+165840)	COGN415_NMYC_peak_32928 (+166422)	COGN415_NMYC_peak_32927 (+166850)
ACP1	COGN415_NMYC_peak_23213	-1055	COGN415_NMYC_peak_23214 (-558)	COGN415_NMYC_peak_23215 (+220)
ACP2	COGN415_NMYC_peak_7062	-67	COGN415_NMYC_peak_7061 (+32528)
ACSF2	COGN415_NMYC_peak_18547	-396
ACSL4	COGN415_NMYC_peak_45852	-262	COGN415_NMYC_peak_45851 (+321)
ACSL6	COGN415_NMYC_peak_35686	-564	COGN415_NMYC_peak_35685 (+11311)	COGN415_NMYC_peak_35684 (+14773)
ACSS2	COGN415_NMYC_peak_27245	-4194	COGN415_NMYC_peak_27246 (-172)
ACTA1	COGN415_NMYC_peak_3552	-785	COGN415_NMYC_peak_3551 (+22301)	COGN415_NMYC_peak_3550 (+23259)	COGN415_NMYC_peak_3549 (+24441)	COGN415_NMYC_peak_3548 (+25371)
ACTL6A	COGN415_NMYC_peak_32182	466
ACTL6B	COGN415_NMYC_peak_40347	213
ACTN2	COGN415_NMYC_peak_3724	-1142	COGN415_NMYC_peak_3725 (-484)	COGN415_NMYC_peak_3726 (+405)
ACTN4	COGN415_NMYC_peak_22367	-254	COGN415_NMYC_peak_22368 (+279)	COGN415_NMYC_peak_22369 (+44754)	COGN415_NMYC_peak_22370 (+82143)
ACTR1A	COGN415_NMYC_peak_5574	-1579	COGN415_NMYC_peak_5573 (+105)	COGN415_NMYC_peak_5572 (+23600)	COGN415_NMYC_peak_5571 (+39437)
ACTR2	COGN415_NMYC_peak_24403	-155	COGN415_NMYC_peak_24404 (+101405)	COGN415_NMYC_peak_24405 (+101797)	COGN415_NMYC_peak_24406 (+103698)	COGN415_NMYC_peak_24407 (+122144)	COGN415_NMYC_peak_24408 (+123049)	COGN415_NMYC_peak_24409 (+134137)	COGN415_NMYC_peak_24410 (+160654)	COGN415_NMYC_peak_24411 (+202928)
ACTR3	COGN415_NMYC_peak_25037	154
ACTR3B	COGN415_NMYC_peak_41106	-216	COGN415_NMYC_peak_41107 (+550)	COGN415_NMYC_peak_41108 (+80610)	COGN415_NMYC_peak_41109 (+332020)
ACTR3C	COGN415_NMYC_peak_40996	494	COGN415_NMYC_peak_40995 (+53930)	COGN415_NMYC_peak_40994 (+124282)	COGN415_NMYC_peak_40993 (+274443)	COGN415_NMYC_peak_40992 (+276258)	COGN415_NMYC_peak_40991 (+392908)
ACTR8	COGN415_NMYC_peak_30680	319
ACTRT3	COGN415_NMYC_peak_32091	-2846	COGN415_NMYC_peak_32090 (+274)	COGN415_NMYC_peak_32089 (+4982)	COGN415_NMYC_peak_32088 (+6688)	COGN415_NMYC_peak_32087 (+100682)	COGN415_NMYC_peak_32086 (+101292)	COGN415_NMYC_peak_32085 (+106569)	COGN415_NMYC_peak_32084 (+107788)	COGN415_NMYC_peak_32083 (+368811)	COGN415_NMYC_peak_32082 (+414855)
ACVR1	COGN415_NMYC_peak_25432	-1215	COGN415_NMYC_peak_25431 (+35620)
ACVR2A	COGN415_NMYC_peak_25367	-512	COGN415_NMYC_peak_25368 (+328)
ACVR2B	COGN415_NMYC_peak_30238	-362	COGN415_NMYC_peak_30239 (+1318)
ACY1	COGN415_NMYC_peak_30589	-119	COGN415_NMYC_peak_30590 (+10444)	COGN415_NMYC_peak_30591 (+11326)
ACYP1	COGN415_NMYC_peak_12554	143
ADAD2	COGN415_NMYC_peak_16627	-4831	COGN415_NMYC_peak_16628 (-4130)	COGN415_NMYC_peak_16629 (+24430)	COGN415_NMYC_peak_16630 (+43747)
ADAL	COGN415_NMYC_peak_13823	-599
ADAM10	COGN415_NMYC_peak_14018	-533	COGN415_NMYC_peak_14017 (+165)	COGN415_NMYC_peak_14016 (+966)	COGN415_NMYC_peak_14015 (+228414)
ADAM11	COGN415_NMYC_peak_18318	-412	COGN415_NMYC_peak_18319 (+754)	COGN415_NMYC_peak_18320 (+16340)	COGN415_NMYC_peak_18321 (+20584)	COGN415_NMYC_peak_18322 (+60328)	COGN415_NMYC_peak_18323 (+70563)
ADAM15	COGN415_NMYC_peak_2290	-536	COGN415_NMYC_peak_2291 (+541)
ADAM17	COGN415_NMYC_peak_23461	-1885	COGN415_NMYC_peak_23460 (-27)	COGN415_NMYC_peak_23459 (+49144)
ADAM18	COGN415_NMYC_peak_41959	-2727	COGN415_NMYC_peak_41960 (+168208)	COGN415_NMYC_peak_41961 (+178553)
ADAM19	COGN415_NMYC_peak_36254	-210	COGN415_NMYC_peak_36253 (+474)
ADAM22	COGN415_NMYC_peak_40220	274
ADAM23	COGN415_NMYC_peak_26031	-434	COGN415_NMYC_peak_26032 (+652)
ADAM9	COGN415_NMYC_peak_41958	-263
ADAMTS13	COGN415_NMYC_peak_44928	-4938	COGN415_NMYC_peak_44929 (-3854)
ADAMTS3	COGN415_NMYC_peak_33427	-756	COGN415_NMYC_peak_33426 (+574)
ADAMTS4	COGN415_NMYC_peak_2494	-3226	COGN415_NMYC_peak_2493 (-2628)	COGN415_NMYC_peak_2492 (+453)	COGN415_NMYC_peak_2491 (+1834)
ADAMTS6	COGN415_NMYC_peak_35002	-41	COGN415_NMYC_peak_35001 (+1401)	COGN415_NMYC_peak_35000 (+379170)	COGN415_NMYC_peak_34999 (+420391)	COGN415_NMYC_peak_34998 (+446199)	COGN415_NMYC_peak_34997 (+446769)
ADAMTSL2	COGN415_NMYC_peak_44936	-3181	COGN415_NMYC_peak_44937 (+961)	COGN415_NMYC_peak_44938 (+1869)	COGN415_NMYC_peak_44939 (+2757)	COGN415_NMYC_peak_44940 (+3558)	COGN415_NMYC_peak_44941 (+26489)	COGN415_NMYC_peak_44942 (+31194)	COGN415_NMYC_peak_44943 (+35864)	COGN415_NMYC_peak_44944 (+37207)	COGN415_NMYC_peak_44945 (+38248)	COGN415_NMYC_peak_44946 (+50249)	COGN415_NMYC_peak_44947 (+52730)
ADAT1	COGN415_NMYC_peak_16562	173
ADAT2	COGN415_NMYC_peak_38572	227	COGN415_NMYC_peak_38571 (+179524)	COGN415_NMYC_peak_38570 (+273858)
ADAT3	COGN415_NMYC_peak_21102	55	COGN415_NMYC_peak_21103 (+4798)	COGN415_NMYC_peak_21104 (+24000)	COGN415_NMYC_peak_21105 (+24748)
ADCK1	COGN415_NMYC_peak_12659	280	COGN415_NMYC_peak_12660 (+82091)	COGN415_NMYC_peak_12661 (+82595)	COGN415_NMYC_peak_12662 (+122028)	COGN415_NMYC_peak_12663 (+123535)	COGN415_NMYC_peak_12664 (+124456)	COGN415_NMYC_peak_12665 (+126234)	COGN415_NMYC_peak_12666 (+156527)
ADCK4	COGN415_NMYC_peak_22467	-796	COGN415_NMYC_peak_22466 (+763)	COGN415_NMYC_peak_22465 (+14112)
ADCK5	COGN415_NMYC_peak_43182	-1972	COGN415_NMYC_peak_43183 (-509)	COGN415_NMYC_peak_43184 (+1236)
ADCY3	COGN415_NMYC_peak_23755	-1149	COGN415_NMYC_peak_23754 (+385)	COGN415_NMYC_peak_23753 (+63693)	COGN415_NMYC_peak_23752 (+85932)
ADCY4	COGN415_NMYC_peak_12031	-62	COGN415_NMYC_peak_12030 (+1793)	COGN415_NMYC_peak_12029 (+2729)
ADCY5	COGN415_NMYC_peak_31332	-412	COGN415_NMYC_peak_31331 (+1081)	COGN415_NMYC_peak_31330 (+57761)	COGN415_NMYC_peak_31329 (+181740)
ADD1	COGN415_NMYC_peak_32738	-218	COGN415_NMYC_peak_32739 (+497)	COGN415_NMYC_peak_32740 (+42856)	COGN415_NMYC_peak_32741 (+89060)
ADD2	COGN415_NMYC_peak_24514	576	COGN415_NMYC_peak_24513 (+150305)
ADH5	COGN415_NMYC_peak_33655	-863	COGN415_NMYC_peak_33654 (+54)
ADHFE1	COGN415_NMYC_peak_42213	-3039	COGN415_NMYC_peak_42214 (+6601)	COGN415_NMYC_peak_42215 (+109840)
ADI1	COGN415_NMYC_peak_23340	601	COGN415_NMYC_peak_23339 (+26322)	COGN415_NMYC_peak_23338 (+36288)	COGN415_NMYC_peak_23337 (+38085)	COGN415_NMYC_peak_23336 (+71219)	COGN415_NMYC_peak_23335 (+72428)	COGN415_NMYC_peak_23334 (+119633)
ADIPOR1	COGN415_NMYC_peak_2988	423
ADIRF	COGN415_NMYC_peak_5255	-1489
ADK	COGN415_NMYC_peak_4945	-111	COGN415_NMYC_peak_4946 (+25544)	COGN415_NMYC_peak_4947 (+87010)	COGN415_NMYC_peak_4948 (+267299)	COGN415_NMYC_peak_4949 (+268428)	COGN415_NMYC_peak_4950 (+434563)	COGN415_NMYC_peak_4951 (+438210)	COGN415_NMYC_peak_4952 (+518261)
ADM	COGN415_NMYC_peak_6559	369	COGN415_NMYC_peak_6560 (+46992)	COGN415_NMYC_peak_6561 (+61681)	COGN415_NMYC_peak_6562 (+89694)	COGN415_NMYC_peak_6563 (+92267)	COGN415_NMYC_peak_6564 (+101150)	COGN415_NMYC_peak_6565 (+140474)
ADNP	COGN415_NMYC_peak_27719	-457	COGN415_NMYC_peak_27718 (+588)	COGN415_NMYC_peak_27717 (+1397)	COGN415_NMYC_peak_27716 (+112767)
ADNP2	COGN415_NMYC_peak_20857	26	COGN415_NMYC_peak_20858 (+845)	COGN415_NMYC_peak_20859 (+91440)
ADO	COGN415_NMYC_peak_4719	-198	COGN415_NMYC_peak_4720 (+737)
ADPRHL2	COGN415_NMYC_peak_876	-15
ADPRM	COGN415_NMYC_peak_17407	-178
ADRA2A	COGN415_NMYC_peak_5736	-237	COGN415_NMYC_peak_5737 (+1289)	COGN415_NMYC_peak_5738 (+62701)	COGN415_NMYC_peak_5739 (+283420)	COGN415_NMYC_peak_5740 (+363752)	COGN415_NMYC_peak_5741 (+369530)	COGN415_NMYC_peak_5742 (+404476)	COGN415_NMYC_peak_5743 (+412091)	COGN415_NMYC_peak_5744 (+478674)	COGN415_NMYC_peak_5745 (+480258)	COGN415_NMYC_peak_5746 (+523121)	COGN415_NMYC_peak_5747 (+571730)	COGN415_NMYC_peak_5748 (+679634)	COGN415_NMYC_peak_5749 (+912689)
ADRA2B	COGN415_NMYC_peak_24807	-1529	COGN415_NMYC_peak_24806 (+44015)
ADRB1	COGN415_NMYC_peak_5795	-549	COGN415_NMYC_peak_5796 (+560)	COGN415_NMYC_peak_5797 (+57325)
ADSS	COGN415_NMYC_peak_3824	-691	COGN415_NMYC_peak_3823 (-168)	COGN415_NMYC_peak_3822 (+1015)	COGN415_NMYC_peak_3821 (+178963)	COGN415_NMYC_peak_3820 (+195646)	COGN415_NMYC_peak_3819 (+220419)	COGN415_NMYC_peak_3818 (+237528)	COGN415_NMYC_peak_3817 (+333587)	COGN415_NMYC_peak_3816 (+344887)	COGN415_NMYC_peak_3815 (+363273)	COGN415_NMYC_peak_3814 (+364491)	COGN415_NMYC_peak_3813 (+397694)	COGN415_NMYC_peak_3812 (+399438)
AFF4	COGN415_NMYC_peak_35722	-21	COGN415_NMYC_peak_35721 (+965)
AFG3L2	COGN415_NMYC_peak_20124	-252	COGN415_NMYC_peak_20123 (+894)
AFMID	COGN415_NMYC_peak_19497	-40
AGA	COGN415_NMYC_peak_34311	181
AGAP2	COGN415_NMYC_peak_9764	104	COGN415_NMYC_peak_9763 (+822)	COGN415_NMYC_peak_9762 (+2045)	COGN415_NMYC_peak_9761 (+10783)	COGN415_NMYC_peak_9760 (+11917)
AGAP3	COGN415_NMYC_peak_41042	-4346	COGN415_NMYC_peak_41043 (-3036)	COGN415_NMYC_peak_41044 (-881)	COGN415_NMYC_peak_41045 (+843)	COGN415_NMYC_peak_41046 (+1842)	COGN415_NMYC_peak_41047 (+2282)	COGN415_NMYC_peak_41048 (+24580)	COGN415_NMYC_peak_41049 (+27306)	COGN415_NMYC_peak_41050 (+37317)
AGBL5	COGN415_NMYC_peak_23823	-1195
AGO1	COGN415_NMYC_peak_872	-243	COGN415_NMYC_peak_873 (+525)
AGO3	COGN415_NMYC_peak_874	-340	COGN415_NMYC_peak_875 (+310)
AGO4	COGN415_NMYC_peak_871	629
AGPAT1	COGN415_NMYC_peak_37348	-1104	COGN415_NMYC_peak_37347 (-38)	COGN415_NMYC_peak_37346 (+1086)
AGPAT5	COGN415_NMYC_peak_41322	244	COGN415_NMYC_peak_41323 (+79625)	COGN415_NMYC_peak_41324 (+82347)	COGN415_NMYC_peak_41325 (+92512)	COGN415_NMYC_peak_41326 (+126680)	COGN415_NMYC_peak_41327 (+132388)
AGPAT9	COGN415_NMYC_peak_33522	43	COGN415_NMYC_peak_33523 (+294120)	COGN415_NMYC_peak_33524 (+411375)	COGN415_NMYC_peak_33525 (+590163)	COGN415_NMYC_peak_33526 (+590981)	COGN415_NMYC_peak_33527 (+788819)	COGN415_NMYC_peak_33528 (+956819)	COGN415_NMYC_peak_33529 (+957422)	COGN415_NMYC_peak_33530 (+959649)	COGN415_NMYC_peak_33531 (+961065)
AGPS	COGN415_NMYC_peak_25734	-91	COGN415_NMYC_peak_25735 (+446)	COGN415_NMYC_peak_25736 (+68633)	COGN415_NMYC_peak_25737 (+138160)	COGN415_NMYC_peak_25738 (+156755)
AHCTF1	COGN415_NMYC_peak_3887	-722	COGN415_NMYC_peak_3886 (+258)	COGN415_NMYC_peak_3885 (+161966)
AHCY	COGN415_NMYC_peak_27231	427	COGN415_NMYC_peak_27230 (+87201)	COGN415_NMYC_peak_27229 (+97940)
AHCYL2	COGN415_NMYC_peak_40692	-267	COGN415_NMYC_peak_40693 (+599)
AHDC1	COGN415_NMYC_peak_689	-336	COGN415_NMYC_peak_688 (+181)	COGN415_NMYC_peak_687 (+951)	COGN415_NMYC_peak_686 (+1619)	COGN415_NMYC_peak_685 (+4187)	COGN415_NMYC_peak_684 (+13529)	COGN415_NMYC_peak_683 (+27494)	COGN415_NMYC_peak_682 (+28314)	COGN415_NMYC_peak_681 (+42220)	COGN415_NMYC_peak_680 (+42951)	COGN415_NMYC_peak_679 (+43304)	COGN415_NMYC_peak_678 (+66655)	COGN415_NMYC_peak_677 (+76324)
AHNAK	COGN415_NMYC_peak_7226	-390	COGN415_NMYC_peak_7225 (+1033)	COGN415_NMYC_peak_7224 (+3513)	COGN415_NMYC_peak_7223 (+38158)	COGN415_NMYC_peak_7222 (+41439)	COGN415_NMYC_peak_7221 (+83436)	COGN415_NMYC_peak_7220 (+95382)	COGN415_NMYC_peak_7219 (+117859)	COGN415_NMYC_peak_7218 (+118776)	COGN415_NMYC_peak_7217 (+121969)	COGN415_NMYC_peak_7216 (+124549)
AHSA1	COGN415_NMYC_peak_12652	-33
AHSA2	COGN415_NMYC_peak_24332	-716	COGN415_NMYC_peak_24333 (+550)
AIDA	COGN415_NMYC_peak_3365	14	COGN415_NMYC_peak_3364 (+68290)
AIFM1	COGN415_NMYC_peak_45981	-26	COGN415_NMYC_peak_45980 (+45079)
AIFM3	COGN415_NMYC_peak_28720	-1002	COGN415_NMYC_peak_28721 (+492)
AIG1	COGN415_NMYC_peak_38568	-396	COGN415_NMYC_peak_38569 (+254)	COGN415_NMYC_peak_38570 (+115939)	COGN415_NMYC_peak_38571 (+210273)
AIMP1	COGN415_NMYC_peak_33704	-227
AIMP2	COGN415_NMYC_peak_39249	-137
AIP	COGN415_NMYC_peak_7589	93
AK3	COGN415_NMYC_peak_43258	-411	COGN415_NMYC_peak_43257 (+239)	COGN415_NMYC_peak_43256 (+1707)
AK5	COGN415_NMYC_peak_1509	-324	COGN415_NMYC_peak_1510 (+361)	COGN415_NMYC_peak_1511 (+93975)
AK7	COGN415_NMYC_peak_12979	-691	COGN415_NMYC_peak_12980 (+67)	COGN415_NMYC_peak_12981 (+31883)
AK8	COGN415_NMYC_peak_44899	452	COGN415_NMYC_peak_44898 (+1049)	COGN415_NMYC_peak_44897 (+29234)	COGN415_NMYC_peak_44896 (+45113)	COGN415_NMYC_peak_44895 (+66079)	COGN415_NMYC_peak_44894 (+79319)	COGN415_NMYC_peak_44893 (+108678)
AK9	COGN415_NMYC_peak_38298	124
AKAP1	COGN415_NMYC_peak_18665	-296	COGN415_NMYC_peak_18666 (+877)	COGN415_NMYC_peak_18667 (+50459)	COGN415_NMYC_peak_18668 (+158169)
AKAP3	COGN415_NMYC_peak_8931	-89	COGN415_NMYC_peak_8930 (+42005)	COGN415_NMYC_peak_8929 (+44072)
AKAP4	COGN415_NMYC_peak_45619	-3490	COGN415_NMYC_peak_45618 (+96828)	COGN415_NMYC_peak_45617 (+133186)
AKAP5	COGN415_NMYC_peak_12360	-440	COGN415_NMYC_peak_12361 (+340)
AKAP7	COGN415_NMYC_peak_38471	-350
AKAP8	COGN415_NMYC_peak_21823	-670	COGN415_NMYC_peak_21822 (+579)	COGN415_NMYC_peak_21821 (+1682)	COGN415_NMYC_peak_21820 (+48359)	COGN415_NMYC_peak_21819 (+91058)
AKAP9	COGN415_NMYC_peak_40233	49
AKIP1	COGN415_NMYC_peak_6531	-676	COGN415_NMYC_peak_6532 (+485)
AKIRIN1	COGN415_NMYC_peak_958	-149
AKR1A1	COGN415_NMYC_peak_1107	256
AKR1B1	COGN415_NMYC_peak_40800	242	COGN415_NMYC_peak_40799 (+26485)	COGN415_NMYC_peak_40798 (+100738)	COGN415_NMYC_peak_40797 (+129413)
AKR7A2	COGN415_NMYC_peak_498	-465	COGN415_NMYC_peak_497 (+290)	COGN415_NMYC_peak_496 (+11780)
AKT1	COGN415_NMYC_peak_13335	-3758	COGN415_NMYC_peak_13334 (-2978)	COGN415_NMYC_peak_13333 (-2143)	COGN415_NMYC_peak_13332 (-441)	COGN415_NMYC_peak_13331 (+25192)
AKT2	COGN415_NMYC_peak_22429	-173	COGN415_NMYC_peak_22428 (+189)	COGN415_NMYC_peak_22427 (+654)
ALAD	COGN415_NMYC_peak_44295	16
ALDH16A1	COGN415_NMYC_peak_22859	-1493	COGN415_NMYC_peak_22860 (-57)
ALDH18A1	COGN415_NMYC_peak_5357	198
ALDH1A2	COGN415_NMYC_peak_14012	144
ALDH1L2	COGN415_NMYC_peak_10183	-248	COGN415_NMYC_peak_10182 (+600)	COGN415_NMYC_peak_10181 (+1561)	COGN415_NMYC_peak_10180 (+98028)	COGN415_NMYC_peak_10179 (+125886)	COGN415_NMYC_peak_10178 (+126386)
ALDH3B1	COGN415_NMYC_peak_7609	-4259	COGN415_NMYC_peak_7610 (+51)	COGN415_NMYC_peak_7611 (+12217)
ALDH4A1	COGN415_NMYC_peak_492	-105	COGN415_NMYC_peak_491 (+7456)
ALDH5A1	COGN415_NMYC_peak_37086	-162	COGN415_NMYC_peak_37087 (+567)	COGN415_NMYC_peak_37088 (+27683)	COGN415_NMYC_peak_37089 (+48750)
ALDH6A1	COGN415_NMYC_peak_12524	-1026	COGN415_NMYC_peak_12523 (-242)
ALDH7A1	COGN415_NMYC_peak_35652	269
ALDH9A1	COGN415_NMYC_peak_2592	475
ALDOA	COGN415_NMYC_peak_15877	183	COGN415_NMYC_peak_15878 (+12059)
ALDOC	COGN415_NMYC_peak_17700	270
ALG1	COGN415_NMYC_peak_15428	210	COGN415_NMYC_peak_15429 (+20615)
ALG10	COGN415_NMYC_peak_9290	130	COGN415_NMYC_peak_9291 (+196472)
ALG11	COGN415_NMYC_peak_11450	-567
ALG12	COGN415_NMYC_peak_29710	93	COGN415_NMYC_peak_29709 (+425)	COGN415_NMYC_peak_29708 (+14586)	COGN415_NMYC_peak_29707 (+15773)	COGN415_NMYC_peak_29706 (+16396)	COGN415_NMYC_peak_29705 (+16951)
ALG13	COGN415_NMYC_peak_45862	207
ALG14	COGN415_NMYC_peak_1702	-59	COGN415_NMYC_peak_1701 (+70169)	COGN415_NMYC_peak_1700 (+92269)	COGN415_NMYC_peak_1699 (+96011)	COGN415_NMYC_peak_1698 (+118684)	COGN415_NMYC_peak_1697 (+119092)	COGN415_NMYC_peak_1696 (+121080)	COGN415_NMYC_peak_1695 (+121958)	COGN415_NMYC_peak_1694 (+122728)
ALG2	COGN415_NMYC_peak_44152	-55	COGN415_NMYC_peak_44151 (+23765)	COGN415_NMYC_peak_44150 (+35950)	COGN415_NMYC_peak_44149 (+37079)	COGN415_NMYC_peak_44148 (+45108)	COGN415_NMYC_peak_44147 (+49061)	COGN415_NMYC_peak_44146 (+51505)
ALG3	COGN415_NMYC_peak_32270	-352	COGN415_NMYC_peak_32269 (+18979)	COGN415_NMYC_peak_32268 (+19943)	COGN415_NMYC_peak_32267 (+37297)
ALG5	COGN415_NMYC_peak_11243	-600
ALG9	COGN415_NMYC_peak_8223	-526	COGN415_NMYC_peak_8222 (+77011)
ALKBH1	COGN415_NMYC_peak_12657	-124
ALKBH2	COGN415_NMYC_peak_10260	-4622	COGN415_NMYC_peak_10259 (+289)
ALKBH4	COGN415_NMYC_peak_40415	-124	COGN415_NMYC_peak_40414 (+13031)	COGN415_NMYC_peak_40413 (+22959)
ALKBH5	COGN415_NMYC_peak_17569	-979	COGN415_NMYC_peak_17570 (-120)	COGN415_NMYC_peak_17571 (+573)
ALKBH6	COGN415_NMYC_peak_22283	-297
ALKBH7	COGN415_NMYC_peak_21432	727	COGN415_NMYC_peak_21433 (+1890)
ALKBH8	COGN415_NMYC_peak_8177	153
ALMS1	COGN415_NMYC_peak_24574	434	COGN415_NMYC_peak_24575 (+202637)
ALOXE3	COGN415_NMYC_peak_17366	-1659	COGN415_NMYC_peak_17365 (-670)	COGN415_NMYC_peak_17364 (+635)
ALS2	COGN415_NMYC_peak_25960	22
ALS2CR11	COGN415_NMYC_peak_25958	-5	COGN415_NMYC_peak_25957 (+102624)
ALX1	COGN415_NMYC_peak_9983	465	COGN415_NMYC_peak_9984 (+38046)
ALYREF	COGN415_NMYC_peak_19846	-461	COGN415_NMYC_peak_19845 (+777)
AMACR	COGN415_NMYC_peak_34746	80	COGN415_NMYC_peak_34745 (+741)
AMBRA1	COGN415_NMYC_peak_7046	-2577	COGN415_NMYC_peak_7045 (+6326)	COGN415_NMYC_peak_7044 (+77224)	COGN415_NMYC_peak_7043 (+152887)	COGN415_NMYC_peak_7042 (+165214)	COGN415_NMYC_peak_7041 (+198713)
AMD1	COGN415_NMYC_peak_38312	618
AMDHD1	COGN415_NMYC_peak_10072	-195	COGN415_NMYC_peak_10073 (+5593)
AMDHD2	COGN415_NMYC_peak_15277	-1033	COGN415_NMYC_peak_15278 (+550)
AMER1	COGN415_NMYC_peak_45685	-170	COGN415_NMYC_peak_45684 (+705)
AMIGO3	COGN415_NMYC_peak_30483	-186	COGN415_NMYC_peak_30482 (+430)	COGN415_NMYC_peak_30481 (+4427)
AMPD2	COGN415_NMYC_peak_1830	-390	COGN415_NMYC_peak_1831 (+10328)	COGN415_NMYC_peak_1832 (+11288)	COGN415_NMYC_peak_1833 (+12137)	COGN415_NMYC_peak_1834 (+19801)	COGN415_NMYC_peak_1835 (+23041)
ANAPC1	COGN415_NMYC_peak_24999	481	COGN415_NMYC_peak_24998 (+136873)	COGN415_NMYC_peak_24997 (+273384)	COGN415_NMYC_peak_24996 (+306077)	COGN415_NMYC_peak_24995 (+356757)	COGN415_NMYC_peak_24994 (+371967)	COGN415_NMYC_peak_24993 (+401294)	COGN415_NMYC_peak_24992 (+517621)	COGN415_NMYC_peak_24991 (+761571)
ANAPC10	COGN415_NMYC_peak_33997	-270
ANAPC11	COGN415_NMYC_peak_19845	-930	COGN415_NMYC_peak_19846 (+308)
ANAPC13	COGN415_NMYC_peak_31714	-64	COGN415_NMYC_peak_31713 (+78487)	COGN415_NMYC_peak_31712 (+79216)
ANAPC15	COGN415_NMYC_peak_7747	263
ANAPC16	COGN415_NMYC_peak_4893	-24
ANAPC2	COGN415_NMYC_peak_45207	-667	COGN415_NMYC_peak_45206 (+128)	COGN415_NMYC_peak_45205 (+3972)
ANAPC4	COGN415_NMYC_peak_33089	7	COGN415_NMYC_peak_33090 (+53832)	COGN415_NMYC_peak_33091 (+60851)	COGN415_NMYC_peak_33092 (+123755)
ANG	COGN415_NMYC_peak_11935	-1084
ANGEL2	COGN415_NMYC_peak_3273	270	COGN415_NMYC_peak_3272 (+64121)
ANGPT2	COGN415_NMYC_peak_41321	379	COGN415_NMYC_peak_41320 (+1221)
ANGPTL6	COGN415_NMYC_peak_21546	-3884	COGN415_NMYC_peak_21545 (-105)	COGN415_NMYC_peak_21544 (+4032)	COGN415_NMYC_peak_21543 (+6066)	COGN415_NMYC_peak_21542 (+6843)
ANKDD1B	COGN415_NMYC_peak_35169	-178	COGN415_NMYC_peak_35170 (+50846)	COGN415_NMYC_peak_35171 (+55558)	COGN415_NMYC_peak_35172 (+57454)
ANKEF1	COGN415_NMYC_peak_26922	190	COGN415_NMYC_peak_26923 (+25510)	COGN415_NMYC_peak_26924 (+96968)
ANKHD1-EIF4EBP3	COGN415_NMYC_peak_35923	-310	COGN415_NMYC_peak_35924 (+1279)
ANKIB1	COGN415_NMYC_peak_40235	-360	COGN415_NMYC_peak_40236 (+339)	COGN415_NMYC_peak_40237 (+178390)
ANKLE2	COGN415_NMYC_peak_11001	-585	COGN415_NMYC_peak_11000 (+634)
ANKMY1	COGN415_NMYC_peak_26652	-3224	COGN415_NMYC_peak_26651 (-2435)	COGN415_NMYC_peak_26650 (+97929)	COGN415_NMYC_peak_26649 (+98460)	COGN415_NMYC_peak_26648 (+98972)	COGN415_NMYC_peak_26647 (+107466)	COGN415_NMYC_peak_26646 (+120966)
ANKMY2	COGN415_NMYC_peak_39381	-1579	COGN415_NMYC_peak_39380 (-420)	COGN415_NMYC_peak_39379 (+628)	COGN415_NMYC_peak_39378 (+1155)
ANKRA2	COGN415_NMYC_peak_35136	-99	COGN415_NMYC_peak_35135 (+45855)
ANKRD12	COGN415_NMYC_peak_20104	-229
ANKRD13A	COGN415_NMYC_peak_10309	-3461	COGN415_NMYC_peak_10310 (-281)	COGN415_NMYC_peak_10311 (+411)	COGN415_NMYC_peak_10312 (+49040)	COGN415_NMYC_peak_10313 (+102836)
ANKRD13B	COGN415_NMYC_peak_17759	-4669	COGN415_NMYC_peak_17760 (-1949)	COGN415_NMYC_peak_17761 (+969)	COGN415_NMYC_peak_17762 (+23884)
ANKRD13C	COGN415_NMYC_peak_1458	253	COGN415_NMYC_peak_1457 (+133003)
ANKRD13D	COGN415_NMYC_peak_7577	-682	COGN415_NMYC_peak_7578 (+761)
ANKRD17	COGN415_NMYC_peak_33429	203
ANKRD2	COGN415_NMYC_peak_5405	-1252	COGN415_NMYC_peak_5406 (+321)
ANKRD23	COGN415_NMYC_peak_24834	-522	COGN415_NMYC_peak_24833 (+26639)
ANKRD26	COGN415_NMYC_peak_4271	111
ANKRD27	COGN415_NMYC_peak_22167	-1712	COGN415_NMYC_peak_22166 (-494)	COGN415_NMYC_peak_22165 (+758)	COGN415_NMYC_peak_22164 (+46582)
ANKRD28	COGN415_NMYC_peak_30029	-516	COGN415_NMYC_peak_30028 (+610)	COGN415_NMYC_peak_30027 (+121196)	COGN415_NMYC_peak_30026 (+229473)
ANKRD34B	COGN415_NMYC_peak_35254	-36	COGN415_NMYC_peak_35253 (+407)
ANKRD37	COGN415_NMYC_peak_34401	131
ANKRD40	COGN415_NMYC_peak_18573	-146	COGN415_NMYC_peak_18572 (+554)	COGN415_NMYC_peak_18571 (+17149)	COGN415_NMYC_peak_18570 (+20396)	COGN415_NMYC_peak_18569 (+26309)	COGN415_NMYC_peak_18568 (+66735)
ANKRD44	COGN415_NMYC_peak_25896	-756	COGN415_NMYC_peak_25895 (+67)	COGN415_NMYC_peak_25894 (+774)	COGN415_NMYC_peak_25893 (+130709)	COGN415_NMYC_peak_25892 (+218328)	COGN415_NMYC_peak_25891 (+219602)	COGN415_NMYC_peak_25890 (+220893)	COGN415_NMYC_peak_25889 (+251816)
ANKRD46	COGN415_NMYC_peak_42525	247	COGN415_NMYC_peak_42524 (+49345)	COGN415_NMYC_peak_42523 (+143112)	COGN415_NMYC_peak_42522 (+249203)	COGN415_NMYC_peak_42521 (+249863)	COGN415_NMYC_peak_42520 (+250423)
ANKRD49	COGN415_NMYC_peak_8094	119
ANKRD52	COGN415_NMYC_peak_9683	-364	COGN415_NMYC_peak_9682 (+574)
ANKRD54	COGN415_NMYC_peak_29210	-135
ANKS1A	COGN415_NMYC_peak_37457	-1187	COGN415_NMYC_peak_37458 (-86)	COGN415_NMYC_peak_37459 (+505)	COGN415_NMYC_peak_37460 (+159432)	COGN415_NMYC_peak_37461 (+160661)
ANKS3	COGN415_NMYC_peak_15412	-675	COGN415_NMYC_peak_15411 (+214)
ANKS6	COGN415_NMYC_peak_44141	-295
ANKZF1	COGN415_NMYC_peak_26277	-632	COGN415_NMYC_peak_26278 (+135)
ANO10	COGN415_NMYC_peak_30328	-412	COGN415_NMYC_peak_30327 (+441)	COGN415_NMYC_peak_30326 (+110289)	COGN415_NMYC_peak_30325 (+187866)
ANO6	COGN415_NMYC_peak_9352	280	COGN415_NMYC_peak_9353 (+52924)	COGN415_NMYC_peak_9354 (+53923)	COGN415_NMYC_peak_9355 (+96164)
ANO8	COGN415_NMYC_peak_21877	-3750	COGN415_NMYC_peak_21876 (-2529)	COGN415_NMYC_peak_21875 (-721)	COGN415_NMYC_peak_21874 (+681)
ANP32B	COGN415_NMYC_peak_44115	-1939	COGN415_NMYC_peak_44116 (-581)	COGN415_NMYC_peak_44117 (+339)	COGN415_NMYC_peak_44118 (+1007)	COGN415_NMYC_peak_44119 (+2355)
ANP32E	COGN415_NMYC_peak_2146	494	COGN415_NMYC_peak_2145 (+22493)	COGN415_NMYC_peak_2144 (+72879)
ANTXR1	COGN415_NMYC_peak_24478	286	COGN415_NMYC_peak_24479 (+151506)	COGN415_NMYC_peak_24480 (+164365)	COGN415_NMYC_peak_24481 (+178748)	COGN415_NMYC_peak_24482 (+294042)
ANTXR2	COGN415_NMYC_peak_33485	-168	COGN415_NMYC_peak_33484 (+107865)	COGN415_NMYC_peak_33483 (+240270)	COGN415_NMYC_peak_33482 (+241362)	COGN415_NMYC_peak_33481 (+448660)	COGN415_NMYC_peak_33480 (+449406)	COGN415_NMYC_peak_33479 (+532274)
ANXA11	COGN415_NMYC_peak_5169	-186	COGN415_NMYC_peak_5168 (+45892)	COGN415_NMYC_peak_5167 (+46906)
ANXA6	COGN415_NMYC_peak_36168	-97
ANXA7	COGN415_NMYC_peak_4923	152
ANXA9	COGN415_NMYC_peak_2171	-2561
AP1AR	COGN415_NMYC_peak_33737	157
AP1G1	COGN415_NMYC_peak_16462	480
AP1G2	COGN415_NMYC_peak_11999	538
AP1M1	COGN415_NMYC_peak_21836	28
AP2A1	COGN415_NMYC_peak_22887	-499	COGN415_NMYC_peak_22888 (+35288)	COGN415_NMYC_peak_22889 (+42104)
AP2B1	COGN415_NMYC_peak_17885	222
AP2M1	COGN415_NMYC_peak_32264	114	COGN415_NMYC_peak_32265 (+1880)
AP3B1	COGN415_NMYC_peak_35214	-852	COGN415_NMYC_peak_35213 (-488)	COGN415_NMYC_peak_35212 (+116)	COGN415_NMYC_peak_35211 (+165130)	COGN415_NMYC_peak_35210 (+300568)	COGN415_NMYC_peak_35209 (+307245)	COGN415_NMYC_peak_35208 (+322043)	COGN415_NMYC_peak_35207 (+398178)	COGN415_NMYC_peak_35206 (+442000)	COGN415_NMYC_peak_35205 (+443230)	COGN415_NMYC_peak_35204 (+450099)
AP3D1	COGN415_NMYC_peak_21130	-451	COGN415_NMYC_peak_21129 (+819)	COGN415_NMYC_peak_21128 (+14595)
AP3M1	COGN415_NMYC_peak_4945	-55
AP3S1	COGN415_NMYC_peak_35537	286
AP3S2	COGN415_NMYC_peak_14819	88	COGN415_NMYC_peak_14818 (+19140)
AP4B1	COGN415_NMYC_peak_1949	-102
AP4E1	COGN415_NMYC_peak_13931	-244
AP5B1	COGN415_NMYC_peak_7476	359
APAF1	COGN415_NMYC_peak_10099	-307	COGN415_NMYC_peak_10100 (+91822)	COGN415_NMYC_peak_10101 (+100877)
APBA1	COGN415_NMYC_peak_43672	-838	COGN415_NMYC_peak_43671 (+566)	COGN415_NMYC_peak_43670 (+68020)	COGN415_NMYC_peak_43669 (+88444)	COGN415_NMYC_peak_43668 (+117225)	COGN415_NMYC_peak_43667 (+129125)	COGN415_NMYC_peak_43666 (+249848)	COGN415_NMYC_peak_43665 (+259401)	COGN415_NMYC_peak_43664 (+295368)
APBA3	COGN415_NMYC_peak_21252	-1132	COGN415_NMYC_peak_21251 (-90)
APBB2	COGN415_NMYC_peak_33202	-2152	COGN415_NMYC_peak_33201 (+83)	COGN415_NMYC_peak_33200 (+305606)	COGN415_NMYC_peak_33199 (+316998)	COGN415_NMYC_peak_33198 (+357650)
APBB3	COGN415_NMYC_peak_35927	-144
APC	COGN415_NMYC_peak_35487	239	COGN415_NMYC_peak_35488 (+30565)
APEH	COGN415_NMYC_peak_30479	46
APEX1	COGN415_NMYC_peak_11928	-99
APEX2	COGN415_NMYC_peak_45664	-342	COGN415_NMYC_peak_45665 (+84)
APH1A	COGN415_NMYC_peak_2149	124
APH1B	COGN415_NMYC_peak_14089	-468	COGN415_NMYC_peak_14090 (+208)
APIP	COGN415_NMYC_peak_6858	162
APITD1-CORT	COGN415_NMYC_peak_283	-4344	COGN415_NMYC_peak_284 (+53)	COGN415_NMYC_peak_285 (+665)
APLN	COGN415_NMYC_peak_45968	-98	COGN415_NMYC_peak_45967 (+668)
APLP2	COGN415_NMYC_peak_8718	-666	COGN415_NMYC_peak_8719 (+1)	COGN415_NMYC_peak_8720 (+7035)	COGN415_NMYC_peak_8721 (+20700)
APMAP	COGN415_NMYC_peak_27076	-2221	COGN415_NMYC_peak_27075 (+417)
APOA1BP	COGN415_NMYC_peak_2388	132	COGN415_NMYC_peak_2389 (+8550)
APOA2	COGN415_NMYC_peak_2495	-2415
APOBEC3C	COGN415_NMYC_peak_29270	164
APOBEC3D	COGN415_NMYC_peak_29271	-530
APOBEC3F	COGN415_NMYC_peak_29272	6
APOBEC3G	COGN415_NMYC_peak_29273	-62	COGN415_NMYC_peak_29274 (+11145)
APOBR	COGN415_NMYC_peak_15782	-2752
APOC1	COGN415_NMYC_peak_22582	-2856	COGN415_NMYC_peak_22583 (+820)	COGN415_NMYC_peak_22584 (+12865)
APOL2	COGN415_NMYC_peak_29153	295
APOM	COGN415_NMYC_peak_37316	-2874
APOPT1	COGN415_NMYC_peak_13215	-592	COGN415_NMYC_peak_13216 (+233)	COGN415_NMYC_peak_13217 (+43325)	COGN415_NMYC_peak_13218 (+44541)	COGN415_NMYC_peak_13219 (+61266)
APPBP2	COGN415_NMYC_peak_18815	330	COGN415_NMYC_peak_18814 (+90007)	COGN415_NMYC_peak_18813 (+104403)
APPL1	COGN415_NMYC_peak_30740	-350	COGN415_NMYC_peak_30741 (+691)
APTX	COGN415_NMYC_peak_43394	232
AQP1	COGN415_NMYC_peak_39606	952	COGN415_NMYC_peak_39607 (+2478)	COGN415_NMYC_peak_39608 (+3397)	COGN415_NMYC_peak_39609 (+4391)	COGN415_NMYC_peak_39610 (+18946)	COGN415_NMYC_peak_39611 (+26872)
AQP10	COGN415_NMYC_peak_2242	-104
AQR	COGN415_NMYC_peak_13630	-115	COGN415_NMYC_peak_13629 (+570)	COGN415_NMYC_peak_13628 (+119552)	COGN415_NMYC_peak_13627 (+156805)
ARCN1	COGN415_NMYC_peak_8410	233	COGN415_NMYC_peak_8411 (+22739)	COGN415_NMYC_peak_8412 (+23370)	COGN415_NMYC_peak_8413 (+24306)
AREL1	COGN415_NMYC_peak_12536	102
ARF4	COGN415_NMYC_peak_30746	-58
ARF5	COGN415_NMYC_peak_40632	-2721	COGN415_NMYC_peak_40633 (-276)	COGN415_NMYC_peak_40634 (+520)
ARFGAP1	COGN415_NMYC_peak_27967	-136
ARFGEF1	COGN415_NMYC_peak_42227	-540	COGN415_NMYC_peak_42226 (+151)	COGN415_NMYC_peak_42225 (+1027)	COGN415_NMYC_peak_42224 (+31789)
ARFGEF2	COGN415_NMYC_peak_27634	-149
ARFIP1	COGN415_NMYC_peak_34104	-189	COGN415_NMYC_peak_34105 (+156057)	COGN415_NMYC_peak_34106 (+157057)	COGN415_NMYC_peak_34107 (+364101)	COGN415_NMYC_peak_34108 (+372257)	COGN415_NMYC_peak_34109 (+373608)
ARFIP2	COGN415_NMYC_peak_6461	-279
ARFRP1	COGN415_NMYC_peak_28012	-89	COGN415_NMYC_peak_28011 (+414)
ARG2	COGN415_NMYC_peak_12403	51
ARHGAP1	COGN415_NMYC_peak_7048	-74
ARHGAP10	COGN415_NMYC_peak_34027	-440	COGN415_NMYC_peak_34028 (+655)	COGN415_NMYC_peak_34029 (+1344)	COGN415_NMYC_peak_34030 (+2083)	COGN415_NMYC_peak_34031 (+57019)	COGN415_NMYC_peak_34032 (+130337)	COGN415_NMYC_peak_34033 (+237568)	COGN415_NMYC_peak_34034 (+317344)	COGN415_NMYC_peak_34035 (+322285)	COGN415_NMYC_peak_34036 (+336286)	COGN415_NMYC_peak_34037 (+340656)	COGN415_NMYC_peak_34038 (+555074)	COGN415_NMYC_peak_34039 (+558106)
ARHGAP11A	COGN415_NMYC_peak_13582	72
ARHGAP11B	COGN415_NMYC_peak_13501	-609
ARHGAP19	COGN415_NMYC_peak_5389	132	COGN415_NMYC_peak_5388 (+15313)	COGN415_NMYC_peak_5387 (+96035)
ARHGAP21	COGN415_NMYC_peak_4259	-839	COGN415_NMYC_peak_4258 (+649)	COGN415_NMYC_peak_4257 (+1699)	COGN415_NMYC_peak_4256 (+404026)
ARHGAP31	COGN415_NMYC_peak_31250	245	COGN415_NMYC_peak_31251 (+26491)	COGN415_NMYC_peak_31252 (+28489)	COGN415_NMYC_peak_31253 (+38391)
ARHGAP33	COGN415_NMYC_peak_22273	-228	COGN415_NMYC_peak_22274 (+605)
ARHGAP4	COGN415_NMYC_peak_46136	-2238	COGN415_NMYC_peak_46135 (-1176)	COGN415_NMYC_peak_46134 (+4751)
ARHGAP42	COGN415_NMYC_peak_8146	-357	COGN415_NMYC_peak_8147 (+131)	COGN415_NMYC_peak_8148 (+32431)	COGN415_NMYC_peak_8149 (+72437)
ARHGAP44	COGN415_NMYC_peak_17413	364
ARHGAP8	COGN415_NMYC_peak_29547	-4873	COGN415_NMYC_peak_29548 (-621)	COGN415_NMYC_peak_29549 (+17236)	COGN415_NMYC_peak_29550 (+27266)	COGN415_NMYC_peak_29551 (+125423)	COGN415_NMYC_peak_29552 (+226671)	COGN415_NMYC_peak_29553 (+292769)	COGN415_NMYC_peak_29554 (+305735)
ARHGDIA	COGN415_NMYC_peak_19844	-544	COGN415_NMYC_peak_19843 (+1542)	COGN415_NMYC_peak_19842 (+3148)	COGN415_NMYC_peak_19841 (+4089)
ARHGDIG	COGN415_NMYC_peak_15069	-3705	COGN415_NMYC_peak_15070 (-469)
ARHGEF1	COGN415_NMYC_peak_22496	-460	COGN415_NMYC_peak_22497 (+11795)
ARHGEF10	COGN415_NMYC_peak_41272	-484	COGN415_NMYC_peak_41273 (+356)	COGN415_NMYC_peak_41274 (+37338)	COGN415_NMYC_peak_41275 (+68705)	COGN415_NMYC_peak_41276 (+74633)	COGN415_NMYC_peak_41277 (+75156)	COGN415_NMYC_peak_41278 (+75717)	COGN415_NMYC_peak_41279 (+106022)	COGN415_NMYC_peak_41280 (+134271)
ARHGEF10L	COGN415_NMYC_peak_461	-473	COGN415_NMYC_peak_462 (+479)	COGN415_NMYC_peak_463 (+12287)	COGN415_NMYC_peak_464 (+47484)	COGN415_NMYC_peak_465 (+48473)	COGN415_NMYC_peak_466 (+57161)	COGN415_NMYC_peak_467 (+63688)	COGN415_NMYC_peak_468 (+126456)	COGN415_NMYC_peak_469 (+127361)	COGN415_NMYC_peak_470 (+128978)	COGN415_NMYC_peak_471 (+131930)	COGN415_NMYC_peak_472 (+143926)
ARHGEF12	COGN415_NMYC_peak_8538	-1385	COGN415_NMYC_peak_8539 (-142)
ARHGEF19	COGN415_NMYC_peak_418	-4876	COGN415_NMYC_peak_417 (+4920)	COGN415_NMYC_peak_416 (+5711)	COGN415_NMYC_peak_415 (+24702)	COGN415_NMYC_peak_414 (+45219)
ARHGEF2	COGN415_NMYC_peak_2341	194
ARHGEF25	COGN415_NMYC_peak_9756	899
ARHGEF26	COGN415_NMYC_peak_31967	182	COGN415_NMYC_peak_31968 (+923)	COGN415_NMYC_peak_31969 (+61529)	COGN415_NMYC_peak_31970 (+180805)	COGN415_NMYC_peak_31971 (+181992)
ARHGEF39	COGN415_NMYC_peak_43484	45
ARHGEF40	COGN415_NMYC_peak_11938	-1319	COGN415_NMYC_peak_11939 (-522)	COGN415_NMYC_peak_11940 (+956)	COGN415_NMYC_peak_11941 (+22443)	COGN415_NMYC_peak_11942 (+22992)
ARHGEF9	COGN415_NMYC_peak_45683	-23	COGN415_NMYC_peak_45682 (+545)
ARID3B	COGN415_NMYC_peak_14424	-287	COGN415_NMYC_peak_14425 (+503)	COGN415_NMYC_peak_14426 (+5270)	COGN415_NMYC_peak_14427 (+29632)	COGN415_NMYC_peak_14428 (+43738)	COGN415_NMYC_peak_14429 (+44903)	COGN415_NMYC_peak_14430 (+57251)
ARID3C	COGN415_NMYC_peak_43454	-1206
ARID4A	COGN415_NMYC_peak_12281	-145
ARID4B	COGN415_NMYC_peak_3694	-2179	COGN415_NMYC_peak_3693 (-139)	COGN415_NMYC_peak_3692 (+1100)
ARIH1	COGN415_NMYC_peak_14339	-219	COGN415_NMYC_peak_14340 (+380)	COGN415_NMYC_peak_14341 (+856)	COGN415_NMYC_peak_14342 (+162837)
ARIH2	COGN415_NMYC_peak_30448	-372	COGN415_NMYC_peak_30449 (+614)
ARIH2OS	COGN415_NMYC_peak_30449	-50	COGN415_NMYC_peak_30448 (+936)
ARL1	COGN415_NMYC_peak_10113	-191
ARL10	COGN415_NMYC_peak_36579	-3767	COGN415_NMYC_peak_36580 (-362)	COGN415_NMYC_peak_36581 (+668)
ARL13B	COGN415_NMYC_peak_31009	85	COGN415_NMYC_peak_31010 (+29556)
ARL14EP	COGN415_NMYC_peak_6808	149	COGN415_NMYC_peak_6809 (+65132)	COGN415_NMYC_peak_6810 (+101657)	COGN415_NMYC_peak_6811 (+103325)	COGN415_NMYC_peak_6812 (+106672)	COGN415_NMYC_peak_6813 (+180070)	COGN415_NMYC_peak_6814 (+213007)
ARL15	COGN415_NMYC_peak_34896	51
ARL16	COGN415_NMYC_peak_19825	-906	COGN415_NMYC_peak_19824 (+512)
ARL17A	COGN415_NMYC_peak_18408	-31	COGN415_NMYC_peak_18407 (+5005)
ARL2	COGN415_NMYC_peak_7400	219
ARL3	COGN415_NMYC_peak_5586	-4079	COGN415_NMYC_peak_5585 (-265)	COGN415_NMYC_peak_5584 (+35382)	COGN415_NMYC_peak_5583 (+40241)	COGN415_NMYC_peak_5582 (+43209)	COGN415_NMYC_peak_5581 (+53080)	COGN415_NMYC_peak_5580 (+63842)	COGN415_NMYC_peak_5579 (+65605)	COGN415_NMYC_peak_5578 (+67122)	COGN415_NMYC_peak_5577 (+68757)
ARL4A	COGN415_NMYC_peak_39356	-1555	COGN415_NMYC_peak_39357 (-361)	COGN415_NMYC_peak_39358 (+244336)	COGN415_NMYC_peak_39359 (+779818)	COGN415_NMYC_peak_39360 (+914884)
ARL5B	COGN415_NMYC_peak_4177	119
ARL6IP1	COGN415_NMYC_peak_15629	203
ARL6IP4	COGN415_NMYC_peak_10651	-4954	COGN415_NMYC_peak_10652 (+282)
ARL6IP5	COGN415_NMYC_peak_30870	-4539	COGN415_NMYC_peak_30871 (+227)	COGN415_NMYC_peak_30872 (+812)
ARL8A	COGN415_NMYC_peak_2954	-298	COGN415_NMYC_peak_2953 (+815)
ARMC1	COGN415_NMYC_peak_42202	100	COGN415_NMYC_peak_42201 (+73586)	COGN415_NMYC_peak_42200 (+238598)	COGN415_NMYC_peak_42199 (+488888)	COGN415_NMYC_peak_42198 (+489824)	COGN415_NMYC_peak_42197 (+490591)	COGN415_NMYC_peak_42196 (+592326)	COGN415_NMYC_peak_42195 (+592928)	COGN415_NMYC_peak_42194 (+717057)
ARMC10	COGN415_NMYC_peak_40446	-35	COGN415_NMYC_peak_40447 (+753)
ARMC12	COGN415_NMYC_peak_37488	827
ARMC6	COGN415_NMYC_peak_21999	-1078	COGN415_NMYC_peak_22000 (-601)	COGN415_NMYC_peak_22001 (+591)
ARMC7	COGN415_NMYC_peak_19262	-4109	COGN415_NMYC_peak_19263 (-89)	COGN415_NMYC_peak_19264 (+428)	COGN415_NMYC_peak_19265 (+793)	COGN415_NMYC_peak_19266 (+4241)	COGN415_NMYC_peak_19267 (+19875)
ARMC8	COGN415_NMYC_peak_31761	365
ARMCX3	COGN415_NMYC_peak_45804	-4865	COGN415_NMYC_peak_45805 (+400)
ARMCX4	COGN415_NMYC_peak_45803	-2675
ARMCX5	COGN415_NMYC_peak_45808	-16
ARMCX6	COGN415_NMYC_peak_45804	69
ARNT	COGN415_NMYC_peak_2167	61
ARNTL2	COGN415_NMYC_peak_9222	-348	COGN415_NMYC_peak_9223 (+485)
ARPC1A	COGN415_NMYC_peak_40285	-196
ARPC1B	COGN415_NMYC_peak_40286	223	COGN415_NMYC_peak_40287 (+843)	COGN415_NMYC_peak_40288 (+18518)
ARPC2	COGN415_NMYC_peak_26208	-185	COGN415_NMYC_peak_26209 (+494)
ARPC3	COGN415_NMYC_peak_10323	137	COGN415_NMYC_peak_10322 (+893)	COGN415_NMYC_peak_10321 (+18708)
ARPC4	COGN415_NMYC_peak_29871	-198
ARPC4-TTLL3	COGN415_NMYC_peak_29871	-195
ARPC5	COGN415_NMYC_peak_2805	55
ARPC5L	COGN415_NMYC_peak_44445	-243	COGN415_NMYC_peak_44446 (+6614)	COGN415_NMYC_peak_44447 (+7485)
ARPP19	COGN415_NMYC_peak_13960	455
ARPP21	COGN415_NMYC_peak_30190	-778	COGN415_NMYC_peak_30191 (+24361)	COGN415_NMYC_peak_30192 (+104117)	COGN415_NMYC_peak_30193 (+306768)	COGN415_NMYC_peak_30194 (+392121)	COGN415_NMYC_peak_30195 (+655119)	COGN415_NMYC_peak_30196 (+662021)
ARRB2	COGN415_NMYC_peak_17247	-485	COGN415_NMYC_peak_17248 (+1351)
ARRDC1	COGN415_NMYC_peak_45258	921
ARRDC3	COGN415_NMYC_peak_35327	-321	COGN415_NMYC_peak_35326 (+611)	COGN415_NMYC_peak_35325 (+1412)	COGN415_NMYC_peak_35324 (+2579)	COGN415_NMYC_peak_35323 (+3383)	COGN415_NMYC_peak_35322 (+29931)	COGN415_NMYC_peak_35321 (+68820)	COGN415_NMYC_peak_35320 (+102872)	COGN415_NMYC_peak_35319 (+263207)	COGN415_NMYC_peak_35318 (+399985)	COGN415_NMYC_peak_35317 (+400582)
ARRDC4	COGN415_NMYC_peak_14935	-263	COGN415_NMYC_peak_14936 (+708)	COGN415_NMYC_peak_14937 (+461202)	COGN415_NMYC_peak_14938 (+467841)
ARSA	COGN415_NMYC_peak_29778	-270
ARSB	COGN415_NMYC_peak_35233	-31	COGN415_NMYC_peak_35232 (+643)	COGN415_NMYC_peak_35231 (+1405)	COGN415_NMYC_peak_35230 (+73175)	COGN415_NMYC_peak_35229 (+77211)	COGN415_NMYC_peak_35228 (+176228)	COGN415_NMYC_peak_35227 (+176935)
ARSG	COGN415_NMYC_peak_19054	191
ARSJ	COGN415_NMYC_peak_33768	85
ARSK	COGN415_NMYC_peak_35356	52
ART1	COGN415_NMYC_peak_6441	-2598
ART5	COGN415_NMYC_peak_6441	-278	COGN415_NMYC_peak_6440 (+53364)	COGN415_NMYC_peak_6439 (+198330)	COGN415_NMYC_peak_6438 (+219712)
ARVCF	COGN415_NMYC_peak_28644	-4565	COGN415_NMYC_peak_28643 (-252)	COGN415_NMYC_peak_28642 (+397)	COGN415_NMYC_peak_28641 (+2165)	COGN415_NMYC_peak_28640 (+3510)	COGN415_NMYC_peak_28639 (+6936)	COGN415_NMYC_peak_28638 (+14026)	COGN415_NMYC_peak_28637 (+14463)	COGN415_NMYC_peak_28636 (+16505)	COGN415_NMYC_peak_28635 (+17683)	COGN415_NMYC_peak_28634 (+18157)	COGN415_NMYC_peak_28633 (+19460)	COGN415_NMYC_peak_28632 (+20634)	COGN415_NMYC_peak_28631 (+25883)	COGN415_NMYC_peak_28630 (+30142)	COGN415_NMYC_peak_28629 (+46041)	COGN415_NMYC_peak_28628 (+54194)
AS3MT	COGN415_NMYC_peak_5590	149
ASAP3	COGN415_NMYC_peak_566	-788
ASB13	COGN415_NMYC_peak_4019	-427	COGN415_NMYC_peak_4018 (+564)	COGN415_NMYC_peak_4017 (+1487)	COGN415_NMYC_peak_4016 (+71784)	COGN415_NMYC_peak_4015 (+74679)	COGN415_NMYC_peak_4014 (+75460)	COGN415_NMYC_peak_4013 (+89834)	COGN415_NMYC_peak_4012 (+91965)
ASB6	COGN415_NMYC_peak_44727	-67	COGN415_NMYC_peak_44726 (+356)	COGN415_NMYC_peak_44725 (+1514)	COGN415_NMYC_peak_44724 (+15744)	COGN415_NMYC_peak_44723 (+21305)	COGN415_NMYC_peak_44722 (+22201)	COGN415_NMYC_peak_44721 (+30935)	COGN415_NMYC_peak_44720 (+32266)
ASB7	COGN415_NMYC_peak_14989	-1370	COGN415_NMYC_peak_14990 (-248)	COGN415_NMYC_peak_14991 (+65338)	COGN415_NMYC_peak_14992 (+70445)	COGN415_NMYC_peak_14993 (+81155)	COGN415_NMYC_peak_14994 (+157450)	COGN415_NMYC_peak_14995 (+161655)	COGN415_NMYC_peak_14996 (+162134)	COGN415_NMYC_peak_14997 (+162663)	COGN415_NMYC_peak_14998 (+163646)	COGN415_NMYC_peak_14999 (+167383)	COGN415_NMYC_peak_15000 (+168941)	COGN415_NMYC_peak_15001 (+170383)	COGN415_NMYC_peak_15002 (+179341)	COGN415_NMYC_peak_15003 (+228975)
ASB8	COGN415_NMYC_peak_9386	210	COGN415_NMYC_peak_9385 (+38014)
ASCC2	COGN415_NMYC_peak_29001	132
ASH2L	COGN415_NMYC_peak_41921	139
ASMTL	COGN415_NMYC_peak_45280	-878	COGN415_NMYC_peak_45279 (-69)
ASNA1	COGN415_NMYC_peak_21691	-2699	COGN415_NMYC_peak_21692 (+240)
ASNSD1	COGN415_NMYC_peak_25829	202
ASPHD1	COGN415_NMYC_peak_15861	-1354	COGN415_NMYC_peak_15862 (+429)	COGN415_NMYC_peak_15863 (+24898)
ASPM	COGN415_NMYC_peak_2865	231
ASRGL1	COGN415_NMYC_peak_7209	176	COGN415_NMYC_peak_7210 (+38378)	COGN415_NMYC_peak_7211 (+43524)	COGN415_NMYC_peak_7212 (+44943)	COGN415_NMYC_peak_7213 (+57840)	COGN415_NMYC_peak_7214 (+61353)	COGN415_NMYC_peak_7215 (+63558)
ASTE1	COGN415_NMYC_peak_31658	22	COGN415_NMYC_peak_31657 (+96759)	COGN415_NMYC_peak_31656 (+99031)	COGN415_NMYC_peak_31655 (+120418)	COGN415_NMYC_peak_31654 (+120960)	COGN415_NMYC_peak_31653 (+132559)
ASTN1	COGN415_NMYC_peak_2703	-38	COGN415_NMYC_peak_2702 (+388453)	COGN415_NMYC_peak_2701 (+391478)	COGN415_NMYC_peak_2700 (+395900)
ASUN	COGN415_NMYC_peak_9217	166	COGN415_NMYC_peak_9216 (+31454)	COGN415_NMYC_peak_9215 (+53303)	COGN415_NMYC_peak_9214 (+67587)	COGN415_NMYC_peak_9213 (+80612)	COGN415_NMYC_peak_9212 (+84581)
ASXL3	COGN415_NMYC_peak_20273	-728	COGN415_NMYC_peak_20274 (+498)	COGN415_NMYC_peak_20275 (+580799)
ATAD2	COGN415_NMYC_peak_42710	221
ATAD2B	COGN415_NMYC_peak_23735	9	COGN415_NMYC_peak_23734 (+932)	COGN415_NMYC_peak_23733 (+227972)	COGN415_NMYC_peak_23732 (+289595)	COGN415_NMYC_peak_23731 (+381233)	COGN415_NMYC_peak_23730 (+394282)	COGN415_NMYC_peak_23729 (+540124)	COGN415_NMYC_peak_23728 (+540815)
ATAD5	COGN415_NMYC_peak_17794	-1142	COGN415_NMYC_peak_17795 (+178)
ATAT1	COGN415_NMYC_peak_37285	64	COGN415_NMYC_peak_37286 (+20738)
ATCAY	COGN415_NMYC_peak_21266	68	COGN415_NMYC_peak_21267 (+1399)
ATF1	COGN415_NMYC_peak_9478	64
ATF4	COGN415_NMYC_peak_29297	-195	COGN415_NMYC_peak_29298 (+2977)	COGN415_NMYC_peak_29299 (+7301)	COGN415_NMYC_peak_29300 (+8504)
ATF6	COGN415_NMYC_peak_2532	-998	COGN415_NMYC_peak_2533 (+83)	COGN415_NMYC_peak_2534 (+50019)	COGN415_NMYC_peak_2535 (+189842)
ATF6B	COGN415_NMYC_peak_37343	-2261	COGN415_NMYC_peak_37342 (-1362)	COGN415_NMYC_peak_37341 (-870)	COGN415_NMYC_peak_37340 (+91)
ATF7	COGN415_NMYC_peak_9596	109
ATG12	COGN415_NMYC_peak_35538	-771	COGN415_NMYC_peak_35537 (+91)
ATG13	COGN415_NMYC_peak_7047	-108
ATG14	COGN415_NMYC_peak_12254	-166	COGN415_NMYC_peak_12253 (+110152)
ATG16L1	COGN415_NMYC_peak_26479	99	COGN415_NMYC_peak_26480 (+817)
ATG16L2	COGN415_NMYC_peak_7794	-301	COGN415_NMYC_peak_7795 (+6616)	COGN415_NMYC_peak_7796 (+7887)	COGN415_NMYC_peak_7797 (+14939)	COGN415_NMYC_peak_7798 (+17476)	COGN415_NMYC_peak_7799 (+215312)	COGN415_NMYC_peak_7800 (+240558)
ATG2A	COGN415_NMYC_peak_7396	222	COGN415_NMYC_peak_7395 (+29082)
ATG2B	COGN415_NMYC_peak_12978	-186
ATG3	COGN415_NMYC_peak_31166	138
ATG4A	COGN415_NMYC_peak_45848	-74
ATG4B	COGN415_NMYC_peak_26688	-1737	COGN415_NMYC_peak_26689 (-1162)	COGN415_NMYC_peak_26690 (-79)	COGN415_NMYC_peak_26691 (+29244)
ATG4C	COGN415_NMYC_peak_1365	80	COGN415_NMYC_peak_1366 (+338238)	COGN415_NMYC_peak_1367 (+415775)	COGN415_NMYC_peak_1368 (+416684)
ATG4D	COGN415_NMYC_peak_21576	485
ATG7	COGN415_NMYC_peak_29901	34	COGN415_NMYC_peak_29902 (+309516)
ATG9A	COGN415_NMYC_peak_26278	-524	COGN415_NMYC_peak_26277 (+243)
ATG9B	COGN415_NMYC_peak_41035	-4228	COGN415_NMYC_peak_41034 (+5239)	COGN415_NMYC_peak_41033 (+6227)	COGN415_NMYC_peak_41032 (+10942)	COGN415_NMYC_peak_41031 (+15380)	COGN415_NMYC_peak_41030 (+31578)
ATIC	COGN415_NMYC_peak_26130	-485	COGN415_NMYC_peak_26131 (+509)	COGN415_NMYC_peak_26132 (+27315)
ATL1	COGN415_NMYC_peak_12170	662
ATL3	COGN415_NMYC_peak_7278	-35
ATM	COGN415_NMYC_peak_8189	5
ATMIN	COGN415_NMYC_peak_16584	723
ATN1	COGN415_NMYC_peak_9018	-1648	COGN415_NMYC_peak_9019 (+160)	COGN415_NMYC_peak_9020 (+3160)	COGN415_NMYC_peak_9021 (+4467)	COGN415_NMYC_peak_9022 (+12392)	COGN415_NMYC_peak_9023 (+13332)
ATOH7	COGN415_NMYC_peak_4761	308	COGN415_NMYC_peak_4760 (+799)	COGN415_NMYC_peak_4759 (+77823)	COGN415_NMYC_peak_4758 (+78430)
ATOX1	COGN415_NMYC_peak_36181	-244
ATP10D	COGN415_NMYC_peak_33278	74	COGN415_NMYC_peak_33279 (+49975)	COGN415_NMYC_peak_33280 (+50507)	COGN415_NMYC_peak_33281 (+219686)	COGN415_NMYC_peak_33282 (+299147)	COGN415_NMYC_peak_33283 (+307962)	COGN415_NMYC_peak_33284 (+339767)	COGN415_NMYC_peak_33285 (+344358)	COGN415_NMYC_peak_33286 (+351627)
ATP13A1	COGN415_NMYC_peak_22036	-310	COGN415_NMYC_peak_22035 (+400)	COGN415_NMYC_peak_22034 (+2210)
ATP13A2	COGN415_NMYC_peak_457	197
ATP1B1	COGN415_NMYC_peak_2633	-7	COGN415_NMYC_peak_2634 (+703)	COGN415_NMYC_peak_2635 (+1514)
ATP5A1	COGN415_NMYC_peak_20397	-366	COGN415_NMYC_peak_20396 (+5858)
ATP5C1	COGN415_NMYC_peak_4039	338
ATP5D	COGN415_NMYC_peak_20993	-4376	COGN415_NMYC_peak_20994 (-2949)	COGN415_NMYC_peak_20995 (-1867)	COGN415_NMYC_peak_20996 (-733)	COGN415_NMYC_peak_20997 (-117)	COGN415_NMYC_peak_20998 (+632)
ATP5E	COGN415_NMYC_peak_27876	205
ATP5F1	COGN415_NMYC_peak_1889	313
ATP5G2	COGN415_NMYC_peak_9598	241	COGN415_NMYC_peak_9597 (+883)
ATP5H	COGN415_NMYC_peak_19260	-674	COGN415_NMYC_peak_19259 (+362)	COGN415_NMYC_peak_19258 (+12373)	COGN415_NMYC_peak_19257 (+19003)
ATP5I	COGN415_NMYC_peak_32638	-3730	COGN415_NMYC_peak_32637 (-501)	COGN415_NMYC_peak_32636 (+623)	COGN415_NMYC_peak_32635 (+10106)	COGN415_NMYC_peak_32634 (+10603)	COGN415_NMYC_peak_32633 (+16977)	COGN415_NMYC_peak_32632 (+17385)	COGN415_NMYC_peak_32631 (+27696)
ATP5J2	COGN415_NMYC_peak_40291	244
ATP5J2-PTCD1	COGN415_NMYC_peak_40291	77
ATP5L	COGN415_NMYC_peak_8405	298
ATP5S	COGN415_NMYC_peak_12165	-178	COGN415_NMYC_peak_12166 (+23198)
ATP6AP1	COGN415_NMYC_peak_46164	134
ATP6AP1L	COGN415_NMYC_peak_35277	-1163	COGN415_NMYC_peak_35278 (+109172)	COGN415_NMYC_peak_35279 (+117557)	COGN415_NMYC_peak_35280 (+140094)	COGN415_NMYC_peak_35281 (+259511)	COGN415_NMYC_peak_35282 (+362046)	COGN415_NMYC_peak_35283 (+630486)
ATP6V0A1	COGN415_NMYC_peak_18182	257
ATP6V0A2	COGN415_NMYC_peak_10680	-547	COGN415_NMYC_peak_10681 (+446)
ATP6V0B	COGN415_NMYC_peak_1065	-4658	COGN415_NMYC_peak_1066 (+492)
ATP6V0D1	COGN415_NMYC_peak_16332	-63	COGN415_NMYC_peak_16331 (+15272)
ATP6V0E1	COGN415_NMYC_peak_36517	320
ATP6V1A	COGN415_NMYC_peak_31181	-536
ATP6V1B2	COGN415_NMYC_peak_41578	-20	COGN415_NMYC_peak_41579 (+34817)	COGN415_NMYC_peak_41580 (+36393)	COGN415_NMYC_peak_41581 (+37763)	COGN415_NMYC_peak_41582 (+39155)	COGN415_NMYC_peak_41583 (+42300)	COGN415_NMYC_peak_41584 (+57830)	COGN415_NMYC_peak_41585 (+70288)	COGN415_NMYC_peak_41586 (+71488)	COGN415_NMYC_peak_41587 (+75884)	COGN415_NMYC_peak_41588 (+83177)	COGN415_NMYC_peak_41589 (+83665)	COGN415_NMYC_peak_41590 (+85009)	COGN415_NMYC_peak_41591 (+91027)	COGN415_NMYC_peak_41592 (+97242)	COGN415_NMYC_peak_41593 (+97896)	COGN415_NMYC_peak_41594 (+99594)
ATP6V1C1	COGN415_NMYC_peak_42589	44	COGN415_NMYC_peak_42590 (+112773)
ATP6V1D	COGN415_NMYC_peak_12398	-32
ATP6V1E1	COGN415_NMYC_peak_28548	-20
ATP6V1G1	COGN415_NMYC_peak_44315	312
ATP6V1G2	COGN415_NMYC_peak_37310	-716	COGN415_NMYC_peak_37309 (+110)
ATP6V1G2-DDX39B	COGN415_NMYC_peak_37310	-978	COGN415_NMYC_peak_37309 (-152)
ATP6V1H	COGN415_NMYC_peak_42103	49	COGN415_NMYC_peak_42102 (+150066)	COGN415_NMYC_peak_42101 (+185340)
ATP7A	COGN415_NMYC_peak_45772	-87
ATP7B	COGN415_NMYC_peak_11450	-353
ATP8B1	COGN415_NMYC_peak_20608	-611	COGN415_NMYC_peak_20607 (+47230)	COGN415_NMYC_peak_20606 (+112671)	COGN415_NMYC_peak_20605 (+172638)
ATP8B2	COGN415_NMYC_peak_2243	-2771	COGN415_NMYC_peak_2244 (-1500)	COGN415_NMYC_peak_2245 (+542)	COGN415_NMYC_peak_2246 (+2146)
ATP9B	COGN415_NMYC_peak_20845	-399	COGN415_NMYC_peak_20846 (+177343)	COGN415_NMYC_peak_20847 (+214212)	COGN415_NMYC_peak_20848 (+309738)
ATPAF1	COGN415_NMYC_peak_1127	-178
ATPAF2	COGN415_NMYC_peak_17567	-1196	COGN415_NMYC_peak_17566 (+45)	COGN415_NMYC_peak_17565 (+12562)
ATPIF1	COGN415_NMYC_peak_701	216
ATRIP	COGN415_NMYC_peak_30425	-141	COGN415_NMYC_peak_30426 (+369)
ATRN	COGN415_NMYC_peak_26835	-250
ATRNL1	COGN415_NMYC_peak_5818	-975	COGN415_NMYC_peak_5819 (-27)	COGN415_NMYC_peak_5820 (+361)	COGN415_NMYC_peak_5821 (+663280)	COGN415_NMYC_peak_5822 (+888434)
ATRX	COGN415_NMYC_peak_45770	106	COGN415_NMYC_peak_45769 (+258507)	COGN415_NMYC_peak_45768 (+291910)
ATXN1L	COGN415_NMYC_peak_16463	-176	COGN415_NMYC_peak_16464 (+329)	COGN415_NMYC_peak_16465 (+37145)
ATXN2	COGN415_NMYC_peak_10356	-125	COGN415_NMYC_peak_10355 (+676)	COGN415_NMYC_peak_10354 (+1647)	COGN415_NMYC_peak_10353 (+91737)
ATXN2L	COGN415_NMYC_peak_15787	-426	COGN415_NMYC_peak_15788 (+1008)
ATXN3	COGN415_NMYC_peak_12830	-163	COGN415_NMYC_peak_12829 (+231)	COGN415_NMYC_peak_12828 (+703)
ATXN7	COGN415_NMYC_peak_30812	-1149	COGN415_NMYC_peak_30813 (+72)	COGN415_NMYC_peak_30814 (+47336)
AUNIP	COGN415_NMYC_peak_624	273
AUP1	COGN415_NMYC_peak_24614	100
AURKA	COGN415_NMYC_peak_27782	-85
AURKAIP1	COGN415_NMYC_peak_69	-305	COGN415_NMYC_peak_68 (+500)	COGN415_NMYC_peak_67 (+2907)
AVEN	COGN415_NMYC_peak_13600	-353	COGN415_NMYC_peak_13599 (+792)
AVL9	COGN415_NMYC_peak_39621	218	COGN415_NMYC_peak_39622 (+196624)	COGN415_NMYC_peak_39623 (+232665)	COGN415_NMYC_peak_39624 (+233122)	COGN415_NMYC_peak_39625 (+233726)	COGN415_NMYC_peak_39626 (+252434)	COGN415_NMYC_peak_39627 (+258962)
AVPI1	COGN415_NMYC_peak_5413	-85	COGN415_NMYC_peak_5412 (+26849)	COGN415_NMYC_peak_5411 (+27751)
AVPR2	COGN415_NMYC_peak_46133	-2993	COGN415_NMYC_peak_46134 (+16774)
AXIN2	COGN415_NMYC_peak_18970	-657	COGN415_NMYC_peak_18969 (+139)	COGN415_NMYC_peak_18968 (+547)	COGN415_NMYC_peak_18967 (+1714)	COGN415_NMYC_peak_18966 (+362835)	COGN415_NMYC_peak_18965 (+376179)	COGN415_NMYC_peak_18964 (+387534)	COGN415_NMYC_peak_18963 (+388115)	COGN415_NMYC_peak_18962 (+402779)
AZI1	COGN415_NMYC_peak_19742	-1155	COGN415_NMYC_peak_19741 (-437)	COGN415_NMYC_peak_19740 (+469)	COGN415_NMYC_peak_19739 (+28848)
AZI2	COGN415_NMYC_peak_30118	135
AZIN1	COGN415_NMYC_peak_42588	-1166	COGN415_NMYC_peak_42587 (+333)	COGN415_NMYC_peak_42586 (+1813)	COGN415_NMYC_peak_42585 (+53594)	COGN415_NMYC_peak_42584 (+54404)	COGN415_NMYC_peak_42583 (+56885)	COGN415_NMYC_peak_42582 (+58390)	COGN415_NMYC_peak_42581 (+75522)	COGN415_NMYC_peak_42580 (+119225)	COGN415_NMYC_peak_42579 (+121858)	COGN415_NMYC_peak_42578 (+134339)	COGN415_NMYC_peak_42577 (+134760)	COGN415_NMYC_peak_42576 (+136052)	COGN415_NMYC_peak_42575 (+161864)	COGN415_NMYC_peak_42574 (+162513)	COGN415_NMYC_peak_42573 (+189505)
B2M	COGN415_NMYC_peak_13854	553
B3GALT2	COGN415_NMYC_peak_2857	346
B3GALT4	COGN415_NMYC_peak_37367	-920	COGN415_NMYC_peak_37368 (+382)	COGN415_NMYC_peak_37369 (+1003)
B3GALT6	COGN415_NMYC_peak_51	-779	COGN415_NMYC_peak_52 (-238)
B3GALTL	COGN415_NMYC_peak_11146	886	COGN415_NMYC_peak_11147 (+9469)	COGN415_NMYC_peak_11148 (+343586)	COGN415_NMYC_peak_11149 (+349897)	COGN415_NMYC_peak_11150 (+453947)	COGN415_NMYC_peak_11151 (+473896)	COGN415_NMYC_peak_11152 (+475560)
B3GAT3	COGN415_NMYC_peak_7235	162
B3GNT1	COGN415_NMYC_peak_7524	-509	COGN415_NMYC_peak_7523 (+528)
B3GNT8	COGN415_NMYC_peak_22490	929
B3GNT9	COGN415_NMYC_peak_16307	-4627	COGN415_NMYC_peak_16306 (-3874)	COGN415_NMYC_peak_16305 (+428)
B4GALNT1	COGN415_NMYC_peak_9758	657	COGN415_NMYC_peak_9757 (+11500)
B4GALT1	COGN415_NMYC_peak_43400	-3655	COGN415_NMYC_peak_43399 (-417)	COGN415_NMYC_peak_43398 (+522)
B4GALT2	COGN415_NMYC_peak_1066	-4847	COGN415_NMYC_peak_1067 (-1697)	COGN415_NMYC_peak_1068 (-1182)	COGN415_NMYC_peak_1069 (+76)	COGN415_NMYC_peak_1070 (+843)
B4GALT3	COGN415_NMYC_peak_2490	-95
B4GALT4	COGN415_NMYC_peak_31249	-986	COGN415_NMYC_peak_31248 (-358)	COGN415_NMYC_peak_31247 (+224)
B4GALT5	COGN415_NMYC_peak_27663	-275	COGN415_NMYC_peak_27662 (+605)	COGN415_NMYC_peak_27661 (+12140)	COGN415_NMYC_peak_27660 (+102801)	COGN415_NMYC_peak_27659 (+104865)
B4GALT6	COGN415_NMYC_peak_20265	-1010	COGN415_NMYC_peak_20264 (+277)	COGN415_NMYC_peak_20263 (+26411)
B4GALT7	COGN415_NMYC_peak_36662	-292	COGN415_NMYC_peak_36663 (+286)	COGN415_NMYC_peak_36664 (+7559)	COGN415_NMYC_peak_36665 (+71400)	COGN415_NMYC_peak_36666 (+207394)	COGN415_NMYC_peak_36667 (+275597)	COGN415_NMYC_peak_36668 (+291890)	COGN415_NMYC_peak_36669 (+378931)	COGN415_NMYC_peak_36670 (+380071)
B9D1	COGN415_NMYC_peak_17615	68	COGN415_NMYC_peak_17614 (+99887)
B9D2	COGN415_NMYC_peak_22487	31
BABAM1	COGN415_NMYC_peak_21867	-46
BACE1	COGN415_NMYC_peak_8376	-240
BAD	COGN415_NMYC_peak_7352	-183
BAG1	COGN415_NMYC_peak_43402	636
BAG2	COGN415_NMYC_peak_37912	276
BAG3	COGN415_NMYC_peak_5920	-381	COGN415_NMYC_peak_5921 (+4548)	COGN415_NMYC_peak_5922 (+6979)	COGN415_NMYC_peak_5923 (+8083)	COGN415_NMYC_peak_5924 (+8774)	COGN415_NMYC_peak_5925 (+12949)	COGN415_NMYC_peak_5926 (+16791)	COGN415_NMYC_peak_5927 (+18757)	COGN415_NMYC_peak_5928 (+21991)
BAG4	COGN415_NMYC_peak_41924	207
BAG5	COGN415_NMYC_peak_13216	-897	COGN415_NMYC_peak_13215 (-72)	COGN415_NMYC_peak_13214 (+14682)	COGN415_NMYC_peak_13213 (+15405)	COGN415_NMYC_peak_13212 (+18395)
BAG6	COGN415_NMYC_peak_37316	103	COGN415_NMYC_peak_37315 (+30526)
BAK1	COGN415_NMYC_peak_37388	21	COGN415_NMYC_peak_37387 (+8855)
BAMBI	COGN415_NMYC_peak_4284	-362	COGN415_NMYC_peak_4285 (+307)	COGN415_NMYC_peak_4286 (+968)	COGN415_NMYC_peak_4287 (+4192)	COGN415_NMYC_peak_4288 (+4830)	COGN415_NMYC_peak_4289 (+45048)	COGN415_NMYC_peak_4290 (+130718)	COGN415_NMYC_peak_4291 (+201301)	COGN415_NMYC_peak_4292 (+228830)	COGN415_NMYC_peak_4293 (+345324)	COGN415_NMYC_peak_4294 (+424491)	COGN415_NMYC_peak_4295 (+425117)	COGN415_NMYC_peak_4296 (+577464)
BANF1	COGN415_NMYC_peak_7495	249
BAP1	COGN415_NMYC_peak_30630	-590	COGN415_NMYC_peak_30629 (+476)	COGN415_NMYC_peak_30628 (+24908)
BASP1	COGN415_NMYC_peak_34664	-762	COGN415_NMYC_peak_34665 (+1341)	COGN415_NMYC_peak_34666 (+157862)	COGN415_NMYC_peak_34667 (+161950)	COGN415_NMYC_peak_34668 (+260185)	COGN415_NMYC_peak_34669 (+280144)	COGN415_NMYC_peak_34670 (+295335)	COGN415_NMYC_peak_34671 (+509785)
BATF2	COGN415_NMYC_peak_7399	-13
BATF3	COGN415_NMYC_peak_3268	-729	COGN415_NMYC_peak_3267 (+670)	COGN415_NMYC_peak_3266 (+32065)	COGN415_NMYC_peak_3265 (+34461)	COGN415_NMYC_peak_3264 (+63571)	COGN415_NMYC_peak_3263 (+69865)
BAX	COGN415_NMYC_peak_22830	-229	COGN415_NMYC_peak_22831 (+403)
BAZ1A	COGN415_NMYC_peak_12083	297	COGN415_NMYC_peak_12082 (+1696)
BAZ1B	COGN415_NMYC_peak_40076	-308	COGN415_NMYC_peak_40075 (+86236)
BAZ2A	COGN415_NMYC_peak_9701	-578	COGN415_NMYC_peak_9700 (+252)	COGN415_NMYC_peak_9699 (+1022)	COGN415_NMYC_peak_9698 (+1730)	COGN415_NMYC_peak_9697 (+6178)	COGN415_NMYC_peak_9696 (+41968)
BAZ2B	COGN415_NMYC_peak_25455	-1295	COGN415_NMYC_peak_25454 (+824)
BBIP1	COGN415_NMYC_peak_5735	-1168	COGN415_NMYC_peak_5734 (+221)
BBS1	COGN415_NMYC_peak_7534	-69	COGN415_NMYC_peak_7535 (+33213)
BBS10	COGN415_NMYC_peak_9932	-88
BBS12	COGN415_NMYC_peak_33835	-28	COGN415_NMYC_peak_33836 (+10629)
BBS2	COGN415_NMYC_peak_16129	413
BBS4	COGN415_NMYC_peak_14344	67
BBS5	COGN415_NMYC_peak_25539	458
BBS7	COGN415_NMYC_peak_33831	317
BBS9	COGN415_NMYC_peak_39638	-218	COGN415_NMYC_peak_39639 (+483064)	COGN415_NMYC_peak_39640 (+593209)	COGN415_NMYC_peak_39641 (+766005)
BCAP29	COGN415_NMYC_peak_40527	-810	COGN415_NMYC_peak_40528 (-220)
BCAP31	COGN415_NMYC_peak_46113	-2737	COGN415_NMYC_peak_46112 (-1687)	COGN415_NMYC_peak_46111 (-801)	COGN415_NMYC_peak_46110 (+239)	COGN415_NMYC_peak_46109 (+31174)	COGN415_NMYC_peak_46108 (+34267)	COGN415_NMYC_peak_46107 (+34934)
BCAR3	COGN415_NMYC_peak_1660	-567	COGN415_NMYC_peak_1659 (+616)	COGN415_NMYC_peak_1658 (+1375)	COGN415_NMYC_peak_1657 (+30030)	COGN415_NMYC_peak_1656 (+33043)	COGN415_NMYC_peak_1655 (+78294)	COGN415_NMYC_peak_1654 (+137970)	COGN415_NMYC_peak_1653 (+144375)	COGN415_NMYC_peak_1652 (+165149)	COGN415_NMYC_peak_1651 (+166003)	COGN415_NMYC_peak_1650 (+182127)	COGN415_NMYC_peak_1649 (+186878)	COGN415_NMYC_peak_1648 (+224598)	COGN415_NMYC_peak_1647 (+226794)	COGN415_NMYC_peak_1646 (+237030)	COGN415_NMYC_peak_1645 (+238198)	COGN415_NMYC_peak_1644 (+248447)	COGN415_NMYC_peak_1643 (+249187)	COGN415_NMYC_peak_1642 (+255162)	COGN415_NMYC_peak_1641 (+279454)
BCAS2	COGN415_NMYC_peak_1963	-67
BCAS3	COGN415_NMYC_peak_18817	-232	COGN415_NMYC_peak_18818 (+453840)	COGN415_NMYC_peak_18819 (+458033)	COGN415_NMYC_peak_18820 (+467450)	COGN415_NMYC_peak_18821 (+472382)	COGN415_NMYC_peak_18822 (+483073)	COGN415_NMYC_peak_18823 (+483914)	COGN415_NMYC_peak_18824 (+530728)	COGN415_NMYC_peak_18825 (+637714)	COGN415_NMYC_peak_18826 (+640912)	COGN415_NMYC_peak_18827 (+647762)	COGN415_NMYC_peak_18828 (+675069)	COGN415_NMYC_peak_18829 (+703206)	COGN415_NMYC_peak_18830 (+706817)	COGN415_NMYC_peak_18831 (+709734)	COGN415_NMYC_peak_18832 (+712546)	COGN415_NMYC_peak_18833 (+713737)	COGN415_NMYC_peak_18834 (+716239)
BCAS4	COGN415_NMYC_peak_27713	-4055	COGN415_NMYC_peak_27714 (-312)	COGN415_NMYC_peak_27715 (+524)	COGN415_NMYC_peak_27716 (+23552)	COGN415_NMYC_peak_27717 (+134922)
BCCIP	COGN415_NMYC_peak_6063	-1191	COGN415_NMYC_peak_6064 (-92)
BCHE	COGN415_NMYC_peak_32076	206	COGN415_NMYC_peak_32075 (+310862)	COGN415_NMYC_peak_32074 (+630440)
BCKDHA	COGN415_NMYC_peak_22489	32
BCKDHB	COGN415_NMYC_peak_38016	111	COGN415_NMYC_peak_38017 (+104212)	COGN415_NMYC_peak_38018 (+105570)
BCKDK	COGN415_NMYC_peak_15946	-113	COGN415_NMYC_peak_15947 (+536)	COGN415_NMYC_peak_15948 (+2709)
BCL10	COGN415_NMYC_peak_1557	516
BCL11B	COGN415_NMYC_peak_12995	-3642	COGN415_NMYC_peak_12994 (-3158)	COGN415_NMYC_peak_12993 (-2740)	COGN415_NMYC_peak_12992 (-2115)	COGN415_NMYC_peak_12991 (-1136)
BCL2	COGN415_NMYC_peak_20696	-2870	COGN415_NMYC_peak_20695 (-844)	COGN415_NMYC_peak_20694 (+632)	COGN415_NMYC_peak_20693 (+1382)	COGN415_NMYC_peak_20692 (+2041)	COGN415_NMYC_peak_20691 (+12428)	COGN415_NMYC_peak_20690 (+34444)	COGN415_NMYC_peak_20689 (+47379)	COGN415_NMYC_peak_20688 (+47852)	COGN415_NMYC_peak_20687 (+158164)	COGN415_NMYC_peak_20686 (+164504)	COGN415_NMYC_peak_20685 (+222766)	COGN415_NMYC_peak_20684 (+224177)	COGN415_NMYC_peak_20683 (+227363)	COGN415_NMYC_peak_20682 (+227788)	COGN415_NMYC_peak_20681 (+228416)	COGN415_NMYC_peak_20680 (+229583)	COGN415_NMYC_peak_20679 (+230830)	COGN415_NMYC_peak_20678 (+231824)	COGN415_NMYC_peak_20677 (+232405)	COGN415_NMYC_peak_20676 (+234302)	COGN415_NMYC_peak_20675 (+237202)	COGN415_NMYC_peak_20674 (+244914)
BCL2L1	COGN415_NMYC_peak_27128	-456	COGN415_NMYC_peak_27127 (+60992)
BCL2L12	COGN415_NMYC_peak_22878	-867	COGN415_NMYC_peak_22879 (+97)
BCL2L13	COGN415_NMYC_peak_28549	331
BCL2L2	COGN415_NMYC_peak_11987	-4340	COGN415_NMYC_peak_11988 (+74)
BCL2L2-PABPN1	COGN415_NMYC_peak_11987	-4545	COGN415_NMYC_peak_11988 (-131)
BCL6B	COGN415_NMYC_peak_17289	-2928	COGN415_NMYC_peak_17290 (-819)	COGN415_NMYC_peak_17291 (+474)
BCL7B	COGN415_NMYC_peak_40079	61	COGN415_NMYC_peak_40078 (+529)	COGN415_NMYC_peak_40077 (+984)
BCL7C	COGN415_NMYC_peak_15934	-1935	COGN415_NMYC_peak_15933 (-889)	COGN415_NMYC_peak_15932 (-532)	COGN415_NMYC_peak_15931 (+451)	COGN415_NMYC_peak_15930 (+1244)	COGN415_NMYC_peak_15929 (+19729)	COGN415_NMYC_peak_15928 (+80512)	COGN415_NMYC_peak_15927 (+89305)
BCR	COGN415_NMYC_peak_28790	-1720	COGN415_NMYC_peak_28791 (-371)	COGN415_NMYC_peak_28792 (+1510)	COGN415_NMYC_peak_28793 (+3295)	COGN415_NMYC_peak_28794 (+101670)	COGN415_NMYC_peak_28795 (+203813)	COGN415_NMYC_peak_28796 (+218755)	COGN415_NMYC_peak_28797 (+253153)	COGN415_NMYC_peak_28798 (+277246)	COGN415_NMYC_peak_28799 (+294489)	COGN415_NMYC_peak_28800 (+338162)	COGN415_NMYC_peak_28801 (+338922)	COGN415_NMYC_peak_28802 (+341029)	COGN415_NMYC_peak_28803 (+342137)	COGN415_NMYC_peak_28804 (+342856)	COGN415_NMYC_peak_28805 (+359506)	COGN415_NMYC_peak_28806 (+375271)	COGN415_NMYC_peak_28807 (+385431)	COGN415_NMYC_peak_28808 (+385923)	COGN415_NMYC_peak_28809 (+387131)
BCS1L	COGN415_NMYC_peak_26223	-381
BECN1	COGN415_NMYC_peak_18210	-44
BET1	COGN415_NMYC_peak_40250	-26	COGN415_NMYC_peak_40249 (+39331)
BET1L	COGN415_NMYC_peak_6212	-660
BEX1	COGN415_NMYC_peak_45814	277
BEX2	COGN415_NMYC_peak_45818	-52	COGN415_NMYC_peak_45817 (+496)
BFAR	COGN415_NMYC_peak_15561	-2563	COGN415_NMYC_peak_15562 (+854)	COGN415_NMYC_peak_15563 (+25567)
BHLHE41	COGN415_NMYC_peak_9199	-963	COGN415_NMYC_peak_9198 (+272)	COGN415_NMYC_peak_9197 (+1987)	COGN415_NMYC_peak_9196 (+10675)
BICC1	COGN415_NMYC_peak_4675	-614	COGN415_NMYC_peak_4676 (+391)	COGN415_NMYC_peak_4677 (+131276)	COGN415_NMYC_peak_4678 (+138043)	COGN415_NMYC_peak_4679 (+316880)	COGN415_NMYC_peak_4680 (+317629)	COGN415_NMYC_peak_4681 (+341956)	COGN415_NMYC_peak_4682 (+356012)	COGN415_NMYC_peak_4683 (+429751)	COGN415_NMYC_peak_4684 (+454636)	COGN415_NMYC_peak_4685 (+458285)	COGN415_NMYC_peak_4686 (+459088)	COGN415_NMYC_peak_4687 (+459834)
BIRC2	COGN415_NMYC_peak_8152	-39	COGN415_NMYC_peak_8153 (+836)	COGN415_NMYC_peak_8154 (+37644)	COGN415_NMYC_peak_8155 (+63423)
BIRC3	COGN415_NMYC_peak_8151	54
BIRC5	COGN415_NMYC_peak_19498	15
BIRC6	COGN415_NMYC_peak_23953	222
BIVM	COGN415_NMYC_peak_11763	-30	COGN415_NMYC_peak_11764 (+962)	COGN415_NMYC_peak_11765 (+1697)
BLMH	COGN415_NMYC_peak_17777	-369	COGN415_NMYC_peak_17776 (+396)	COGN415_NMYC_peak_17775 (+12754)
BLOC1S1	COGN415_NMYC_peak_9650	147
BLOC1S2	COGN415_NMYC_peak_5462	220
BLOC1S3	COGN415_NMYC_peak_22599	-105
BLOC1S4	COGN415_NMYC_peak_32866	330
BLOC1S5	COGN415_NMYC_peak_36896	184
BLOC1S5-TXNDC5	COGN415_NMYC_peak_36896	134
BLVRB	COGN415_NMYC_peak_22439	-138
BLZF1	COGN415_NMYC_peak_2636	134	COGN415_NMYC_peak_2637 (+59369)
BMF	COGN415_NMYC_peak_13695	-3975	COGN415_NMYC_peak_13694 (-312)	COGN415_NMYC_peak_13693 (+3858)	COGN415_NMYC_peak_13692 (+4561)	COGN415_NMYC_peak_13691 (+5403)	COGN415_NMYC_peak_13690 (+9939)	COGN415_NMYC_peak_13689 (+16395)	COGN415_NMYC_peak_13688 (+26946)	COGN415_NMYC_peak_13687 (+63625)
BMI1	COGN415_NMYC_peak_4225	-4482	COGN415_NMYC_peak_4226 (+231)	COGN415_NMYC_peak_4227 (+1135)	COGN415_NMYC_peak_4228 (+4165)	COGN415_NMYC_peak_4229 (+15544)	COGN415_NMYC_peak_4230 (+19239)
BMP1	COGN415_NMYC_peak_41652	-118	COGN415_NMYC_peak_41653 (+736)	COGN415_NMYC_peak_41654 (+47722)	COGN415_NMYC_peak_41655 (+66118)	COGN415_NMYC_peak_41656 (+66734)	COGN415_NMYC_peak_41657 (+67357)
BMP6	COGN415_NMYC_peak_36893	-485	COGN415_NMYC_peak_36894 (+182941)
BMPR2	COGN415_NMYC_peak_25972	-1318	COGN415_NMYC_peak_25973 (+96)
BNIP1	COGN415_NMYC_peak_36520	288
BNIP2	COGN415_NMYC_peak_14028	284
BNIP3L	COGN415_NMYC_peak_41731	67	COGN415_NMYC_peak_41732 (+985)	COGN415_NMYC_peak_41733 (+65831)	COGN415_NMYC_peak_41734 (+67066)	COGN415_NMYC_peak_41735 (+83347)	COGN415_NMYC_peak_41736 (+130128)
BOLA1	COGN415_NMYC_peak_2133	-1173	COGN415_NMYC_peak_2134 (+609)
BOLA2	COGN415_NMYC_peak_15833	461
BOLA2B	COGN415_NMYC_peak_15889	486
BOLA3	COGN415_NMYC_peak_24591	-509	COGN415_NMYC_peak_24590 (+639)	COGN415_NMYC_peak_24589 (+27440)
BOP1	COGN415_NMYC_peak_43164	-959	COGN415_NMYC_peak_43163 (+586)	COGN415_NMYC_peak_43162 (+16817)	COGN415_NMYC_peak_43161 (+18621)	COGN415_NMYC_peak_43160 (+20086)	COGN415_NMYC_peak_43159 (+21197)	COGN415_NMYC_peak_43158 (+23111)
BORA	COGN415_NMYC_peak_11528	-283
BPGM	COGN415_NMYC_peak_40801	-178
BPHL	COGN415_NMYC_peak_36843	-142	COGN415_NMYC_peak_36844 (+586)	COGN415_NMYC_peak_36845 (+7915)	COGN415_NMYC_peak_36846 (+35542)
BPNT1	COGN415_NMYC_peak_3333	-3930	COGN415_NMYC_peak_3332 (+113)	COGN415_NMYC_peak_3331 (+655)
BRAF	COGN415_NMYC_peak_40891	-333	COGN415_NMYC_peak_40890 (+482)
BRAP	COGN415_NMYC_peak_10357	-283
BRAT1	COGN415_NMYC_peak_39106	-3150	COGN415_NMYC_peak_39105 (+343)	COGN415_NMYC_peak_39104 (+17535)	COGN415_NMYC_peak_39103 (+19398)	COGN415_NMYC_peak_39102 (+22601)	COGN415_NMYC_peak_39101 (+23025)	COGN415_NMYC_peak_39100 (+23647)	COGN415_NMYC_peak_39099 (+24273)	COGN415_NMYC_peak_39098 (+31577)	COGN415_NMYC_peak_39097 (+32822)	COGN415_NMYC_peak_39096 (+34689)
BRCA1	COGN415_NMYC_peak_18224	2
BRCA2	COGN415_NMYC_peak_11160	-674	COGN415_NMYC_peak_11161 (+255)	COGN415_NMYC_peak_11162 (+111676)	COGN415_NMYC_peak_11163 (+112698)	COGN415_NMYC_peak_11164 (+160161)
BRCC3	COGN415_NMYC_peak_46187	-577	COGN415_NMYC_peak_46188 (+318)
BRD1	COGN415_NMYC_peak_29701	-3440	COGN415_NMYC_peak_29700 (-1690)	COGN415_NMYC_peak_29699 (+100141)	COGN415_NMYC_peak_29698 (+192286)	COGN415_NMYC_peak_29697 (+612547)	COGN415_NMYC_peak_29696 (+626513)	COGN415_NMYC_peak_29695 (+664537)	COGN415_NMYC_peak_29694 (+671238)	COGN415_NMYC_peak_29693 (+685437)	COGN415_NMYC_peak_29692 (+703040)	COGN415_NMYC_peak_29691 (+735420)	COGN415_NMYC_peak_29690 (+744881)	COGN415_NMYC_peak_29689 (+745472)	COGN415_NMYC_peak_29688 (+746285)	COGN415_NMYC_peak_29687 (+755900)	COGN415_NMYC_peak_29686 (+775834)	COGN415_NMYC_peak_29685 (+867687)
BRD2	COGN415_NMYC_peak_37356	-3162	COGN415_NMYC_peak_37357 (-113)	COGN415_NMYC_peak_37358 (+30956)
BRD8	COGN415_NMYC_peak_35823	-99
BRF2	COGN415_NMYC_peak_41915	107	COGN415_NMYC_peak_41914 (+28081)	COGN415_NMYC_peak_41913 (+46483)	COGN415_NMYC_peak_41912 (+47755)	COGN415_NMYC_peak_41911 (+50118)	COGN415_NMYC_peak_41910 (+51513)
BRI3	COGN415_NMYC_peak_40274	-666	COGN415_NMYC_peak_40275 (+653)
BRI3BP	COGN415_NMYC_peak_10782	-4762	COGN415_NMYC_peak_10783 (-480)	COGN415_NMYC_peak_10784 (+753)	COGN415_NMYC_peak_10785 (+56137)
BRICD5	COGN415_NMYC_peak_15250	-3498	COGN415_NMYC_peak_15249 (+3600)	COGN415_NMYC_peak_15248 (+4938)
BRINP2	COGN415_NMYC_peak_2704	-475	COGN415_NMYC_peak_2705 (+10285)	COGN415_NMYC_peak_2706 (+774660)
BRINP3	COGN415_NMYC_peak_2842	-533
BRIP1	COGN415_NMYC_peak_18856	173
BRIX1	COGN415_NMYC_peak_34756	63
BRK1	COGN415_NMYC_peak_29888	200
BRMS1	COGN415_NMYC_peak_7524	-3082	COGN415_NMYC_peak_7523 (-2045)	COGN415_NMYC_peak_7522 (+59)
BRMS1L	COGN415_NMYC_peak_12107	243	COGN415_NMYC_peak_12108 (+29945)
BROX	COGN415_NMYC_peak_3365	-43	COGN415_NMYC_peak_3366 (+102679)
BRPF1	COGN415_NMYC_peak_29868	-224	COGN415_NMYC_peak_29869 (+482)
BRSK1	COGN415_NMYC_peak_23056	-4074	COGN415_NMYC_peak_23057 (-511)	COGN415_NMYC_peak_23058 (+1012)	COGN415_NMYC_peak_23059 (+17852)
BRWD1	COGN415_NMYC_peak_28310	-582	COGN415_NMYC_peak_28309 (+1196)
BTAF1	COGN415_NMYC_peak_5320	55	COGN415_NMYC_peak_5321 (+315739)	COGN415_NMYC_peak_5322 (+316479)	COGN415_NMYC_peak_5323 (+317072)
BTBD1	COGN415_NMYC_peak_14707	-175	COGN415_NMYC_peak_14706 (+836)	COGN415_NMYC_peak_14705 (+55645)
BTBD10	COGN415_NMYC_peak_6637	39	COGN415_NMYC_peak_6636 (+133158)
BTBD3	COGN415_NMYC_peak_26940	-188	COGN415_NMYC_peak_26941 (+779)	COGN415_NMYC_peak_26942 (+46579)	COGN415_NMYC_peak_26943 (+138043)	COGN415_NMYC_peak_26944 (+350486)	COGN415_NMYC_peak_26945 (+403174)	COGN415_NMYC_peak_26946 (+577119)	COGN415_NMYC_peak_26947 (+679738)	COGN415_NMYC_peak_26948 (+748104)
BTBD7	COGN415_NMYC_peak_12895	-546	COGN415_NMYC_peak_12894 (+725)	COGN415_NMYC_peak_12893 (+101318)
BTBD8	COGN415_NMYC_peak_1621	-49
BTBD9	COGN415_NMYC_peak_37587	-323	COGN415_NMYC_peak_37586 (+368)	COGN415_NMYC_peak_37585 (+281660)	COGN415_NMYC_peak_37584 (+496018)
BTF3	COGN415_NMYC_peak_35134	-87	COGN415_NMYC_peak_35135 (+21382)
BTF3L4	COGN415_NMYC_peak_1184	-695	COGN415_NMYC_peak_1185 (+352)
BUB1	COGN415_NMYC_peak_24986	-83
BUB1B	COGN415_NMYC_peak_13696	325
BUB3	COGN415_NMYC_peak_5992	-4213	COGN415_NMYC_peak_5993 (-3111)	COGN415_NMYC_peak_5994 (+281)	COGN415_NMYC_peak_5995 (+193915)	COGN415_NMYC_peak_5996 (+195116)	COGN415_NMYC_peak_5997 (+275595)	COGN415_NMYC_peak_5998 (+466689)
BUD13	COGN415_NMYC_peak_8362	-480	COGN415_NMYC_peak_8361 (+156)	COGN415_NMYC_peak_8360 (+69676)	COGN415_NMYC_peak_8359 (+82122)	COGN415_NMYC_peak_8358 (+203203)	COGN415_NMYC_peak_8357 (+215473)	COGN415_NMYC_peak_8356 (+267121)	COGN415_NMYC_peak_8355 (+267851)	COGN415_NMYC_peak_8354 (+269486)	COGN415_NMYC_peak_8353 (+271972)	COGN415_NMYC_peak_8352 (+272518)	COGN415_NMYC_peak_8351 (+294248)	COGN415_NMYC_peak_8350 (+313677)	COGN415_NMYC_peak_8349 (+344450)	COGN415_NMYC_peak_8348 (+344916)	COGN415_NMYC_peak_8347 (+387702)	COGN415_NMYC_peak_8346 (+388405)	COGN415_NMYC_peak_8345 (+496287)	COGN415_NMYC_peak_8344 (+555278)	COGN415_NMYC_peak_8343 (+565000)	COGN415_NMYC_peak_8342 (+565725)	COGN415_NMYC_peak_8341 (+573574)	COGN415_NMYC_peak_8340 (+579469)	COGN415_NMYC_peak_8339 (+699991)	COGN415_NMYC_peak_8338 (+702254)	COGN415_NMYC_peak_8337 (+710610)	COGN415_NMYC_peak_8336 (+736779)	COGN415_NMYC_peak_8335 (+797183)	COGN415_NMYC_peak_8334 (+807056)	COGN415_NMYC_peak_8333 (+828157)	COGN415_NMYC_peak_8332 (+902836)
BYSL	COGN415_NMYC_peak_37660	274
BZW2	COGN415_NMYC_peak_39378	-1472	COGN415_NMYC_peak_39379 (-945)	COGN415_NMYC_peak_39380 (+103)	COGN415_NMYC_peak_39381 (+1262)	COGN415_NMYC_peak_39382 (+33033)
C10orf111	COGN415_NMYC_peak_4144	-221
C10orf2	COGN415_NMYC_peak_5482	-516
C10orf25	COGN415_NMYC_peak_4527	-587	COGN415_NMYC_peak_4526 (+27)
C10orf32	COGN415_NMYC_peak_5589	113
C10orf35	COGN415_NMYC_peak_4791	-234	COGN415_NMYC_peak_4792 (+610)	COGN415_NMYC_peak_4793 (+127807)
C10orf76	COGN415_NMYC_peak_5535	201
C10orf88	COGN415_NMYC_peak_5984	-106
C10orf95	COGN415_NMYC_peak_5569	96	COGN415_NMYC_peak_5568 (+1545)
C11orf1	COGN415_NMYC_peak_8224	-224
C11orf21	COGN415_NMYC_peak_6387	-3589
C11orf31	COGN415_NMYC_peak_7118	13
C11orf35	COGN415_NMYC_peak_6231	145	COGN415_NMYC_peak_6230 (+4315)
C11orf49	COGN415_NMYC_peak_7053	-135	COGN415_NMYC_peak_7054 (+206773)
C11orf54	COGN415_NMYC_peak_8081	-1331	COGN415_NMYC_peak_8082 (-191)
C11orf57	COGN415_NMYC_peak_8229	-6
C11orf58	COGN415_NMYC_peak_6659	228	COGN415_NMYC_peak_6660 (+116740)	COGN415_NMYC_peak_6661 (+186651)	COGN415_NMYC_peak_6662 (+187344)	COGN415_NMYC_peak_6663 (+230904)
C11orf65	COGN415_NMYC_peak_8190	47
C11orf68	COGN415_NMYC_peak_7493	-613	COGN415_NMYC_peak_7492 (+553)
C11orf73	COGN415_NMYC_peak_8034	50
C11orf74	COGN415_NMYC_peak_6902	-359
C11orf80	COGN415_NMYC_peak_7546	-285	COGN415_NMYC_peak_7547 (+297)	COGN415_NMYC_peak_7548 (+842)
C11orf82	COGN415_NMYC_peak_8007	-671	COGN415_NMYC_peak_8008 (+105452)	COGN415_NMYC_peak_8009 (+106389)	COGN415_NMYC_peak_8010 (+133793)	COGN415_NMYC_peak_8011 (+150379)	COGN415_NMYC_peak_8012 (+150848)
C11orf83	COGN415_NMYC_peak_7239	-4840	COGN415_NMYC_peak_7240 (-3798)	COGN415_NMYC_peak_7241 (+1626)
C11orf91	COGN415_NMYC_peak_6840	-107	COGN415_NMYC_peak_6839 (+1026)
C12orf10	COGN415_NMYC_peak_9577	-4246	COGN415_NMYC_peak_9578 (+168)
C12orf23	COGN415_NMYC_peak_10208	-460	COGN415_NMYC_peak_10209 (+871)
C12orf29	COGN415_NMYC_peak_9994	148
C12orf4	COGN415_NMYC_peak_8928	-345
C12orf43	COGN415_NMYC_peak_10570	75
C12orf49	COGN415_NMYC_peak_10455	-276	COGN415_NMYC_peak_10454 (+362)	COGN415_NMYC_peak_10453 (+28935)	COGN415_NMYC_peak_10452 (+47894)	COGN415_NMYC_peak_10451 (+49981)	COGN415_NMYC_peak_10450 (+75323)
C12orf55	COGN415_NMYC_peak_10090	53
C12orf65	COGN415_NMYC_peak_10658	470	COGN415_NMYC_peak_10659 (+35722)	COGN415_NMYC_peak_10660 (+37076)
C12orf66	COGN415_NMYC_peak_9816	23	COGN415_NMYC_peak_9815 (+129604)	COGN415_NMYC_peak_9814 (+133641)	COGN415_NMYC_peak_9813 (+281564)	COGN415_NMYC_peak_9812 (+339239)	COGN415_NMYC_peak_9811 (+342213)	COGN415_NMYC_peak_9810 (+375462)
C12orf68	COGN415_NMYC_peak_9387	-113	COGN415_NMYC_peak_9388 (+14818)
C12orf73	COGN415_NMYC_peak_10155	200
C14orf1	COGN415_NMYC_peak_12572	-100
C14orf159	COGN415_NMYC_peak_12802	-233	COGN415_NMYC_peak_12803 (+40854)	COGN415_NMYC_peak_12804 (+56927)
C14orf2	COGN415_NMYC_peak_13239	-2518	COGN415_NMYC_peak_13238 (-74)	COGN415_NMYC_peak_13237 (+11186)	COGN415_NMYC_peak_13236 (+15367)	COGN415_NMYC_peak_13235 (+16769)	COGN415_NMYC_peak_13234 (+38205)
C14orf39	COGN415_NMYC_peak_12308	320	COGN415_NMYC_peak_12307 (+154662)	COGN415_NMYC_peak_12306 (+235626)	COGN415_NMYC_peak_12305 (+237564)
C14orf80	COGN415_NMYC_peak_13381	-1128	COGN415_NMYC_peak_13382 (-185)	COGN415_NMYC_peak_13383 (+376)
C15orf52	COGN415_NMYC_peak_13709	-3904	COGN415_NMYC_peak_13708 (+569)	COGN415_NMYC_peak_13707 (+1927)	COGN415_NMYC_peak_13706 (+16809)	COGN415_NMYC_peak_13705 (+17613)
C15orf57	COGN415_NMYC_peak_13731	-4569	COGN415_NMYC_peak_13730 (-597)	COGN415_NMYC_peak_13729 (+28)	COGN415_NMYC_peak_13728 (+44908)	COGN415_NMYC_peak_13727 (+57698)
C15orf61	COGN415_NMYC_peak_14212	-187	COGN415_NMYC_peak_14213 (+676)
C15orf62	COGN415_NMYC_peak_13741	119	COGN415_NMYC_peak_13742 (+12865)
C16orf45	COGN415_NMYC_peak_15586	173	COGN415_NMYC_peak_15587 (+770)
C16orf46	COGN415_NMYC_peak_16585	102
C16orf58	COGN415_NMYC_peak_15960	194
C16orf59	COGN415_NMYC_peak_15262	-120	COGN415_NMYC_peak_15263 (+427)
C16orf62	COGN415_NMYC_peak_15645	272	COGN415_NMYC_peak_15646 (+161679)
C16orf80	COGN415_NMYC_peak_16216	22	COGN415_NMYC_peak_16215 (+1085)	COGN415_NMYC_peak_16214 (+2270)	COGN415_NMYC_peak_16213 (+7496)	COGN415_NMYC_peak_16212 (+8037)	COGN415_NMYC_peak_16211 (+14063)	COGN415_NMYC_peak_16210 (+93972)	COGN415_NMYC_peak_16209 (+96838)	COGN415_NMYC_peak_16208 (+102394)
C16orf87	COGN415_NMYC_peak_15980	-106	COGN415_NMYC_peak_15979 (+762)	COGN415_NMYC_peak_15978 (+41202)	COGN415_NMYC_peak_15977 (+72763)	COGN415_NMYC_peak_15976 (+73619)
C16orf91	COGN415_NMYC_peak_15171	-1543	COGN415_NMYC_peak_15170 (+8568)
C16orf92	COGN415_NMYC_peak_15873	-1805	COGN415_NMYC_peak_15874 (+6322)
C17orf49	COGN415_NMYC_peak_17286	-1834	COGN415_NMYC_peak_17287 (-74)	COGN415_NMYC_peak_17288 (+772)
C17orf62	COGN415_NMYC_peak_19944	89
C17orf67	COGN415_NMYC_peak_18659	-900	COGN415_NMYC_peak_18658 (+630)	COGN415_NMYC_peak_18657 (+53404)	COGN415_NMYC_peak_18656 (+154584)	COGN415_NMYC_peak_18655 (+155198)	COGN415_NMYC_peak_18654 (+237550)	COGN415_NMYC_peak_18653 (+239112)
C17orf70	COGN415_NMYC_peak_19820	-1095	COGN415_NMYC_peak_19819 (+553)	COGN415_NMYC_peak_19818 (+14344)	COGN415_NMYC_peak_19817 (+15785)
C17orf75	COGN415_NMYC_peak_17834	173	COGN415_NMYC_peak_17833 (+916)	COGN415_NMYC_peak_17832 (+30733)	COGN415_NMYC_peak_17831 (+39024)	COGN415_NMYC_peak_17830 (+42312)	COGN415_NMYC_peak_17829 (+43476)	COGN415_NMYC_peak_17828 (+67091)
C17orf80	COGN415_NMYC_peak_19147	-262	COGN415_NMYC_peak_19148 (+17277)	COGN415_NMYC_peak_19149 (+23304)
C17orf89	COGN415_NMYC_peak_19743	350	COGN415_NMYC_peak_19744 (+1688)	COGN415_NMYC_peak_19745 (+2543)	COGN415_NMYC_peak_19746 (+12342)	COGN415_NMYC_peak_19747 (+13840)	COGN415_NMYC_peak_19748 (+14372)	COGN415_NMYC_peak_19749 (+15915)	COGN415_NMYC_peak_19750 (+18080)	COGN415_NMYC_peak_19751 (+19223)	COGN415_NMYC_peak_19752 (+52352)	COGN415_NMYC_peak_19753 (+53430)
C17orf96	COGN415_NMYC_peak_17989	-2121	COGN415_NMYC_peak_17988 (-386)	COGN415_NMYC_peak_17987 (+418)	COGN415_NMYC_peak_17986 (+1815)	COGN415_NMYC_peak_17985 (+11582)
C18orf32	COGN415_NMYC_peak_20495	-4967	COGN415_NMYC_peak_20494 (-156)
C18orf54	COGN415_NMYC_peak_20543	-625
C18orf56	COGN415_NMYC_peak_20020	-65
C18orf8	COGN415_NMYC_peak_20195	-336	COGN415_NMYC_peak_20196 (+433)	COGN415_NMYC_peak_20197 (+2184)
C19orf10	COGN415_NMYC_peak_21331	494
C19orf25	COGN415_NMYC_peak_21051	-2153	COGN415_NMYC_peak_21050 (+366)	COGN415_NMYC_peak_21049 (+6466)	COGN415_NMYC_peak_21048 (+23321)	COGN415_NMYC_peak_21047 (+25748)	COGN415_NMYC_peak_21046 (+27151)
C19orf26	COGN415_NMYC_peak_20998	-4355	COGN415_NMYC_peak_20997 (-3606)	COGN415_NMYC_peak_20996 (-2990)	COGN415_NMYC_peak_20995 (-1856)	COGN415_NMYC_peak_20994 (-774)	COGN415_NMYC_peak_20993 (+653)	COGN415_NMYC_peak_20992 (+1574)	COGN415_NMYC_peak_20991 (+14791)	COGN415_NMYC_peak_20990 (+17239)	COGN415_NMYC_peak_20989 (+19185)	COGN415_NMYC_peak_20988 (+30636)
C19orf40	COGN415_NMYC_peak_22173	-167
C19orf43	COGN415_NMYC_peak_21692	-2604	COGN415_NMYC_peak_21691 (+335)
C19orf44	COGN415_NMYC_peak_21841	-9
C19orf47	COGN415_NMYC_peak_22430	-37
C19orf52	COGN415_NMYC_peak_21599	-10	COGN415_NMYC_peak_21600 (+13263)
C19orf53	COGN415_NMYC_peak_21752	534
C19orf57	COGN415_NMYC_peak_21767	137	COGN415_NMYC_peak_21766 (+25824)
C19orf60	COGN415_NMYC_peak_21961	-730	COGN415_NMYC_peak_21962 (+1243)	COGN415_NMYC_peak_21963 (+3130)	COGN415_NMYC_peak_21964 (+6023)	COGN415_NMYC_peak_21965 (+9301)
C19orf68	COGN415_NMYC_peak_22778	-10	COGN415_NMYC_peak_22779 (+33263)
C19orf70	COGN415_NMYC_peak_21400	246
C19orf73	COGN415_NMYC_peak_22847	-784	COGN415_NMYC_peak_22846 (+184)	COGN415_NMYC_peak_22845 (+2742)
C1D	COGN415_NMYC_peak_24460	-45	COGN415_NMYC_peak_24459 (+182489)	COGN415_NMYC_peak_24458 (+220353)	COGN415_NMYC_peak_24457 (+222412)	COGN415_NMYC_peak_24456 (+307492)	COGN415_NMYC_peak_24455 (+360556)	COGN415_NMYC_peak_24454 (+412122)	COGN415_NMYC_peak_24453 (+501413)	COGN415_NMYC_peak_24452 (+502084)	COGN415_NMYC_peak_24451 (+598938)
C1QBP	COGN415_NMYC_peak_17277	218	COGN415_NMYC_peak_17276 (+7934)
C1QL4	COGN415_NMYC_peak_9427	190
C1QTNF1	COGN415_NMYC_peak_19563	304	COGN415_NMYC_peak_19564 (+3722)	COGN415_NMYC_peak_19565 (+18649)	COGN415_NMYC_peak_19566 (+19294)	COGN415_NMYC_peak_19567 (+22339)
C1QTNF2	COGN415_NMYC_peak_36318	-19	COGN415_NMYC_peak_36317 (+22482)	COGN415_NMYC_peak_36316 (+25098)
C1RL	COGN415_NMYC_peak_9031	-46
C1orf101	COGN415_NMYC_peak_3825	154
C1orf109	COGN415_NMYC_peak_929	-1712	COGN415_NMYC_peak_928 (+94)	COGN415_NMYC_peak_927 (+701)	COGN415_NMYC_peak_926 (+23247)
C1orf115	COGN415_NMYC_peak_3340	421
C1orf123	COGN415_NMYC_peak_1202	40
C1orf131	COGN415_NMYC_peak_3602	-198	COGN415_NMYC_peak_3601 (+40486)
C1orf159	COGN415_NMYC_peak_50	-133	COGN415_NMYC_peak_49 (+36261)
C1orf233	COGN415_NMYC_peak_86	-1971	COGN415_NMYC_peak_85 (-914)	COGN415_NMYC_peak_84 (-509)	COGN415_NMYC_peak_83 (+1192)
C1orf27	COGN415_NMYC_peak_2837	-487
C1orf35	COGN415_NMYC_peak_3492	25	COGN415_NMYC_peak_3491 (+1017)
C1orf43	COGN415_NMYC_peak_2240	-207
C1orf50	COGN415_NMYC_peak_1039	13
C1orf51	COGN415_NMYC_peak_2150	-280
C1orf52	COGN415_NMYC_peak_1556	38
C1orf54	COGN415_NMYC_peak_2149	675
C1orf56	COGN415_NMYC_peak_2175	536
C20orf194	COGN415_NMYC_peak_26834	-1124	COGN415_NMYC_peak_26833 (+448)	COGN415_NMYC_peak_26832 (+878)	COGN415_NMYC_peak_26831 (+124083)
C20orf24	COGN415_NMYC_peak_27309	-428	COGN415_NMYC_peak_27310 (+423)
C20orf26	COGN415_NMYC_peak_27017	50
C20orf96	COGN415_NMYC_peak_26733	339	COGN415_NMYC_peak_26732 (+23933)
C21orf119	COGN415_NMYC_peak_28202	-135
C21orf33	COGN415_NMYC_peak_28407	18	COGN415_NMYC_peak_28408 (+9996)
C21orf59	COGN415_NMYC_peak_28204	301
C21orf67	COGN415_NMYC_peak_28431	-572	COGN415_NMYC_peak_28430 (+131)
C22orf23	COGN415_NMYC_peak_29216	-826	COGN415_NMYC_peak_29215 (-164)	COGN415_NMYC_peak_29214 (+732)	COGN415_NMYC_peak_29213 (+19498)
C22orf29	COGN415_NMYC_peak_28619	-37	COGN415_NMYC_peak_28618 (+42645)	COGN415_NMYC_peak_28617 (+55317)	COGN415_NMYC_peak_28616 (+86680)
C22orf39	COGN415_NMYC_peak_28604	185
C22orf46	COGN415_NMYC_peak_29369	-2025
C2CD3	COGN415_NMYC_peak_7831	-258
C2CD4A	COGN415_NMYC_peak_14049	176	COGN415_NMYC_peak_14050 (+1667)	COGN415_NMYC_peak_14051 (+20705)	COGN415_NMYC_peak_14052 (+27690)	COGN415_NMYC_peak_14053 (+43348)	COGN415_NMYC_peak_14054 (+96908)
C2CD5	COGN415_NMYC_peak_9168	290
C2orf42	COGN415_NMYC_peak_24508	228	COGN415_NMYC_peak_24507 (+47456)	COGN415_NMYC_peak_24506 (+48444)	COGN415_NMYC_peak_24505 (+49801)	COGN415_NMYC_peak_24504 (+66302)	COGN415_NMYC_peak_24503 (+82031)	COGN415_NMYC_peak_24502 (+101680)
C2orf44	COGN415_NMYC_peak_23740	-2836	COGN415_NMYC_peak_23739 (-1852)	COGN415_NMYC_peak_23738 (-239)
C2orf47	COGN415_NMYC_peak_25927	339
C2orf49	COGN415_NMYC_peak_24922	193	COGN415_NMYC_peak_24923 (+32617)	COGN415_NMYC_peak_24924 (+41012)
C2orf69	COGN415_NMYC_peak_25926	311
C2orf70	COGN415_NMYC_peak_23794	152	COGN415_NMYC_peak_23795 (+15363)	COGN415_NMYC_peak_23796 (+52596)	COGN415_NMYC_peak_23797 (+53432)
C2orf71	COGN415_NMYC_peak_23898	-2284	COGN415_NMYC_peak_23897 (+13627)	COGN415_NMYC_peak_23896 (+31510)	COGN415_NMYC_peak_23895 (+117639)
C2orf88	COGN415_NMYC_peak_25834	-401	COGN415_NMYC_peak_25835 (+231)
C3orf18	COGN415_NMYC_peak_30557	-1801	COGN415_NMYC_peak_30556 (-101)	COGN415_NMYC_peak_30555 (+27111)	COGN415_NMYC_peak_30554 (+27681)	COGN415_NMYC_peak_30553 (+42458)	COGN415_NMYC_peak_30552 (+48780)	COGN415_NMYC_peak_30551 (+49095)	COGN415_NMYC_peak_30550 (+51186)	COGN415_NMYC_peak_30549 (+51999)	COGN415_NMYC_peak_30548 (+52425)
C3orf33	COGN415_NMYC_peak_31979	87	COGN415_NMYC_peak_31978 (+60277)	COGN415_NMYC_peak_31977 (+61453)
C3orf38	COGN415_NMYC_peak_31004	30
C3orf52	COGN415_NMYC_peak_31164	-56
C3orf58	COGN415_NMYC_peak_31893	329	COGN415_NMYC_peak_31894 (+1919)	COGN415_NMYC_peak_31895 (+765661)
C3orf72	COGN415_NMYC_peak_31773	-1866
C4orf21	COGN415_NMYC_peak_33746	-334
C4orf29	COGN415_NMYC_peak_33862	-1060	COGN415_NMYC_peak_33863 (+109)
C4orf46	COGN415_NMYC_peak_34146	216
C4orf47	COGN415_NMYC_peak_34402	-3315
C4orf48	COGN415_NMYC_peak_32701	-312	COGN415_NMYC_peak_32702 (+880)
C5AR1	COGN415_NMYC_peak_22739	-4322	COGN415_NMYC_peak_22740 (-3438)	COGN415_NMYC_peak_22741 (+3328)	COGN415_NMYC_peak_22742 (+14830)
C5orf22	COGN415_NMYC_peak_34710	119	COGN415_NMYC_peak_34711 (+98775)
C5orf24	COGN415_NMYC_peak_35782	292
C5orf30	COGN415_NMYC_peak_35406	576	COGN415_NMYC_peak_35407 (+149823)	COGN415_NMYC_peak_35408 (+192354)	COGN415_NMYC_peak_35409 (+193658)	COGN415_NMYC_peak_35410 (+228598)
C5orf42	COGN415_NMYC_peak_34772	-638	COGN415_NMYC_peak_34771 (-227)	COGN415_NMYC_peak_34770 (+599)
C5orf45	COGN415_NMYC_peak_36747	324
C5orf51	COGN415_NMYC_peak_34810	-29
C5orf54	COGN415_NMYC_peak_36319	259
C5orf55	COGN415_NMYC_peak_34459	-399	COGN415_NMYC_peak_34458 (+277)	COGN415_NMYC_peak_34457 (+5713)	COGN415_NMYC_peak_34456 (+9688)	COGN415_NMYC_peak_34455 (+12061)	COGN415_NMYC_peak_34454 (+13129)	COGN415_NMYC_peak_34453 (+49689)	COGN415_NMYC_peak_34452 (+97098)	COGN415_NMYC_peak_34451 (+121799)	COGN415_NMYC_peak_34450 (+125738)	COGN415_NMYC_peak_34449 (+127691)
C5orf63	COGN415_NMYC_peak_35658	33
C6orf1	COGN415_NMYC_peak_37439	401	COGN415_NMYC_peak_37438 (+2758)	COGN415_NMYC_peak_37437 (+11120)
C6orf106	COGN415_NMYC_peak_37453	-263	COGN415_NMYC_peak_37452 (+345)	COGN415_NMYC_peak_37451 (+40094)	COGN415_NMYC_peak_37450 (+86909)
C6orf120	COGN415_NMYC_peak_38901	52
C6orf123	COGN415_NMYC_peak_38881	-471	COGN415_NMYC_peak_38880 (+224)
C6orf165	COGN415_NMYC_peak_38069	316
C6orf211	COGN415_NMYC_peak_38648	-1391	COGN415_NMYC_peak_38649 (-84)
C6orf47	COGN415_NMYC_peak_37319	-4601	COGN415_NMYC_peak_37318 (-3298)	COGN415_NMYC_peak_37317 (+312)
C6orf57	COGN415_NMYC_peak_37955	82
C6orf62	COGN415_NMYC_peak_37092	-1459	COGN415_NMYC_peak_37091 (-260)
C6orf89	COGN415_NMYC_peak_37530	128	COGN415_NMYC_peak_37531 (+42436)	COGN415_NMYC_peak_37532 (+52500)
C7orf13	COGN415_NMYC_peak_41161	119
C7orf25	COGN415_NMYC_peak_39736	-63	COGN415_NMYC_peak_39735 (+23621)	COGN415_NMYC_peak_39734 (+28204)	COGN415_NMYC_peak_39733 (+54905)
C7orf31	COGN415_NMYC_peak_39471	152
C7orf43	COGN415_NMYC_peak_40316	-140	COGN415_NMYC_peak_40315 (+1137)
C7orf49	COGN415_NMYC_peak_40806	56
C7orf50	COGN415_NMYC_peak_39000	-147	COGN415_NMYC_peak_38999 (+482)	COGN415_NMYC_peak_38998 (+37293)	COGN415_NMYC_peak_38997 (+41869)
C7orf55	COGN415_NMYC_peak_40858	-269
C7orf55-LUC7L2	COGN415_NMYC_peak_40859	-202
C7orf73	COGN415_NMYC_peak_40816	-174
C8G	COGN415_NMYC_peak_45175	-2383	COGN415_NMYC_peak_45176 (-1476)	COGN415_NMYC_peak_45177 (-186)
C8orf44	COGN415_NMYC_peak_42217	-585
C8orf48	COGN415_NMYC_peak_41508	17	COGN415_NMYC_peak_41509 (+49595)	COGN415_NMYC_peak_41510 (+697693)	COGN415_NMYC_peak_41511 (+838067)
C8orf88	COGN415_NMYC_peak_42405	-346	COGN415_NMYC_peak_42404 (+310)	COGN415_NMYC_peak_42403 (+71418)	COGN415_NMYC_peak_42402 (+96560)
C9orf116	COGN415_NMYC_peak_45078	-4979	COGN415_NMYC_peak_45077 (-4544)	COGN415_NMYC_peak_45076 (-623)
C9orf142	COGN415_NMYC_peak_45179	469
C9orf156	COGN415_NMYC_peak_44114	-1225	COGN415_NMYC_peak_44113 (+151)
C9orf16	COGN415_NMYC_peak_44605	-378	COGN415_NMYC_peak_44606 (+352)	COGN415_NMYC_peak_44607 (+30806)	COGN415_NMYC_peak_44608 (+31762)	COGN415_NMYC_peak_44609 (+32705)
C9orf169	COGN415_NMYC_peak_45212	-4891	COGN415_NMYC_peak_45213 (-1877)	COGN415_NMYC_peak_45214 (+229)
C9orf171	COGN415_NMYC_peak_44881	-3441	COGN415_NMYC_peak_44882 (-264)	COGN415_NMYC_peak_44883 (+1074)	COGN415_NMYC_peak_44884 (+1978)	COGN415_NMYC_peak_44885 (+76722)	COGN415_NMYC_peak_44886 (+78435)	COGN415_NMYC_peak_44887 (+96687)	COGN415_NMYC_peak_44888 (+134015)	COGN415_NMYC_peak_44889 (+136523)	COGN415_NMYC_peak_44890 (+164893)
C9orf41	COGN415_NMYC_peak_43720	257	COGN415_NMYC_peak_43719 (+75605)	COGN415_NMYC_peak_43718 (+76469)
C9orf43	COGN415_NMYC_peak_44296	-1195	COGN415_NMYC_peak_44297 (-89)
C9orf78	COGN415_NMYC_peak_44743	-767	COGN415_NMYC_peak_44742 (+166)
C9orf89	COGN415_NMYC_peak_43969	-1583	COGN415_NMYC_peak_43970 (-603)	COGN415_NMYC_peak_43971 (+481)	COGN415_NMYC_peak_43972 (+24142)
C9orf9	COGN415_NMYC_peak_44898	-1170	COGN415_NMYC_peak_44899 (-573)
C9orf91	COGN415_NMYC_peak_44316	-118	COGN415_NMYC_peak_44317 (+810)
C9orf96	COGN415_NMYC_peak_44925	-1020	COGN415_NMYC_peak_44926 (+203)	COGN415_NMYC_peak_44927 (+28853)
CA14	COGN415_NMYC_peak_2147	-1196	COGN415_NMYC_peak_2148 (-264)
CAAP1	COGN415_NMYC_peak_43369	158	COGN415_NMYC_peak_43368 (+928378)
CAB39	COGN415_NMYC_peak_26405	-166	COGN415_NMYC_peak_26406 (+923)	COGN415_NMYC_peak_26407 (+135205)
CABIN1	COGN415_NMYC_peak_28837	-50	COGN415_NMYC_peak_28838 (+143772)	COGN415_NMYC_peak_28839 (+145036)
CABLES2	COGN415_NMYC_peak_27932	-2994	COGN415_NMYC_peak_27931 (-530)	COGN415_NMYC_peak_27930 (+7140)
CABP1	COGN415_NMYC_peak_10558	-284	COGN415_NMYC_peak_10559 (+937)	COGN415_NMYC_peak_10560 (+6588)	COGN415_NMYC_peak_10561 (+9306)	COGN415_NMYC_peak_10562 (+28680)
CACFD1	COGN415_NMYC_peak_44930	-75	COGN415_NMYC_peak_44931 (+753)
CACNA1F	COGN415_NMYC_peak_45612	-2156
CACNA1S	COGN415_NMYC_peak_2909	-1866
CACNB1	COGN415_NMYC_peak_18021	-2634	COGN415_NMYC_peak_18020 (+212)	COGN415_NMYC_peak_18019 (+1204)	COGN415_NMYC_peak_18018 (+2611)
CAD	COGN415_NMYC_peak_23841	172
CADPS2	COGN415_NMYC_peak_40600	-599
CAGE1	COGN415_NMYC_peak_36891	-186
CALB2	COGN415_NMYC_peak_16455	172	COGN415_NMYC_peak_16456 (+67730)
CALCOCO2	COGN415_NMYC_peak_18477	160	COGN415_NMYC_peak_18478 (+12804)
CALD1	COGN415_NMYC_peak_40802	-53	COGN415_NMYC_peak_40803 (+110996)	COGN415_NMYC_peak_40804 (+112014)
CALHM2	COGN415_NMYC_peak_5605	54
CALHM3	COGN415_NMYC_peak_5607	-3127	COGN415_NMYC_peak_5606 (+5817)
CALR	COGN415_NMYC_peak_21724	-114
CALR3	COGN415_NMYC_peak_21841	-110
CALU	COGN415_NMYC_peak_40675	39
CALY	COGN415_NMYC_peak_6198	133	COGN415_NMYC_peak_6197 (+1177)	COGN415_NMYC_peak_6196 (+6974)	COGN415_NMYC_peak_6195 (+8439)	COGN415_NMYC_peak_6194 (+10712)	COGN415_NMYC_peak_6193 (+11601)	COGN415_NMYC_peak_6192 (+12643)	COGN415_NMYC_peak_6191 (+17993)	COGN415_NMYC_peak_6190 (+22775)	COGN415_NMYC_peak_6189 (+27057)
CAMK2A	COGN415_NMYC_peak_36137	-3979	COGN415_NMYC_peak_36136 (-3527)	COGN415_NMYC_peak_36135 (+33048)	COGN415_NMYC_peak_36134 (+44060)
CAMK2B	COGN415_NMYC_peak_39773	-515	COGN415_NMYC_peak_39772 (+47325)	COGN415_NMYC_peak_39771 (+48940)	COGN415_NMYC_peak_39770 (+57020)	COGN415_NMYC_peak_39769 (+60992)	COGN415_NMYC_peak_39768 (+84182)	COGN415_NMYC_peak_39767 (+103976)
CAMK2D	COGN415_NMYC_peak_33767	-1238	COGN415_NMYC_peak_33766 (+137)	COGN415_NMYC_peak_33765 (+666541)	COGN415_NMYC_peak_33764 (+677621)	COGN415_NMYC_peak_33763 (+683317)	COGN415_NMYC_peak_33762 (+689366)	COGN415_NMYC_peak_33761 (+691484)
CAMKK2	COGN415_NMYC_peak_10578	951	COGN415_NMYC_peak_10577 (+2224)	COGN415_NMYC_peak_10576 (+2919)
CAMKMT	COGN415_NMYC_peak_24100	11	COGN415_NMYC_peak_24101 (+184615)	COGN415_NMYC_peak_24102 (+204495)	COGN415_NMYC_peak_24103 (+276840)	COGN415_NMYC_peak_24104 (+293797)	COGN415_NMYC_peak_24105 (+318758)	COGN415_NMYC_peak_24106 (+329350)	COGN415_NMYC_peak_24107 (+344948)	COGN415_NMYC_peak_24108 (+410853)	COGN415_NMYC_peak_24109 (+573394)
CAMLG	COGN415_NMYC_peak_35780	-76
CAMSAP1	COGN415_NMYC_peak_45084	-1020	COGN415_NMYC_peak_45083 (+647)	COGN415_NMYC_peak_45082 (+1542)	COGN415_NMYC_peak_45081 (+58525)	COGN415_NMYC_peak_45080 (+138088)
CAMSAP2	COGN415_NMYC_peak_2903	-956	COGN415_NMYC_peak_2904 (-314)	COGN415_NMYC_peak_2905 (+404)
CAMTA1	COGN415_NMYC_peak_216	-932	COGN415_NMYC_peak_217 (-195)	COGN415_NMYC_peak_218 (+951)	COGN415_NMYC_peak_219 (+164783)	COGN415_NMYC_peak_220 (+213150)	COGN415_NMYC_peak_221 (+321942)	COGN415_NMYC_peak_222 (+367470)	COGN415_NMYC_peak_223 (+480925)	COGN415_NMYC_peak_224 (+528064)	COGN415_NMYC_peak_225 (+700693)	COGN415_NMYC_peak_226 (+708603)	COGN415_NMYC_peak_227 (+751905)	COGN415_NMYC_peak_228 (+772888)	COGN415_NMYC_peak_229 (+773847)	COGN415_NMYC_peak_230 (+799692)	COGN415_NMYC_peak_231 (+801459)	COGN415_NMYC_peak_232 (+803107)	COGN415_NMYC_peak_233 (+843700)	COGN415_NMYC_peak_234 (+844977)	COGN415_NMYC_peak_235 (+858528)	COGN415_NMYC_peak_236 (+860364)	COGN415_NMYC_peak_237 (+861314)	COGN415_NMYC_peak_238 (+861872)	COGN415_NMYC_peak_239 (+882590)	COGN415_NMYC_peak_240 (+883893)	COGN415_NMYC_peak_241 (+894884)	COGN415_NMYC_peak_242 (+895809)	COGN415_NMYC_peak_243 (+919945)
CAMTA2	COGN415_NMYC_peak_17265	-510
CAND2	COGN415_NMYC_peak_29934	-398	COGN415_NMYC_peak_29935 (+197)
CANT1	COGN415_NMYC_peak_19562	-280
CAP1	COGN415_NMYC_peak_984	286
CAP2	COGN415_NMYC_peak_37021	331	COGN415_NMYC_peak_37022 (+1131)	COGN415_NMYC_peak_37023 (+79634)
CAPN1	COGN415_NMYC_peak_7416	-1265	COGN415_NMYC_peak_7417 (-240)	COGN415_NMYC_peak_7418 (+22399)	COGN415_NMYC_peak_7419 (+57602)
CAPN10	COGN415_NMYC_peak_26656	-335	COGN415_NMYC_peak_26657 (+480)
CAPS2	COGN415_NMYC_peak_9921	-4633	COGN415_NMYC_peak_9920 (-149)
CAPZA1	COGN415_NMYC_peak_1913	359
CAPZB	COGN415_NMYC_peak_501	386	COGN415_NMYC_peak_500 (+36452)	COGN415_NMYC_peak_499 (+39444)
CARD9	COGN415_NMYC_peak_45120	-399	COGN415_NMYC_peak_45119 (+497)
CARF	COGN415_NMYC_peak_25977	-16
CARKD	COGN415_NMYC_peak_11829	-88	COGN415_NMYC_peak_11830 (+635)	COGN415_NMYC_peak_11831 (+12960)	COGN415_NMYC_peak_11832 (+25600)
CARM1	COGN415_NMYC_peak_21595	-619	COGN415_NMYC_peak_21596 (+844)	COGN415_NMYC_peak_21597 (+1594)	COGN415_NMYC_peak_21598 (+7802)
CARS2	COGN415_NMYC_peak_11834	-673	COGN415_NMYC_peak_11833 (+361)	COGN415_NMYC_peak_11832 (+64896)	COGN415_NMYC_peak_11831 (+77536)
CASC3	COGN415_NMYC_peak_18070	-57
CASC4	COGN415_NMYC_peak_13849	248	COGN415_NMYC_peak_13850 (+10244)
CASC5	COGN415_NMYC_peak_13732	290
CASD1	COGN415_NMYC_peak_40251	-222	COGN415_NMYC_peak_40252 (+328)	COGN415_NMYC_peak_40253 (+842)	COGN415_NMYC_peak_40254 (+111143)
CASKIN1	COGN415_NMYC_peak_15245	-1070	COGN415_NMYC_peak_15244 (+1445)
CASKIN2	COGN415_NMYC_peak_19286	-1691	COGN415_NMYC_peak_19285 (-100)
CASP2	COGN415_NMYC_peak_40918	139
CASP3	COGN415_NMYC_peak_34379	-613	COGN415_NMYC_peak_34378 (+184)	COGN415_NMYC_peak_34377 (+856)	COGN415_NMYC_peak_34376 (+111883)
CASP6	COGN415_NMYC_peak_33722	221
CASP7	COGN415_NMYC_peak_5792	79
CASP9	COGN415_NMYC_peak_400	-2474	COGN415_NMYC_peak_399 (-429)	COGN415_NMYC_peak_398 (+226)	COGN415_NMYC_peak_397 (+31561)	COGN415_NMYC_peak_396 (+34898)
CAT	COGN415_NMYC_peak_6857	109
CATSPERD	COGN415_NMYC_peak_21406	-385	COGN415_NMYC_peak_21407 (+53064)
CATSPERG	COGN415_NMYC_peak_22357	742	COGN415_NMYC_peak_22358 (+3468)	COGN415_NMYC_peak_22359 (+25871)	COGN415_NMYC_peak_22360 (+26666)
CBL	COGN415_NMYC_peak_8459	-148	COGN415_NMYC_peak_8460 (+510)
CBLN1	COGN415_NMYC_peak_16005	-1145	COGN415_NMYC_peak_16004 (-374)	COGN415_NMYC_peak_16003 (+833)	COGN415_NMYC_peak_16002 (+658375)
CBLN2	COGN415_NMYC_peak_20749	124	COGN415_NMYC_peak_20748 (+1141)	COGN415_NMYC_peak_20747 (+1989)	COGN415_NMYC_peak_20746 (+2644)	COGN415_NMYC_peak_20745 (+642006)
CBLN3	COGN415_NMYC_peak_12036	-1158
CBR1	COGN415_NMYC_peak_28245	180	COGN415_NMYC_peak_28246 (+34712)	COGN415_NMYC_peak_28247 (+43252)
CBS	COGN415_NMYC_peak_28353	-4020	COGN415_NMYC_peak_28352 (-1137)	COGN415_NMYC_peak_28351 (-338)	COGN415_NMYC_peak_28350 (+903)	COGN415_NMYC_peak_28349 (+100345)
CBWD1	COGN415_NMYC_peak_43234	102
CBWD2	COGN415_NMYC_peak_25028	124
CBX1	COGN415_NMYC_peak_18469	54	COGN415_NMYC_peak_18468 (+46208)	COGN415_NMYC_peak_18467 (+46850)	COGN415_NMYC_peak_18466 (+47253)
CBX3	COGN415_NMYC_peak_39499	-220
CBX5	COGN415_NMYC_peak_9638	-477	COGN415_NMYC_peak_9637 (+14623)	COGN415_NMYC_peak_9636 (+20235)	COGN415_NMYC_peak_9635 (+62812)	COGN415_NMYC_peak_9634 (+63904)	COGN415_NMYC_peak_9633 (+64992)	COGN415_NMYC_peak_9632 (+71297)	COGN415_NMYC_peak_9631 (+78952)	COGN415_NMYC_peak_9630 (+84142)
CBY1	COGN415_NMYC_peak_29241	-163	COGN415_NMYC_peak_29242 (+797)
CC2D1A	COGN415_NMYC_peak_21767	-173
CC2D1B	COGN415_NMYC_peak_1187	237
CCBL1	COGN415_NMYC_peak_44644	212	COGN415_NMYC_peak_44643 (+18274)
CCBL2	COGN415_NMYC_peak_1588	569
CCDC101	COGN415_NMYC_peak_15783	30
CCDC102A	COGN415_NMYC_peak_16186	-350	COGN415_NMYC_peak_16185 (+638)	COGN415_NMYC_peak_16184 (+2925)	COGN415_NMYC_peak_16183 (+17945)	COGN415_NMYC_peak_16182 (+20057)	COGN415_NMYC_peak_16181 (+21437)	COGN415_NMYC_peak_16180 (+27400)	COGN415_NMYC_peak_16179 (+32422)	COGN415_NMYC_peak_16178 (+35729)	COGN415_NMYC_peak_16177 (+39212)
CCDC103	COGN415_NMYC_peak_18325	-363	COGN415_NMYC_peak_18326 (+11696)	COGN415_NMYC_peak_18327 (+14593)
CCDC106	COGN415_NMYC_peak_23110	-4477	COGN415_NMYC_peak_23111 (-3302)	COGN415_NMYC_peak_23112 (+239)
CCDC107	COGN415_NMYC_peak_43483	-279
CCDC109B	COGN415_NMYC_peak_33720	-204	COGN415_NMYC_peak_33721 (+606)
CCDC11	COGN415_NMYC_peak_20505	46
CCDC110	COGN415_NMYC_peak_34404	-5	COGN415_NMYC_peak_34403 (+910)
CCDC113	COGN415_NMYC_peak_16217	180
CCDC114	COGN415_NMYC_peak_22787	-1688	COGN415_NMYC_peak_22786 (-916)	COGN415_NMYC_peak_22785 (-105)	COGN415_NMYC_peak_22784 (+11109)	COGN415_NMYC_peak_22783 (+28820)	COGN415_NMYC_peak_22782 (+48128)	COGN415_NMYC_peak_22781 (+48941)
CCDC115	COGN415_NMYC_peak_25233	-632
CCDC116	COGN415_NMYC_peak_28757	-4212	COGN415_NMYC_peak_28758 (-2996)	COGN415_NMYC_peak_28759 (-154)
CCDC117	COGN415_NMYC_peak_28953	-43	COGN415_NMYC_peak_28954 (+818)
CCDC121	COGN415_NMYC_peak_23859	-237
CCDC124	COGN415_NMYC_peak_21909	-2070
CCDC125	COGN415_NMYC_peak_35057	-1230	COGN415_NMYC_peak_35056 (-287)
CCDC126	COGN415_NMYC_peak_39443	-192	COGN415_NMYC_peak_39444 (+594)	COGN415_NMYC_peak_39445 (+82660)	COGN415_NMYC_peak_39446 (+99789)
CCDC13	COGN415_NMYC_peak_30314	-52
CCDC132	COGN415_NMYC_peak_40247	46
CCDC137	COGN415_NMYC_peak_19823	-51
CCDC147	COGN415_NMYC_peak_5655	-103	COGN415_NMYC_peak_5656 (+15019)
CCDC148	COGN415_NMYC_peak_25438	-1026	COGN415_NMYC_peak_25437 (+51)	COGN415_NMYC_peak_25436 (+197703)	COGN415_NMYC_peak_25435 (+199878)	COGN415_NMYC_peak_25434 (+414258)	COGN415_NMYC_peak_25433 (+431293)
CCDC15	COGN415_NMYC_peak_8630	6
CCDC151	COGN415_NMYC_peak_21630	-568	COGN415_NMYC_peak_21629 (+228)
CCDC155	COGN415_NMYC_peak_22853	-37
CCDC169-SOHLH2	COGN415_NMYC_peak_11228	95	COGN415_NMYC_peak_11227 (+142863)
CCDC176	COGN415_NMYC_peak_12522	-366
CCDC183	COGN415_NMYC_peak_45160	-4998	COGN415_NMYC_peak_45161 (-180)	COGN415_NMYC_peak_45162 (+575)	COGN415_NMYC_peak_45163 (+4023)
CCDC22	COGN415_NMYC_peak_45612	62
CCDC23	COGN415_NMYC_peak_1040	404
CCDC24	COGN415_NMYC_peak_1071	-12	COGN415_NMYC_peak_1072 (+701)
CCDC25	COGN415_NMYC_peak_41774	-1914	COGN415_NMYC_peak_41773 (+77)	COGN415_NMYC_peak_41772 (+45438)	COGN415_NMYC_peak_41771 (+75217)	COGN415_NMYC_peak_41770 (+99186)
CCDC28A	COGN415_NMYC_peak_38540	20
CCDC28B	COGN415_NMYC_peak_811	543
CCDC3	COGN415_NMYC_peak_4106	460	COGN415_NMYC_peak_4105 (+21345)	COGN415_NMYC_peak_4104 (+22299)	COGN415_NMYC_peak_4103 (+23007)	COGN415_NMYC_peak_4102 (+151605)	COGN415_NMYC_peak_4101 (+161191)	COGN415_NMYC_peak_4100 (+194154)	COGN415_NMYC_peak_4099 (+194667)	COGN415_NMYC_peak_4098 (+203406)	COGN415_NMYC_peak_4097 (+218934)	COGN415_NMYC_peak_4096 (+272988)	COGN415_NMYC_peak_4095 (+335864)	COGN415_NMYC_peak_4094 (+466620)	COGN415_NMYC_peak_4093 (+487644)
CCDC30	COGN415_NMYC_peak_1034	-167
CCDC38	COGN415_NMYC_peak_10072	-124
CCDC39	COGN415_NMYC_peak_32198	-337
CCDC40	COGN415_NMYC_peak_19635	-1373	COGN415_NMYC_peak_19636 (-7)	COGN415_NMYC_peak_19637 (+46187)	COGN415_NMYC_peak_19638 (+54042)
CCDC41	COGN415_NMYC_peak_10059	-15	COGN415_NMYC_peak_10058 (+170357)	COGN415_NMYC_peak_10057 (+172842)	COGN415_NMYC_peak_10056 (+173875)	COGN415_NMYC_peak_10055 (+197553)	COGN415_NMYC_peak_10054 (+233857)	COGN415_NMYC_peak_10053 (+273001)
CCDC42	COGN415_NMYC_peak_17404	-1079	COGN415_NMYC_peak_17403 (+71180)
CCDC42B	COGN415_NMYC_peak_10393	-62	COGN415_NMYC_peak_10394 (+3832)	COGN415_NMYC_peak_10395 (+4928)	COGN415_NMYC_peak_10396 (+12276)
CCDC43	COGN415_NMYC_peak_18316	-210
CCDC47	COGN415_NMYC_peak_18926	-184
CCDC50	COGN415_NMYC_peak_32411	182	COGN415_NMYC_peak_32412 (+813)
CCDC51	COGN415_NMYC_peak_30424	-113
CCDC53	COGN415_NMYC_peak_10118	7
CCDC57	COGN415_NMYC_peak_19897	-3637	COGN415_NMYC_peak_19896 (-2498)	COGN415_NMYC_peak_19895 (-1665)	COGN415_NMYC_peak_19894 (-685)	COGN415_NMYC_peak_19893 (+368)	COGN415_NMYC_peak_19892 (+7253)	COGN415_NMYC_peak_19891 (+58774)	COGN415_NMYC_peak_19890 (+104882)	COGN415_NMYC_peak_19889 (+105739)	COGN415_NMYC_peak_19888 (+106584)	COGN415_NMYC_peak_19887 (+108674)
CCDC58	COGN415_NMYC_peak_31291	-488	COGN415_NMYC_peak_31290 (+25023)
CCDC59	COGN415_NMYC_peak_9967	220
CCDC61	COGN415_NMYC_peak_22664	-101	COGN415_NMYC_peak_22665 (+4386)
CCDC64	COGN415_NMYC_peak_10521	-1222	COGN415_NMYC_peak_10522 (-308)	COGN415_NMYC_peak_10523 (+493)	COGN415_NMYC_peak_10524 (+97372)	COGN415_NMYC_peak_10525 (+102688)	COGN415_NMYC_peak_10526 (+103745)	COGN415_NMYC_peak_10527 (+104811)	COGN415_NMYC_peak_10528 (+111187)	COGN415_NMYC_peak_10529 (+111979)
CCDC77	COGN415_NMYC_peak_8809	226	COGN415_NMYC_peak_8810 (+51955)
CCDC78	COGN415_NMYC_peak_15140	-3013	COGN415_NMYC_peak_15139 (-2691)	COGN415_NMYC_peak_15138 (-2092)	COGN415_NMYC_peak_15137 (-1177)	COGN415_NMYC_peak_15136 (+284)	COGN415_NMYC_peak_15135 (+1464)	COGN415_NMYC_peak_15134 (+3530)	COGN415_NMYC_peak_15133 (+4454)
CCDC85B	COGN415_NMYC_peak_7487	-1746	COGN415_NMYC_peak_7488 (+786)	COGN415_NMYC_peak_7489 (+2537)	COGN415_NMYC_peak_7490 (+9038)
CCDC87	COGN415_NMYC_peak_7538	76
CCDC88B	COGN415_NMYC_peak_7359	-4953	COGN415_NMYC_peak_7360 (+2262)
CCDC88C	COGN415_NMYC_peak_12824	-862	COGN415_NMYC_peak_12823 (+528)	COGN415_NMYC_peak_12822 (+13990)	COGN415_NMYC_peak_12821 (+18978)	COGN415_NMYC_peak_12820 (+20228)	COGN415_NMYC_peak_12819 (+38653)	COGN415_NMYC_peak_12818 (+39833)	COGN415_NMYC_peak_12817 (+41480)	COGN415_NMYC_peak_12816 (+42117)	COGN415_NMYC_peak_12815 (+42831)	COGN415_NMYC_peak_12814 (+43705)	COGN415_NMYC_peak_12813 (+44553)	COGN415_NMYC_peak_12812 (+44948)	COGN415_NMYC_peak_12811 (+56240)	COGN415_NMYC_peak_12810 (+91722)	COGN415_NMYC_peak_12809 (+93289)	COGN415_NMYC_peak_12808 (+132820)
CCDC89	COGN415_NMYC_peak_8029	639	COGN415_NMYC_peak_8028 (+3426)
CCDC91	COGN415_NMYC_peak_9232	291	COGN415_NMYC_peak_9233 (+848725)	COGN415_NMYC_peak_9234 (+864740)
CCDC92	COGN415_NMYC_peak_10689	-1202	COGN415_NMYC_peak_10688 (-508)	COGN415_NMYC_peak_10687 (+742)	COGN415_NMYC_peak_10686 (+59920)	COGN415_NMYC_peak_10685 (+63401)	COGN415_NMYC_peak_10684 (+64914)	COGN415_NMYC_peak_10683 (+132804)	COGN415_NMYC_peak_10682 (+176609)
CCDC93	COGN415_NMYC_peak_25051	463	COGN415_NMYC_peak_25050 (+10641)
CCDC94	COGN415_NMYC_peak_21290	-136	COGN415_NMYC_peak_21291 (+801)	COGN415_NMYC_peak_21292 (+20497)
CCDC96	COGN415_NMYC_peak_32880	-988	COGN415_NMYC_peak_32879 (+46)	COGN415_NMYC_peak_32878 (+582)	COGN415_NMYC_peak_32877 (+54730)	COGN415_NMYC_peak_32876 (+55408)	COGN415_NMYC_peak_32875 (+56378)	COGN415_NMYC_peak_32874 (+88747)	COGN415_NMYC_peak_32873 (+126217)
CCDC97	COGN415_NMYC_peak_22477	209	COGN415_NMYC_peak_22478 (+13538)	COGN415_NMYC_peak_22479 (+16100)	COGN415_NMYC_peak_22480 (+17144)	COGN415_NMYC_peak_22481 (+17951)	COGN415_NMYC_peak_22482 (+18542)	COGN415_NMYC_peak_22483 (+21149)	COGN415_NMYC_peak_22484 (+41836)	COGN415_NMYC_peak_22485 (+42622)
CCHCR1	COGN415_NMYC_peak_37306	-745
CCL25	COGN415_NMYC_peak_21492	-2341
CCNA1	COGN415_NMYC_peak_11231	-768	COGN415_NMYC_peak_11232 (-235)
CCNA2	COGN415_NMYC_peak_33830	352
CCNB1	COGN415_NMYC_peak_35052	271
CCNB1IP1	COGN415_NMYC_peak_11925	-3528
CCNB3	COGN415_NMYC_peak_45619	-262	COGN415_NMYC_peak_45620 (+242833)	COGN415_NMYC_peak_45621 (+243605)	COGN415_NMYC_peak_45622 (+244372)	COGN415_NMYC_peak_45623 (+245239)
CCND2	COGN415_NMYC_peak_8920	-1234	COGN415_NMYC_peak_8921 (+315)	COGN415_NMYC_peak_8922 (+34254)
CCND3	COGN415_NMYC_peak_37661	717
CCNDBP1	COGN415_NMYC_peak_13821	51	COGN415_NMYC_peak_13822 (+684)
CCNE2	COGN415_NMYC_peak_42472	420	COGN415_NMYC_peak_42471 (+1886)
CCNG2	COGN415_NMYC_peak_33459	-263	COGN415_NMYC_peak_33460 (+819)
CCNI	COGN415_NMYC_peak_33458	-152
CCNK	COGN415_NMYC_peak_12996	-1348	COGN415_NMYC_peak_12997 (-88)	COGN415_NMYC_peak_12998 (+60032)	COGN415_NMYC_peak_12999 (+63637)	COGN415_NMYC_peak_13000 (+65133)	COGN415_NMYC_peak_13001 (+79889)	COGN415_NMYC_peak_13002 (+81126)	COGN415_NMYC_peak_13003 (+82960)	COGN415_NMYC_peak_13004 (+84508)	COGN415_NMYC_peak_13005 (+85462)	COGN415_NMYC_peak_13006 (+87386)	COGN415_NMYC_peak_13007 (+89164)	COGN415_NMYC_peak_13008 (+91181)	COGN415_NMYC_peak_13009 (+92871)	COGN415_NMYC_peak_13010 (+94280)	COGN415_NMYC_peak_13011 (+98780)	COGN415_NMYC_peak_13012 (+121283)
CCNL2	COGN415_NMYC_peak_70	-361
CCNO	COGN415_NMYC_peak_34907	586
CCNT1	COGN415_NMYC_peak_9390	91
CCNT2	COGN415_NMYC_peak_25310	-126
CCNYL1	COGN415_NMYC_peak_26078	-387	COGN415_NMYC_peak_26079 (+377)
CCP110	COGN415_NMYC_peak_15643	-1945	COGN415_NMYC_peak_15644 (+220)
CCR10	COGN415_NMYC_peak_18199	-826
CCR4	COGN415_NMYC_peak_30172	-3691
CCS	COGN415_NMYC_peak_7538	186
CCT2	COGN415_NMYC_peak_9882	278
CCT4	COGN415_NMYC_peak_24343	282
CCT5	COGN415_NMYC_peak_34572	-429	COGN415_NMYC_peak_34573 (+760)	COGN415_NMYC_peak_34574 (+34234)
CCT6A	COGN415_NMYC_peak_39922	62
CCT6B	COGN415_NMYC_peak_17874	57	COGN415_NMYC_peak_17873 (+140313)	COGN415_NMYC_peak_17872 (+179525)	COGN415_NMYC_peak_17871 (+184854)	COGN415_NMYC_peak_17870 (+306303)	COGN415_NMYC_peak_17869 (+309939)	COGN415_NMYC_peak_17868 (+313713)	COGN415_NMYC_peak_17867 (+315206)	COGN415_NMYC_peak_17866 (+340772)	COGN415_NMYC_peak_17865 (+341531)	COGN415_NMYC_peak_17864 (+345138)	COGN415_NMYC_peak_17863 (+346703)	COGN415_NMYC_peak_17862 (+347719)	COGN415_NMYC_peak_17861 (+362887)
CCT7	COGN415_NMYC_peak_24569	-468	COGN415_NMYC_peak_24570 (+26356)
CCT8	COGN415_NMYC_peak_28171	-3687	COGN415_NMYC_peak_28170 (-2713)	COGN415_NMYC_peak_28169 (+194)
CCZ1	COGN415_NMYC_peak_39244	-1480	COGN415_NMYC_peak_39245 (-835)	COGN415_NMYC_peak_39246 (-62)	COGN415_NMYC_peak_39247 (+62159)	COGN415_NMYC_peak_39248 (+71856)
CD151	COGN415_NMYC_peak_6267	-4806	COGN415_NMYC_peak_6268 (-2078)	COGN415_NMYC_peak_6269 (+868)	COGN415_NMYC_peak_6270 (+2055)	COGN415_NMYC_peak_6271 (+5842)
CD164	COGN415_NMYC_peak_38291	-110	COGN415_NMYC_peak_38290 (+83290)	COGN415_NMYC_peak_38289 (+145889)
CD200	COGN415_NMYC_peak_31165	289
CD274	COGN415_NMYC_peak_43264	50
CD276	COGN415_NMYC_peak_14355	-439	COGN415_NMYC_peak_14356 (+703)	COGN415_NMYC_peak_14357 (+13042)	COGN415_NMYC_peak_14358 (+53564)	COGN415_NMYC_peak_14359 (+68186)	COGN415_NMYC_peak_14360 (+69275)	COGN415_NMYC_peak_14361 (+71459)	COGN415_NMYC_peak_14362 (+134253)	COGN415_NMYC_peak_14363 (+154995)
CD2AP	COGN415_NMYC_peak_37822	158
CD2BP2	COGN415_NMYC_peak_15892	-141	COGN415_NMYC_peak_15891 (+20496)
CD300LG	COGN415_NMYC_peak_18255	-4689	COGN415_NMYC_peak_18256 (+31654)	COGN415_NMYC_peak_18257 (+33400)	COGN415_NMYC_peak_18258 (+53447)
CD302	COGN415_NMYC_peak_25457	341
CD320	COGN415_NMYC_peak_21499	307	COGN415_NMYC_peak_21498 (+3307)	COGN415_NMYC_peak_21497 (+39268)	COGN415_NMYC_peak_21496 (+55182)	COGN415_NMYC_peak_21495 (+67851)
CD3EAP	COGN415_NMYC_peak_22606	-3880	COGN415_NMYC_peak_22607 (-1036)	COGN415_NMYC_peak_22608 (+120)
CD46	COGN415_NMYC_peak_3137	244	COGN415_NMYC_peak_3138 (+116423)
CD55	COGN415_NMYC_peak_3135	-206
CD59	COGN415_NMYC_peak_6841	533
CD63	COGN415_NMYC_peak_9651	535
CD68	COGN415_NMYC_peak_17335	5
CD8A	COGN415_NMYC_peak_24752	-191	COGN415_NMYC_peak_24751 (+578)
CD99L2	COGN415_NMYC_peak_46067	-526
CDADC1	COGN415_NMYC_peak_11396	229	COGN415_NMYC_peak_11397 (+131509)
CDC123	COGN415_NMYC_peak_4089	-135
CDC14A	COGN415_NMYC_peak_1759	-155	COGN415_NMYC_peak_1760 (+10663)
CDC16	COGN415_NMYC_peak_11914	118
CDC25B	COGN415_NMYC_peak_26843	-818	COGN415_NMYC_peak_26844 (+68)	COGN415_NMYC_peak_26845 (+1265)	COGN415_NMYC_peak_26846 (+2746)	COGN415_NMYC_peak_26847 (+3929)	COGN415_NMYC_peak_26848 (+12062)	COGN415_NMYC_peak_26849 (+16143)
CDC25C	COGN415_NMYC_peak_35830	-320	COGN415_NMYC_peak_35829 (+48382)
CDC26	COGN415_NMYC_peak_44292	192	COGN415_NMYC_peak_44291 (+20361)	COGN415_NMYC_peak_44290 (+47377)
CDC27	COGN415_NMYC_peak_18427	-115	COGN415_NMYC_peak_18426 (+633)	COGN415_NMYC_peak_18425 (+88873)	COGN415_NMYC_peak_18424 (+89894)	COGN415_NMYC_peak_18423 (+121744)
CDC37	COGN415_NMYC_peak_21568	-560	COGN415_NMYC_peak_21567 (+850)
CDC40	COGN415_NMYC_peak_38304	-508	COGN415_NMYC_peak_38305 (+116179)	COGN415_NMYC_peak_38306 (+152073)
CDC42EP2	COGN415_NMYC_peak_7421	-2728	COGN415_NMYC_peak_7422 (-1678)	COGN415_NMYC_peak_7423 (-545)	COGN415_NMYC_peak_7424 (+4806)
CDC42SE1	COGN415_NMYC_peak_2181	-431	COGN415_NMYC_peak_2180 (+550)	COGN415_NMYC_peak_2179 (+8987)	COGN415_NMYC_peak_2178 (+9834)	COGN415_NMYC_peak_2177 (+10692)	COGN415_NMYC_peak_2176 (+11276)
CDC42SE2	COGN415_NMYC_peak_35680	-310	COGN415_NMYC_peak_35681 (+223)
CDC45	COGN415_NMYC_peak_28605	-175
CDC73	COGN415_NMYC_peak_2856	-18
CDCA2	COGN415_NMYC_peak_41726	-47
CDCA3	COGN415_NMYC_peak_9006	-1167	COGN415_NMYC_peak_9005 (+217)	COGN415_NMYC_peak_9004 (+8308)
CDCA4	COGN415_NMYC_peak_13355	-602	COGN415_NMYC_peak_13354 (+744)	COGN415_NMYC_peak_13353 (+1706)	COGN415_NMYC_peak_13352 (+9656)	COGN415_NMYC_peak_13351 (+34960)
CDCA5	COGN415_NMYC_peak_7405	205
CDCA7	COGN415_NMYC_peak_25615	75	COGN415_NMYC_peak_25616 (+1005)	COGN415_NMYC_peak_25617 (+94300)	COGN415_NMYC_peak_25618 (+584111)	COGN415_NMYC_peak_25619 (+609087)	COGN415_NMYC_peak_25620 (+609583)
CDCA8	COGN415_NMYC_peak_927	-2599	COGN415_NMYC_peak_928 (-1992)	COGN415_NMYC_peak_929 (-186)	COGN415_NMYC_peak_930 (+34616)
CDHR1	COGN415_NMYC_peak_5194	-195	COGN415_NMYC_peak_5195 (+517)
CDHR2	COGN415_NMYC_peak_36589	78	COGN415_NMYC_peak_36590 (+1318)
CDHR4	COGN415_NMYC_peak_30488	-4285	COGN415_NMYC_peak_30487 (-2865)
CDIPT	COGN415_NMYC_peak_15860	290	COGN415_NMYC_peak_15859 (+1046)
CDK10	COGN415_NMYC_peak_17015	568	COGN415_NMYC_peak_17016 (+13850)	COGN415_NMYC_peak_17017 (+14771)	COGN415_NMYC_peak_17018 (+15312)	COGN415_NMYC_peak_17019 (+19539)	COGN415_NMYC_peak_17020 (+24603)	COGN415_NMYC_peak_17021 (+25747)
CDK11A	COGN415_NMYC_peak_91	-156	COGN415_NMYC_peak_90 (+12140)
CDK11B	COGN415_NMYC_peak_88	-1699
CDK12	COGN415_NMYC_peak_18030	-562	COGN415_NMYC_peak_18031 (+111953)
CDK16	COGN415_NMYC_peak_45562	-4666	COGN415_NMYC_peak_45563 (-3248)
CDK17	COGN415_NMYC_peak_10089	132	COGN415_NMYC_peak_10088 (+1152)	COGN415_NMYC_peak_10087 (+7543)	COGN415_NMYC_peak_10086 (+84361)	COGN415_NMYC_peak_10085 (+151304)	COGN415_NMYC_peak_10084 (+160206)	COGN415_NMYC_peak_10083 (+166429)	COGN415_NMYC_peak_10082 (+185108)	COGN415_NMYC_peak_10081 (+204336)
CDK19	COGN415_NMYC_peak_38311	-413	COGN415_NMYC_peak_38310 (+269)	COGN415_NMYC_peak_38309 (+844)
CDK2	COGN415_NMYC_peak_9659	-1144	COGN415_NMYC_peak_9660 (-477)	COGN415_NMYC_peak_9661 (+186)
CDK2AP1	COGN415_NMYC_peak_10661	-187	COGN415_NMYC_peak_10660 (+2148)	COGN415_NMYC_peak_10659 (+3502)
CDK2AP2	COGN415_NMYC_peak_7592	330
CDK3	COGN415_NMYC_peak_19327	-613	COGN415_NMYC_peak_19328 (+13660)	COGN415_NMYC_peak_19329 (+23986)
CDK4	COGN415_NMYC_peak_9769	-4473	COGN415_NMYC_peak_9768 (-3538)	COGN415_NMYC_peak_9767 (-2355)	COGN415_NMYC_peak_9766 (+516)
CDK5R1	COGN415_NMYC_peak_17837	-404	COGN415_NMYC_peak_17838 (+1412)	COGN415_NMYC_peak_17839 (+2995)	COGN415_NMYC_peak_17840 (+3677)	COGN415_NMYC_peak_17841 (+32550)
CDK5RAP1	COGN415_NMYC_peak_27193	108
CDK5RAP2	COGN415_NMYC_peak_44351	-43	COGN415_NMYC_peak_44350 (+82016)	COGN415_NMYC_peak_44349 (+99185)
CDK5RAP3	COGN415_NMYC_peak_18449	-117	COGN415_NMYC_peak_18450 (+11188)	COGN415_NMYC_peak_18451 (+16383)	COGN415_NMYC_peak_18452 (+20693)	COGN415_NMYC_peak_18453 (+22393)	COGN415_NMYC_peak_18454 (+23181)	COGN415_NMYC_peak_18455 (+23832)	COGN415_NMYC_peak_18456 (+24933)	COGN415_NMYC_peak_18457 (+32277)	COGN415_NMYC_peak_18458 (+33533)	COGN415_NMYC_peak_18459 (+34176)	COGN415_NMYC_peak_18460 (+41419)	COGN415_NMYC_peak_18461 (+43932)	COGN415_NMYC_peak_18462 (+45303)	COGN415_NMYC_peak_18463 (+53727)	COGN415_NMYC_peak_18464 (+55618)
CDK6	COGN415_NMYC_peak_40246	-557	COGN415_NMYC_peak_40245 (+52596)	COGN415_NMYC_peak_40244 (+65048)	COGN415_NMYC_peak_40243 (+78714)	COGN415_NMYC_peak_40242 (+135216)
CDK7	COGN415_NMYC_peak_35055	48
CDK8	COGN415_NMYC_peak_11074	-149	COGN415_NMYC_peak_11075 (+682)	COGN415_NMYC_peak_11076 (+89010)
CDK9	COGN415_NMYC_peak_44567	-963	COGN415_NMYC_peak_44568 (+441)
CDKAL1	COGN415_NMYC_peak_37040	41	COGN415_NMYC_peak_37041 (+172721)	COGN415_NMYC_peak_37042 (+321680)	COGN415_NMYC_peak_37043 (+334362)	COGN415_NMYC_peak_37044 (+499348)	COGN415_NMYC_peak_37045 (+545222)	COGN415_NMYC_peak_37046 (+623929)	COGN415_NMYC_peak_37047 (+666174)	COGN415_NMYC_peak_37048 (+666840)	COGN415_NMYC_peak_37049 (+707141)	COGN415_NMYC_peak_37050 (+823323)	COGN415_NMYC_peak_37051 (+849281)	COGN415_NMYC_peak_37052 (+988661)	COGN415_NMYC_peak_37053 (+989306)
CDKL1	COGN415_NMYC_peak_12168	-1510	COGN415_NMYC_peak_12167 (-431)	COGN415_NMYC_peak_12166 (+60060)
CDKL2	COGN415_NMYC_peak_33438	169
CDKL3	COGN415_NMYC_peak_35769	-4378	COGN415_NMYC_peak_35768 (-53)	COGN415_NMYC_peak_35767 (+93132)
CDKN2B	COGN415_NMYC_peak_43357	128	COGN415_NMYC_peak_43356 (+13819)	COGN415_NMYC_peak_43355 (+14420)	COGN415_NMYC_peak_43354 (+15167)
CDKN2C	COGN415_NMYC_peak_1167	-1038	COGN415_NMYC_peak_1168 (-437)	COGN415_NMYC_peak_1169 (+7557)	COGN415_NMYC_peak_1170 (+8324)	COGN415_NMYC_peak_1171 (+17131)	COGN415_NMYC_peak_1172 (+17633)
CDNF	COGN415_NMYC_peak_4137	-387	COGN415_NMYC_peak_4136 (+86960)	COGN415_NMYC_peak_4135 (+130572)	COGN415_NMYC_peak_4134 (+166515)	COGN415_NMYC_peak_4133 (+170526)	COGN415_NMYC_peak_4132 (+185717)	COGN415_NMYC_peak_4131 (+233351)	COGN415_NMYC_peak_4130 (+234455)	COGN415_NMYC_peak_4129 (+252478)	COGN415_NMYC_peak_4128 (+340458)	COGN415_NMYC_peak_4127 (+434264)
CDO1	COGN415_NMYC_peak_35536	326
CDPF1	COGN415_NMYC_peak_29643	88	COGN415_NMYC_peak_29642 (+9086)	COGN415_NMYC_peak_29641 (+56671)
CDS2	COGN415_NMYC_peak_26870	-52	COGN415_NMYC_peak_26871 (+817)	COGN415_NMYC_peak_26872 (+170734)
CDT1	COGN415_NMYC_peak_16948	136	COGN415_NMYC_peak_16949 (+1699)	COGN415_NMYC_peak_16950 (+6161)	COGN415_NMYC_peak_16951 (+6628)
CEBPA	COGN415_NMYC_peak_22187	-822	COGN415_NMYC_peak_22186 (+1169)	COGN415_NMYC_peak_22185 (+8457)	COGN415_NMYC_peak_22184 (+8913)	COGN415_NMYC_peak_22183 (+60684)	COGN415_NMYC_peak_22182 (+66864)
CEBPD	COGN415_NMYC_peak_42066	312	COGN415_NMYC_peak_42065 (+1702)	COGN415_NMYC_peak_42064 (+21441)	COGN415_NMYC_peak_42063 (+21999)	COGN415_NMYC_peak_42062 (+41365)	COGN415_NMYC_peak_42061 (+115726)	COGN415_NMYC_peak_42060 (+282865)
CEBPG	COGN415_NMYC_peak_22188	-29	COGN415_NMYC_peak_22189 (+1132)	COGN415_NMYC_peak_22190 (+19319)	COGN415_NMYC_peak_22191 (+33509)	COGN415_NMYC_peak_22192 (+37395)	COGN415_NMYC_peak_22193 (+38329)	COGN415_NMYC_peak_22194 (+39741)	COGN415_NMYC_peak_22195 (+40880)	COGN415_NMYC_peak_22196 (+41680)	COGN415_NMYC_peak_22197 (+43081)	COGN415_NMYC_peak_22198 (+57542)	COGN415_NMYC_peak_22199 (+59676)	COGN415_NMYC_peak_22200 (+61996)	COGN415_NMYC_peak_22201 (+63946)	COGN415_NMYC_peak_22202 (+130919)	COGN415_NMYC_peak_22203 (+131987)	COGN415_NMYC_peak_22204 (+134364)
CEBPZ	COGN415_NMYC_peak_23971	172
CEBPZ-AS1	COGN415_NMYC_peak_23970	265
CELF6	COGN415_NMYC_peak_14337	-262
CELSR3	COGN415_NMYC_peak_30440	-666
CEMP1	COGN415_NMYC_peak_15280	-869	COGN415_NMYC_peak_15279 (+343)
CEND1	COGN415_NMYC_peak_6256	-863	COGN415_NMYC_peak_6255 (+562)	COGN415_NMYC_peak_6254 (+6222)
CENPA	COGN415_NMYC_peak_23811	135	COGN415_NMYC_peak_23812 (+8905)
CENPB	COGN415_NMYC_peak_26842	408
CENPC	COGN415_NMYC_peak_33408	180	COGN415_NMYC_peak_33407 (+256510)	COGN415_NMYC_peak_33406 (+403843)	COGN415_NMYC_peak_33405 (+438513)	COGN415_NMYC_peak_33404 (+490139)	COGN415_NMYC_peak_33403 (+672685)
CENPF	COGN415_NMYC_peak_3295	194	COGN415_NMYC_peak_3296 (+265644)
CENPH	COGN415_NMYC_peak_35053	-31
CENPI	COGN415_NMYC_peak_45799	-2421
CENPJ	COGN415_NMYC_peak_11068	48
CENPK	COGN415_NMYC_peak_35003	-119
CENPL	COGN415_NMYC_peak_2668	-229
CENPN	COGN415_NMYC_peak_16582	-1442	COGN415_NMYC_peak_16583 (-30)
CENPO	COGN415_NMYC_peak_23751	280
CENPP	COGN415_NMYC_peak_43951	155	COGN415_NMYC_peak_43952 (+34262)
CENPQ	COGN415_NMYC_peak_37829	-35
CENPV	COGN415_NMYC_peak_17465	-321	COGN415_NMYC_peak_17464 (+920)
CEP104	COGN415_NMYC_peak_155	-162
CEP120	COGN415_NMYC_peak_35592	0	COGN415_NMYC_peak_35591 (+137360)	COGN415_NMYC_peak_35590 (+137900)	COGN415_NMYC_peak_35589 (+252255)	COGN415_NMYC_peak_35588 (+323600)
CEP128	COGN415_NMYC_peak_12675	298	COGN415_NMYC_peak_12674 (+356990)	COGN415_NMYC_peak_12673 (+370618)
CEP135	COGN415_NMYC_peak_33364	-210	COGN415_NMYC_peak_33365 (+389)	COGN415_NMYC_peak_33366 (+89850)	COGN415_NMYC_peak_33367 (+99778)	COGN415_NMYC_peak_33368 (+100740)	COGN415_NMYC_peak_33369 (+186264)	COGN415_NMYC_peak_33370 (+198271)	COGN415_NMYC_peak_33371 (+291923)	COGN415_NMYC_peak_33372 (+292678)
CEP152	COGN415_NMYC_peak_13912	179
CEP164	COGN415_NMYC_peak_8377	100	COGN415_NMYC_peak_8378 (+116757)	COGN415_NMYC_peak_8379 (+126838)	COGN415_NMYC_peak_8380 (+130440)	COGN415_NMYC_peak_8381 (+161566)	COGN415_NMYC_peak_8382 (+165023)	COGN415_NMYC_peak_8383 (+179456)	COGN415_NMYC_peak_8384 (+184531)	COGN415_NMYC_peak_8385 (+238028)	COGN415_NMYC_peak_8386 (+397433)	COGN415_NMYC_peak_8387 (+434225)
CEP170	COGN415_NMYC_peak_3793	-688	COGN415_NMYC_peak_3792 (+547)	COGN415_NMYC_peak_3791 (+153491)	COGN415_NMYC_peak_3790 (+354282)	COGN415_NMYC_peak_3789 (+500237)	COGN415_NMYC_peak_3788 (+500741)	COGN415_NMYC_peak_3787 (+501293)	COGN415_NMYC_peak_3786 (+539108)
CEP19	COGN415_NMYC_peak_32562	-592	COGN415_NMYC_peak_32561 (+323)	COGN415_NMYC_peak_32560 (+27163)	COGN415_NMYC_peak_32559 (+45873)	COGN415_NMYC_peak_32558 (+61260)
CEP192	COGN415_NMYC_peak_20135	23
CEP250	COGN415_NMYC_peak_27260	10	COGN415_NMYC_peak_27261 (+7207)
CEP290	COGN415_NMYC_peak_9995	-30
CEP350	COGN415_NMYC_peak_2745	58
CEP55	COGN415_NMYC_peak_5342	-85
CEP57	COGN415_NMYC_peak_8123	-335
CEP57L1	COGN415_NMYC_peak_38288	-90	COGN415_NMYC_peak_38289 (+141402)	COGN415_NMYC_peak_38290 (+204001)
CEP63	COGN415_NMYC_peak_31714	32	COGN415_NMYC_peak_31715 (+10494)	COGN415_NMYC_peak_31716 (+115693)	COGN415_NMYC_peak_31717 (+133047)	COGN415_NMYC_peak_31718 (+152712)	COGN415_NMYC_peak_31719 (+155188)
CEP68	COGN415_NMYC_peak_24399	-202	COGN415_NMYC_peak_24400 (+899)
CEP70	COGN415_NMYC_peak_31765	-235
CEP76	COGN415_NMYC_peak_20131	44
CEP78	COGN415_NMYC_peak_43761	126
CEP85	COGN415_NMYC_peak_638	261
CEP89	COGN415_NMYC_peak_22173	-120
CEP95	COGN415_NMYC_peak_18946	-258
CEP97	COGN415_NMYC_peak_31068	995	COGN415_NMYC_peak_31069 (+55595)
CEPT1	COGN415_NMYC_peak_1884	571
CERK	COGN415_NMYC_peak_29669	-909	COGN415_NMYC_peak_29668 (+641)	COGN415_NMYC_peak_29667 (+2533)	COGN415_NMYC_peak_29666 (+3810)	COGN415_NMYC_peak_29665 (+6752)	COGN415_NMYC_peak_29664 (+9364)	COGN415_NMYC_peak_29663 (+77329)
CERS1	COGN415_NMYC_peak_21995	916
CERS2	COGN415_NMYC_peak_2171	-4492	COGN415_NMYC_peak_2170 (-415)	COGN415_NMYC_peak_2169 (+1039)
CERS4	COGN415_NMYC_peak_21493	-740	COGN415_NMYC_peak_21494 (+607)	COGN415_NMYC_peak_21495 (+31151)	COGN415_NMYC_peak_21496 (+43820)	COGN415_NMYC_peak_21497 (+59734)	COGN415_NMYC_peak_21498 (+95695)
CES2	COGN415_NMYC_peak_16294	395
CETN2	COGN415_NMYC_peak_46079	-129	COGN415_NMYC_peak_46078 (+43359)
CETN3	COGN415_NMYC_peak_35313	-74	COGN415_NMYC_peak_35312 (+561782)
CFC1	COGN415_NMYC_peak_25240	-4209	COGN415_NMYC_peak_25239 (+8546)
CFDP1	COGN415_NMYC_peak_16551	-18	COGN415_NMYC_peak_16550 (+12411)	COGN415_NMYC_peak_16549 (+138528)	COGN415_NMYC_peak_16548 (+150459)
CFL1	COGN415_NMYC_peak_7483	-781	COGN415_NMYC_peak_7482 (+1009)	COGN415_NMYC_peak_7481 (+2073)	COGN415_NMYC_peak_7480 (+3273)
CGB5	COGN415_NMYC_peak_22838	816
CGGBP1	COGN415_NMYC_peak_31003	-1893
CGN	COGN415_NMYC_peak_2193	136	COGN415_NMYC_peak_2194 (+1137)
CGREF1	COGN415_NMYC_peak_23836	-4390	COGN415_NMYC_peak_23835 (-219)	COGN415_NMYC_peak_23834 (+615)	COGN415_NMYC_peak_23833 (+22700)
CGRRF1	COGN415_NMYC_peak_12234	135
CH25H	COGN415_NMYC_peak_5287	47	COGN415_NMYC_peak_5286 (+163373)
CHADL	COGN415_NMYC_peak_29346	-12	COGN415_NMYC_peak_29345 (+522)	COGN415_NMYC_peak_29344 (+23767)
CHAF1A	COGN415_NMYC_peak_21309	-2749	COGN415_NMYC_peak_21310 (-1645)	COGN415_NMYC_peak_21311 (-282)	COGN415_NMYC_peak_21312 (+627)
CHAF1B	COGN415_NMYC_peak_28254	727	COGN415_NMYC_peak_28255 (+37188)	COGN415_NMYC_peak_28256 (+44824)
CHAMP1	COGN415_NMYC_peak_11917	-583	COGN415_NMYC_peak_11918 (-98)	COGN415_NMYC_peak_11919 (+473)
CHAT	COGN415_NMYC_peak_4610	-4894	COGN415_NMYC_peak_4611 (-4174)	COGN415_NMYC_peak_4612 (-2916)	COGN415_NMYC_peak_4613 (-715)	COGN415_NMYC_peak_4614 (+1065)	COGN415_NMYC_peak_4615 (+15344)	COGN415_NMYC_peak_4616 (+18880)	COGN415_NMYC_peak_4617 (+19864)	COGN415_NMYC_peak_4618 (+50072)	COGN415_NMYC_peak_4619 (+51148)	COGN415_NMYC_peak_4620 (+65570)
CHCHD1	COGN415_NMYC_peak_4934	58
CHCHD10	COGN415_NMYC_peak_28814	-4175	COGN415_NMYC_peak_28813 (-1109)	COGN415_NMYC_peak_28812 (+621)
CHCHD2	COGN415_NMYC_peak_39926	148
CHCHD4	COGN415_NMYC_peak_29975	20
CHCHD7	COGN415_NMYC_peak_42129	291
CHD1	COGN415_NMYC_peak_35390	-2643	COGN415_NMYC_peak_35389 (-1553)	COGN415_NMYC_peak_35388 (+152025)	COGN415_NMYC_peak_35387 (+153113)	COGN415_NMYC_peak_35386 (+153978)
CHD1L	COGN415_NMYC_peak_2078	335	COGN415_NMYC_peak_2079 (+84919)
CHD3	COGN415_NMYC_peak_17354	-2540	COGN415_NMYC_peak_17355 (+1329)	COGN415_NMYC_peak_17356 (+2918)	COGN415_NMYC_peak_17357 (+4479)	COGN415_NMYC_peak_17358 (+31266)
CHDH	COGN415_NMYC_peak_30679	-309	COGN415_NMYC_peak_30678 (+50080)	COGN415_NMYC_peak_30677 (+72135)	COGN415_NMYC_peak_30676 (+136102)	COGN415_NMYC_peak_30675 (+172557)	COGN415_NMYC_peak_30674 (+174620)
CHEK1	COGN415_NMYC_peak_8644	-332
CHEK2	COGN415_NMYC_peak_28952	-220
CHERP	COGN415_NMYC_peak_21842	256
CHIC1	COGN415_NMYC_peak_45747	313	COGN415_NMYC_peak_45748 (+288357)	COGN415_NMYC_peak_45749 (+381092)	COGN415_NMYC_peak_45750 (+727925)	COGN415_NMYC_peak_45751 (+729019)	COGN415_NMYC_peak_45752 (+730325)
CHKB	COGN415_NMYC_peak_29775	-549	COGN415_NMYC_peak_29774 (+168)	COGN415_NMYC_peak_29773 (+986)
CHKB-CPT1B	COGN415_NMYC_peak_29775	-3796	COGN415_NMYC_peak_29774 (-3079)	COGN415_NMYC_peak_29773 (-2261)
CHM	COGN415_NMYC_peak_45786	176
CHML	COGN415_NMYC_peak_3775	-4765	COGN415_NMYC_peak_3774 (-4064)	COGN415_NMYC_peak_3773 (-3622)
CHMP1A	COGN415_NMYC_peak_17014	-508	COGN415_NMYC_peak_17013 (+243)
CHMP1B	COGN415_NMYC_peak_20118	58
CHMP2A	COGN415_NMYC_peak_23206	-4768	COGN415_NMYC_peak_23205 (-375)
CHMP2B	COGN415_NMYC_peak_31002	-88
CHMP3	COGN415_NMYC_peak_24750	69
CHMP4A	COGN415_NMYC_peak_12022	-2070	COGN415_NMYC_peak_12021 (+519)
CHMP5	COGN415_NMYC_peak_43402	-817
CHN1	COGN415_NMYC_peak_25653	-163	COGN415_NMYC_peak_25652 (+669)	COGN415_NMYC_peak_25651 (+14825)	COGN415_NMYC_peak_25650 (+126487)	COGN415_NMYC_peak_25649 (+158871)	COGN415_NMYC_peak_25648 (+232839)	COGN415_NMYC_peak_25647 (+233584)
CHP1	COGN415_NMYC_peak_13762	-71	COGN415_NMYC_peak_13763 (+10271)	COGN415_NMYC_peak_13764 (+52803)
CHPF2	COGN415_NMYC_peak_41056	197	COGN415_NMYC_peak_41057 (+12786)	COGN415_NMYC_peak_41058 (+15286)
CHPT1	COGN415_NMYC_peak_10114	-438	COGN415_NMYC_peak_10115 (+644)
CHRD	COGN415_NMYC_peak_32285	-1257	COGN415_NMYC_peak_32286 (+1370)	COGN415_NMYC_peak_32287 (+3568)	COGN415_NMYC_peak_32288 (+38060)	COGN415_NMYC_peak_32289 (+39254)	COGN415_NMYC_peak_32290 (+133657)
CHRDL2	COGN415_NMYC_peak_7840	-501	COGN415_NMYC_peak_7839 (+20775)
CHRNA2	COGN415_NMYC_peak_41753	-1515	COGN415_NMYC_peak_41752 (+92)
CHRNA5	COGN415_NMYC_peak_14583	-140	COGN415_NMYC_peak_14584 (+581)	COGN415_NMYC_peak_14585 (+1610)	COGN415_NMYC_peak_14586 (+53921)
CHRNB1	COGN415_NMYC_peak_17328	-4556	COGN415_NMYC_peak_17329 (+10918)
CHRNB2	COGN415_NMYC_peak_2251	-186	COGN415_NMYC_peak_2252 (+477)	COGN415_NMYC_peak_2253 (+7205)
CHRND	COGN415_NMYC_peak_26468	-3578	COGN415_NMYC_peak_26469 (+6565)
CHST10	COGN415_NMYC_peak_24881	599
CHST12	COGN415_NMYC_peak_39080	-669	COGN415_NMYC_peak_39081 (+627)	COGN415_NMYC_peak_39082 (+48307)	COGN415_NMYC_peak_39083 (+65521)	COGN415_NMYC_peak_39084 (+74021)	COGN415_NMYC_peak_39085 (+80075)	COGN415_NMYC_peak_39086 (+92087)	COGN415_NMYC_peak_39087 (+104806)	COGN415_NMYC_peak_39088 (+105500)	COGN415_NMYC_peak_39089 (+106392)	COGN415_NMYC_peak_39090 (+110337)
CHST13	COGN415_NMYC_peak_31424	-1819	COGN415_NMYC_peak_31425 (-325)	COGN415_NMYC_peak_31426 (+533)	COGN415_NMYC_peak_31427 (+49348)	COGN415_NMYC_peak_31428 (+88971)
CHST14	COGN415_NMYC_peak_13725	-404	COGN415_NMYC_peak_13726 (+642)	COGN415_NMYC_peak_13727 (+36321)	COGN415_NMYC_peak_13728 (+49111)
CHST7	COGN415_NMYC_peak_45549	56	COGN415_NMYC_peak_45550 (+714)
CHSY3	COGN415_NMYC_peak_35672	-2	COGN415_NMYC_peak_35673 (+438)	COGN415_NMYC_peak_35674 (+1304)	COGN415_NMYC_peak_35675 (+993333)
CHTF18	COGN415_NMYC_peak_15143	-2898	COGN415_NMYC_peak_15144 (-1172)	COGN415_NMYC_peak_15145 (+460)
CHTF8	COGN415_NMYC_peak_16397	-368	COGN415_NMYC_peak_16396 (+620)
CHTOP	COGN415_NMYC_peak_2215	216
CHUK	COGN415_NMYC_peak_5460	-250	COGN415_NMYC_peak_5459 (+477)
CHURC1-FNTB	COGN415_NMYC_peak_12380	88
CIAO1	COGN415_NMYC_peak_24811	177
CIAPIN1	COGN415_NMYC_peak_16168	203
CIB1	COGN415_NMYC_peak_14834	-372	COGN415_NMYC_peak_14833 (+332)
CIB2	COGN415_NMYC_peak_14567	-244	COGN415_NMYC_peak_14566 (+494)	COGN415_NMYC_peak_14565 (+23073)
CIDEB	COGN415_NMYC_peak_12028	-4903
CILP	COGN415_NMYC_peak_14143	-57
CINP	COGN415_NMYC_peak_13171	-915	COGN415_NMYC_peak_13170 (-123)
CIR1	COGN415_NMYC_peak_25638	-123	COGN415_NMYC_peak_25637 (+53821)	COGN415_NMYC_peak_25636 (+55462)	COGN415_NMYC_peak_25635 (+57941)	COGN415_NMYC_peak_25634 (+58468)	COGN415_NMYC_peak_25633 (+59070)
CIRH1A	COGN415_NMYC_peak_16396	-565	COGN415_NMYC_peak_16397 (+423)
CISD1	COGN415_NMYC_peak_4670	-1803	COGN415_NMYC_peak_4671 (-777)	COGN415_NMYC_peak_4672 (+157)
CISD2	COGN415_NMYC_peak_33684	204
CISD3	COGN415_NMYC_peak_17994	-284	COGN415_NMYC_peak_17995 (+522)	COGN415_NMYC_peak_17996 (+5169)	COGN415_NMYC_peak_17997 (+12678)	COGN415_NMYC_peak_17998 (+13679)	COGN415_NMYC_peak_17999 (+16382)
CISH	COGN415_NMYC_peak_30560	-4940	COGN415_NMYC_peak_30559 (-219)	COGN415_NMYC_peak_30558 (+10366)
CIT	COGN415_NMYC_peak_10520	21	COGN415_NMYC_peak_10519 (+73208)	COGN415_NMYC_peak_10518 (+127421)
CITED1	COGN415_NMYC_peak_45742	-1839	COGN415_NMYC_peak_45741 (-795)	COGN415_NMYC_peak_45740 (-10)	COGN415_NMYC_peak_45739 (+1302)
CIZ1	COGN415_NMYC_peak_44611	154	COGN415_NMYC_peak_44610 (+856)
CKAP2	COGN415_NMYC_peak_11459	33	COGN415_NMYC_peak_11460 (+144618)
CKAP2L	COGN415_NMYC_peak_25026	187	COGN415_NMYC_peak_25025 (+37879)	COGN415_NMYC_peak_25024 (+38554)
CKB	COGN415_NMYC_peak_13209	-125	COGN415_NMYC_peak_13208 (+891)	COGN415_NMYC_peak_13207 (+2067)	COGN415_NMYC_peak_13206 (+3168)	COGN415_NMYC_peak_13205 (+22885)
CKLF	COGN415_NMYC_peak_16278	-2954	COGN415_NMYC_peak_16279 (+98)
CKMT1A	COGN415_NMYC_peak_13836	-3540	COGN415_NMYC_peak_13837 (-54)	COGN415_NMYC_peak_13838 (+1190)
CKMT1B	COGN415_NMYC_peak_13833	-2955	COGN415_NMYC_peak_13834 (-1636)	COGN415_NMYC_peak_13835 (+661)
CKS1B	COGN415_NMYC_peak_2280	-3943	COGN415_NMYC_peak_2281 (-83)	COGN415_NMYC_peak_2282 (+3415)
CLASP1	COGN415_NMYC_peak_25120	-365	COGN415_NMYC_peak_25119 (+43459)	COGN415_NMYC_peak_25118 (+118716)
CLASP2	COGN415_NMYC_peak_30183	-286	COGN415_NMYC_peak_30182 (+299)	COGN415_NMYC_peak_30181 (+58782)	COGN415_NMYC_peak_30180 (+271132)
CLASRP	COGN415_NMYC_peak_22588	299
CLCC1	COGN415_NMYC_peak_1806	177	COGN415_NMYC_peak_1805 (+85602)	COGN415_NMYC_peak_1804 (+86425)
CLCN2	COGN415_NMYC_peak_32284	-1319	COGN415_NMYC_peak_32283 (+487)	COGN415_NMYC_peak_32282 (+23131)
CLCN3	COGN415_NMYC_peak_34221	-339	COGN415_NMYC_peak_34222 (+39852)
CLCN5	COGN415_NMYC_peak_45616	12	COGN415_NMYC_peak_45617 (+145253)	COGN415_NMYC_peak_45618 (+181611)
CLCN6	COGN415_NMYC_peak_357	-209	COGN415_NMYC_peak_358 (+36106)
CLCN7	COGN415_NMYC_peak_15173	292	COGN415_NMYC_peak_15172 (+1463)
CLDN1	COGN415_NMYC_peak_32407	-154
CLDN12	COGN415_NMYC_peak_40229	106
CLDN3	COGN415_NMYC_peak_40085	509
CLDN6	COGN415_NMYC_peak_15324	-3966	COGN415_NMYC_peak_15323 (-2488)	COGN415_NMYC_peak_15322 (-1075)	COGN415_NMYC_peak_15321 (+53)	COGN415_NMYC_peak_15320 (+1714)	COGN415_NMYC_peak_15319 (+6551)
CLDND1	COGN415_NMYC_peak_31027	402
CLGN	COGN415_NMYC_peak_33965	630
CLHC1	COGN415_NMYC_peak_24286	-431
CLIC1	COGN415_NMYC_peak_37323	-2895	COGN415_NMYC_peak_37322 (+930)
CLIP2	COGN415_NMYC_peak_40101	-352	COGN415_NMYC_peak_40102 (+75735)	COGN415_NMYC_peak_40103 (+128287)
CLIP3	COGN415_NMYC_peak_22284	-82
CLIP4	COGN415_NMYC_peak_23899	-444	COGN415_NMYC_peak_23900 (+710)	COGN415_NMYC_peak_23901 (+108884)	COGN415_NMYC_peak_23902 (+113025)	COGN415_NMYC_peak_23903 (+129730)	COGN415_NMYC_peak_23904 (+130252)	COGN415_NMYC_peak_23905 (+134517)	COGN415_NMYC_peak_23906 (+147368)	COGN415_NMYC_peak_23907 (+152121)	COGN415_NMYC_peak_23908 (+152533)	COGN415_NMYC_peak_23909 (+199541)	COGN415_NMYC_peak_23910 (+245884)	COGN415_NMYC_peak_23911 (+365464)	COGN415_NMYC_peak_23912 (+401038)	COGN415_NMYC_peak_23913 (+402463)	COGN415_NMYC_peak_23914 (+412435)	COGN415_NMYC_peak_23915 (+413696)	COGN415_NMYC_peak_23916 (+460992)	COGN415_NMYC_peak_23917 (+464890)	COGN415_NMYC_peak_23918 (+466697)	COGN415_NMYC_peak_23919 (+468347)	COGN415_NMYC_peak_23920 (+498577)	COGN415_NMYC_peak_23921 (+535532)	COGN415_NMYC_peak_23922 (+700528)	COGN415_NMYC_peak_23923 (+701321)
CLK1	COGN415_NMYC_peak_25948	338	COGN415_NMYC_peak_25947 (+1861)
CLK2	COGN415_NMYC_peak_2324	-4760	COGN415_NMYC_peak_2323 (-331)
CLNS1A	COGN415_NMYC_peak_7946	109	COGN415_NMYC_peak_7945 (+886)
CLP1	COGN415_NMYC_peak_7114	444	COGN415_NMYC_peak_7115 (+996)
CLPP	COGN415_NMYC_peak_21431	288
CLPSL1	COGN415_NMYC_peak_37489	-4497
CLPSL2	COGN415_NMYC_peak_37489	-99
CLPTM1	COGN415_NMYC_peak_22585	-237	COGN415_NMYC_peak_22586 (+457)
CLPTM1L	COGN415_NMYC_peak_34495	-321	COGN415_NMYC_peak_34494 (+494)
CLPX	COGN415_NMYC_peak_14142	282
CLRN2	COGN415_NMYC_peak_33033	-3526	COGN415_NMYC_peak_33034 (-2717)
CLSPN	COGN415_NMYC_peak_870	-43	COGN415_NMYC_peak_869 (+498)
CLSTN1	COGN415_NMYC_peak_274	99	COGN415_NMYC_peak_273 (+1378)	COGN415_NMYC_peak_272 (+135272)	COGN415_NMYC_peak_271 (+136633)
CLSTN3	COGN415_NMYC_peak_9032	308
CLTA	COGN415_NMYC_peak_43504	-76	COGN415_NMYC_peak_43505 (+67610)
CLTB	COGN415_NMYC_peak_36583	-343
CLTC	COGN415_NMYC_peak_18784	-154
CLU	COGN415_NMYC_peak_41767	-2174	COGN415_NMYC_peak_41766 (+291)	COGN415_NMYC_peak_41765 (+4197)	COGN415_NMYC_peak_41764 (+5774)	COGN415_NMYC_peak_41763 (+6287)	COGN415_NMYC_peak_41762 (+16974)	COGN415_NMYC_peak_41761 (+22684)	COGN415_NMYC_peak_41760 (+30591)	COGN415_NMYC_peak_41759 (+31412)	COGN415_NMYC_peak_41758 (+35217)	COGN415_NMYC_peak_41757 (+69858)	COGN415_NMYC_peak_41756 (+99162)
CLVS2	COGN415_NMYC_peak_38426	285	COGN415_NMYC_peak_38427 (+1140)
CLYBL	COGN415_NMYC_peak_11729	142
CMAS	COGN415_NMYC_peak_9164	331	COGN415_NMYC_peak_9165 (+264268)	COGN415_NMYC_peak_9166 (+264858)
CMC1	COGN415_NMYC_peak_30117	127
CMC2	COGN415_NMYC_peak_16583	-70	COGN415_NMYC_peak_16582 (+1342)	COGN415_NMYC_peak_16581 (+74311)
CMC4	COGN415_NMYC_peak_46188	-459	COGN415_NMYC_peak_46187 (+436)
CMPK1	COGN415_NMYC_peak_1131	261	COGN415_NMYC_peak_1132 (+725)
CMPK2	COGN415_NMYC_peak_23400	-454	COGN415_NMYC_peak_23399 (+1539)	COGN415_NMYC_peak_23398 (+39395)	COGN415_NMYC_peak_23397 (+40506)	COGN415_NMYC_peak_23396 (+93140)	COGN415_NMYC_peak_23395 (+95293)	COGN415_NMYC_peak_23394 (+114925)	COGN415_NMYC_peak_23393 (+117034)	COGN415_NMYC_peak_23392 (+141458)	COGN415_NMYC_peak_23391 (+212114)	COGN415_NMYC_peak_23390 (+219809)	COGN415_NMYC_peak_23389 (+228022)	COGN415_NMYC_peak_23388 (+340246)	COGN415_NMYC_peak_23387 (+359262)	COGN415_NMYC_peak_23386 (+553153)	COGN415_NMYC_peak_23385 (+553509)	COGN415_NMYC_peak_23384 (+555408)	COGN415_NMYC_peak_23383 (+575083)	COGN415_NMYC_peak_23382 (+753734)	COGN415_NMYC_peak_23381 (+784495)	COGN415_NMYC_peak_23380 (+791721)	COGN415_NMYC_peak_23379 (+884005)	COGN415_NMYC_peak_23378 (+888873)	COGN415_NMYC_peak_23377 (+950102)
CMSS1	COGN415_NMYC_peak_31037	-158	COGN415_NMYC_peak_31038 (+58184)	COGN415_NMYC_peak_31039 (+58630)	COGN415_NMYC_peak_31040 (+86223)	COGN415_NMYC_peak_31041 (+93939)	COGN415_NMYC_peak_31042 (+98672)
CMTM2	COGN415_NMYC_peak_16280	-456
CMTM3	COGN415_NMYC_peak_16281	216	COGN415_NMYC_peak_16282 (+1021)	COGN415_NMYC_peak_16283 (+4983)
CMTM6	COGN415_NMYC_peak_30165	901	COGN415_NMYC_peak_30164 (+35524)	COGN415_NMYC_peak_30163 (+101717)
CMTM7	COGN415_NMYC_peak_30161	-109	COGN415_NMYC_peak_30162 (+666)	COGN415_NMYC_peak_30163 (+10020)	COGN415_NMYC_peak_30164 (+76213)
CMTM8	COGN415_NMYC_peak_30159	-466	COGN415_NMYC_peak_30160 (+799)
CMTR2	COGN415_NMYC_peak_16454	237
CNBP	COGN415_NMYC_peak_31594	513
CNDP2	COGN415_NMYC_peak_20768	163
CNGA4	COGN415_NMYC_peak_6454	-4368
CNIH1	COGN415_NMYC_peak_12232	126	COGN415_NMYC_peak_12231 (+621)
CNIH4	COGN415_NMYC_peak_3386	55	COGN415_NMYC_peak_3387 (+662)
CNN2	COGN415_NMYC_peak_20955	-4701	COGN415_NMYC_peak_20956 (-35)	COGN415_NMYC_peak_20957 (+609)	COGN415_NMYC_peak_20958 (+1580)	COGN415_NMYC_peak_20959 (+2201)
CNNM1	COGN415_NMYC_peak_5440	340	COGN415_NMYC_peak_5441 (+1349)
CNNM2	COGN415_NMYC_peak_5591	316	COGN415_NMYC_peak_5592 (+45167)	COGN415_NMYC_peak_5593 (+135825)
CNNM4	COGN415_NMYC_peak_24825	-339	COGN415_NMYC_peak_24826 (+578)	COGN415_NMYC_peak_24827 (+1958)	COGN415_NMYC_peak_24828 (+40234)	COGN415_NMYC_peak_24829 (+41443)	COGN415_NMYC_peak_24830 (+44810)	COGN415_NMYC_peak_24831 (+49241)
CNOT1	COGN415_NMYC_peak_16239	121
CNOT11	COGN415_NMYC_peak_24891	-184
CNOT3	COGN415_NMYC_peak_23030	-4143
CNOT4	COGN415_NMYC_peak_40814	-66	COGN415_NMYC_peak_40813 (+174353)	COGN415_NMYC_peak_40812 (+188353)	COGN415_NMYC_peak_40811 (+235578)	COGN415_NMYC_peak_40810 (+248793)
CNOT6L	COGN415_NMYC_peak_33463	-979	COGN415_NMYC_peak_33462 (+178)	COGN415_NMYC_peak_33461 (+940)
CNOT8	COGN415_NMYC_peak_36241	-237
CNPPD1	COGN415_NMYC_peak_26273	-832	COGN415_NMYC_peak_26272 (+916)
CNPY2	COGN415_NMYC_peak_9687	330
CNPY3	COGN415_NMYC_peak_37687	441
CNPY4	COGN415_NMYC_peak_40310	103
CNR2	COGN415_NMYC_peak_586	-540
CNRIP1	COGN415_NMYC_peak_24466	597
CNST	COGN415_NMYC_peak_3877	-185	COGN415_NMYC_peak_3878 (+80919)	COGN415_NMYC_peak_3879 (+115770)	COGN415_NMYC_peak_3880 (+123353)	COGN415_NMYC_peak_3881 (+130242)	COGN415_NMYC_peak_3882 (+130670)
CNTD1	COGN415_NMYC_peak_18209	10
CNTFR	COGN415_NMYC_peak_43451	-2286	COGN415_NMYC_peak_43450 (-1611)	COGN415_NMYC_peak_43449 (-554)	COGN415_NMYC_peak_43448 (+680)	COGN415_NMYC_peak_43447 (+10984)	COGN415_NMYC_peak_43446 (+19053)	COGN415_NMYC_peak_43445 (+20816)	COGN415_NMYC_peak_43444 (+29323)	COGN415_NMYC_peak_43443 (+29921)	COGN415_NMYC_peak_43442 (+31529)	COGN415_NMYC_peak_43441 (+32151)	COGN415_NMYC_peak_43440 (+35084)	COGN415_NMYC_peak_43439 (+42828)	COGN415_NMYC_peak_43438 (+48635)
CNTN1	COGN415_NMYC_peak_9310	410	COGN415_NMYC_peak_9311 (+5486)	COGN415_NMYC_peak_9312 (+10184)	COGN415_NMYC_peak_9313 (+41632)	COGN415_NMYC_peak_9314 (+43401)	COGN415_NMYC_peak_9315 (+127099)
CNTN5	COGN415_NMYC_peak_8143	-422	COGN415_NMYC_peak_8144 (+48815)	COGN415_NMYC_peak_8145 (+399476)
CNTNAP1	COGN415_NMYC_peak_18197	-4036	COGN415_NMYC_peak_18198 (-2497)	COGN415_NMYC_peak_18199 (+56)	COGN415_NMYC_peak_18200 (+4285)
CNTNAP2	COGN415_NMYC_peak_40929	-23	COGN415_NMYC_peak_40930 (+441900)	COGN415_NMYC_peak_40931 (+544722)
CNTNAP3	COGN415_NMYC_peak_43591	-160	COGN415_NMYC_peak_43590 (+23013)	COGN415_NMYC_peak_43589 (+45605)	COGN415_NMYC_peak_43588 (+55510)	COGN415_NMYC_peak_43587 (+116921)	COGN415_NMYC_peak_43586 (+166600)	COGN415_NMYC_peak_43585 (+341771)	COGN415_NMYC_peak_43584 (+410369)	COGN415_NMYC_peak_43583 (+516323)	COGN415_NMYC_peak_43582 (+666885)	COGN415_NMYC_peak_43581 (+684569)	COGN415_NMYC_peak_43580 (+704153)	COGN415_NMYC_peak_43579 (+855019)
CNTNAP3B	COGN415_NMYC_peak_43612	-95	COGN415_NMYC_peak_43613 (+542647)	COGN415_NMYC_peak_43614 (+560522)	COGN415_NMYC_peak_43615 (+560973)	COGN415_NMYC_peak_43616 (+717328)	COGN415_NMYC_peak_43617 (+735194)
CNTNAP5	COGN415_NMYC_peak_25136	-532	COGN415_NMYC_peak_25137 (+48)	COGN415_NMYC_peak_25138 (+291025)	COGN415_NMYC_peak_25139 (+851897)	COGN415_NMYC_peak_25140 (+895422)	COGN415_NMYC_peak_25141 (+896194)
CNTRL	COGN415_NMYC_peak_44362	-174	COGN415_NMYC_peak_44363 (+46728)
CNTROB	COGN415_NMYC_peak_17359	137	COGN415_NMYC_peak_17360 (+57651)
COA3	COGN415_NMYC_peak_18209	-98	COGN415_NMYC_peak_18208 (+13440)	COGN415_NMYC_peak_18207 (+14116)
COA4	COGN415_NMYC_peak_7829	350
COA5	COGN415_NMYC_peak_24864	69	COGN415_NMYC_peak_24863 (+127762)	COGN415_NMYC_peak_24862 (+162461)
COA7	COGN415_NMYC_peak_1192	-4876	COGN415_NMYC_peak_1191 (+255)
COCH	COGN415_NMYC_peak_12048	357	COGN415_NMYC_peak_12049 (+20828)
COG3	COGN415_NMYC_peak_11340	202	COGN415_NMYC_peak_11341 (+19974)	COGN415_NMYC_peak_11342 (+150739)	COGN415_NMYC_peak_11343 (+216355)
COG4	COGN415_NMYC_peak_16441	-653
COG5	COGN415_NMYC_peak_40526	501
COG6	COGN415_NMYC_peak_11257	351	COGN415_NMYC_peak_11258 (+50163)	COGN415_NMYC_peak_11259 (+199837)	COGN415_NMYC_peak_11260 (+204400)	COGN415_NMYC_peak_11261 (+237335)	COGN415_NMYC_peak_11262 (+404794)	COGN415_NMYC_peak_11263 (+407879)	COGN415_NMYC_peak_11264 (+491357)	COGN415_NMYC_peak_11265 (+525918)	COGN415_NMYC_peak_11266 (+534579)	COGN415_NMYC_peak_11267 (+535136)	COGN415_NMYC_peak_11268 (+718288)	COGN415_NMYC_peak_11269 (+720464)	COGN415_NMYC_peak_11270 (+774750)
COG8	COGN415_NMYC_peak_16403	-114
COIL	COGN415_NMYC_peak_18663	46	COGN415_NMYC_peak_18662 (+800)
COL19A1	COGN415_NMYC_peak_37949	352	COGN415_NMYC_peak_37950 (+1088)	COGN415_NMYC_peak_37951 (+170932)	COGN415_NMYC_peak_37952 (+299952)
COL2A1	COGN415_NMYC_peak_9383	365	COGN415_NMYC_peak_9382 (+1516)	COGN415_NMYC_peak_9381 (+2665)	COGN415_NMYC_peak_9380 (+3410)	COGN415_NMYC_peak_9379 (+13095)
COL4A3BP	COGN415_NMYC_peak_35168	706
COL8A2	COGN415_NMYC_peak_877	-358
COLEC12	COGN415_NMYC_peak_20018	-742	COGN415_NMYC_peak_20017 (+876)	COGN415_NMYC_peak_20016 (+43505)	COGN415_NMYC_peak_20015 (+44226)	COGN415_NMYC_peak_20014 (+104706)	COGN415_NMYC_peak_20013 (+105530)	COGN415_NMYC_peak_20012 (+107022)	COGN415_NMYC_peak_20011 (+112280)	COGN415_NMYC_peak_20010 (+138469)
COLGALT2	COGN415_NMYC_peak_2812	82	COGN415_NMYC_peak_2811 (+498)	COGN415_NMYC_peak_2810 (+1143)	COGN415_NMYC_peak_2809 (+121463)	COGN415_NMYC_peak_2808 (+193838)	COGN415_NMYC_peak_2807 (+195074)	COGN415_NMYC_peak_2806 (+232464)
COMMD1	COGN415_NMYC_peak_24344	27	COGN415_NMYC_peak_24345 (+180648)	COGN415_NMYC_peak_24346 (+244244)
COMMD2	COGN415_NMYC_peak_31926	42
COMMD3-BMI1	COGN415_NMYC_peak_4224	-377	COGN415_NMYC_peak_4225 (+320)
COMMD5	COGN415_NMYC_peak_43225	761
COMMD6	COGN415_NMYC_peak_11548	-107
COMMD7	COGN415_NMYC_peak_27187	-939	COGN415_NMYC_peak_27186 (+181)	COGN415_NMYC_peak_27185 (+19312)	COGN415_NMYC_peak_27184 (+62389)	COGN415_NMYC_peak_27183 (+90990)	COGN415_NMYC_peak_27182 (+107993)
COMMD8	COGN415_NMYC_peak_33277	165	COGN415_NMYC_peak_33276 (+76997)	COGN415_NMYC_peak_33275 (+431026)
COMP	COGN415_NMYC_peak_21989	-2275	COGN415_NMYC_peak_21988 (+1385)	COGN415_NMYC_peak_21987 (+19639)	COGN415_NMYC_peak_21986 (+23140)	COGN415_NMYC_peak_21985 (+46174)	COGN415_NMYC_peak_21984 (+47785)	COGN415_NMYC_peak_21983 (+55421)	COGN415_NMYC_peak_21982 (+57777)	COGN415_NMYC_peak_21981 (+59389)	COGN415_NMYC_peak_21980 (+68130)	COGN415_NMYC_peak_21979 (+68556)	COGN415_NMYC_peak_21978 (+71432)	COGN415_NMYC_peak_21977 (+90284)	COGN415_NMYC_peak_21976 (+92610)
COPA	COGN415_NMYC_peak_2479	-77	COGN415_NMYC_peak_2478 (+51837)
COPB1	COGN415_NMYC_peak_6643	-5	COGN415_NMYC_peak_6642 (+118617)
COPE	COGN415_NMYC_peak_21996	-128
COPG1	COGN415_NMYC_peak_31595	-44
COPRS	COGN415_NMYC_peak_17814	742	COGN415_NMYC_peak_17813 (+16744)	COGN415_NMYC_peak_17812 (+17184)	COGN415_NMYC_peak_17811 (+163058)	COGN415_NMYC_peak_17810 (+163535)	COGN415_NMYC_peak_17809 (+292253)	COGN415_NMYC_peak_17808 (+298950)	COGN415_NMYC_peak_17807 (+309714)	COGN415_NMYC_peak_17806 (+370692)	COGN415_NMYC_peak_17805 (+371648)	COGN415_NMYC_peak_17804 (+421789)	COGN415_NMYC_peak_17803 (+433797)	COGN415_NMYC_peak_17802 (+466421)
COPS2	COGN415_NMYC_peak_13918	55
COPS3	COGN415_NMYC_peak_17497	320
COPS4	COGN415_NMYC_peak_33514	-164	COGN415_NMYC_peak_33515 (+74787)	COGN415_NMYC_peak_33516 (+75398)
COPS5	COGN415_NMYC_peak_42223	-2199	COGN415_NMYC_peak_42222 (-191)
COPS6	COGN415_NMYC_peak_40306	-79	COGN415_NMYC_peak_40307 (+2759)
COPS7A	COGN415_NMYC_peak_8988	680
COPS7B	COGN415_NMYC_peak_26459	29	COGN415_NMYC_peak_26460 (+9610)
COPZ1	COGN415_NMYC_peak_9639	-197	COGN415_NMYC_peak_9640 (+27066)	COGN415_NMYC_peak_9641 (+34337)	COGN415_NMYC_peak_9642 (+35639)
COQ10A	COGN415_NMYC_peak_9684	-4	COGN415_NMYC_peak_9685 (+877)
COQ10B	COGN415_NMYC_peak_25898	19
COQ2	COGN415_NMYC_peak_33518	255	COGN415_NMYC_peak_33517 (+100076)
COQ3	COGN415_NMYC_peak_38164	95
COQ4	COGN415_NMYC_peak_44613	143
COQ5	COGN415_NMYC_peak_10554	220	COGN415_NMYC_peak_10553 (+32891)	COGN415_NMYC_peak_10552 (+42956)
COQ6	COGN415_NMYC_peak_12521	18
CORIN	COGN415_NMYC_peak_33287	318	COGN415_NMYC_peak_33286 (+1034)	COGN415_NMYC_peak_33285 (+8303)	COGN415_NMYC_peak_33284 (+12894)	COGN415_NMYC_peak_33283 (+44699)	COGN415_NMYC_peak_33282 (+53514)	COGN415_NMYC_peak_33281 (+132975)	COGN415_NMYC_peak_33280 (+302154)	COGN415_NMYC_peak_33279 (+302686)
CORO7	COGN415_NMYC_peak_15397	-84	COGN415_NMYC_peak_15396 (+787)	COGN415_NMYC_peak_15395 (+11929)	COGN415_NMYC_peak_15394 (+13116)	COGN415_NMYC_peak_15393 (+13958)	COGN415_NMYC_peak_15392 (+23810)	COGN415_NMYC_peak_15391 (+24920)	COGN415_NMYC_peak_15390 (+31759)	COGN415_NMYC_peak_15389 (+42120)	COGN415_NMYC_peak_15388 (+42801)	COGN415_NMYC_peak_15387 (+43760)
COTL1	COGN415_NMYC_peak_16636	433	COGN415_NMYC_peak_16635 (+106605)
COX10	COGN415_NMYC_peak_17429	-50
COX14	COGN415_NMYC_peak_9470	302	COGN415_NMYC_peak_9471 (+943)
COX15	COGN415_NMYC_peak_5449	-356
COX16	COGN415_NMYC_peak_12466	81	COGN415_NMYC_peak_12465 (+104293)	COGN415_NMYC_peak_12464 (+105041)
COX17	COGN415_NMYC_peak_31261	60	COGN415_NMYC_peak_31260 (+1446)
COX18	COGN415_NMYC_peak_33428	190
COX19	COGN415_NMYC_peak_38974	-266	COGN415_NMYC_peak_38973 (+359)	COGN415_NMYC_peak_38972 (+10748)	COGN415_NMYC_peak_38971 (+11401)	COGN415_NMYC_peak_38970 (+15191)
COX4I1	COGN415_NMYC_peak_16787	-645	COGN415_NMYC_peak_16788 (+197)
COX6B2	COGN415_NMYC_peak_23065	257	COGN415_NMYC_peak_23064 (+813)	COGN415_NMYC_peak_23063 (+12413)	COGN415_NMYC_peak_23062 (+13003)
COX6C	COGN415_NMYC_peak_42515	606
COX7B	COGN415_NMYC_peak_45771	-4042
COX7C	COGN415_NMYC_peak_35293	107	COGN415_NMYC_peak_35294 (+246254)
CPD	COGN415_NMYC_peak_17778	-153	COGN415_NMYC_peak_17779 (+883)
CPE	COGN415_NMYC_peak_34187	-34	COGN415_NMYC_peak_34188 (+591)	COGN415_NMYC_peak_34189 (+133810)	COGN415_NMYC_peak_34190 (+354230)
CPEB1	COGN415_NMYC_peak_14697	-344	COGN415_NMYC_peak_14696 (+827)	COGN415_NMYC_peak_14695 (+76162)
CPEB3	COGN415_NMYC_peak_5324	-34	COGN415_NMYC_peak_5323 (+50246)	COGN415_NMYC_peak_5322 (+50839)	COGN415_NMYC_peak_5321 (+51579)
CPED1	COGN415_NMYC_peak_40590	-845	COGN415_NMYC_peak_40591 (-11)	COGN415_NMYC_peak_40592 (+74212)
CPLX3	COGN415_NMYC_peak_14444	-2922
CPNE3	COGN415_NMYC_peak_42382	148	COGN415_NMYC_peak_42383 (+87240)
CPNE9	COGN415_NMYC_peak_29867	902
CPPED1	COGN415_NMYC_peak_15540	295	COGN415_NMYC_peak_15539 (+45858)	COGN415_NMYC_peak_15538 (+49291)	COGN415_NMYC_peak_15537 (+575552)	COGN415_NMYC_peak_15536 (+683318)	COGN415_NMYC_peak_15535 (+690374)
CPS1	COGN415_NMYC_peak_26111	-1168	COGN415_NMYC_peak_26112 (+268487)	COGN415_NMYC_peak_26113 (+269275)
CPSF1	COGN415_NMYC_peak_43188	-4219	COGN415_NMYC_peak_43187 (-3487)	COGN415_NMYC_peak_43186 (-513)	COGN415_NMYC_peak_43185 (+341)	COGN415_NMYC_peak_43184 (+35776)
CPSF2	COGN415_NMYC_peak_12831	4
CPSF3	COGN415_NMYC_peak_23457	-1267	COGN415_NMYC_peak_23458 (+125)
CPSF4	COGN415_NMYC_peak_40290	-182
CPSF7	COGN415_NMYC_peak_7153	-91
CPT1B	COGN415_NMYC_peak_29775	-4881	COGN415_NMYC_peak_29774 (-4164)	COGN415_NMYC_peak_29773 (-3346)
CPXM1	COGN415_NMYC_peak_26816	-209	COGN415_NMYC_peak_26815 (+686)	COGN415_NMYC_peak_26814 (+70583)	COGN415_NMYC_peak_26813 (+71236)
CR1L	COGN415_NMYC_peak_3136	112
CRABP2	COGN415_NMYC_peak_2411	-4378	COGN415_NMYC_peak_2410 (-2483)	COGN415_NMYC_peak_2409 (-837)	COGN415_NMYC_peak_2408 (+1506)	COGN415_NMYC_peak_2407 (+15935)
CRAMP1L	COGN415_NMYC_peak_15185	-1101	COGN415_NMYC_peak_15186 (+614)
CRAT	COGN415_NMYC_peak_44655	-933	COGN415_NMYC_peak_44654 (-283)	COGN415_NMYC_peak_44653 (+373)
CRB3	COGN415_NMYC_peak_21438	-3990
CRBN	COGN415_NMYC_peak_29804	46
CREB3	COGN415_NMYC_peak_43486	-468	COGN415_NMYC_peak_43487 (+229)
CREB3L2	COGN415_NMYC_peak_40832	159	COGN415_NMYC_peak_40831 (+9029)
CREB3L4	COGN415_NMYC_peak_2234	-4209	COGN415_NMYC_peak_2235 (-80)
CREBL2	COGN415_NMYC_peak_9087	98	COGN415_NMYC_peak_9088 (+44249)
CREBRF	COGN415_NMYC_peak_36518	-85	COGN415_NMYC_peak_36519 (+768)
CRELD1	COGN415_NMYC_peak_29880	-289	COGN415_NMYC_peak_29881 (+13110)
CRELD2	COGN415_NMYC_peak_29709	-602	COGN415_NMYC_peak_29710 (-270)	COGN415_NMYC_peak_29711 (+10441)	COGN415_NMYC_peak_29712 (+17723)
CRIM1	COGN415_NMYC_peak_23963	653
CRIP3	COGN415_NMYC_peak_37715	89
CRIPT	COGN415_NMYC_peak_24172	-396
CRISP2	COGN415_NMYC_peak_37831	27
CRLF1	COGN415_NMYC_peak_21967	-4536	COGN415_NMYC_peak_21966 (+1386)	COGN415_NMYC_peak_21965 (+8824)	COGN415_NMYC_peak_21964 (+12102)	COGN415_NMYC_peak_21963 (+14995)	COGN415_NMYC_peak_21962 (+16882)
CRLF3	COGN415_NMYC_peak_17793	-1058	COGN415_NMYC_peak_17792 (-317)	COGN415_NMYC_peak_17791 (+329)	COGN415_NMYC_peak_17790 (+92797)	COGN415_NMYC_peak_17789 (+107560)	COGN415_NMYC_peak_17788 (+113793)	COGN415_NMYC_peak_17787 (+115013)	COGN415_NMYC_peak_17786 (+116423)	COGN415_NMYC_peak_17785 (+157001)	COGN415_NMYC_peak_17784 (+173717)	COGN415_NMYC_peak_17783 (+223549)	COGN415_NMYC_peak_17782 (+224377)	COGN415_NMYC_peak_17781 (+233525)
CRLS1	COGN415_NMYC_peak_26885	-108	COGN415_NMYC_peak_26886 (+599)	COGN415_NMYC_peak_26887 (+46860)
CROT	COGN415_NMYC_peak_40214	-84
CRTAC1	COGN415_NMYC_peak_5430	-297	COGN415_NMYC_peak_5429 (+662)	COGN415_NMYC_peak_5428 (+24398)	COGN415_NMYC_peak_5427 (+103010)	COGN415_NMYC_peak_5426 (+115828)	COGN415_NMYC_peak_5425 (+142118)	COGN415_NMYC_peak_5424 (+161420)
CRTAP	COGN415_NMYC_peak_30174	197
CRTC2	COGN415_NMYC_peak_2233	-4055	COGN415_NMYC_peak_2232 (+245)
CRTC3	COGN415_NMYC_peak_14842	-578	COGN415_NMYC_peak_14843 (+632)	COGN415_NMYC_peak_14844 (+27489)	COGN415_NMYC_peak_14845 (+107789)
CRY2	COGN415_NMYC_peak_7009	84	COGN415_NMYC_peak_7010 (+25597)
CRYBA1	COGN415_NMYC_peak_17747	-2943	COGN415_NMYC_peak_17748 (+45587)
CRYGC	COGN415_NMYC_peak_26085	2
CRYL1	COGN415_NMYC_peak_11031	-300	COGN415_NMYC_peak_11030 (+472)
CRYZL1	COGN415_NMYC_peak_28223	-1634	COGN415_NMYC_peak_28222 (-354)
CS	COGN415_NMYC_peak_9686	344
CSAD	COGN415_NMYC_peak_9565	-278	COGN415_NMYC_peak_9564 (+615)
CSDC2	COGN415_NMYC_peak_29361	-387	COGN415_NMYC_peak_29362 (+426)	COGN415_NMYC_peak_29363 (+1295)
CSE1L	COGN415_NMYC_peak_27635	409	COGN415_NMYC_peak_27636 (+113989)
CSF3	COGN415_NMYC_peak_18050	-1386	COGN415_NMYC_peak_18051 (+11782)	COGN415_NMYC_peak_18052 (+19732)
CSNK1G1	COGN415_NMYC_peak_14111	22
CSNK1G3	COGN415_NMYC_peak_35593	13	COGN415_NMYC_peak_35594 (+895)	COGN415_NMYC_peak_35595 (+1241)	COGN415_NMYC_peak_35596 (+273192)	COGN415_NMYC_peak_35597 (+273680)	COGN415_NMYC_peak_35598 (+302143)	COGN415_NMYC_peak_35599 (+425421)	COGN415_NMYC_peak_35600 (+485939)	COGN415_NMYC_peak_35601 (+545914)	COGN415_NMYC_peak_35602 (+615677)	COGN415_NMYC_peak_35603 (+681351)	COGN415_NMYC_peak_35604 (+722307)	COGN415_NMYC_peak_35605 (+740253)	COGN415_NMYC_peak_35606 (+740861)	COGN415_NMYC_peak_35607 (+950170)
CSNK2B	COGN415_NMYC_peak_37318	-1994	COGN415_NMYC_peak_37319 (-691)
CSPP1	COGN415_NMYC_peak_42222	-1860	COGN415_NMYC_peak_42223 (+148)	COGN415_NMYC_peak_42224 (+247520)	COGN415_NMYC_peak_42225 (+278282)
CSRNP2	COGN415_NMYC_peak_9485	-222	COGN415_NMYC_peak_9484 (+585)
CSRP2	COGN415_NMYC_peak_9936	-146	COGN415_NMYC_peak_9935 (+759)
CSRP2BP	COGN415_NMYC_peak_27004	-4258
CST3	COGN415_NMYC_peak_27058	226
CSTB	COGN415_NMYC_peak_28394	-362	COGN415_NMYC_peak_28393 (+127)	COGN415_NMYC_peak_28392 (+596)	COGN415_NMYC_peak_28391 (+20960)	COGN415_NMYC_peak_28390 (+47832)
CSTF1	COGN415_NMYC_peak_27782	-14
CSTF2	COGN415_NMYC_peak_45796	-209
CSTF3	COGN415_NMYC_peak_6833	17	COGN415_NMYC_peak_6832 (+105900)
CTAGE5	COGN415_NMYC_peak_12119	21
CTBP1	COGN415_NMYC_peak_32660	-734	COGN415_NMYC_peak_32659 (+1410)	COGN415_NMYC_peak_32658 (+48562)
CTC1	COGN415_NMYC_peak_17390	-2046	COGN415_NMYC_peak_17389 (-398)	COGN415_NMYC_peak_17388 (+21331)	COGN415_NMYC_peak_17387 (+22721)	COGN415_NMYC_peak_17386 (+25367)	COGN415_NMYC_peak_17385 (+27783)	COGN415_NMYC_peak_17384 (+28512)	COGN415_NMYC_peak_17383 (+29541)
CTCF	COGN415_NMYC_peak_16336	-300	COGN415_NMYC_peak_16337 (+810)
CTDNEP1	COGN415_NMYC_peak_17303	-235
CTDP1	COGN415_NMYC_peak_20849	-464	COGN415_NMYC_peak_20850 (+137443)
CTDSP1	COGN415_NMYC_peak_26214	-3143	COGN415_NMYC_peak_26215 (-1619)	COGN415_NMYC_peak_26216 (-580)	COGN415_NMYC_peak_26217 (+65)	COGN415_NMYC_peak_26218 (+549)	COGN415_NMYC_peak_26219 (+966)	COGN415_NMYC_peak_26220 (+7033)
CTF1	COGN415_NMYC_peak_15930	-2891	COGN415_NMYC_peak_15931 (-2098)	COGN415_NMYC_peak_15932 (-1115)	COGN415_NMYC_peak_15933 (-758)	COGN415_NMYC_peak_15934 (+288)	COGN415_NMYC_peak_15935 (+4668)	COGN415_NMYC_peak_15936 (+5293)	COGN415_NMYC_peak_15937 (+6278)
CTH	COGN415_NMYC_peak_1459	-71	COGN415_NMYC_peak_1460 (+274216)	COGN415_NMYC_peak_1461 (+607727)	COGN415_NMYC_peak_1462 (+608231)
CTNNBIP1	COGN415_NMYC_peak_275	-371
CTNS	COGN415_NMYC_peak_17215	-163
CTRL	COGN415_NMYC_peak_16360	-3619	COGN415_NMYC_peak_16359 (-2476)
CTSA	COGN415_NMYC_peak_27534	-165
CTSC	COGN415_NMYC_peak_8044	-124
CTSF	COGN415_NMYC_peak_7537	-89
CTSO	COGN415_NMYC_peak_34136	-186
CTU1	COGN415_NMYC_peak_22949	116
CTU2	COGN415_NMYC_peak_16929	312	COGN415_NMYC_peak_16930 (+18832)	COGN415_NMYC_peak_16931 (+21514)	COGN415_NMYC_peak_16932 (+24773)	COGN415_NMYC_peak_16933 (+25869)	COGN415_NMYC_peak_16934 (+26880)	COGN415_NMYC_peak_16935 (+28139)	COGN415_NMYC_peak_16936 (+30069)	COGN415_NMYC_peak_16937 (+31251)	COGN415_NMYC_peak_16938 (+32113)	COGN415_NMYC_peak_16939 (+37394)	COGN415_NMYC_peak_16940 (+38123)	COGN415_NMYC_peak_16941 (+44214)	COGN415_NMYC_peak_16942 (+48719)	COGN415_NMYC_peak_16943 (+63907)	COGN415_NMYC_peak_16944 (+64737)	COGN415_NMYC_peak_16945 (+66420)
CTXN2	COGN415_NMYC_peak_13908	225
CUL4A	COGN415_NMYC_peak_11869	-905	COGN415_NMYC_peak_11870 (+650)
CUL7	COGN415_NMYC_peak_37694	321
CUTA	COGN415_NMYC_peak_37380	-2847	COGN415_NMYC_peak_37379 (+174)
CUTC	COGN415_NMYC_peak_5449	236
CWC25	COGN415_NMYC_peak_18006	254
CWC27	COGN415_NMYC_peak_34996	-183	COGN415_NMYC_peak_34997 (+266221)	COGN415_NMYC_peak_34998 (+266791)	COGN415_NMYC_peak_34999 (+292599)	COGN415_NMYC_peak_35000 (+333820)	COGN415_NMYC_peak_35001 (+711589)
CWF19L1	COGN415_NMYC_peak_5461	80
CWF19L2	COGN415_NMYC_peak_8176	26
CX3CL1	COGN415_NMYC_peak_16162	200	COGN415_NMYC_peak_16163 (+5255)	COGN415_NMYC_peak_16164 (+7493)
CXCL16	COGN415_NMYC_peak_17250	227
CXCL2	COGN415_NMYC_peak_33431	-176
CXXC1	COGN415_NMYC_peak_20508	-195	COGN415_NMYC_peak_20507 (+866)
CXXC11	COGN415_NMYC_peak_26712	-3407	COGN415_NMYC_peak_26713 (-2486)	COGN415_NMYC_peak_26714 (+5976)	COGN415_NMYC_peak_26715 (+8573)	COGN415_NMYC_peak_26716 (+10954)	COGN415_NMYC_peak_26717 (+12153)	COGN415_NMYC_peak_26718 (+13426)	COGN415_NMYC_peak_26719 (+13899)	COGN415_NMYC_peak_26720 (+14269)	COGN415_NMYC_peak_26721 (+16058)	COGN415_NMYC_peak_26722 (+17544)	COGN415_NMYC_peak_26723 (+18395)	COGN415_NMYC_peak_26724 (+19155)	COGN415_NMYC_peak_26725 (+56768)	COGN415_NMYC_peak_26726 (+81332)	COGN415_NMYC_peak_26727 (+138247)	COGN415_NMYC_peak_26728 (+140354)	COGN415_NMYC_peak_26729 (+199799)	COGN415_NMYC_peak_26730 (+218769)
CXXC4	COGN415_NMYC_peak_33696	-241	COGN415_NMYC_peak_33695 (+1162)	COGN415_NMYC_peak_33694 (+2266)	COGN415_NMYC_peak_33693 (+3189)	COGN415_NMYC_peak_33692 (+3954)	COGN415_NMYC_peak_33691 (+99990)	COGN415_NMYC_peak_33690 (+708944)
CXorf40A	COGN415_NMYC_peak_46061	255	COGN415_NMYC_peak_46062 (+917)
CYB561A3	COGN415_NMYC_peak_7151	-106
CYB561D2	COGN415_NMYC_peak_30526	106
CYB5A	COGN415_NMYC_peak_20767	15	COGN415_NMYC_peak_20766 (+35495)	COGN415_NMYC_peak_20765 (+36553)	COGN415_NMYC_peak_20764 (+66590)
CYB5B	COGN415_NMYC_peak_16406	96	COGN415_NMYC_peak_16407 (+58062)	COGN415_NMYC_peak_16408 (+70907)	COGN415_NMYC_peak_16409 (+71410)	COGN415_NMYC_peak_16410 (+130309)
CYB5D1	COGN415_NMYC_peak_17352	-1577	COGN415_NMYC_peak_17353 (-224)
CYB5D2	COGN415_NMYC_peak_17229	-713	COGN415_NMYC_peak_17230 (+303)	COGN415_NMYC_peak_17231 (+18331)	COGN415_NMYC_peak_17232 (+19829)
CYB5R1	COGN415_NMYC_peak_2990	-490	COGN415_NMYC_peak_2989 (+243)
CYB5R4	COGN415_NMYC_peak_38038	140
CYB5RL	COGN415_NMYC_peak_1224	-3676
CYBRD1	COGN415_NMYC_peak_25577	866
CYC1	COGN415_NMYC_peak_43140	-458	COGN415_NMYC_peak_43141 (+866)
CYCS	COGN415_NMYC_peak_39470	150	COGN415_NMYC_peak_39469 (+105389)
CYFIP1	COGN415_NMYC_peak_13406	981	COGN415_NMYC_peak_13407 (+31058)	COGN415_NMYC_peak_13408 (+91987)
CYFIP2	COGN415_NMYC_peak_36251	-230	COGN415_NMYC_peak_36252 (+567)
CYGB	COGN415_NMYC_peak_19386	-1967	COGN415_NMYC_peak_19385 (-770)	COGN415_NMYC_peak_19384 (+856)	COGN415_NMYC_peak_19383 (+1362)	COGN415_NMYC_peak_19382 (+7539)	COGN415_NMYC_peak_19381 (+8293)	COGN415_NMYC_peak_19380 (+13224)	COGN415_NMYC_peak_19379 (+14548)	COGN415_NMYC_peak_19378 (+29881)	COGN415_NMYC_peak_19377 (+31298)
CYHR1	COGN415_NMYC_peak_43196	-2244	COGN415_NMYC_peak_43195 (-1104)	COGN415_NMYC_peak_43194 (+233)
CYLD	COGN415_NMYC_peak_16049	-1008
CYP1A1	COGN415_NMYC_peak_14438	-1288	COGN415_NMYC_peak_14437 (-506)
CYP26B1	COGN415_NMYC_peak_24548	-1874	COGN415_NMYC_peak_24547 (+325)	COGN415_NMYC_peak_24546 (+974)	COGN415_NMYC_peak_24545 (+2714)	COGN415_NMYC_peak_24544 (+3952)	COGN415_NMYC_peak_24543 (+4817)	COGN415_NMYC_peak_24542 (+134663)	COGN415_NMYC_peak_24541 (+145684)	COGN415_NMYC_peak_24540 (+171084)	COGN415_NMYC_peak_24539 (+295639)	COGN415_NMYC_peak_24538 (+351833)	COGN415_NMYC_peak_24537 (+441969)	COGN415_NMYC_peak_24536 (+529344)	COGN415_NMYC_peak_24535 (+552293)	COGN415_NMYC_peak_24534 (+588377)	COGN415_NMYC_peak_24533 (+599028)
CYP2R1	COGN415_NMYC_peak_6647	463
CYP2U1	COGN415_NMYC_peak_33712	-192	COGN415_NMYC_peak_33713 (+724)
CYP39A1	COGN415_NMYC_peak_37813	-340
CYP46A1	COGN415_NMYC_peak_13016	-941	COGN415_NMYC_peak_13017 (+67620)
CYP51A1	COGN415_NMYC_peak_40234	220
CYP8B1	COGN415_NMYC_peak_30316	-4903
CYR61	COGN415_NMYC_peak_1561	-4094	COGN415_NMYC_peak_1562 (-3514)	COGN415_NMYC_peak_1563 (-2907)	COGN415_NMYC_peak_1564 (-154)	COGN415_NMYC_peak_1565 (+516)
CYTH2	COGN415_NMYC_peak_22796	260	COGN415_NMYC_peak_22797 (+20965)
CYTH3	COGN415_NMYC_peak_39265	-4553	COGN415_NMYC_peak_39264 (-441)	COGN415_NMYC_peak_39263 (+737)	COGN415_NMYC_peak_39262 (+1473)	COGN415_NMYC_peak_39261 (+49107)	COGN415_NMYC_peak_39260 (+66114)	COGN415_NMYC_peak_39259 (+100050)	COGN415_NMYC_peak_39258 (+104072)	COGN415_NMYC_peak_39257 (+105668)	COGN415_NMYC_peak_39256 (+107824)	COGN415_NMYC_peak_39255 (+112290)
DAD1	COGN415_NMYC_peak_11959	-378	COGN415_NMYC_peak_11958 (+32204)
DAG1	COGN415_NMYC_peak_30472	-865	COGN415_NMYC_peak_30473 (-362)	COGN415_NMYC_peak_30474 (+365)	COGN415_NMYC_peak_30475 (+69662)	COGN415_NMYC_peak_30476 (+70207)
DAGLB	COGN415_NMYC_peak_39273	620	COGN415_NMYC_peak_39272 (+12231)
DAK	COGN415_NMYC_peak_7147	-12
DALRD3	COGN415_NMYC_peak_30454	-3254	COGN415_NMYC_peak_30453 (+356)
DAND5	COGN415_NMYC_peak_21728	-3956	COGN415_NMYC_peak_21729 (+4039)	COGN415_NMYC_peak_21730 (+15792)
DAP3	COGN415_NMYC_peak_2334	-176	COGN415_NMYC_peak_2335 (+8747)	COGN415_NMYC_peak_2336 (+12378)	COGN415_NMYC_peak_2337 (+56719)
DARS2	COGN415_NMYC_peak_2668	48
DAW1	COGN415_NMYC_peak_26391	-60
DAZAP1	COGN415_NMYC_peak_21035	-648	COGN415_NMYC_peak_21036 (+1392)
DAZAP2	COGN415_NMYC_peak_9489	-48
DBF4	COGN415_NMYC_peak_40219	288
DBF4B	COGN415_NMYC_peak_18317	248
DBNDD1	COGN415_NMYC_peak_17053	-905	COGN415_NMYC_peak_17052 (+5804)	COGN415_NMYC_peak_17051 (+6310)	COGN415_NMYC_peak_17050 (+14707)
DBNDD2	COGN415_NMYC_peak_27522	-1624	COGN415_NMYC_peak_27523 (-916)
DBR1	COGN415_NMYC_peak_31760	-517	COGN415_NMYC_peak_31759 (+380)
DBT	COGN415_NMYC_peak_1756	0
DBX1	COGN415_NMYC_peak_6738	-3072	COGN415_NMYC_peak_6737 (+516)	COGN415_NMYC_peak_6736 (+1231)	COGN415_NMYC_peak_6735 (+47387)	COGN415_NMYC_peak_6734 (+47928)	COGN415_NMYC_peak_6733 (+49297)	COGN415_NMYC_peak_6732 (+204528)	COGN415_NMYC_peak_6731 (+348790)	COGN415_NMYC_peak_6730 (+367597)	COGN415_NMYC_peak_6729 (+417530)	COGN415_NMYC_peak_6728 (+421984)	COGN415_NMYC_peak_6727 (+436559)
DCAF10	COGN415_NMYC_peak_43543	-19
DCAF11	COGN415_NMYC_peak_12013	-182
DCAF12	COGN415_NMYC_peak_43424	182	COGN415_NMYC_peak_43423 (+810)
DCAF13	COGN415_NMYC_peak_42594	329
DCAF15	COGN415_NMYC_peak_21768	-233	COGN415_NMYC_peak_21769 (+28032)	COGN415_NMYC_peak_21770 (+33905)
DCAF16	COGN415_NMYC_peak_33039	-200	COGN415_NMYC_peak_33038 (+140098)
DCAF17	COGN415_NMYC_peak_25575	-2051	COGN415_NMYC_peak_25576 (-412)
DCAF4	COGN415_NMYC_peak_12497	461
DCAF5	COGN415_NMYC_peak_12432	-602	COGN415_NMYC_peak_12431 (-41)	COGN415_NMYC_peak_12430 (+749)	COGN415_NMYC_peak_12429 (+19629)	COGN415_NMYC_peak_12428 (+114535)
DCAF6	COGN415_NMYC_peak_2621	-342
DCAF8	COGN415_NMYC_peak_2476	82
DCDC1	COGN415_NMYC_peak_6820	-123	COGN415_NMYC_peak_6819 (+734167)	COGN415_NMYC_peak_6818 (+783216)	COGN415_NMYC_peak_6817 (+783941)
DCDC2B	COGN415_NMYC_peak_812	-3289
DCK	COGN415_NMYC_peak_33422	224
DCLRE1A	COGN415_NMYC_peak_5794	-1665	COGN415_NMYC_peak_5793 (-561)
DCLRE1B	COGN415_NMYC_peak_1949	-41
DCLRE1C	COGN415_NMYC_peak_4141	-4	COGN415_NMYC_peak_4140 (+995)
DCPS	COGN415_NMYC_peak_8672	520	COGN415_NMYC_peak_8673 (+51393)	COGN415_NMYC_peak_8674 (+52700)	COGN415_NMYC_peak_8675 (+53695)	COGN415_NMYC_peak_8676 (+56174)
DCTN2	COGN415_NMYC_peak_9753	-3191	COGN415_NMYC_peak_9752 (-22)
DCTN4	COGN415_NMYC_peak_36161	270
DCTN5	COGN415_NMYC_peak_15718	-203	COGN415_NMYC_peak_15719 (+770)
DCTN6	COGN415_NMYC_peak_41828	-119	COGN415_NMYC_peak_41829 (+671)	COGN415_NMYC_peak_41830 (+164265)	COGN415_NMYC_peak_41831 (+172828)
DCTPP1	COGN415_NMYC_peak_15906	109	COGN415_NMYC_peak_15905 (+11641)	COGN415_NMYC_peak_15904 (+12183)	COGN415_NMYC_peak_15903 (+12785)
DCUN1D2	COGN415_NMYC_peak_11880	-522	COGN415_NMYC_peak_11879 (+1111)	COGN415_NMYC_peak_11878 (+3458)	COGN415_NMYC_peak_11877 (+4324)	COGN415_NMYC_peak_11876 (+5281)
DCUN1D3	COGN415_NMYC_peak_15660	-549
DCXR	COGN415_NMYC_peak_19874	1	COGN415_NMYC_peak_19873 (+847)	COGN415_NMYC_peak_19872 (+1897)	COGN415_NMYC_peak_19871 (+3054)	COGN415_NMYC_peak_19870 (+4422)
DDA1	COGN415_NMYC_peak_21872	-3577	COGN415_NMYC_peak_21873 (+61)
DDAH1	COGN415_NMYC_peak_1560	-264	COGN415_NMYC_peak_1559 (+290)	COGN415_NMYC_peak_1558 (+754)
DDAH2	COGN415_NMYC_peak_37321	-176
DDB2	COGN415_NMYC_peak_7060	117	COGN415_NMYC_peak_7061 (+1436)
DDC	COGN415_NMYC_peak_39868	-2537	COGN415_NMYC_peak_39867 (+4243)	COGN415_NMYC_peak_39866 (+6012)	COGN415_NMYC_peak_39865 (+6805)	COGN415_NMYC_peak_39864 (+30536)	COGN415_NMYC_peak_39863 (+31305)	COGN415_NMYC_peak_39862 (+33517)	COGN415_NMYC_peak_39861 (+56990)	COGN415_NMYC_peak_39860 (+58753)	COGN415_NMYC_peak_39859 (+59880)	COGN415_NMYC_peak_39858 (+67256)	COGN415_NMYC_peak_39857 (+68069)	COGN415_NMYC_peak_39856 (+97430)
DDHD2	COGN415_NMYC_peak_41925	-50	COGN415_NMYC_peak_41926 (+977)
DDIT3	COGN415_NMYC_peak_9751	-1456	COGN415_NMYC_peak_9750 (+169)
DDN	COGN415_NMYC_peak_9407	-422	COGN415_NMYC_peak_9406 (+408)	COGN415_NMYC_peak_9405 (+1386)	COGN415_NMYC_peak_9404 (+2276)	COGN415_NMYC_peak_9403 (+17668)	COGN415_NMYC_peak_9402 (+18169)	COGN415_NMYC_peak_9401 (+18851)
DDR2	COGN415_NMYC_peak_2551	-582	COGN415_NMYC_peak_2552 (+64110)
DDRGK1	COGN415_NMYC_peak_26826	336	COGN415_NMYC_peak_26825 (+30589)
DDT	COGN415_NMYC_peak_28829	-4920	COGN415_NMYC_peak_28828 (+233)
DDTL	COGN415_NMYC_peak_28827	118
DDX1	COGN415_NMYC_peak_23568	618	COGN415_NMYC_peak_23569 (+141441)	COGN415_NMYC_peak_23570 (+251872)	COGN415_NMYC_peak_23571 (+280755)	COGN415_NMYC_peak_23572 (+281662)	COGN415_NMYC_peak_23573 (+294901)	COGN415_NMYC_peak_23574 (+295264)	COGN415_NMYC_peak_23575 (+296501)	COGN415_NMYC_peak_23576 (+297080)	COGN415_NMYC_peak_23577 (+297554)	COGN415_NMYC_peak_23578 (+299429)	COGN415_NMYC_peak_23579 (+301217)	COGN415_NMYC_peak_23580 (+319959)	COGN415_NMYC_peak_23581 (+323511)
DDX10	COGN415_NMYC_peak_8192	166	COGN415_NMYC_peak_8193 (+241456)	COGN415_NMYC_peak_8194 (+294002)	COGN415_NMYC_peak_8195 (+302601)	COGN415_NMYC_peak_8196 (+310797)	COGN415_NMYC_peak_8197 (+320539)	COGN415_NMYC_peak_8198 (+328182)	COGN415_NMYC_peak_8199 (+448011)	COGN415_NMYC_peak_8200 (+634208)	COGN415_NMYC_peak_8201 (+678011)
DDX17	COGN415_NMYC_peak_29239	-217	COGN415_NMYC_peak_29238 (+1106)
DDX19A	COGN415_NMYC_peak_16430	-143	COGN415_NMYC_peak_16431 (+986)	COGN415_NMYC_peak_16432 (+33237)	COGN415_NMYC_peak_16433 (+34308)	COGN415_NMYC_peak_16434 (+49848)
DDX19B	COGN415_NMYC_peak_16429	296
DDX21	COGN415_NMYC_peak_4776	348
DDX23	COGN415_NMYC_peak_9395	78
DDX24	COGN415_NMYC_peak_12917	291
DDX25	COGN415_NMYC_peak_8648	-1238	COGN415_NMYC_peak_8649 (-298)	COGN415_NMYC_peak_8650 (+357)	COGN415_NMYC_peak_8651 (+13924)	COGN415_NMYC_peak_8652 (+37791)	COGN415_NMYC_peak_8653 (+49133)	COGN415_NMYC_peak_8654 (+60520)	COGN415_NMYC_peak_8655 (+104765)	COGN415_NMYC_peak_8656 (+146495)	COGN415_NMYC_peak_8657 (+157802)
DDX27	COGN415_NMYC_peak_27640	148
DDX28	COGN415_NMYC_peak_16365	646
DDX39B	COGN415_NMYC_peak_37309	-4286	COGN415_NMYC_peak_37308 (+295)
DDX41	COGN415_NMYC_peak_36658	514
DDX42	COGN415_NMYC_peak_18926	96
DDX46	COGN415_NMYC_peak_35781	60
DDX49	COGN415_NMYC_peak_21996	-150
DDX5	COGN415_NMYC_peak_18946	191
DDX51	COGN415_NMYC_peak_10972	-339	COGN415_NMYC_peak_10971 (+803)	COGN415_NMYC_peak_10970 (+59331)	COGN415_NMYC_peak_10969 (+60425)	COGN415_NMYC_peak_10968 (+96689)	COGN415_NMYC_peak_10967 (+97523)	COGN415_NMYC_peak_10966 (+98891)	COGN415_NMYC_peak_10965 (+100191)	COGN415_NMYC_peak_10964 (+142673)
DDX52	COGN415_NMYC_peak_17948	168
DDX54	COGN415_NMYC_peak_10397	-22	COGN415_NMYC_peak_10396 (+23345)	COGN415_NMYC_peak_10395 (+30693)	COGN415_NMYC_peak_10394 (+31789)
DDX55	COGN415_NMYC_peak_10678	30
DDX56	COGN415_NMYC_peak_39776	165	COGN415_NMYC_peak_39775 (+8339)
DDX59	COGN415_NMYC_peak_2902	-112
DDX6	COGN415_NMYC_peak_8428	-1717	COGN415_NMYC_peak_8427 (-647)	COGN415_NMYC_peak_8426 (+449)	COGN415_NMYC_peak_8425 (+1096)	COGN415_NMYC_peak_8424 (+46941)	COGN415_NMYC_peak_8423 (+48123)	COGN415_NMYC_peak_8422 (+100811)
DDX60L	COGN415_NMYC_peak_34201	248
DEAF1	COGN415_NMYC_peak_6241	-630	COGN415_NMYC_peak_6240 (+224)	COGN415_NMYC_peak_6239 (+1340)
DECR1	COGN415_NMYC_peak_42394	-3
DECR2	COGN415_NMYC_peak_15080	-3796	COGN415_NMYC_peak_15081 (-3255)	COGN415_NMYC_peak_15082 (-603)	COGN415_NMYC_peak_15083 (+331)
DEDD	COGN415_NMYC_peak_2486	-1357	COGN415_NMYC_peak_2485 (-159)
DEDD2	COGN415_NMYC_peak_22524	-237	COGN415_NMYC_peak_22523 (+2511)	COGN415_NMYC_peak_22522 (+40619)	COGN415_NMYC_peak_22521 (+42521)	COGN415_NMYC_peak_22520 (+43751)	COGN415_NMYC_peak_22519 (+45613)	COGN415_NMYC_peak_22518 (+50155)	COGN415_NMYC_peak_22517 (+66642)	COGN415_NMYC_peak_22516 (+68556)	COGN415_NMYC_peak_22515 (+69065)	COGN415_NMYC_peak_22514 (+69976)	COGN415_NMYC_peak_22513 (+75951)
DEF6	COGN415_NMYC_peak_37464	-52	COGN415_NMYC_peak_37465 (+20224)
DEGS1	COGN415_NMYC_peak_3382	-221	COGN415_NMYC_peak_3383 (+1077)	COGN415_NMYC_peak_3384 (+22420)
DEK	COGN415_NMYC_peak_37034	-107	COGN415_NMYC_peak_37033 (+886)
DENND1A	COGN415_NMYC_peak_44429	592	COGN415_NMYC_peak_44428 (+251606)	COGN415_NMYC_peak_44427 (+287203)	COGN415_NMYC_peak_44426 (+456882)	COGN415_NMYC_peak_44425 (+459888)	COGN415_NMYC_peak_44424 (+472313)	COGN415_NMYC_peak_44423 (+522627)	COGN415_NMYC_peak_44422 (+523362)	COGN415_NMYC_peak_44421 (+534566)	COGN415_NMYC_peak_44420 (+535050)	COGN415_NMYC_peak_44419 (+552429)	COGN415_NMYC_peak_44418 (+556020)	COGN415_NMYC_peak_44417 (+558768)	COGN415_NMYC_peak_44416 (+569258)	COGN415_NMYC_peak_44415 (+569700)
DENND2D	COGN415_NMYC_peak_1885	-3221
DENND4B	COGN415_NMYC_peak_2231	-140	COGN415_NMYC_peak_2230 (+756)
DENND4C	COGN415_NMYC_peak_43338	-214	COGN415_NMYC_peak_43339 (+578)
DENND5A	COGN415_NMYC_peak_6539	-146	COGN415_NMYC_peak_6538 (+647)
DENND6A	COGN415_NMYC_peak_30748	88	COGN415_NMYC_peak_30747 (+809)
DENND6B	COGN415_NMYC_peak_29756	-584	COGN415_NMYC_peak_29755 (+509)
DENR	COGN415_NMYC_peak_10640	-2921	COGN415_NMYC_peak_10641 (-1350)	COGN415_NMYC_peak_10642 (+168)
DEPDC1B	COGN415_NMYC_peak_34964	-18	COGN415_NMYC_peak_34963 (+177321)	COGN415_NMYC_peak_34962 (+212177)
DEPDC4	COGN415_NMYC_peak_10110	17
DEPTOR	COGN415_NMYC_peak_42675	432	COGN415_NMYC_peak_42676 (+43409)	COGN415_NMYC_peak_42677 (+100081)
DERA	COGN415_NMYC_peak_9129	497	COGN415_NMYC_peak_9130 (+18095)
DERL1	COGN415_NMYC_peak_42700	337	COGN415_NMYC_peak_42699 (+17888)	COGN415_NMYC_peak_42698 (+259473)	COGN415_NMYC_peak_42697 (+260011)
DERL2	COGN415_NMYC_peak_17279	-355
DESI1	COGN415_NMYC_peak_29366	-61	COGN415_NMYC_peak_29365 (+23568)
DESI2	COGN415_NMYC_peak_3826	-235	COGN415_NMYC_peak_3827 (+532)	COGN415_NMYC_peak_3828 (+143876)
DFFA	COGN415_NMYC_peak_287	-2409	COGN415_NMYC_peak_286 (+228)
DFFB	COGN415_NMYC_peak_155	80
DFNA5	COGN415_NMYC_peak_39467	252	COGN415_NMYC_peak_39466 (+1119)	COGN415_NMYC_peak_39465 (+41987)	COGN415_NMYC_peak_39464 (+183514)
DFNB59	COGN415_NMYC_peak_25755	-846	COGN415_NMYC_peak_25756 (+125)
DGCR14	COGN415_NMYC_peak_28587	-4598	COGN415_NMYC_peak_28586 (+57)
DGCR2	COGN415_NMYC_peak_28585	-377	COGN415_NMYC_peak_28584 (+196)	COGN415_NMYC_peak_28583 (+748)	COGN415_NMYC_peak_28582 (+79619)	COGN415_NMYC_peak_28581 (+150951)	COGN415_NMYC_peak_28580 (+154593)	COGN415_NMYC_peak_28579 (+169230)
DGKA	COGN415_NMYC_peak_9656	-3375	COGN415_NMYC_peak_9657 (+144)	COGN415_NMYC_peak_9658 (+9476)
DGKE	COGN415_NMYC_peak_18658	-833	COGN415_NMYC_peak_18659 (+697)	COGN415_NMYC_peak_18660 (+22594)
DGKQ	COGN415_NMYC_peak_32653	687	COGN415_NMYC_peak_32652 (+26355)
DGUOK	COGN415_NMYC_peak_24579	134	COGN415_NMYC_peak_24580 (+54601)	COGN415_NMYC_peak_24581 (+57275)	COGN415_NMYC_peak_24582 (+59141)	COGN415_NMYC_peak_24583 (+76275)	COGN415_NMYC_peak_24584 (+77624)	COGN415_NMYC_peak_24585 (+92940)	COGN415_NMYC_peak_24586 (+94556)	COGN415_NMYC_peak_24587 (+96065)	COGN415_NMYC_peak_24588 (+105767)
DHCR7	COGN415_NMYC_peak_7730	-4910	COGN415_NMYC_peak_7729 (-246)
DHDDS	COGN415_NMYC_peak_642	-144
DHFR	COGN415_NMYC_peak_35256	31	COGN415_NMYC_peak_35255 (+894)
DHODH	COGN415_NMYC_peak_16468	93
DHPS	COGN415_NMYC_peak_21687	276
DHRS1	COGN415_NMYC_peak_12027	-52
DHRS3	COGN415_NMYC_peak_371	-702	COGN415_NMYC_peak_370 (+21586)	COGN415_NMYC_peak_369 (+143540)
DHRS4	COGN415_NMYC_peak_12002	296	COGN415_NMYC_peak_12003 (+16484)
DHX29	COGN415_NMYC_peak_34908	-227
DHX33	COGN415_NMYC_peak_17278	441
DHX34	COGN415_NMYC_peak_22743	-110	COGN415_NMYC_peak_22744 (+68795)
DHX35	COGN415_NMYC_peak_27427	18	COGN415_NMYC_peak_27428 (+87844)	COGN415_NMYC_peak_27429 (+104839)	COGN415_NMYC_peak_27430 (+130976)	COGN415_NMYC_peak_27431 (+233267)	COGN415_NMYC_peak_27432 (+297045)	COGN415_NMYC_peak_27433 (+306968)	COGN415_NMYC_peak_27434 (+668030)
DHX36	COGN415_NMYC_peak_31972	246	COGN415_NMYC_peak_31971 (+21502)	COGN415_NMYC_peak_31970 (+22689)	COGN415_NMYC_peak_31969 (+141965)
DHX37	COGN415_NMYC_peak_10783	-4099	COGN415_NMYC_peak_10782 (+183)	COGN415_NMYC_peak_10781 (+49019)	COGN415_NMYC_peak_10780 (+61737)	COGN415_NMYC_peak_10779 (+63686)	COGN415_NMYC_peak_10778 (+65870)	COGN415_NMYC_peak_10777 (+67098)
DHX38	COGN415_NMYC_peak_16469	216
DHX57	COGN415_NMYC_peak_24008	65
DHX58	COGN415_NMYC_peak_18164	-4282	COGN415_NMYC_peak_18163 (+4813)	COGN415_NMYC_peak_18162 (+13745)	COGN415_NMYC_peak_18161 (+34014)	COGN415_NMYC_peak_18160 (+34652)
DHX9	COGN415_NMYC_peak_2796	627
DIABLO	COGN415_NMYC_peak_10634	46	COGN415_NMYC_peak_10633 (+1529)	COGN415_NMYC_peak_10632 (+22903)
DIAPH1	COGN415_NMYC_peak_35959	-296	COGN415_NMYC_peak_35958 (+551)	COGN415_NMYC_peak_35957 (+54679)	COGN415_NMYC_peak_35956 (+58161)	COGN415_NMYC_peak_35955 (+61209)	COGN415_NMYC_peak_35954 (+93890)	COGN415_NMYC_peak_35953 (+104978)	COGN415_NMYC_peak_35952 (+105887)
DIAPH2	COGN415_NMYC_peak_45789	1	COGN415_NMYC_peak_45790 (+718)
DIAPH3	COGN415_NMYC_peak_11494	109	COGN415_NMYC_peak_11493 (+429360)	COGN415_NMYC_peak_11492 (+434637)	COGN415_NMYC_peak_11491 (+477059)	COGN415_NMYC_peak_11490 (+520410)	COGN415_NMYC_peak_11489 (+807165)	COGN415_NMYC_peak_11488 (+886397)
DIDO1	COGN415_NMYC_peak_27954	-785	COGN415_NMYC_peak_27953 (+417)	COGN415_NMYC_peak_27952 (+11253)	COGN415_NMYC_peak_27951 (+12042)	COGN415_NMYC_peak_27950 (+37567)	COGN415_NMYC_peak_27949 (+62223)	COGN415_NMYC_peak_27948 (+63049)	COGN415_NMYC_peak_27947 (+63593)
DIEXF	COGN415_NMYC_peak_3199	32	COGN415_NMYC_peak_3200 (+42323)	COGN415_NMYC_peak_3201 (+47992)	COGN415_NMYC_peak_3202 (+51624)
DIO1	COGN415_NMYC_peak_1219	-4335
DIP2B	COGN415_NMYC_peak_9477	125
DIRAS1	COGN415_NMYC_peak_21183	828
DIRC2	COGN415_NMYC_peak_31300	-611	COGN415_NMYC_peak_31301 (+940)	COGN415_NMYC_peak_31302 (+79109)	COGN415_NMYC_peak_31303 (+91608)	COGN415_NMYC_peak_31304 (+99473)	COGN415_NMYC_peak_31305 (+131707)	COGN415_NMYC_peak_31306 (+134294)	COGN415_NMYC_peak_31307 (+135271)	COGN415_NMYC_peak_31308 (+141116)	COGN415_NMYC_peak_31309 (+141797)	COGN415_NMYC_peak_31310 (+146027)	COGN415_NMYC_peak_31311 (+180230)
DIS3	COGN415_NMYC_peak_11529	43
DIS3L	COGN415_NMYC_peak_14180	-225	COGN415_NMYC_peak_14181 (+813)
DISP2	COGN415_NMYC_peak_13710	-3617	COGN415_NMYC_peak_13711 (-282)	COGN415_NMYC_peak_13712 (+567)	COGN415_NMYC_peak_13713 (+9532)	COGN415_NMYC_peak_13714 (+10359)
DKC1	COGN415_NMYC_peak_46182	-824	COGN415_NMYC_peak_46183 (+467)
DLD	COGN415_NMYC_peak_40531	27
DLG2	COGN415_NMYC_peak_8025	-1227
DLG4	COGN415_NMYC_peak_17296	-391
DLG5	COGN415_NMYC_peak_5034	387	COGN415_NMYC_peak_5033 (+48192)	COGN415_NMYC_peak_5032 (+79511)	COGN415_NMYC_peak_5031 (+83001)	COGN415_NMYC_peak_5030 (+83456)	COGN415_NMYC_peak_5029 (+84432)	COGN415_NMYC_peak_5028 (+88351)	COGN415_NMYC_peak_5027 (+203359)	COGN415_NMYC_peak_5026 (+212404)	COGN415_NMYC_peak_5025 (+214491)	COGN415_NMYC_peak_5024 (+215087)
DLGAP3	COGN415_NMYC_peak_856	-590	COGN415_NMYC_peak_855 (+712)	COGN415_NMYC_peak_854 (+10654)
DLK2	COGN415_NMYC_peak_37721	595	COGN415_NMYC_peak_37720 (+1747)
DLST	COGN415_NMYC_peak_12538	-63	COGN415_NMYC_peak_12539 (+990)	COGN415_NMYC_peak_12540 (+23872)	COGN415_NMYC_peak_12541 (+25192)
DLX3	COGN415_NMYC_peak_18523	-1584	COGN415_NMYC_peak_18522 (+246)
DMAP1	COGN415_NMYC_peak_1075	-94	COGN415_NMYC_peak_1076 (+24579)	COGN415_NMYC_peak_1077 (+27885)
DMC1	COGN415_NMYC_peak_29240	-104
DMRTA2	COGN415_NMYC_peak_1166	-151	COGN415_NMYC_peak_1165 (+464)	COGN415_NMYC_peak_1164 (+2234)	COGN415_NMYC_peak_1163 (+3999)	COGN415_NMYC_peak_1162 (+76600)	COGN415_NMYC_peak_1161 (+90117)	COGN415_NMYC_peak_1160 (+147746)	COGN415_NMYC_peak_1159 (+157544)	COGN415_NMYC_peak_1158 (+171463)	COGN415_NMYC_peak_1157 (+239598)	COGN415_NMYC_peak_1156 (+313321)	COGN415_NMYC_peak_1155 (+314810)
DMTF1	COGN415_NMYC_peak_40212	-36
DMWD	COGN415_NMYC_peak_22649	-162
DMXL1	COGN415_NMYC_peak_35563	-363	COGN415_NMYC_peak_35564 (+50076)	COGN415_NMYC_peak_35565 (+197375)
DNA2	COGN415_NMYC_peak_4765	113
DNAAF1	COGN415_NMYC_peak_16623	-3907	COGN415_NMYC_peak_16624 (-689)	COGN415_NMYC_peak_16625 (+205)	COGN415_NMYC_peak_16626 (+30225)
DNAAF3	COGN415_NMYC_peak_23047	127
DNAH2	COGN415_NMYC_peak_17343	-4743	COGN415_NMYC_peak_17344 (-72)	COGN415_NMYC_peak_17345 (+116601)
DNAH6	COGN415_NMYC_peak_24675	-52
DNAJA1	COGN415_NMYC_peak_43395	-227	COGN415_NMYC_peak_43396 (+19184)
DNAJA3	COGN415_NMYC_peak_15398	-90
DNAJB1	COGN415_NMYC_peak_21806	-473	COGN415_NMYC_peak_21805 (+146)	COGN415_NMYC_peak_21804 (+1243)
DNAJB11	COGN415_NMYC_peak_32364	-303
DNAJB14	COGN415_NMYC_peak_33668	-3902	COGN415_NMYC_peak_33667 (-2660)	COGN415_NMYC_peak_33666 (-303)	COGN415_NMYC_peak_33665 (+251)
DNAJB5	COGN415_NMYC_peak_43465	176	COGN415_NMYC_peak_43466 (+1725)	COGN415_NMYC_peak_43467 (+2909)	COGN415_NMYC_peak_43468 (+4975)	COGN415_NMYC_peak_43469 (+82255)
DNAJB9	COGN415_NMYC_peak_40541	280
DNAJC11	COGN415_NMYC_peak_215	206	COGN415_NMYC_peak_214 (+29123)
DNAJC14	COGN415_NMYC_peak_9655	723
DNAJC16	COGN415_NMYC_peak_398	-2744	COGN415_NMYC_peak_399 (-2089)	COGN415_NMYC_peak_400 (-44)
DNAJC17	COGN415_NMYC_peak_13743	-16
DNAJC18	COGN415_NMYC_peak_35871	6
DNAJC2	COGN415_NMYC_peak_40453	-2792	COGN415_NMYC_peak_40452 (+335)
DNAJC21	COGN415_NMYC_peak_34757	-242	COGN415_NMYC_peak_34758 (+594)
DNAJC22	COGN415_NMYC_peak_9428	-4256	COGN415_NMYC_peak_9429 (-3450)	COGN415_NMYC_peak_9430 (-1718)	COGN415_NMYC_peak_9431 (-1001)	COGN415_NMYC_peak_9432 (+227)
DNAJC24	COGN415_NMYC_peak_6820	57	COGN415_NMYC_peak_6821 (+108071)
DNAJC25	COGN415_NMYC_peak_44259	-276	COGN415_NMYC_peak_44260 (+478)
DNAJC25-GNG10	COGN415_NMYC_peak_44259	-310	COGN415_NMYC_peak_44260 (+444)
DNAJC28	COGN415_NMYC_peak_28218	-247
DNAJC3	COGN415_NMYC_peak_11678	146
DNAJC30	COGN415_NMYC_peak_40082	22
DNAJC4	COGN415_NMYC_peak_7338	-3901	COGN415_NMYC_peak_7339 (+264)
DNAJC5	COGN415_NMYC_peak_28020	-441	COGN415_NMYC_peak_28021 (+1544)	COGN415_NMYC_peak_28022 (+12759)	COGN415_NMYC_peak_28023 (+54119)	COGN415_NMYC_peak_28024 (+59526)
DNAJC7	COGN415_NMYC_peak_18157	-2391	COGN415_NMYC_peak_18156 (+290)
DNAJC8	COGN415_NMYC_peak_701	-3324
DNAJC9	COGN415_NMYC_peak_4921	-3749	COGN415_NMYC_peak_4920 (+1780)
DNALI1	COGN415_NMYC_peak_924	-2546
DNASE1L1	COGN415_NMYC_peak_46163	2	COGN415_NMYC_peak_46162 (+748)
DNASE1L3	COGN415_NMYC_peak_30757	-2869	COGN415_NMYC_peak_30756 (+36715)	COGN415_NMYC_peak_30755 (+46978)	COGN415_NMYC_peak_30754 (+83394)	COGN415_NMYC_peak_30753 (+83810)
DNASE2	COGN415_NMYC_peak_21720	-3790	COGN415_NMYC_peak_21719 (+243)	COGN415_NMYC_peak_21718 (+33745)	COGN415_NMYC_peak_21717 (+40263)
DNER	COGN415_NMYC_peak_26395	-549	COGN415_NMYC_peak_26394 (+850)	COGN415_NMYC_peak_26393 (+38729)	COGN415_NMYC_peak_26392 (+343135)
DNLZ	COGN415_NMYC_peak_45118	-4017	COGN415_NMYC_peak_45117 (-893)	COGN415_NMYC_peak_45116 (+531)	COGN415_NMYC_peak_45115 (+1856)	COGN415_NMYC_peak_45114 (+3412)	COGN415_NMYC_peak_45113 (+35070)
DNM1L	COGN415_NMYC_peak_9282	-16	COGN415_NMYC_peak_9283 (+684)
DNM2	COGN415_NMYC_peak_21587	-433	COGN415_NMYC_peak_21588 (+508)	COGN415_NMYC_peak_21589 (+30919)	COGN415_NMYC_peak_21590 (+36674)	COGN415_NMYC_peak_21591 (+37203)	COGN415_NMYC_peak_21592 (+41776)	COGN415_NMYC_peak_21593 (+99730)
DNM3	COGN415_NMYC_peak_2649	-254	COGN415_NMYC_peak_2650 (+465)	COGN415_NMYC_peak_2651 (+57686)	COGN415_NMYC_peak_2652 (+284742)	COGN415_NMYC_peak_2653 (+303468)	COGN415_NMYC_peak_2654 (+494174)	COGN415_NMYC_peak_2655 (+517561)
DNMT1	COGN415_NMYC_peak_21549	466
DNMT3B	COGN415_NMYC_peak_27188	-447	COGN415_NMYC_peak_27189 (+707)	COGN415_NMYC_peak_27190 (+16198)
DNPH1	COGN415_NMYC_peak_37712	-770	COGN415_NMYC_peak_37711 (-99)	COGN415_NMYC_peak_37710 (+512)	COGN415_NMYC_peak_37709 (+887)
DNTTIP1	COGN415_NMYC_peak_27528	42
DNTTIP2	COGN415_NMYC_peak_1661	157
DOC2A	COGN415_NMYC_peak_15872	-360	COGN415_NMYC_peak_15871 (+896)	COGN415_NMYC_peak_15870 (+2031)
DOCK11	COGN415_NMYC_peak_45915	-463	COGN415_NMYC_peak_45916 (+667)
DOCK4	COGN415_NMYC_peak_40557	363	COGN415_NMYC_peak_40556 (+2135)	COGN415_NMYC_peak_40555 (+351149)
DOCK7	COGN415_NMYC_peak_1364	-282	COGN415_NMYC_peak_1363 (+591)
DOK1	COGN415_NMYC_peak_24615	-4582	COGN415_NMYC_peak_24616 (+399)
DOK2	COGN415_NMYC_peak_41628	-4821	COGN415_NMYC_peak_41627 (+7935)	COGN415_NMYC_peak_41626 (+8582)	COGN415_NMYC_peak_41625 (+9626)	COGN415_NMYC_peak_41624 (+24754)	COGN415_NMYC_peak_41623 (+27874)	COGN415_NMYC_peak_41622 (+28635)	COGN415_NMYC_peak_41621 (+75326)	COGN415_NMYC_peak_41620 (+77423)	COGN415_NMYC_peak_41619 (+101574)	COGN415_NMYC_peak_41618 (+102410)	COGN415_NMYC_peak_41617 (+118888)
DOLK	COGN415_NMYC_peak_44645	-145
DONSON	COGN415_NMYC_peak_28221	-349	COGN415_NMYC_peak_28220 (+571)
DOPEY1	COGN415_NMYC_peak_38027	-1856	COGN415_NMYC_peak_38028 (+69)
DOT1L	COGN415_NMYC_peak_21131	-598	COGN415_NMYC_peak_21132 (+159)	COGN415_NMYC_peak_21133 (+1301)	COGN415_NMYC_peak_21134 (+7528)	COGN415_NMYC_peak_21135 (+17274)	COGN415_NMYC_peak_21136 (+35260)
DPCD	COGN415_NMYC_peak_5523	-96	COGN415_NMYC_peak_5524 (+14670)	COGN415_NMYC_peak_5525 (+105842)
DPF3	COGN415_NMYC_peak_12496	44	COGN415_NMYC_peak_12495 (+815)	COGN415_NMYC_peak_12494 (+1381)	COGN415_NMYC_peak_12493 (+1997)	COGN415_NMYC_peak_12492 (+101727)	COGN415_NMYC_peak_12491 (+105709)	COGN415_NMYC_peak_12490 (+151885)	COGN415_NMYC_peak_12489 (+153851)	COGN415_NMYC_peak_12488 (+156845)	COGN415_NMYC_peak_12487 (+214252)	COGN415_NMYC_peak_12486 (+214821)	COGN415_NMYC_peak_12485 (+341606)	COGN415_NMYC_peak_12484 (+345959)	COGN415_NMYC_peak_12483 (+356903)
DPH1	COGN415_NMYC_peak_17144	-4610	COGN415_NMYC_peak_17145 (-4261)	COGN415_NMYC_peak_17146 (-3928)	COGN415_NMYC_peak_17147 (+148)
DPH2	COGN415_NMYC_peak_1065	-14
DPH3	COGN415_NMYC_peak_30032	-65	COGN415_NMYC_peak_30031 (+17503)
DPH7	COGN415_NMYC_peak_45255	298
DPM1	COGN415_NMYC_peak_27721	-646	COGN415_NMYC_peak_27720 (+19)
DPP10	COGN415_NMYC_peak_25038	-296
DPP3	COGN415_NMYC_peak_7532	-1068	COGN415_NMYC_peak_7533 (-187)
DPP8	COGN415_NMYC_peak_14164	-180
DPY19L3	COGN415_NMYC_peak_22156	-692	COGN415_NMYC_peak_22157 (+325)	COGN415_NMYC_peak_22158 (+10834)	COGN415_NMYC_peak_22159 (+77595)	COGN415_NMYC_peak_22160 (+164060)
DPY19L4	COGN415_NMYC_peak_42469	26
DPY30	COGN415_NMYC_peak_23948	23
DPYSL3	COGN415_NMYC_peak_36084	241	COGN415_NMYC_peak_36083 (+25821)	COGN415_NMYC_peak_36082 (+26816)	COGN415_NMYC_peak_36081 (+35684)	COGN415_NMYC_peak_36080 (+37240)	COGN415_NMYC_peak_36079 (+55867)	COGN415_NMYC_peak_36078 (+56480)
DQX1	COGN415_NMYC_peak_24614	-3503	COGN415_NMYC_peak_24613 (+9841)	COGN415_NMYC_peak_24612 (+10775)
DR1	COGN415_NMYC_peak_1639	282
DRAM1	COGN415_NMYC_peak_10117	-31
DRAM2	COGN415_NMYC_peak_1884	-158
DRAP1	COGN415_NMYC_peak_7492	-693	COGN415_NMYC_peak_7493 (+473)
DRAXIN	COGN415_NMYC_peak_352	-840	COGN415_NMYC_peak_353 (+28215)
DRD4	COGN415_NMYC_peak_6238	363
DRG1	COGN415_NMYC_peak_29046	124
DRG2	COGN415_NMYC_peak_17568	-10
DRGX	COGN415_NMYC_peak_4608	-4807	COGN415_NMYC_peak_4607 (+31684)
DROSHA	COGN415_NMYC_peak_34710	-324	COGN415_NMYC_peak_34709 (+151836)	COGN415_NMYC_peak_34708 (+227703)	COGN415_NMYC_peak_34707 (+240533)
DSCC1	COGN415_NMYC_peak_42674	140
DSCR4	COGN415_NMYC_peak_28284	-102	COGN415_NMYC_peak_28283 (+43710)
DSCR8	COGN415_NMYC_peak_28284	-11	COGN415_NMYC_peak_28285 (+19062)	COGN415_NMYC_peak_28286 (+44530)
DSTYK	COGN415_NMYC_peak_3096	360
DTD2	COGN415_NMYC_peak_12055	269
DTL	COGN415_NMYC_peak_3249	82
DTNB	COGN415_NMYC_peak_23778	-316	COGN415_NMYC_peak_23777 (+775)	COGN415_NMYC_peak_23776 (+20405)	COGN415_NMYC_peak_23775 (+296634)	COGN415_NMYC_peak_23774 (+311504)
DTWD2	COGN415_NMYC_peak_35562	-121	COGN415_NMYC_peak_35561 (+426)	COGN415_NMYC_peak_35560 (+467523)
DTX2	COGN415_NMYC_peak_40164	59	COGN415_NMYC_peak_40165 (+38260)
DTX3	COGN415_NMYC_peak_9755	-197
DTX3L	COGN415_NMYC_peak_31297	505
DTX4	COGN415_NMYC_peak_7123	-624
DTYMK	COGN415_NMYC_peak_26693	-817	COGN415_NMYC_peak_26692 (+385)	COGN415_NMYC_peak_26691 (+20135)
DUOX2	COGN415_NMYC_peak_13867	-4012	COGN415_NMYC_peak_13866 (-2785)	COGN415_NMYC_peak_13865 (-428)	COGN415_NMYC_peak_13864 (+1231)	COGN415_NMYC_peak_13863 (+2042)	COGN415_NMYC_peak_13862 (+86178)
DUOXA2	COGN415_NMYC_peak_13863	-2202	COGN415_NMYC_peak_13864 (-1391)	COGN415_NMYC_peak_13865 (+268)	COGN415_NMYC_peak_13866 (+2625)	COGN415_NMYC_peak_13867 (+3852)
DUS2	COGN415_NMYC_peak_16365	265
DUS4L	COGN415_NMYC_peak_40526	55
DUSP1	COGN415_NMYC_peak_36513	-872	COGN415_NMYC_peak_36512 (+160)	COGN415_NMYC_peak_36511 (+844)	COGN415_NMYC_peak_36510 (+5899)	COGN415_NMYC_peak_36509 (+54223)	COGN415_NMYC_peak_36508 (+56286)	COGN415_NMYC_peak_36507 (+57932)	COGN415_NMYC_peak_36506 (+61363)	COGN415_NMYC_peak_36505 (+63631)	COGN415_NMYC_peak_36504 (+73605)	COGN415_NMYC_peak_36503 (+111103)
DUSP11	COGN415_NMYC_peak_24577	245
DUSP13	COGN415_NMYC_peak_4963	-2753	COGN415_NMYC_peak_4962 (-2121)	COGN415_NMYC_peak_4961 (+9103)
DUSP16	COGN415_NMYC_peak_9086	132	COGN415_NMYC_peak_9085 (+885)	COGN415_NMYC_peak_9084 (+49845)	COGN415_NMYC_peak_9083 (+50386)	COGN415_NMYC_peak_9082 (+56248)	COGN415_NMYC_peak_9081 (+177306)
DUSP2	COGN415_NMYC_peak_24809	-3375	COGN415_NMYC_peak_24808 (-1641)
DUSP28	COGN415_NMYC_peak_26651	96	COGN415_NMYC_peak_26652 (+885)
DUSP3	COGN415_NMYC_peak_18252	-326	COGN415_NMYC_peak_18251 (+158)	COGN415_NMYC_peak_18250 (+599)
DUSP6	COGN415_NMYC_peak_10005	266	COGN415_NMYC_peak_10004 (+2109)	COGN415_NMYC_peak_10003 (+4017)	COGN415_NMYC_peak_10002 (+73636)	COGN415_NMYC_peak_10001 (+74256)	COGN415_NMYC_peak_10000 (+296641)	COGN415_NMYC_peak_9999 (+713716)	COGN415_NMYC_peak_9998 (+755392)
DUSP8	COGN415_NMYC_peak_6309	-2357	COGN415_NMYC_peak_6308 (-1670)	COGN415_NMYC_peak_6307 (+835)	COGN415_NMYC_peak_6306 (+22547)	COGN415_NMYC_peak_6305 (+24227)	COGN415_NMYC_peak_6304 (+39956)	COGN415_NMYC_peak_6303 (+56310)	COGN415_NMYC_peak_6302 (+67671)	COGN415_NMYC_peak_6301 (+68491)
DUT	COGN415_NMYC_peak_13909	612	COGN415_NMYC_peak_13910 (+242921)
DVL1	COGN415_NMYC_peak_64	830
DVL2	COGN415_NMYC_peak_17300	-4869	COGN415_NMYC_peak_17299 (-3392)	COGN415_NMYC_peak_17298 (-2297)	COGN415_NMYC_peak_17297 (+205)
DVL3	COGN415_NMYC_peak_32262	-341	COGN415_NMYC_peak_32263 (+859)
DXO	COGN415_NMYC_peak_37339	-47
DYM	COGN415_NMYC_peak_20493	8	COGN415_NMYC_peak_20492 (+12835)	COGN415_NMYC_peak_20491 (+259153)	COGN415_NMYC_peak_20490 (+398776)	COGN415_NMYC_peak_20489 (+407241)	COGN415_NMYC_peak_20488 (+435854)	COGN415_NMYC_peak_20487 (+439100)	COGN415_NMYC_peak_20486 (+439965)	COGN415_NMYC_peak_20485 (+443472)	COGN415_NMYC_peak_20484 (+484258)	COGN415_NMYC_peak_20483 (+485600)
DYNC1I2	COGN415_NMYC_peak_25578	300
DYNC1LI2	COGN415_NMYC_peak_16287	-217	COGN415_NMYC_peak_16286 (+47747)
DYNLL1	COGN415_NMYC_peak_10549	-781	COGN415_NMYC_peak_10550 (-375)	COGN415_NMYC_peak_10551 (+179)	COGN415_NMYC_peak_10552 (+16376)	COGN415_NMYC_peak_10553 (+26441)
DYNLL2	COGN415_NMYC_peak_18737	-346	COGN415_NMYC_peak_18738 (+811)	COGN415_NMYC_peak_18739 (+1783)	COGN415_NMYC_peak_18740 (+29862)
DYNLRB2	COGN415_NMYC_peak_16580	35
DYRK1B	COGN415_NMYC_peak_22412	-452	COGN415_NMYC_peak_22411 (+40423)
DYRK3	COGN415_NMYC_peak_3131	-632	COGN415_NMYC_peak_3132 (+1)
DYSF	COGN415_NMYC_peak_24532	164	COGN415_NMYC_peak_24533 (+82307)	COGN415_NMYC_peak_24534 (+92958)	COGN415_NMYC_peak_24535 (+129042)	COGN415_NMYC_peak_24536 (+151991)	COGN415_NMYC_peak_24537 (+239366)	COGN415_NMYC_peak_24538 (+329502)	COGN415_NMYC_peak_24539 (+385696)	COGN415_NMYC_peak_24540 (+510251)	COGN415_NMYC_peak_24541 (+535651)	COGN415_NMYC_peak_24542 (+546672)	COGN415_NMYC_peak_24543 (+676518)	COGN415_NMYC_peak_24544 (+677383)	COGN415_NMYC_peak_24545 (+678621)
DZANK1	COGN415_NMYC_peak_27006	73
DZIP1	COGN415_NMYC_peak_11677	-1074	COGN415_NMYC_peak_11676 (+1064)	COGN415_NMYC_peak_11675 (+1810)
DZIP3	COGN415_NMYC_peak_31133	-244
E2F3	COGN415_NMYC_peak_37039	690
E2F4	COGN415_NMYC_peak_16322	152
E2F5	COGN415_NMYC_peak_42375	-334	COGN415_NMYC_peak_42376 (+561)	COGN415_NMYC_peak_42377 (+1339)	COGN415_NMYC_peak_42378 (+43079)
E4F1	COGN415_NMYC_peak_15251	250
EAF2	COGN415_NMYC_peak_31288	-275
EARS2	COGN415_NMYC_peak_15716	-959	COGN415_NMYC_peak_15715 (+248)
EBAG9	COGN415_NMYC_peak_42639	-272	COGN415_NMYC_peak_42640 (+70823)	COGN415_NMYC_peak_42641 (+104129)	COGN415_NMYC_peak_42642 (+104977)
EBF2	COGN415_NMYC_peak_41727	-326
EBF4	COGN415_NMYC_peak_26812	875	COGN415_NMYC_peak_26813 (+36523)	COGN415_NMYC_peak_26814 (+37176)
EBNA1BP2	COGN415_NMYC_peak_1050	514	COGN415_NMYC_peak_1049 (+24628)	COGN415_NMYC_peak_1048 (+109848)	COGN415_NMYC_peak_1047 (+165963)	COGN415_NMYC_peak_1046 (+166558)
ECE2	COGN415_NMYC_peak_32270	-372	COGN415_NMYC_peak_32271 (+9892)
ECHDC1	COGN415_NMYC_peak_38454	-657
ECHS1	COGN415_NMYC_peak_6204	-4800	COGN415_NMYC_peak_6203 (-3700)	COGN415_NMYC_peak_6202 (+342)
ECI1	COGN415_NMYC_peak_15254	-147	COGN415_NMYC_peak_15253 (+506)	COGN415_NMYC_peak_15252 (+1077)
ECI2	COGN415_NMYC_peak_36866	-517	COGN415_NMYC_peak_36865 (+220)
ECSIT	COGN415_NMYC_peak_21637	-1390	COGN415_NMYC_peak_21636 (+177)
ECT2	COGN415_NMYC_peak_32132	188	COGN415_NMYC_peak_32133 (+93930)	COGN415_NMYC_peak_32134 (+360189)
EDA	COGN415_NMYC_peak_45706	189
EDC3	COGN415_NMYC_peak_14436	-38	COGN415_NMYC_peak_14435 (+40960)	COGN415_NMYC_peak_14434 (+74853)	COGN415_NMYC_peak_14433 (+79747)
EDEM1	COGN415_NMYC_peak_29826	114	COGN415_NMYC_peak_29827 (+1166)	COGN415_NMYC_peak_29828 (+14115)	COGN415_NMYC_peak_29829 (+14717)
EDF1	COGN415_NMYC_peak_45171	-35
EDIL3	COGN415_NMYC_peak_35292	932	COGN415_NMYC_peak_35291 (+465452)	COGN415_NMYC_peak_35290 (+467098)
EDN1	COGN415_NMYC_peak_36916	61	COGN415_NMYC_peak_36917 (+238428)
EED	COGN415_NMYC_peak_8033	544
EEF1A2	COGN415_NMYC_peak_27988	-3611	COGN415_NMYC_peak_27987 (-2627)	COGN415_NMYC_peak_27986 (-1888)	COGN415_NMYC_peak_27985 (-675)	COGN415_NMYC_peak_27984 (+1243)	COGN415_NMYC_peak_27983 (+2696)	COGN415_NMYC_peak_27982 (+15855)	COGN415_NMYC_peak_27981 (+16733)
EEF1B2	COGN415_NMYC_peak_26028	122
EEF1D	COGN415_NMYC_peak_43106	-1807	COGN415_NMYC_peak_43105 (-587)	COGN415_NMYC_peak_43104 (+917)	COGN415_NMYC_peak_43103 (+3334)
EEF1E1-BLOC1S5	COGN415_NMYC_peak_36897	274
EEF1G	COGN415_NMYC_peak_7228	-1364	COGN415_NMYC_peak_7227 (+8)
EEFSEC	COGN415_NMYC_peak_31513	104	COGN415_NMYC_peak_31514 (+20578)	COGN415_NMYC_peak_31515 (+22470)	COGN415_NMYC_peak_31516 (+22848)	COGN415_NMYC_peak_31517 (+42055)	COGN415_NMYC_peak_31518 (+42538)	COGN415_NMYC_peak_31519 (+82361)	COGN415_NMYC_peak_31520 (+83324)	COGN415_NMYC_peak_31521 (+84779)	COGN415_NMYC_peak_31522 (+110623)	COGN415_NMYC_peak_31523 (+125862)	COGN415_NMYC_peak_31524 (+148552)	COGN415_NMYC_peak_31525 (+153780)	COGN415_NMYC_peak_31526 (+163500)	COGN415_NMYC_peak_31527 (+164588)	COGN415_NMYC_peak_31528 (+165792)	COGN415_NMYC_peak_31529 (+190340)	COGN415_NMYC_peak_31530 (+195698)	COGN415_NMYC_peak_31531 (+201369)	COGN415_NMYC_peak_31532 (+230210)	COGN415_NMYC_peak_31533 (+246385)	COGN415_NMYC_peak_31534 (+251234)	COGN415_NMYC_peak_31535 (+257186)	COGN415_NMYC_peak_31536 (+262810)	COGN415_NMYC_peak_31537 (+264203)	COGN415_NMYC_peak_31538 (+264968)	COGN415_NMYC_peak_31539 (+265982)	COGN415_NMYC_peak_31540 (+266873)	COGN415_NMYC_peak_31541 (+267694)	COGN415_NMYC_peak_31542 (+268226)	COGN415_NMYC_peak_31543 (+270698)	COGN415_NMYC_peak_31544 (+272074)	COGN415_NMYC_peak_31545 (+273473)	COGN415_NMYC_peak_31546 (+274983)	COGN415_NMYC_peak_31547 (+275767)	COGN415_NMYC_peak_31548 (+276433)	COGN415_NMYC_peak_31549 (+277198)	COGN415_NMYC_peak_31550 (+279059)	COGN415_NMYC_peak_31551 (+280028)	COGN415_NMYC_peak_31552 (+280713)	COGN415_NMYC_peak_31553 (+282667)	COGN415_NMYC_peak_31554 (+300678)	COGN415_NMYC_peak_31555 (+302633)	COGN415_NMYC_peak_31556 (+304906)	COGN415_NMYC_peak_31557 (+310338)
EFCAB11	COGN415_NMYC_peak_12772	-933	COGN415_NMYC_peak_12771 (+252721)	COGN415_NMYC_peak_12770 (+329150)
EFCAB12	COGN415_NMYC_peak_31609	28	COGN415_NMYC_peak_31608 (+29300)	COGN415_NMYC_peak_31607 (+43100)	COGN415_NMYC_peak_31606 (+45116)	COGN415_NMYC_peak_31605 (+62569)	COGN415_NMYC_peak_31604 (+68416)	COGN415_NMYC_peak_31603 (+69910)
EFCAB14	COGN415_NMYC_peak_1128	-189
EFCAB4B	COGN415_NMYC_peak_8918	162	COGN415_NMYC_peak_8917 (+121793)	COGN415_NMYC_peak_8916 (+123668)	COGN415_NMYC_peak_8915 (+259890)	COGN415_NMYC_peak_8914 (+260628)
EFCAB7	COGN415_NMYC_peak_1378	-144	COGN415_NMYC_peak_1379 (+70418)
EFEMP2	COGN415_NMYC_peak_7485	-1468	COGN415_NMYC_peak_7484 (-818)
EFNA2	COGN415_NMYC_peak_21019	-766	COGN415_NMYC_peak_21020 (+1810)	COGN415_NMYC_peak_21021 (+2944)	COGN415_NMYC_peak_21022 (+4999)	COGN415_NMYC_peak_21023 (+29455)	COGN415_NMYC_peak_21024 (+39179)	COGN415_NMYC_peak_21025 (+63461)	COGN415_NMYC_peak_21026 (+64671)	COGN415_NMYC_peak_21027 (+65648)	COGN415_NMYC_peak_21028 (+68329)	COGN415_NMYC_peak_21029 (+69402)	COGN415_NMYC_peak_21030 (+70232)	COGN415_NMYC_peak_21031 (+74514)
EFNA4	COGN415_NMYC_peak_2292	-2062	COGN415_NMYC_peak_2293 (-1328)	COGN415_NMYC_peak_2294 (-388)	COGN415_NMYC_peak_2295 (+6343)	COGN415_NMYC_peak_2296 (+7482)
EFNB1	COGN415_NMYC_peak_45697	216	COGN415_NMYC_peak_45698 (+118960)	COGN415_NMYC_peak_45699 (+252310)	COGN415_NMYC_peak_45700 (+268291)	COGN415_NMYC_peak_45701 (+310634)
EFNB2	COGN415_NMYC_peak_11792	-1188	COGN415_NMYC_peak_11791 (+126)	COGN415_NMYC_peak_11790 (+904)	COGN415_NMYC_peak_11789 (+1639)	COGN415_NMYC_peak_11788 (+2435)	COGN415_NMYC_peak_11787 (+10807)	COGN415_NMYC_peak_11786 (+62849)	COGN415_NMYC_peak_11785 (+185799)	COGN415_NMYC_peak_11784 (+615606)
EFNB3	COGN415_NMYC_peak_17341	-492	COGN415_NMYC_peak_17342 (-57)
EFTUD1	COGN415_NMYC_peak_14676	166	COGN415_NMYC_peak_14675 (+64701)	COGN415_NMYC_peak_14674 (+96558)
EFTUD2	COGN415_NMYC_peak_18325	251
EGLN2	COGN415_NMYC_peak_22470	-998	COGN415_NMYC_peak_22471 (+123)	COGN415_NMYC_peak_22472 (+1461)	COGN415_NMYC_peak_22473 (+7477)	COGN415_NMYC_peak_22474 (+19249)
EGR4	COGN415_NMYC_peak_24573	650	COGN415_NMYC_peak_24572 (+1671)
EHBP1	COGN415_NMYC_peak_24358	6
EHBP1L1	COGN415_NMYC_peak_7458	-4603	COGN415_NMYC_peak_7459 (-3809)	COGN415_NMYC_peak_7460 (-2425)	COGN415_NMYC_peak_7461 (-770)	COGN415_NMYC_peak_7462 (+477)	COGN415_NMYC_peak_7463 (+17620)
EHD3	COGN415_NMYC_peak_23943	-83	COGN415_NMYC_peak_23944 (+69033)
EHMT1	COGN415_NMYC_peak_45259	-596	COGN415_NMYC_peak_45260 (+590)	COGN415_NMYC_peak_45261 (+246795)
EHMT2	COGN415_NMYC_peak_37337	-4773	COGN415_NMYC_peak_37336 (-3555)	COGN415_NMYC_peak_37335 (-458)	COGN415_NMYC_peak_37334 (+687)
EI24	COGN415_NMYC_peak_8641	-187	COGN415_NMYC_peak_8642 (+585)
EID1	COGN415_NMYC_peak_13913	321
EID2	COGN415_NMYC_peak_22410	55	COGN415_NMYC_peak_22409 (+613)
EID2B	COGN415_NMYC_peak_22408	273
EIF1AD	COGN415_NMYC_peak_7495	-171
EIF1AX	COGN415_NMYC_peak_45398	-202
EIF2AK2	COGN415_NMYC_peak_23969	-226	COGN415_NMYC_peak_23968 (+541)
EIF2AK4	COGN415_NMYC_peak_13681	-284	COGN415_NMYC_peak_13682 (+308)	COGN415_NMYC_peak_13683 (+42544)
EIF2B1	COGN415_NMYC_peak_10679	-73
EIF2B3	COGN415_NMYC_peak_1096	9
EIF2B4	COGN415_NMYC_peak_23849	-592
EIF2B5	COGN415_NMYC_peak_32261	-422
EIF2D	COGN415_NMYC_peak_3130	129	COGN415_NMYC_peak_3129 (+55090)	COGN415_NMYC_peak_3128 (+67732)
EIF2S1	COGN415_NMYC_peak_12398	284
EIF2S3	COGN415_NMYC_peak_45425	13	COGN415_NMYC_peak_45426 (+27180)
EIF3B	COGN415_NMYC_peak_39078	-687	COGN415_NMYC_peak_39079 (+733)
EIF3D	COGN415_NMYC_peak_29168	146
EIF3E	COGN415_NMYC_peak_42634	183
EIF3G	COGN415_NMYC_peak_21548	130
EIF3H	COGN415_NMYC_peak_42658	57	COGN415_NMYC_peak_42657 (+160057)	COGN415_NMYC_peak_42656 (+207361)	COGN415_NMYC_peak_42655 (+283829)
EIF3I	COGN415_NMYC_peak_813	120	COGN415_NMYC_peak_814 (+18845)
EIF3J	COGN415_NMYC_peak_13852	-100
EIF3K	COGN415_NMYC_peak_22366	-116
EIF3L	COGN415_NMYC_peak_29210	-4302	COGN415_NMYC_peak_29211 (+609)
EIF3M	COGN415_NMYC_peak_6825	282	COGN415_NMYC_peak_6826 (+203325)
EIF4A1	COGN415_NMYC_peak_17334	719
EIF4A2	COGN415_NMYC_peak_32369	191
EIF4B	COGN415_NMYC_peak_9555	588
EIF4E	COGN415_NMYC_peak_33650	221	COGN415_NMYC_peak_33649 (+240107)
EIF4E1B	COGN415_NMYC_peak_36595	-696	COGN415_NMYC_peak_36596 (+564)
EIF4E2	COGN415_NMYC_peak_26470	666
EIF4E3	COGN415_NMYC_peak_30894	-603	COGN415_NMYC_peak_30893 (+541)	COGN415_NMYC_peak_30892 (+142694)	COGN415_NMYC_peak_30891 (+182734)	COGN415_NMYC_peak_30890 (+236471)	COGN415_NMYC_peak_30889 (+280493)	COGN415_NMYC_peak_30888 (+281204)	COGN415_NMYC_peak_30887 (+479115)	COGN415_NMYC_peak_30886 (+556182)	COGN415_NMYC_peak_30885 (+558316)
EIF4EBP1	COGN415_NMYC_peak_41920	778
EIF4EBP2	COGN415_NMYC_peak_4808	-324	COGN415_NMYC_peak_4809 (+424)
EIF4ENIF1	COGN415_NMYC_peak_29048	-733	COGN415_NMYC_peak_29047 (+338)
EIF4G1	COGN415_NMYC_peak_32278	-1190	COGN415_NMYC_peak_32279 (+34)	COGN415_NMYC_peak_32280 (+847)
EIF4G2	COGN415_NMYC_peak_6576	-625	COGN415_NMYC_peak_6575 (+15414)	COGN415_NMYC_peak_6574 (+23402)	COGN415_NMYC_peak_6573 (+39385)
EIF5A	COGN415_NMYC_peak_17309	76	COGN415_NMYC_peak_17310 (+1577)
EIF5A2	COGN415_NMYC_peak_32111	-183	COGN415_NMYC_peak_32110 (+794)
EIF5B	COGN415_NMYC_peak_24868	-321	COGN415_NMYC_peak_24869 (+109057)	COGN415_NMYC_peak_24870 (+151462)
EIF6	COGN415_NMYC_peak_27257	255	COGN415_NMYC_peak_27256 (+6823)
ELAVL1	COGN415_NMYC_peak_21491	-458	COGN415_NMYC_peak_21490 (+549)	COGN415_NMYC_peak_21489 (+3089)
ELAVL3	COGN415_NMYC_peak_21633	-719	COGN415_NMYC_peak_21632 (+1204)	COGN415_NMYC_peak_21631 (+1915)
ELK1	COGN415_NMYC_peak_45575	-161
ELK4	COGN415_NMYC_peak_3114	-194	COGN415_NMYC_peak_3113 (+733)	COGN415_NMYC_peak_3112 (+39884)
ELMO2	COGN415_NMYC_peak_27566	-4378	COGN415_NMYC_peak_27565 (+168)
ELMOD1	COGN415_NMYC_peak_8178	-231	COGN415_NMYC_peak_8179 (+265)
ELMOD2	COGN415_NMYC_peak_33966	102
ELMOD3	COGN415_NMYC_peak_24696	-399
ELOF1	COGN415_NMYC_peak_21639	-1137	COGN415_NMYC_peak_21638 (-41)
ELOVL1	COGN415_NMYC_peak_1054	-447	COGN415_NMYC_peak_1053 (+602)
ELOVL4	COGN415_NMYC_peak_38014	203	COGN415_NMYC_peak_38013 (+77898)	COGN415_NMYC_peak_38012 (+86312)	COGN415_NMYC_peak_38011 (+114080)	COGN415_NMYC_peak_38010 (+136974)	COGN415_NMYC_peak_38009 (+169381)	COGN415_NMYC_peak_38008 (+237168)
ELOVL6	COGN415_NMYC_peak_33728	703	COGN415_NMYC_peak_33727 (+2436)	COGN415_NMYC_peak_33726 (+32919)
ELP2	COGN415_NMYC_peak_20302	-1606	COGN415_NMYC_peak_20303 (-339)
ELP3	COGN415_NMYC_peak_41779	407	COGN415_NMYC_peak_41780 (+71160)	COGN415_NMYC_peak_41781 (+91124)	COGN415_NMYC_peak_41782 (+92853)	COGN415_NMYC_peak_41783 (+215713)
ELP4	COGN415_NMYC_peak_6822	-15
ELP5	COGN415_NMYC_peak_17303	30
EMC1	COGN415_NMYC_peak_495	-301
EMC10	COGN415_NMYC_peak_22924	38
EMC2	COGN415_NMYC_peak_42635	50	COGN415_NMYC_peak_42636 (+96139)
EMC4	COGN415_NMYC_peak_13603	-127
EMC6	COGN415_NMYC_peak_17216	-1302	COGN415_NMYC_peak_17217 (-206)
EMC7	COGN415_NMYC_peak_13601	20
EMC8	COGN415_NMYC_peak_16788	-350	COGN415_NMYC_peak_16787 (+492)	COGN415_NMYC_peak_16786 (+33392)	COGN415_NMYC_peak_16785 (+64753)	COGN415_NMYC_peak_16784 (+89321)
EMC9	COGN415_NMYC_peak_12016	-4917	COGN415_NMYC_peak_12015 (+269)
EMD	COGN415_NMYC_peak_46156	-576	COGN415_NMYC_peak_46157 (+450)	COGN415_NMYC_peak_46158 (+9798)	COGN415_NMYC_peak_46159 (+11671)
EME1	COGN415_NMYC_peak_18545	-157
EME2	COGN415_NMYC_peak_15192	-2453	COGN415_NMYC_peak_15193 (-70)
EMILIN1	COGN415_NMYC_peak_23826	-2368	COGN415_NMYC_peak_23827 (-728)	COGN415_NMYC_peak_23828 (+357)	COGN415_NMYC_peak_23829 (+2212)
EMILIN2	COGN415_NMYC_peak_20041	-325	COGN415_NMYC_peak_20042 (+60213)
EML3	COGN415_NMYC_peak_7234	-474	COGN415_NMYC_peak_7233 (+785)
EML5	COGN415_NMYC_peak_12728	-579	COGN415_NMYC_peak_12727 (+21)	COGN415_NMYC_peak_12726 (+576)	COGN415_NMYC_peak_12725 (+116353)	COGN415_NMYC_peak_12724 (+202475)
EMP3	COGN415_NMYC_peak_22786	-4334	COGN415_NMYC_peak_22787 (-3562)	COGN415_NMYC_peak_22788 (+5159)	COGN415_NMYC_peak_22789 (+7570)	COGN415_NMYC_peak_22790 (+8549)
ENC1	COGN415_NMYC_peak_35155	449	COGN415_NMYC_peak_35154 (+85204)	COGN415_NMYC_peak_35153 (+163262)	COGN415_NMYC_peak_35152 (+164139)	COGN415_NMYC_peak_35151 (+207156)	COGN415_NMYC_peak_35150 (+346161)	COGN415_NMYC_peak_35149 (+455629)	COGN415_NMYC_peak_35148 (+476469)	COGN415_NMYC_peak_35147 (+586974)	COGN415_NMYC_peak_35146 (+633976)	COGN415_NMYC_peak_35145 (+634672)	COGN415_NMYC_peak_35144 (+877846)	COGN415_NMYC_peak_35143 (+883747)
ENDOG	COGN415_NMYC_peak_44640	-20	COGN415_NMYC_peak_44641 (+1007)
ENKD1	COGN415_NMYC_peak_16346	-1331	COGN415_NMYC_peak_16345 (-399)	COGN415_NMYC_peak_16344 (+476)
ENKUR	COGN415_NMYC_peak_4261	-547
ENO1	COGN415_NMYC_peak_258	336
ENO2	COGN415_NMYC_peak_9017	-486
ENO3	COGN415_NMYC_peak_17262	-2822	COGN415_NMYC_peak_17263 (-929)
ENOPH1	COGN415_NMYC_peak_33497	-1258	COGN415_NMYC_peak_33498 (+343)
ENOSF1	COGN415_NMYC_peak_20022	-529	COGN415_NMYC_peak_20021 (+512)
ENOX1	COGN415_NMYC_peak_11318	40	COGN415_NMYC_peak_11317 (+19125)	COGN415_NMYC_peak_11316 (+121324)	COGN415_NMYC_peak_11315 (+213260)	COGN415_NMYC_peak_11314 (+240491)	COGN415_NMYC_peak_11313 (+422454)	COGN415_NMYC_peak_11312 (+438774)	COGN415_NMYC_peak_11311 (+440255)	COGN415_NMYC_peak_11310 (+459636)	COGN415_NMYC_peak_11309 (+478994)	COGN415_NMYC_peak_11308 (+483378)	COGN415_NMYC_peak_11307 (+500808)	COGN415_NMYC_peak_11306 (+548241)	COGN415_NMYC_peak_11305 (+656981)	COGN415_NMYC_peak_11304 (+658235)	COGN415_NMYC_peak_11303 (+664124)	COGN415_NMYC_peak_11302 (+665461)
ENPP3	COGN415_NMYC_peak_38472	-228
ENSG00000005189	COGN415_NMYC_peak_15659	221
ENSG00000083842	COGN415_NMYC_peak_23181	182	COGN415_NMYC_peak_23182 (+26470)
ENSG00000105520	COGN415_NMYC_peak_21623	503
ENSG00000115128	COGN415_NMYC_peak_23742	-656	COGN415_NMYC_peak_23741 (+125)
ENSG00000117598	COGN415_NMYC_peak_1740	-584	COGN415_NMYC_peak_1739 (+541)
ENSG00000117600	COGN415_NMYC_peak_1741	628	COGN415_NMYC_peak_1742 (+15864)	COGN415_NMYC_peak_1743 (+83149)	COGN415_NMYC_peak_1744 (+97650)	COGN415_NMYC_peak_1745 (+121979)
ENSG00000141979	COGN415_NMYC_peak_21849	-742	COGN415_NMYC_peak_21848 (+529)	COGN415_NMYC_peak_21847 (+39841)	COGN415_NMYC_peak_21846 (+40958)	COGN415_NMYC_peak_21845 (+43394)	COGN415_NMYC_peak_21844 (+44199)
ENSG00000144785	COGN415_NMYC_peak_9687	-63
ENSG00000166503	COGN415_NMYC_peak_14709	-209	COGN415_NMYC_peak_14708 (+977)
ENSG00000167674	COGN415_NMYC_peak_21314	-705	COGN415_NMYC_peak_21315 (+2019)
ENSG00000167807	COGN415_NMYC_peak_21561	-519	COGN415_NMYC_peak_21560 (+175)
ENSG00000172901	COGN415_NMYC_peak_35539	-672	COGN415_NMYC_peak_35540 (+415)	COGN415_NMYC_peak_35541 (+113065)
ENSG00000183291	COGN415_NMYC_peak_1572	-359
ENSG00000186838	COGN415_NMYC_peak_22407	266
ENSG00000187607	COGN415_NMYC_peak_17454	184
ENSG00000188223	COGN415_NMYC_peak_22268	-4859	COGN415_NMYC_peak_22269 (-462)
ENSG00000188474	COGN415_NMYC_peak_21664	235
ENSG00000198843	COGN415_NMYC_peak_31941	326	COGN415_NMYC_peak_31942 (+100436)	COGN415_NMYC_peak_31943 (+118439)	COGN415_NMYC_peak_31944 (+145233)	COGN415_NMYC_peak_31945 (+158905)
ENSG00000203546	COGN415_NMYC_peak_12055	166	COGN415_NMYC_peak_12054 (+36847)
ENSG00000228049	COGN415_NMYC_peak_40437	-413	COGN415_NMYC_peak_40436 (+120)
ENSG00000228144	COGN415_NMYC_peak_9839	114	COGN415_NMYC_peak_9838 (+34163)
ENSG00000233280	COGN415_NMYC_peak_31021	-356	COGN415_NMYC_peak_31022 (+280)
ENSG00000237452	COGN415_NMYC_peak_22646	-2296
ENSG00000248710	COGN415_NMYC_peak_32052	-55
ENSG00000249773	COGN415_NMYC_peak_39918	37
ENSG00000249967	COGN415_NMYC_peak_5407	-189
ENSG00000250264	COGN415_NMYC_peak_37353	63	COGN415_NMYC_peak_37352 (+662)
ENSG00000250641	COGN415_NMYC_peak_37320	-3509
ENSG00000251246	COGN415_NMYC_peak_2292	-2049	COGN415_NMYC_peak_2293 (-1315)	COGN415_NMYC_peak_2294 (-375)
ENSG00000251357	COGN415_NMYC_peak_28820	-4353
ENSG00000251537	COGN415_NMYC_peak_17452	-1132	COGN415_NMYC_peak_17451 (+132)	COGN415_NMYC_peak_17450 (+13640)
ENSG00000251569	COGN415_NMYC_peak_25539	156
ENSG00000254469	COGN415_NMYC_peak_7741	-9	COGN415_NMYC_peak_7740 (+1286)
ENSG00000254692	COGN415_NMYC_peak_12022	-2466	COGN415_NMYC_peak_12021 (+123)
ENSG00000255330	COGN415_NMYC_peak_38458	-15	COGN415_NMYC_peak_38457 (+2629)	COGN415_NMYC_peak_38456 (+3950)	COGN415_NMYC_peak_38455 (+7990)
ENSG00000255339	COGN415_NMYC_peak_5469	359
ENSG00000255439	COGN415_NMYC_peak_15945	521
ENSG00000255730	COGN415_NMYC_peak_22488	-2634
ENSG00000255835	COGN415_NMYC_peak_3422	-523	COGN415_NMYC_peak_3421 (+314)
ENSG00000256100	COGN415_NMYC_peak_7296	-28	COGN415_NMYC_peak_7297 (+827)
ENSG00000256206	COGN415_NMYC_peak_6644	-91
ENSG00000256500	COGN415_NMYC_peak_13215	-592	COGN415_NMYC_peak_13216 (+233)
ENSG00000256566	COGN415_NMYC_peak_26801	-157
ENSG00000256591	COGN415_NMYC_peak_7153	-54
ENSG00000256632	COGN415_NMYC_peak_10994	-1741	COGN415_NMYC_peak_10995 (-684)	COGN415_NMYC_peak_10996 (+145)	COGN415_NMYC_peak_10997 (+1200)
ENSG00000256861	COGN415_NMYC_peak_10635	-32
ENSG00000256966	COGN415_NMYC_peak_43535	299
ENSG00000257207	COGN415_NMYC_peak_24983	344	COGN415_NMYC_peak_24982 (+260396)
ENSG00000258311	COGN415_NMYC_peak_9650	148
ENSG00000258465	COGN415_NMYC_peak_2477	112
ENSG00000258674	COGN415_NMYC_peak_22024	-3
ENSG00000258677	COGN415_NMYC_peak_42288	249
ENSG00000258724	COGN415_NMYC_peak_41398	151	COGN415_NMYC_peak_41397 (+14476)	COGN415_NMYC_peak_41396 (+15181)	COGN415_NMYC_peak_41395 (+62215)	COGN415_NMYC_peak_41394 (+62951)	COGN415_NMYC_peak_41393 (+78755)
ENSG00000258728	COGN415_NMYC_peak_43456	107
ENSG00000258947	COGN415_NMYC_peak_17041	-4870	COGN415_NMYC_peak_17042 (-3643)	COGN415_NMYC_peak_17043 (-1346)	COGN415_NMYC_peak_17044 (+1635)	COGN415_NMYC_peak_17045 (+3355)
ENSG00000259066	COGN415_NMYC_peak_12888	-2182	COGN415_NMYC_peak_12889 (-797)	COGN415_NMYC_peak_12890 (-269)	COGN415_NMYC_peak_12891 (+470)
ENSG00000259164	COGN415_NMYC_peak_12635	-261	COGN415_NMYC_peak_12636 (+26534)	COGN415_NMYC_peak_12637 (+27137)	COGN415_NMYC_peak_12638 (+27675)	COGN415_NMYC_peak_12639 (+35471)	COGN415_NMYC_peak_12640 (+41913)
ENSG00000259784	COGN415_NMYC_peak_15275	-486	COGN415_NMYC_peak_15276 (+174)
ENSG00000260170	COGN415_NMYC_peak_13887	20
ENSG00000260342	COGN415_NMYC_peak_15629	44
ENSG00000261147	COGN415_NMYC_peak_14835	40
ENSG00000262633	COGN415_NMYC_peak_18418	-4
[truncated: 5,674 more rows]
[truncated: 20 more columns]

## Sheet: LAN5
Genes	Peaks	Distance from TSS
AAAS	LAN5_NMYC_peak_12495	-3870	LAN5_NMYC_peak_12494 (+98)
AAGAB	LAN5_NMYC_peak_18238	14	LAN5_NMYC_peak_18237 (+66109)	LAN5_NMYC_peak_18236 (+75857)	LAN5_NMYC_peak_18235 (+78091)	LAN5_NMYC_peak_18234 (+79760)	LAN5_NMYC_peak_18233 (+87125)	LAN5_NMYC_peak_18232 (+87647)	LAN5_NMYC_peak_18231 (+108268)	LAN5_NMYC_peak_18230 (+111827)	LAN5_NMYC_peak_18229 (+112183)	LAN5_NMYC_peak_18228 (+133392)	LAN5_NMYC_peak_18227 (+152559)	LAN5_NMYC_peak_18226 (+163456)	LAN5_NMYC_peak_18225 (+187786)
AAMDC	LAN5_NMYC_peak_10305	-543
AAMP	LAN5_NMYC_peak_32270	143
AANAT	LAN5_NMYC_peak_24160	-754	LAN5_NMYC_peak_24161 (+52)	LAN5_NMYC_peak_24162 (+12775)	LAN5_NMYC_peak_24163 (+45070)
AARD	LAN5_NMYC_peak_52836	288
AARS	LAN5_NMYC_peak_20864	840
AARSD1	LAN5_NMYC_peak_22893	-64
AASDH	LAN5_NMYC_peak_41100	-4	LAN5_NMYC_peak_41099 (+75818)	LAN5_NMYC_peak_41098 (+145877)	LAN5_NMYC_peak_41097 (+146598)	LAN5_NMYC_peak_41096 (+153174)	LAN5_NMYC_peak_41095 (+239487)	LAN5_NMYC_peak_41094 (+240256)	LAN5_NMYC_peak_41093 (+247899)	LAN5_NMYC_peak_41092 (+252080)	LAN5_NMYC_peak_41091 (+269338)	LAN5_NMYC_peak_41090 (+338122)	LAN5_NMYC_peak_41089 (+348663)
AASDHPPT	LAN5_NMYC_peak_10634	0	LAN5_NMYC_peak_10635 (+835928)
AATK	LAN5_NMYC_peak_24553	-773	LAN5_NMYC_peak_24552 (+538)	LAN5_NMYC_peak_24551 (+23047)	LAN5_NMYC_peak_24550 (+27303)	LAN5_NMYC_peak_24549 (+27970)	LAN5_NMYC_peak_24548 (+30029)	LAN5_NMYC_peak_24547 (+46200)	LAN5_NMYC_peak_24546 (+49983)	LAN5_NMYC_peak_24545 (+64128)	LAN5_NMYC_peak_24544 (+68473)	LAN5_NMYC_peak_24543 (+71068)	LAN5_NMYC_peak_24542 (+72183)	LAN5_NMYC_peak_24541 (+72714)	LAN5_NMYC_peak_24540 (+73787)	LAN5_NMYC_peak_24539 (+82371)	LAN5_NMYC_peak_24538 (+85923)	LAN5_NMYC_peak_24537 (+89463)	LAN5_NMYC_peak_24536 (+90349)	LAN5_NMYC_peak_24535 (+99146)	LAN5_NMYC_peak_24534 (+108556)	LAN5_NMYC_peak_24533 (+113572)	LAN5_NMYC_peak_24532 (+118227)	LAN5_NMYC_peak_24531 (+120451)	LAN5_NMYC_peak_24530 (+128345)
ABCA2	LAN5_NMYC_peak_56247	-865	LAN5_NMYC_peak_56246 (+578)	LAN5_NMYC_peak_56245 (+1397)	LAN5_NMYC_peak_56244 (+5968)
ABCA5	LAN5_NMYC_peak_23876	-113
ABCB6	LAN5_NMYC_peak_32333	-996	LAN5_NMYC_peak_32332 (+124)
ABCB8	LAN5_NMYC_peak_50725	169	LAN5_NMYC_peak_50726 (+10727)
ABCC1	LAN5_NMYC_peak_19857	-507	LAN5_NMYC_peak_19858 (+817)	LAN5_NMYC_peak_19859 (+17069)	LAN5_NMYC_peak_19860 (+38924)	LAN5_NMYC_peak_19861 (+39847)	LAN5_NMYC_peak_19862 (+40993)	LAN5_NMYC_peak_19863 (+49092)	LAN5_NMYC_peak_19864 (+200840)	LAN5_NMYC_peak_19865 (+225815)
ABCC5	LAN5_NMYC_peak_39747	294	LAN5_NMYC_peak_39746 (+11822)
ABCD1	LAN5_NMYC_peak_57439	-700	LAN5_NMYC_peak_57440 (+1060)	LAN5_NMYC_peak_57441 (+1950)	LAN5_NMYC_peak_57442 (+20512)
ABCD2	LAN5_NMYC_peak_12146	-286	LAN5_NMYC_peak_12145 (+207)
ABCD4	LAN5_NMYC_peak_16248	183	LAN5_NMYC_peak_16247 (+45376)
ABCF1	LAN5_NMYC_peak_45949	14
ABCF2	LAN5_NMYC_peak_50744	-137
ABCF3	LAN5_NMYC_peak_39752	58	LAN5_NMYC_peak_39753 (+25682)	LAN5_NMYC_peak_39754 (+42829)	LAN5_NMYC_peak_39755 (+43805)
ABCG4	LAN5_NMYC_peak_11010	-37	LAN5_NMYC_peak_11011 (+750)
ABHD1	LAN5_NMYC_peak_29288	-4512	LAN5_NMYC_peak_29289 (-166)
ABHD10	LAN5_NMYC_peak_38591	-53
ABHD11	LAN5_NMYC_peak_49475	-11	LAN5_NMYC_peak_49474 (+1168)	LAN5_NMYC_peak_49473 (+3990)
ABHD12	LAN5_NMYC_peak_33400	-119	LAN5_NMYC_peak_33399 (+892)	LAN5_NMYC_peak_33398 (+70570)	LAN5_NMYC_peak_33397 (+80862)	LAN5_NMYC_peak_33396 (+96284)	LAN5_NMYC_peak_33395 (+110657)	LAN5_NMYC_peak_33394 (+136221)
ABHD13	LAN5_NMYC_peak_15270	-2691	LAN5_NMYC_peak_15271 (+76)
ABHD14A	LAN5_NMYC_peak_37888	-60
ABHD14A-ACY1	LAN5_NMYC_peak_37888	-52
ABHD14B	LAN5_NMYC_peak_37889	317
ABHD15	LAN5_NMYC_peak_22355	-2352	LAN5_NMYC_peak_22354 (-1817)	LAN5_NMYC_peak_22353 (-977)	LAN5_NMYC_peak_22352 (-171)	LAN5_NMYC_peak_22351 (+634)
ABHD16A	LAN5_NMYC_peak_45993	191	LAN5_NMYC_peak_45992 (+1498)
ABHD3	LAN5_NMYC_peak_24947	314
ABHD4	LAN5_NMYC_peak_15515	134
ABHD5	LAN5_NMYC_peak_37590	101	LAN5_NMYC_peak_37591 (+70245)	LAN5_NMYC_peak_37592 (+78996)	LAN5_NMYC_peak_37593 (+80002)	LAN5_NMYC_peak_37594 (+80803)	LAN5_NMYC_peak_37595 (+95356)	LAN5_NMYC_peak_37596 (+305154)	LAN5_NMYC_peak_37597 (+307953)	LAN5_NMYC_peak_37598 (+331361)
ABHD6	LAN5_NMYC_peak_38088	448
ABHD8	LAN5_NMYC_peak_26810	-2475	LAN5_NMYC_peak_26809 (+41)	LAN5_NMYC_peak_26808 (+9105)	LAN5_NMYC_peak_26807 (+10941)
ABI2	LAN5_NMYC_peak_31991	129	LAN5_NMYC_peak_31992 (+205625)
ABL1	LAN5_NMYC_peak_55806	-1056	LAN5_NMYC_peak_55807 (+119634)	LAN5_NMYC_peak_55808 (+120897)	LAN5_NMYC_peak_55809 (+121854)	LAN5_NMYC_peak_55810 (+134126)
ABL2	LAN5_NMYC_peak_3713	-391	LAN5_NMYC_peak_3712 (+147)	LAN5_NMYC_peak_3711 (+610)
ABLIM3	LAN5_NMYC_peak_44569	-163
ACAA1	LAN5_NMYC_peak_37484	-1257	LAN5_NMYC_peak_37483 (+115)	LAN5_NMYC_peak_37482 (+578)	LAN5_NMYC_peak_37481 (+1121)	LAN5_NMYC_peak_37480 (+19016)	LAN5_NMYC_peak_37479 (+52744)
ACACA	LAN5_NMYC_peak_22589	-828	LAN5_NMYC_peak_22588 (+312)
ACACB	LAN5_NMYC_peak_13316	-668	LAN5_NMYC_peak_13317 (-239)	LAN5_NMYC_peak_13318 (+38313)	LAN5_NMYC_peak_13319 (+175286)
ACAD10	LAN5_NMYC_peak_13433	230	LAN5_NMYC_peak_13434 (+55419)	LAN5_NMYC_peak_13435 (+55877)	LAN5_NMYC_peak_13436 (+59543)	LAN5_NMYC_peak_13437 (+61013)	LAN5_NMYC_peak_13438 (+61955)	LAN5_NMYC_peak_13439 (+67439)
ACAD11	LAN5_NMYC_peak_39153	598
ACAD8	LAN5_NMYC_peak_11476	-228	LAN5_NMYC_peak_11477 (+16925)
ACADL	LAN5_NMYC_peak_32149	237
ACADSB	LAN5_NMYC_peak_7894	-210
ACAP3	LAN5_NMYC_peak_72	-1120	LAN5_NMYC_peak_71 (-235)	LAN5_NMYC_peak_70 (+928)	LAN5_NMYC_peak_69 (+1862)	LAN5_NMYC_peak_68 (+3267)	LAN5_NMYC_peak_67 (+8844)	LAN5_NMYC_peak_66 (+16160)	LAN5_NMYC_peak_65 (+16714)	LAN5_NMYC_peak_64 (+17631)
ACAT1	LAN5_NMYC_peak_10648	342
ACBD3	LAN5_NMYC_peak_4590	-132	LAN5_NMYC_peak_4589 (+51462)	LAN5_NMYC_peak_4588 (+64402)	LAN5_NMYC_peak_4587 (+65374)	LAN5_NMYC_peak_4586 (+76080)	LAN5_NMYC_peak_4585 (+76968)	LAN5_NMYC_peak_4584 (+99685)	LAN5_NMYC_peak_4583 (+102976)
ACBD4	LAN5_NMYC_peak_23024	-617	LAN5_NMYC_peak_23025 (+462)	LAN5_NMYC_peak_23026 (+2963)
ACBD7	LAN5_NMYC_peak_5496	57
ACD	LAN5_NMYC_peak_20774	425	LAN5_NMYC_peak_20773 (+7117)
ACE	LAN5_NMYC_peak_23682	-769	LAN5_NMYC_peak_23683 (+544)	LAN5_NMYC_peak_23684 (+1857)
ACER2	LAN5_NMYC_peak_53883	43	LAN5_NMYC_peak_53884 (+55721)	LAN5_NMYC_peak_53885 (+56118)	LAN5_NMYC_peak_53886 (+84447)	LAN5_NMYC_peak_53887 (+225997)	LAN5_NMYC_peak_53888 (+254698)
ACHE	LAN5_NMYC_peak_49904	-1436	LAN5_NMYC_peak_49903 (-567)	LAN5_NMYC_peak_49902 (+312)	LAN5_NMYC_peak_49901 (+909)
ACIN1	LAN5_NMYC_peak_15540	-18	LAN5_NMYC_peak_15539 (+721)
ACO2	LAN5_NMYC_peak_36268	-201	LAN5_NMYC_peak_36269 (+64228)	LAN5_NMYC_peak_36270 (+74313)
ACOT13	LAN5_NMYC_peak_45687	-330	LAN5_NMYC_peak_45688 (+52470)
ACOT2	LAN5_NMYC_peak_16225	579
ACOT4	LAN5_NMYC_peak_16226	455
ACOT6	LAN5_NMYC_peak_16227	-3947	LAN5_NMYC_peak_16228 (+17256)
ACOT8	LAN5_NMYC_peak_33929	-113
ACOT9	LAN5_NMYC_peak_56543	0	LAN5_NMYC_peak_56542 (+741)
ACOX1	LAN5_NMYC_peak_24130	-19
ACOX3	LAN5_NMYC_peak_40504	122	LAN5_NMYC_peak_40503 (+12531)	LAN5_NMYC_peak_40502 (+37280)	LAN5_NMYC_peak_40501 (+46615)	LAN5_NMYC_peak_40500 (+48411)	LAN5_NMYC_peak_40499 (+50041)	LAN5_NMYC_peak_40498 (+124806)	LAN5_NMYC_peak_40497 (+165960)
ACP1	LAN5_NMYC_peak_28301	-213
ACP2	LAN5_NMYC_peak_9318	-63	LAN5_NMYC_peak_9317 (+32450)
ACSF2	LAN5_NMYC_peak_23261	-312
ACSL4	LAN5_NMYC_peak_57093	269
ACSL6	LAN5_NMYC_peak_44153	-378	LAN5_NMYC_peak_44152 (+426)	LAN5_NMYC_peak_44151 (+11544)
ACSS2	LAN5_NMYC_peak_33575	-4782	LAN5_NMYC_peak_33576 (-3758)	LAN5_NMYC_peak_33577 (-51)	LAN5_NMYC_peak_33578 (+31143)
ACTA1	LAN5_NMYC_peak_4732	-565	LAN5_NMYC_peak_4731 (+1078)	LAN5_NMYC_peak_4730 (+1868)	LAN5_NMYC_peak_4729 (+2419)	LAN5_NMYC_peak_4728 (+23283)	LAN5_NMYC_peak_4727 (+25173)
ACTL6B	LAN5_NMYC_peak_49884	161
ACTL9	LAN5_NMYC_peak_26416	407
ACTN2	LAN5_NMYC_peak_4954	-443	LAN5_NMYC_peak_4955 (+503)	LAN5_NMYC_peak_4956 (+87198)
ACTN4	LAN5_NMYC_peak_27395	58	LAN5_NMYC_peak_27396 (+44638)	LAN5_NMYC_peak_27397 (+82203)	LAN5_NMYC_peak_27398 (+88593)
ACTR1A	LAN5_NMYC_peak_7371	-1399	LAN5_NMYC_peak_7370 (+86)	LAN5_NMYC_peak_7369 (+39294)
ACTR3	LAN5_NMYC_peak_30835	227
ACTR3C	LAN5_NMYC_peak_50695	359	LAN5_NMYC_peak_50694 (+52998)	LAN5_NMYC_peak_50693 (+53927)	LAN5_NMYC_peak_50692 (+274445)	LAN5_NMYC_peak_50691 (+276341)	LAN5_NMYC_peak_50690 (+393029)
ACTR8	LAN5_NMYC_peak_37987	275	LAN5_NMYC_peak_37986 (+1094)
ACTRT3	LAN5_NMYC_peak_39595	-2823	LAN5_NMYC_peak_39594 (+300)	LAN5_NMYC_peak_39593 (+5033)	LAN5_NMYC_peak_39592 (+6657)	LAN5_NMYC_peak_39591 (+100648)	LAN5_NMYC_peak_39590 (+106483)	LAN5_NMYC_peak_39589 (+107543)	LAN5_NMYC_peak_39588 (+414951)
ACVR1	LAN5_NMYC_peak_31358	-1195	LAN5_NMYC_peak_31357 (-551)	LAN5_NMYC_peak_31356 (-105)	LAN5_NMYC_peak_31355 (+35626)	LAN5_NMYC_peak_31354 (+36351)	LAN5_NMYC_peak_31353 (+37041)	LAN5_NMYC_peak_31352 (+37853)	LAN5_NMYC_peak_31351 (+38263)
ACY1	LAN5_NMYC_peak_37889	-370
ACYP1	LAN5_NMYC_peak_16273	118
ADA	LAN5_NMYC_peak_33892	-303	LAN5_NMYC_peak_33891 (+529)	LAN5_NMYC_peak_33890 (+8876)	LAN5_NMYC_peak_33889 (+41648)	LAN5_NMYC_peak_33888 (+99526)
ADAD2	LAN5_NMYC_peak_21125	-4088	LAN5_NMYC_peak_21126 (+4788)
ADAL	LAN5_NMYC_peak_17723	-555
ADAM10	LAN5_NMYC_peak_17964	575	LAN5_NMYC_peak_17963 (+184723)	LAN5_NMYC_peak_17962 (+200468)	LAN5_NMYC_peak_17961 (+228468)
ADAM11	LAN5_NMYC_peak_22999	-1780	LAN5_NMYC_peak_23000 (-401)	LAN5_NMYC_peak_23001 (+728)	LAN5_NMYC_peak_23002 (+16567)	LAN5_NMYC_peak_23003 (+20481)
ADAM17	LAN5_NMYC_peak_28637	-196	LAN5_NMYC_peak_28636 (+677)
ADAM19	LAN5_NMYC_peak_44692	256	LAN5_NMYC_peak_44691 (+20286)
ADAM22	LAN5_NMYC_peak_49700	307	LAN5_NMYC_peak_49701 (+158045)
ADAM9	LAN5_NMYC_peak_51958	-186
ADAMTS10	LAN5_NMYC_peak_26415	-3944	LAN5_NMYC_peak_26414 (-3387)	LAN5_NMYC_peak_26413 (-1626)	LAN5_NMYC_peak_26412 (+15788)
ADAMTS13	LAN5_NMYC_peak_55951	-4903	LAN5_NMYC_peak_55952 (-3868)	LAN5_NMYC_peak_55953 (+26729)
ADAMTS4	LAN5_NMYC_peak_3385	-3117	LAN5_NMYC_peak_3384 (+429)	LAN5_NMYC_peak_3383 (+1800)	LAN5_NMYC_peak_3382 (+6361)
ADAMTS6	LAN5_NMYC_peak_43274	-24	LAN5_NMYC_peak_43273 (+1366)	LAN5_NMYC_peak_43272 (+301888)	LAN5_NMYC_peak_43271 (+331081)	LAN5_NMYC_peak_43270 (+406094)	LAN5_NMYC_peak_43269 (+420318)	LAN5_NMYC_peak_43268 (+446272)
ADAMTSL2	LAN5_NMYC_peak_55965	-4293	LAN5_NMYC_peak_55966 (+1885)	LAN5_NMYC_peak_55967 (+3594)	LAN5_NMYC_peak_55968 (+6236)	LAN5_NMYC_peak_55969 (+26506)	LAN5_NMYC_peak_55970 (+31194)	LAN5_NMYC_peak_55971 (+37258)	LAN5_NMYC_peak_55972 (+38217)	LAN5_NMYC_peak_55973 (+39384)	LAN5_NMYC_peak_55974 (+40704)	LAN5_NMYC_peak_55975 (+49802)
ADAP2	LAN5_NMYC_peak_22399	776	LAN5_NMYC_peak_22400 (+29215)
ADAT1	LAN5_NMYC_peak_21030	73	LAN5_NMYC_peak_21029 (+1222)
ADAT2	LAN5_NMYC_peak_47542	-40	LAN5_NMYC_peak_47541 (+801)	LAN5_NMYC_peak_47540 (+179535)	LAN5_NMYC_peak_47539 (+228804)
ADAT3	LAN5_NMYC_peak_26034	77	LAN5_NMYC_peak_26035 (+4891)	LAN5_NMYC_peak_26036 (+24017)
ADCK1	LAN5_NMYC_peak_16395	249	LAN5_NMYC_peak_16396 (+82386)	LAN5_NMYC_peak_16397 (+123772)	LAN5_NMYC_peak_16398 (+126277)	LAN5_NMYC_peak_16399 (+126876)	LAN5_NMYC_peak_16400 (+166009)	LAN5_NMYC_peak_16401 (+289000)	LAN5_NMYC_peak_16402 (+352776)	LAN5_NMYC_peak_16403 (+360372)
ADCK4	LAN5_NMYC_peak_27503	-647	LAN5_NMYC_peak_27502 (+873)
ADCK5	LAN5_NMYC_peak_53584	-480	LAN5_NMYC_peak_53585 (+858)
ADCY3	LAN5_NMYC_peak_29199	-951	LAN5_NMYC_peak_29198 (+517)	LAN5_NMYC_peak_29197 (+91908)
ADD1	LAN5_NMYC_peak_40252	-252	LAN5_NMYC_peak_40253 (+503)	LAN5_NMYC_peak_40254 (+42977)
ADD2	LAN5_NMYC_peak_30119	514	LAN5_NMYC_peak_30118 (+20647)	LAN5_NMYC_peak_30117 (+33883)	LAN5_NMYC_peak_30116 (+150263)
ADH5	LAN5_NMYC_peak_41436	-845	LAN5_NMYC_peak_41435 (-15)
ADHFE1	LAN5_NMYC_peak_52279	-3158	LAN5_NMYC_peak_52280 (+26)	LAN5_NMYC_peak_52281 (+6910)	LAN5_NMYC_peak_52282 (+74965)	LAN5_NMYC_peak_52283 (+89898)
ADIPOR1	LAN5_NMYC_peak_4002	-116	LAN5_NMYC_peak_4001 (+473)
ADIRF	LAN5_NMYC_peak_6967	-1432	LAN5_NMYC_peak_6968 (+50009)	LAN5_NMYC_peak_6969 (+85196)
ADK	LAN5_NMYC_peak_6538	-42	LAN5_NMYC_peak_6539 (+25576)	LAN5_NMYC_peak_6540 (+267410)	LAN5_NMYC_peak_6541 (+268532)	LAN5_NMYC_peak_6542 (+282219)	LAN5_NMYC_peak_6543 (+434789)	LAN5_NMYC_peak_6544 (+438277)	LAN5_NMYC_peak_6545 (+518218)
ADM	LAN5_NMYC_peak_8586	389	LAN5_NMYC_peak_8587 (+9716)	LAN5_NMYC_peak_8588 (+14117)	LAN5_NMYC_peak_8589 (+14770)	LAN5_NMYC_peak_8590 (+17498)	LAN5_NMYC_peak_8591 (+46811)	LAN5_NMYC_peak_8592 (+61692)	LAN5_NMYC_peak_8593 (+82518)	LAN5_NMYC_peak_8594 (+89587)	LAN5_NMYC_peak_8595 (+101088)	LAN5_NMYC_peak_8596 (+102202)
ADNP	LAN5_NMYC_peak_34177	-632	LAN5_NMYC_peak_34176 (+592)	LAN5_NMYC_peak_34175 (+1111)	LAN5_NMYC_peak_34174 (+1632)	LAN5_NMYC_peak_34173 (+82133)	LAN5_NMYC_peak_34172 (+112749)
ADNP2	LAN5_NMYC_peak_25809	-13	LAN5_NMYC_peak_25810 (+38467)	LAN5_NMYC_peak_25811 (+67901)	LAN5_NMYC_peak_25812 (+137338)
ADPRHL2	LAN5_NMYC_peak_1158	-4766	LAN5_NMYC_peak_1159 (+121)	LAN5_NMYC_peak_1160 (+789)	LAN5_NMYC_peak_1161 (+5865)	LAN5_NMYC_peak_1162 (+26461)
ADPRM	LAN5_NMYC_peak_21950	-145
ADRA2A	LAN5_NMYC_peak_7568	297	LAN5_NMYC_peak_7569 (+62683)	LAN5_NMYC_peak_7570 (+98986)	LAN5_NMYC_peak_7571 (+283465)	LAN5_NMYC_peak_7572 (+352484)	LAN5_NMYC_peak_7573 (+363566)	LAN5_NMYC_peak_7574 (+364337)	LAN5_NMYC_peak_7575 (+369616)	LAN5_NMYC_peak_7576 (+404414)	LAN5_NMYC_peak_7577 (+478474)	LAN5_NMYC_peak_7578 (+552585)	LAN5_NMYC_peak_7579 (+571356)	LAN5_NMYC_peak_7580 (+658867)	LAN5_NMYC_peak_7581 (+679646)	LAN5_NMYC_peak_7582 (+796204)	LAN5_NMYC_peak_7583 (+796663)	LAN5_NMYC_peak_7584 (+876817)	LAN5_NMYC_peak_7585 (+877360)	LAN5_NMYC_peak_7586 (+912617)	LAN5_NMYC_peak_7587 (+944534)
ADRA2B	LAN5_NMYC_peak_30478	-1739	LAN5_NMYC_peak_30477 (+264)	LAN5_NMYC_peak_30476 (+7106)	LAN5_NMYC_peak_30475 (+43907)
ADRB2	LAN5_NMYC_peak_44565	283	LAN5_NMYC_peak_44566 (+139469)	LAN5_NMYC_peak_44567 (+179280)	LAN5_NMYC_peak_44568 (+233855)
ADRM1	LAN5_NMYC_peak_34455	-995	LAN5_NMYC_peak_34456 (-300)	LAN5_NMYC_peak_34457 (+690)
ADSS	LAN5_NMYC_peak_5069	534	LAN5_NMYC_peak_5068 (+152570)	LAN5_NMYC_peak_5067 (+178908)	LAN5_NMYC_peak_5066 (+195681)	LAN5_NMYC_peak_5065 (+220424)	LAN5_NMYC_peak_5064 (+237595)	LAN5_NMYC_peak_5063 (+333238)	LAN5_NMYC_peak_5062 (+333874)	LAN5_NMYC_peak_5061 (+364495)	LAN5_NMYC_peak_5060 (+397647)
AFAP1L1	LAN5_NMYC_peak_44570	-321	LAN5_NMYC_peak_44571 (+483)	LAN5_NMYC_peak_44572 (+49129)
AFF4	LAN5_NMYC_peak_44192	120	LAN5_NMYC_peak_44191 (+1046)
AFG3L2	LAN5_NMYC_peak_24906	-217	LAN5_NMYC_peak_24905 (+721)
AFMID	LAN5_NMYC_peak_24315	-108
AFTPH	LAN5_NMYC_peak_29957	289	LAN5_NMYC_peak_29958 (+102817)	LAN5_NMYC_peak_29959 (+105333)	LAN5_NMYC_peak_29960 (+119008)	LAN5_NMYC_peak_29961 (+120525)	LAN5_NMYC_peak_29962 (+120893)
AGAP2	LAN5_NMYC_peak_12692	-664	LAN5_NMYC_peak_12691 (+164)	LAN5_NMYC_peak_12690 (+680)	LAN5_NMYC_peak_12689 (+1605)	LAN5_NMYC_peak_12688 (+2080)
AGAP3	LAN5_NMYC_peak_50733	-4170	LAN5_NMYC_peak_50734 (-3049)	LAN5_NMYC_peak_50735 (-806)	LAN5_NMYC_peak_50736 (+838)	LAN5_NMYC_peak_50737 (+24506)	LAN5_NMYC_peak_50738 (+27518)	LAN5_NMYC_peak_50739 (+37352)
AGBL5	LAN5_NMYC_peak_29277	-1041
AGO1	LAN5_NMYC_peak_1154	-149	LAN5_NMYC_peak_1155 (+493)
AGO3	LAN5_NMYC_peak_1156	-391	LAN5_NMYC_peak_1157 (+262)
AGO4	LAN5_NMYC_peak_1152	-305	LAN5_NMYC_peak_1153 (+534)
AGPAT1	LAN5_NMYC_peak_46025	-1816	LAN5_NMYC_peak_46024 (-1098)	LAN5_NMYC_peak_46023 (-168)	LAN5_NMYC_peak_46022 (+1040)
AGPAT5	LAN5_NMYC_peak_51128	-239	LAN5_NMYC_peak_51129 (+705)	LAN5_NMYC_peak_51130 (+72045)	LAN5_NMYC_peak_51131 (+79550)	LAN5_NMYC_peak_51132 (+82389)	LAN5_NMYC_peak_51133 (+92579)	LAN5_NMYC_peak_51134 (+126753)	LAN5_NMYC_peak_51135 (+132823)
AGPS	LAN5_NMYC_peak_31710	64	LAN5_NMYC_peak_31711 (+68635)	LAN5_NMYC_peak_31712 (+127878)	LAN5_NMYC_peak_31713 (+136609)	LAN5_NMYC_peak_31714 (+138091)	LAN5_NMYC_peak_31715 (+156642)
AGRN	LAN5_NMYC_peak_47	-859	LAN5_NMYC_peak_48 (+235)	LAN5_NMYC_peak_49 (+10062)	LAN5_NMYC_peak_50 (+10933)	LAN5_NMYC_peak_51 (+12485)	LAN5_NMYC_peak_52 (+12960)	LAN5_NMYC_peak_53 (+39887)	LAN5_NMYC_peak_54 (+49253)	LAN5_NMYC_peak_55 (+49815)
AGT	LAN5_NMYC_peak_4767	-2401	LAN5_NMYC_peak_4766 (+23999)
AHCTF1	LAN5_NMYC_peak_5137	-615	LAN5_NMYC_peak_5136 (+241)	LAN5_NMYC_peak_5135 (+95067)	LAN5_NMYC_peak_5134 (+161940)
AHDC1	LAN5_NMYC_peak_932	-77	LAN5_NMYC_peak_931 (+14204)	LAN5_NMYC_peak_930 (+27513)	LAN5_NMYC_peak_929 (+28265)	LAN5_NMYC_peak_928 (+35153)	LAN5_NMYC_peak_927 (+40647)	LAN5_NMYC_peak_926 (+42095)	LAN5_NMYC_peak_925 (+42886)	LAN5_NMYC_peak_924 (+75234)	LAN5_NMYC_peak_923 (+75587)	LAN5_NMYC_peak_922 (+76451)
AHSA1	LAN5_NMYC_peak_16383	-2
AHSA2	LAN5_NMYC_peak_29893	-497	LAN5_NMYC_peak_29894 (+20)	LAN5_NMYC_peak_29895 (+453)	LAN5_NMYC_peak_29896 (+2829)
AIDA	LAN5_NMYC_peak_4504	116	LAN5_NMYC_peak_4503 (+68387)
AIFM1	LAN5_NMYC_peak_57239	-8	LAN5_NMYC_peak_57238 (+839)	LAN5_NMYC_peak_57237 (+40687)	LAN5_NMYC_peak_57236 (+44876)
AIFM2	LAN5_NMYC_peak_6350	112	LAN5_NMYC_peak_6349 (+25405)	LAN5_NMYC_peak_6348 (+78900)
AIFM3	LAN5_NMYC_peak_35495	482	LAN5_NMYC_peak_35496 (+1191)
AIMP1	LAN5_NMYC_peak_41495	-105	LAN5_NMYC_peak_41496 (+651)
AIMP2	LAN5_NMYC_peak_48417	34
AIP	LAN5_NMYC_peak_9906	145	LAN5_NMYC_peak_9907 (+20865)
AK2	LAN5_NMYC_peak_1107	314	LAN5_NMYC_peak_1106 (+52255)	LAN5_NMYC_peak_1105 (+63905)
AK5	LAN5_NMYC_peak_2127	388	LAN5_NMYC_peak_2128 (+94164)	LAN5_NMYC_peak_2129 (+125837)
AK7	LAN5_NMYC_peak_16749	-449	LAN5_NMYC_peak_16750 (+31953)
AK8	LAN5_NMYC_peak_55920	457	LAN5_NMYC_peak_55919 (+29307)	LAN5_NMYC_peak_55918 (+30940)	LAN5_NMYC_peak_55917 (+37552)	LAN5_NMYC_peak_55916 (+45039)	LAN5_NMYC_peak_55915 (+79185)	LAN5_NMYC_peak_55914 (+80390)	LAN5_NMYC_peak_55913 (+108738)	LAN5_NMYC_peak_55912 (+109830)	LAN5_NMYC_peak_55911 (+135539)	LAN5_NMYC_peak_55910 (+160922)
AK9	LAN5_NMYC_peak_47171	176
AKAP17A	LAN5_NMYC_peak_56354	-76
AKAP3	LAN5_NMYC_peak_11679	-90	LAN5_NMYC_peak_11678 (+41896)	LAN5_NMYC_peak_11677 (+44062)
AKAP4	LAN5_NMYC_peak_56788	-3425	LAN5_NMYC_peak_56787 (+133317)	LAN5_NMYC_peak_56786 (+223128)
AKAP5	LAN5_NMYC_peak_16027	-336	LAN5_NMYC_peak_16028 (+363)
AKAP8	LAN5_NMYC_peak_26757	420	LAN5_NMYC_peak_26756 (+47022)	LAN5_NMYC_peak_26755 (+48331)	LAN5_NMYC_peak_26754 (+83358)	LAN5_NMYC_peak_26753 (+85461)	LAN5_NMYC_peak_26752 (+91023)
AKAP9	LAN5_NMYC_peak_49718	-70	LAN5_NMYC_peak_49719 (+763)
AKIP1	LAN5_NMYC_peak_8556	-535	LAN5_NMYC_peak_8557 (+439)	LAN5_NMYC_peak_8558 (+3557)
AKIRIN1	LAN5_NMYC_peak_1241	-85
AKR1A1	LAN5_NMYC_peak_1429	391
AKR1B1	LAN5_NMYC_peak_50451	273	LAN5_NMYC_peak_50450 (+1156)	LAN5_NMYC_peak_50449 (+14038)	LAN5_NMYC_peak_50448 (+26368)	LAN5_NMYC_peak_50447 (+27129)	LAN5_NMYC_peak_50446 (+100770)
AKR7A2	LAN5_NMYC_peak_674	-405	LAN5_NMYC_peak_673 (+418)
AKT1	LAN5_NMYC_peak_17112	-3600	LAN5_NMYC_peak_17111 (-1949)	LAN5_NMYC_peak_17110 (-397)	LAN5_NMYC_peak_17109 (+25069)	LAN5_NMYC_peak_17108 (+25533)
AKT2	LAN5_NMYC_peak_27468	260
ALAD	LAN5_NMYC_peak_55163	-12
ALDH16A1	LAN5_NMYC_peak_27934	-1448	LAN5_NMYC_peak_27935 (-77)
ALDH18A1	LAN5_NMYC_peak_7120	293
ALDH1A2	LAN5_NMYC_peak_17951	199
ALDH1L2	LAN5_NMYC_peak_13201	-162	LAN5_NMYC_peak_13200 (+873)	LAN5_NMYC_peak_13199 (+98042)	LAN5_NMYC_peak_13198 (+125885)	LAN5_NMYC_peak_13197 (+126443)
ALDH3B1	LAN5_NMYC_peak_9936	-4255	LAN5_NMYC_peak_9937 (0)	LAN5_NMYC_peak_9938 (+1680)	LAN5_NMYC_peak_9939 (+8570)
ALDH5A1	LAN5_NMYC_peak_45681	-213	LAN5_NMYC_peak_45682 (+570)	LAN5_NMYC_peak_45683 (+48647)	LAN5_NMYC_peak_45684 (+86371)	LAN5_NMYC_peak_45685 (+88850)
ALDH6A1	LAN5_NMYC_peak_16244	-71
ALDH7A1	LAN5_NMYC_peak_44114	424	LAN5_NMYC_peak_44113 (+75226)	LAN5_NMYC_peak_44112 (+171958)
ALDH9A1	LAN5_NMYC_peak_3507	506
ALDOA	LAN5_NMYC_peak_20152	81	LAN5_NMYC_peak_20153 (+11995)
ALDOC	LAN5_NMYC_peak_22300	-4106	LAN5_NMYC_peak_22299 (+276)
ALG1	LAN5_NMYC_peak_19614	245	LAN5_NMYC_peak_19615 (+20619)
ALG10	LAN5_NMYC_peak_12127	127	LAN5_NMYC_peak_12128 (+196503)
ALG11	LAN5_NMYC_peak_14776	-588
ALG12	LAN5_NMYC_peak_36730	-587	LAN5_NMYC_peak_36729 (+163)	LAN5_NMYC_peak_36728 (+14657)	LAN5_NMYC_peak_36727 (+15799)	LAN5_NMYC_peak_36726 (+16786)
ALG14	LAN5_NMYC_peak_2402	-43	LAN5_NMYC_peak_2401 (+70177)	LAN5_NMYC_peak_2400 (+70587)	LAN5_NMYC_peak_2399 (+92263)	LAN5_NMYC_peak_2398 (+114138)	LAN5_NMYC_peak_2397 (+114634)	LAN5_NMYC_peak_2396 (+121251)	LAN5_NMYC_peak_2395 (+121975)	LAN5_NMYC_peak_2394 (+122731)	LAN5_NMYC_peak_2393 (+123426)
ALG2	LAN5_NMYC_peak_54967	-37	LAN5_NMYC_peak_54966 (+35888)	LAN5_NMYC_peak_54965 (+36708)	LAN5_NMYC_peak_54964 (+37129)	LAN5_NMYC_peak_54963 (+39141)	LAN5_NMYC_peak_54962 (+40591)	LAN5_NMYC_peak_54961 (+44917)	LAN5_NMYC_peak_54960 (+51632)
ALG3	LAN5_NMYC_peak_39756	-346	LAN5_NMYC_peak_39755 (+19143)	LAN5_NMYC_peak_39754 (+20119)	LAN5_NMYC_peak_39753 (+37266)
ALG5	LAN5_NMYC_peak_14537	-1320	LAN5_NMYC_peak_14536 (+303)	LAN5_NMYC_peak_14535 (+53926)
ALG9	LAN5_NMYC_peak_10689	-460	LAN5_NMYC_peak_10688 (+76959)	LAN5_NMYC_peak_10687 (+88272)	LAN5_NMYC_peak_10686 (+93385)
ALKBH1	LAN5_NMYC_peak_16392	-60
ALKBH2	LAN5_NMYC_peak_13315	-4563	LAN5_NMYC_peak_13314 (+315)
ALKBH4	LAN5_NMYC_peak_49967	76	LAN5_NMYC_peak_49966 (+23006)
ALKBH5	LAN5_NMYC_peak_22138	-739	LAN5_NMYC_peak_22139 (+529)	LAN5_NMYC_peak_22140 (+4179)
ALKBH6	LAN5_NMYC_peak_27308	-260
ALKBH7	LAN5_NMYC_peak_26321	989
ALKBH8	LAN5_NMYC_peak_10640	232	LAN5_NMYC_peak_10639 (+1906)
ALMS1	LAN5_NMYC_peak_30190	608	LAN5_NMYC_peak_30191 (+175484)	LAN5_NMYC_peak_30192 (+202617)
ALOX5	LAN5_NMYC_peak_5988	-545	LAN5_NMYC_peak_5989 (+184)	LAN5_NMYC_peak_5990 (+45166)	LAN5_NMYC_peak_5991 (+46628)	LAN5_NMYC_peak_5992 (+53437)	LAN5_NMYC_peak_5993 (+54151)	LAN5_NMYC_peak_5994 (+140222)	LAN5_NMYC_peak_5995 (+192382)
ALOXE3	LAN5_NMYC_peak_21897	-3933	LAN5_NMYC_peak_21896 (-1783)	LAN5_NMYC_peak_21895 (-679)	LAN5_NMYC_peak_21894 (+632)	LAN5_NMYC_peak_21893 (+8744)
ALPK2	LAN5_NMYC_peak_25532	-197	LAN5_NMYC_peak_25531 (+71811)	LAN5_NMYC_peak_25530 (+72498)	LAN5_NMYC_peak_25529 (+135028)	LAN5_NMYC_peak_25528 (+381400)	LAN5_NMYC_peak_25527 (+402255)	LAN5_NMYC_peak_25526 (+404681)	LAN5_NMYC_peak_25525 (+426481)	LAN5_NMYC_peak_25524 (+485335)	LAN5_NMYC_peak_25523 (+510842)	LAN5_NMYC_peak_25522 (+530019)	LAN5_NMYC_peak_25521 (+531222)	LAN5_NMYC_peak_25520 (+583030)
ALPL	LAN5_NMYC_peak_728	-355	LAN5_NMYC_peak_729 (+223)	LAN5_NMYC_peak_730 (+77715)	LAN5_NMYC_peak_731 (+109813)	LAN5_NMYC_peak_732 (+110997)	LAN5_NMYC_peak_733 (+114251)
ALS2	LAN5_NMYC_peak_31956	-58
ALS2CL	LAN5_NMYC_peak_37667	-2630	LAN5_NMYC_peak_37666 (+357)	LAN5_NMYC_peak_37665 (+29801)	LAN5_NMYC_peak_37664 (+30483)	LAN5_NMYC_peak_37663 (+32752)	LAN5_NMYC_peak_37662 (+79048)
ALYREF	LAN5_NMYC_peak_24637	-373	LAN5_NMYC_peak_24636 (+735)
AMACR	LAN5_NMYC_peak_42922	181
AMBRA1	LAN5_NMYC_peak_9297	-2454	LAN5_NMYC_peak_9296 (+77179)	LAN5_NMYC_peak_9295 (+110211)	LAN5_NMYC_peak_9294 (+162063)	LAN5_NMYC_peak_9293 (+198768)	LAN5_NMYC_peak_9292 (+199294)
AMD1	LAN5_NMYC_peak_47185	554
AMDHD1	LAN5_NMYC_peak_13086	-373
AMDHD2	LAN5_NMYC_peak_19474	-507	LAN5_NMYC_peak_19475 (+542)
AMER1	LAN5_NMYC_peak_56866	460	LAN5_NMYC_peak_56865 (+420552)
AMFR	LAN5_NMYC_peak_20513	670	LAN5_NMYC_peak_20512 (+1184)	LAN5_NMYC_peak_20511 (+107202)	LAN5_NMYC_peak_20510 (+129513)	LAN5_NMYC_peak_20509 (+161443)	LAN5_NMYC_peak_20508 (+163020)	LAN5_NMYC_peak_20507 (+166064)	LAN5_NMYC_peak_20506 (+167817)	LAN5_NMYC_peak_20505 (+178996)	LAN5_NMYC_peak_20504 (+203224)	LAN5_NMYC_peak_20503 (+231764)
AMIGO3	LAN5_NMYC_peak_37779	-34	LAN5_NMYC_peak_37778 (+1447)	LAN5_NMYC_peak_37777 (+4468)	LAN5_NMYC_peak_37776 (+5573)
AMPD2	LAN5_NMYC_peak_2580	-760	LAN5_NMYC_peak_2581 (+468)	LAN5_NMYC_peak_2582 (+12126)	LAN5_NMYC_peak_2583 (+19891)
AMPH	LAN5_NMYC_peak_48948	138	LAN5_NMYC_peak_48947 (+665)	LAN5_NMYC_peak_48946 (+203752)	LAN5_NMYC_peak_48945 (+295775)	LAN5_NMYC_peak_48944 (+319941)	LAN5_NMYC_peak_48943 (+415593)
ANAPC1	LAN5_NMYC_peak_30787	435	LAN5_NMYC_peak_30786 (+136912)	LAN5_NMYC_peak_30785 (+148213)	LAN5_NMYC_peak_30784 (+185577)	LAN5_NMYC_peak_30783 (+356765)	LAN5_NMYC_peak_30782 (+367220)	LAN5_NMYC_peak_30781 (+372087)	LAN5_NMYC_peak_30780 (+401180)	LAN5_NMYC_peak_30779 (+434999)	LAN5_NMYC_peak_30778 (+517898)	LAN5_NMYC_peak_30777 (+526860)	LAN5_NMYC_peak_30776 (+528474)	LAN5_NMYC_peak_30775 (+538141)	LAN5_NMYC_peak_30774 (+581446)	LAN5_NMYC_peak_30773 (+617408)	LAN5_NMYC_peak_30772 (+621885)	LAN5_NMYC_peak_30771 (+684271)	LAN5_NMYC_peak_30770 (+761582)
ANAPC10	LAN5_NMYC_peak_41907	-205
ANAPC11	LAN5_NMYC_peak_24636	-888	LAN5_NMYC_peak_24637 (+220)
ANAPC13	LAN5_NMYC_peak_39203	32	LAN5_NMYC_peak_39202 (+79182)
ANAPC15	LAN5_NMYC_peak_10085	302
ANAPC16	LAN5_NMYC_peak_6479	-63
ANAPC2	LAN5_NMYC_peak_56278	-344
ANAPC4	LAN5_NMYC_peak_40718	-814	LAN5_NMYC_peak_40719 (-40)	LAN5_NMYC_peak_40720 (+90162)	LAN5_NMYC_peak_40721 (+123724)
ANG	LAN5_NMYC_peak_15485	-2737	LAN5_NMYC_peak_15486 (-960)
ANGEL2	LAN5_NMYC_peak_4350	426	LAN5_NMYC_peak_4349 (+63965)
ANGPT2	LAN5_NMYC_peak_51127	-3778	LAN5_NMYC_peak_51126 (+333)	LAN5_NMYC_peak_51125 (+1281)	LAN5_NMYC_peak_51124 (+3522)	LAN5_NMYC_peak_51123 (+22451)	LAN5_NMYC_peak_51122 (+75233)	LAN5_NMYC_peak_51121 (+82236)	LAN5_NMYC_peak_51120 (+99154)
ANGPTL6	LAN5_NMYC_peak_26451	-3857	LAN5_NMYC_peak_26450 (+6767)
ANKDD1B	LAN5_NMYC_peak_43477	-244	LAN5_NMYC_peak_43478 (+55540)	LAN5_NMYC_peak_43479 (+57073)	LAN5_NMYC_peak_43480 (+57525)
ANKFY1	LAN5_NMYC_peak_21742	135	LAN5_NMYC_peak_21741 (+102042)	LAN5_NMYC_peak_21740 (+102402)
ANKHD1	LAN5_NMYC_peak_44424	-166
ANKHD1-EIF4EBP3	LAN5_NMYC_peak_44424	-230
ANKIB1	LAN5_NMYC_peak_49723	-104	LAN5_NMYC_peak_49724 (+178477)
ANKLE1	LAN5_NMYC_peak_26806	635	LAN5_NMYC_peak_26807 (+10887)	LAN5_NMYC_peak_26808 (+12723)
ANKMY1	LAN5_NMYC_peak_32855	-2751	LAN5_NMYC_peak_32854 (-25)	LAN5_NMYC_peak_32853 (+119958)	LAN5_NMYC_peak_32852 (+121016)
ANKMY2	LAN5_NMYC_peak_48548	20
ANKRA2	LAN5_NMYC_peak_43438	83	LAN5_NMYC_peak_43437 (+20497)	LAN5_NMYC_peak_43436 (+28619)	LAN5_NMYC_peak_43435 (+45862)
ANKRD11	LAN5_NMYC_peak_21499	-369	LAN5_NMYC_peak_21498 (+1148)	LAN5_NMYC_peak_21497 (+79529)	LAN5_NMYC_peak_21496 (+84071)	LAN5_NMYC_peak_21495 (+87471)	LAN5_NMYC_peak_21494 (+88466)	LAN5_NMYC_peak_21493 (+89985)	LAN5_NMYC_peak_21492 (+90519)	LAN5_NMYC_peak_21491 (+95138)	LAN5_NMYC_peak_21490 (+115258)	LAN5_NMYC_peak_21489 (+115850)	LAN5_NMYC_peak_21488 (+132920)	LAN5_NMYC_peak_21487 (+188762)	LAN5_NMYC_peak_21486 (+243483)	LAN5_NMYC_peak_21485 (+249423)
ANKRD12	LAN5_NMYC_peak_24871	-231
ANKRD13A	LAN5_NMYC_peak_13374	-3319	LAN5_NMYC_peak_13375 (-323)	LAN5_NMYC_peak_13376 (+382)	LAN5_NMYC_peak_13377 (+49044)	LAN5_NMYC_peak_13378 (+73703)	LAN5_NMYC_peak_13379 (+102814)
ANKRD13B	LAN5_NMYC_peak_22358	-4564	LAN5_NMYC_peak_22359 (-1969)	LAN5_NMYC_peak_22360 (+879)	LAN5_NMYC_peak_22361 (+4482)	LAN5_NMYC_peak_22362 (+23810)	LAN5_NMYC_peak_22363 (+25441)
ANKRD13C	LAN5_NMYC_peak_2048	187	LAN5_NMYC_peak_2047 (+133095)
ANKRD13D	LAN5_NMYC_peak_9883	-712	LAN5_NMYC_peak_9884 (+215)	LAN5_NMYC_peak_9885 (+565)
ANKRD17	LAN5_NMYC_peak_41168	23	LAN5_NMYC_peak_41167 (+35743)
ANKRD2	LAN5_NMYC_peak_7174	-1390	LAN5_NMYC_peak_7175 (-911)	LAN5_NMYC_peak_7176 (+79)
ANKRD23	LAN5_NMYC_peak_30505	-461	LAN5_NMYC_peak_30504 (+26639)
ANKRD26	LAN5_NMYC_peak_5671	86	LAN5_NMYC_peak_5670 (+153961)	LAN5_NMYC_peak_5669 (+209330)
ANKRD27	LAN5_NMYC_peak_27159	-1675	LAN5_NMYC_peak_27158 (-174)	LAN5_NMYC_peak_27157 (+27776)
ANKRD28	LAN5_NMYC_peak_37167	-160	LAN5_NMYC_peak_37166 (+173646)	LAN5_NMYC_peak_37165 (+213416)	LAN5_NMYC_peak_37164 (+224230)	LAN5_NMYC_peak_37163 (+229453)
ANKRD34B	LAN5_NMYC_peak_43590	281	LAN5_NMYC_peak_43589 (+1203)
ANKRD37	LAN5_NMYC_peak_42415	90
ANKRD40	LAN5_NMYC_peak_23298	-83	LAN5_NMYC_peak_23297 (+585)	LAN5_NMYC_peak_23296 (+17170)	LAN5_NMYC_peak_23295 (+20374)	LAN5_NMYC_peak_23294 (+26429)	LAN5_NMYC_peak_23293 (+45825)
ANKRD44	LAN5_NMYC_peak_31898	-4610	LAN5_NMYC_peak_31897 (-743)	LAN5_NMYC_peak_31896 (+57)	LAN5_NMYC_peak_31895 (+781)	LAN5_NMYC_peak_31894 (+30431)	LAN5_NMYC_peak_31893 (+54991)	LAN5_NMYC_peak_31892 (+63527)	LAN5_NMYC_peak_31891 (+130722)	LAN5_NMYC_peak_31890 (+218367)	LAN5_NMYC_peak_31889 (+219487)	LAN5_NMYC_peak_31888 (+220955)	LAN5_NMYC_peak_31887 (+221959)	LAN5_NMYC_peak_31886 (+230346)	LAN5_NMYC_peak_31885 (+251883)	LAN5_NMYC_peak_31884 (+258154)
ANKRD45	LAN5_NMYC_peak_3627	125
ANKRD46	LAN5_NMYC_peak_52692	216	LAN5_NMYC_peak_52691 (+48485)	LAN5_NMYC_peak_52690 (+49327)	LAN5_NMYC_peak_52689 (+68226)	LAN5_NMYC_peak_52688 (+87352)	LAN5_NMYC_peak_52687 (+143083)	LAN5_NMYC_peak_52686 (+174604)	LAN5_NMYC_peak_52685 (+213334)	LAN5_NMYC_peak_52684 (+249782)
ANKRD49	LAN5_NMYC_peak_10521	140
ANKRD52	LAN5_NMYC_peak_12618	-261	LAN5_NMYC_peak_12617 (+399)	LAN5_NMYC_peak_12616 (+1013)
ANKRD54	LAN5_NMYC_peak_36120	-4997	LAN5_NMYC_peak_36119 (-70)
ANKS1A	LAN5_NMYC_peak_46146	-1346	LAN5_NMYC_peak_46147 (-114)	LAN5_NMYC_peak_46148 (+489)	LAN5_NMYC_peak_46149 (+135500)	LAN5_NMYC_peak_46150 (+159310)
ANKS3	LAN5_NMYC_peak_19598	-475
ANKS6	LAN5_NMYC_peak_54953	367	LAN5_NMYC_peak_54952 (+5215)	LAN5_NMYC_peak_54951 (+5800)
ANKZF1	LAN5_NMYC_peak_32334	-1075	LAN5_NMYC_peak_32335 (-617)	LAN5_NMYC_peak_32336 (+233)
ANO10	LAN5_NMYC_peak_37589	-363	LAN5_NMYC_peak_37588 (+310)
ANO8	LAN5_NMYC_peak_26816	-2791	LAN5_NMYC_peak_26815 (-939)	LAN5_NMYC_peak_26814 (+287)	LAN5_NMYC_peak_26813 (+1392)	LAN5_NMYC_peak_26812 (+1816)
ANO9	LAN5_NMYC_peak_8208	-1677	LAN5_NMYC_peak_8207 (-685)	LAN5_NMYC_peak_8206 (+1226)
ANP32B	LAN5_NMYC_peak_54929	-2020	LAN5_NMYC_peak_54930 (-209)	LAN5_NMYC_peak_54931 (+1016)	LAN5_NMYC_peak_54932 (+1869)	LAN5_NMYC_peak_54933 (+51457)
ANP32E	LAN5_NMYC_peak_2983	519	LAN5_NMYC_peak_2982 (+22517)	LAN5_NMYC_peak_2981 (+72782)	LAN5_NMYC_peak_2980 (+85278)
ANTXR1	LAN5_NMYC_peak_30077	436	LAN5_NMYC_peak_30078 (+73486)	LAN5_NMYC_peak_30079 (+151458)	LAN5_NMYC_peak_30080 (+164183)	LAN5_NMYC_peak_30081 (+178731)	LAN5_NMYC_peak_30082 (+204101)	LAN5_NMYC_peak_30083 (+293949)
ANXA6	LAN5_NMYC_peak_44636	360
ANXA7	LAN5_NMYC_peak_6509	289
ANXA9	LAN5_NMYC_peak_3006	-2445
AOX1	LAN5_NMYC_peak_31935	130	LAN5_NMYC_peak_31936 (+32819)	LAN5_NMYC_peak_31937 (+127427)	LAN5_NMYC_peak_31938 (+139949)	LAN5_NMYC_peak_31939 (+158412)	LAN5_NMYC_peak_31940 (+201970)
AP1AR	LAN5_NMYC_peak_41547	6
AP1G1	LAN5_NMYC_peak_20905	402
AP1M1	LAN5_NMYC_peak_26774	51	LAN5_NMYC_peak_26775 (+49917)
AP2A1	LAN5_NMYC_peak_27960	-356	LAN5_NMYC_peak_27961 (+35295)	LAN5_NMYC_peak_27962 (+35824)
AP2B1	LAN5_NMYC_peak_22523	192	LAN5_NMYC_peak_22524 (+125902)
AP2M1	LAN5_NMYC_peak_39751	89
AP3D1	LAN5_NMYC_peak_26052	-325	LAN5_NMYC_peak_26051 (+421)	LAN5_NMYC_peak_26050 (+1155)
AP3M1	LAN5_NMYC_peak_6538	-124	LAN5_NMYC_peak_6537 (+36802)
AP3S1	LAN5_NMYC_peak_43953	567
AP3S2	LAN5_NMYC_peak_18978	169	LAN5_NMYC_peak_18977 (+19096)
AP4B1	LAN5_NMYC_peak_2695	-3
AP4E1	LAN5_NMYC_peak_17855	-375	LAN5_NMYC_peak_17856 (+271)
AP4M1	LAN5_NMYC_peak_49846	-214
AP4S1	LAN5_NMYC_peak_15631	511
AP5B1	LAN5_NMYC_peak_9775	-955	LAN5_NMYC_peak_9774 (+635)
APAF1	LAN5_NMYC_peak_13111	-281	LAN5_NMYC_peak_13112 (+91879)	LAN5_NMYC_peak_13113 (+100751)	LAN5_NMYC_peak_13114 (+249503)	LAN5_NMYC_peak_13115 (+250222)
APBA1	LAN5_NMYC_peak_54315	-763	LAN5_NMYC_peak_54314 (+586)	LAN5_NMYC_peak_54313 (+13014)	LAN5_NMYC_peak_54312 (+88433)	LAN5_NMYC_peak_54311 (+89128)	LAN5_NMYC_peak_54310 (+92213)	LAN5_NMYC_peak_54309 (+100029)	LAN5_NMYC_peak_54308 (+117214)	LAN5_NMYC_peak_54307 (+128490)	LAN5_NMYC_peak_54306 (+129138)	LAN5_NMYC_peak_54305 (+259472)
APBA3	LAN5_NMYC_peak_26166	-1133	LAN5_NMYC_peak_26165 (+52)
APBB2	LAN5_NMYC_peak_40858	-2149	LAN5_NMYC_peak_40857 (-1688)	LAN5_NMYC_peak_40856 (-675)	LAN5_NMYC_peak_40855 (+206)	LAN5_NMYC_peak_40854 (+286901)	LAN5_NMYC_peak_40853 (+316836)	LAN5_NMYC_peak_40852 (+357626)
APBB3	LAN5_NMYC_peak_44427	-162
APEH	LAN5_NMYC_peak_37774	19
APEX1	LAN5_NMYC_peak_15469	-35
APEX2	LAN5_NMYC_peak_56846	-117
APH1A	LAN5_NMYC_peak_2987	77
APH1B	LAN5_NMYC_peak_18081	-415	LAN5_NMYC_peak_18082 (+235)	LAN5_NMYC_peak_18083 (+36580)
APIP	LAN5_NMYC_peak_9029	158	LAN5_NMYC_peak_9028 (+85690)
APITD1-CORT	LAN5_NMYC_peak_400	525
APLP2	LAN5_NMYC_peak_11402	-755	LAN5_NMYC_peak_11403 (+36)	LAN5_NMYC_peak_11404 (+751)
APOA1BP	LAN5_NMYC_peak_3255	-231	LAN5_NMYC_peak_3256 (+335)
APOA2	LAN5_NMYC_peak_3386	-2393
APOBEC3D	LAN5_NMYC_peak_36174	-457
APOBEC3F	LAN5_NMYC_peak_36175	-137
APOBEC3G	LAN5_NMYC_peak_36176	-98
APOBR	LAN5_NMYC_peak_20065	-2710
APOC1	LAN5_NMYC_peak_27655	-2931	LAN5_NMYC_peak_27656 (+651)
APOC3	LAN5_NMYC_peak_10891	-958	LAN5_NMYC_peak_10892 (+6304)
APOE	LAN5_NMYC_peak_27654	-1782
APOL2	LAN5_NMYC_peak_36047	477	LAN5_NMYC_peak_36046 (+17941)
APOM	LAN5_NMYC_peak_45987	-2840
APOOL	LAN5_NMYC_peak_56998	34
APOPT1	LAN5_NMYC_peak_16989	-622	LAN5_NMYC_peak_16990 (+153)	LAN5_NMYC_peak_16991 (+32524)	LAN5_NMYC_peak_16992 (+44575)
APPBP2	LAN5_NMYC_peak_23600	302	LAN5_NMYC_peak_23599 (+90049)	LAN5_NMYC_peak_23598 (+104719)
APPL1	LAN5_NMYC_peak_38075	-126	LAN5_NMYC_peak_38076 (+681)
APRT	LAN5_NMYC_peak_21456	-4222	LAN5_NMYC_peak_21455 (+304)	LAN5_NMYC_peak_21454 (+1920)	LAN5_NMYC_peak_21453 (+4112)	LAN5_NMYC_peak_21452 (+5542)	LAN5_NMYC_peak_21451 (+6669)	LAN5_NMYC_peak_21450 (+7419)
APTX	LAN5_NMYC_peak_53987	195	LAN5_NMYC_peak_53986 (+46841)	LAN5_NMYC_peak_53985 (+161844)	LAN5_NMYC_peak_53984 (+190129)
AQP10	LAN5_NMYC_peak_3101	-53
ARCN1	LAN5_NMYC_peak_10957	-7	LAN5_NMYC_peak_10958 (+836)	LAN5_NMYC_peak_10959 (+24399)
AREL1	LAN5_NMYC_peak_16257	53	LAN5_NMYC_peak_16256 (+65559)
ARF4	LAN5_NMYC_peak_38078	67
ARF5	LAN5_NMYC_peak_50232	-2739	LAN5_NMYC_peak_50233 (-325)	LAN5_NMYC_peak_50234 (+489)
ARFGAP1	LAN5_NMYC_peak_34523	-132
ARFGAP2	LAN5_NMYC_peak_9313	-7	LAN5_NMYC_peak_9312 (+27941)	LAN5_NMYC_peak_9311 (+33685)	LAN5_NMYC_peak_9310 (+169329)	LAN5_NMYC_peak_9309 (+172207)
ARFGEF2	LAN5_NMYC_peak_34064	-425
ARFIP1	LAN5_NMYC_peak_42033	-279	LAN5_NMYC_peak_42034 (+156066)	LAN5_NMYC_peak_42035 (+157062)	LAN5_NMYC_peak_42036 (+158225)	LAN5_NMYC_peak_42037 (+303897)	LAN5_NMYC_peak_42038 (+343077)	LAN5_NMYC_peak_42039 (+364082)	LAN5_NMYC_peak_42040 (+372240)	LAN5_NMYC_peak_42041 (+373307)	LAN5_NMYC_peak_42042 (+374327)
ARFIP2	LAN5_NMYC_peak_8465	-95
ARFRP1	LAN5_NMYC_peak_34574	-892	LAN5_NMYC_peak_34573 (+121)
ARG2	LAN5_NMYC_peak_16085	117
ARHGAP1	LAN5_NMYC_peak_9300	-800	LAN5_NMYC_peak_9299 (-71)
ARHGAP10	LAN5_NMYC_peak_41947	224	LAN5_NMYC_peak_41948 (+130394)	LAN5_NMYC_peak_41949 (+336402)	LAN5_NMYC_peak_41950 (+558091)
ARHGAP11A	LAN5_NMYC_peak_17436	107
ARHGAP11B	LAN5_NMYC_peak_17353	-495	LAN5_NMYC_peak_17354 (+73500)
ARHGAP19	LAN5_NMYC_peak_7161	170	LAN5_NMYC_peak_7160 (+81943)	LAN5_NMYC_peak_7159 (+96314)
ARHGAP31	LAN5_NMYC_peak_38701	239	LAN5_NMYC_peak_38702 (+20654)	LAN5_NMYC_peak_38703 (+38367)	LAN5_NMYC_peak_38704 (+39683)	LAN5_NMYC_peak_38705 (+71252)	LAN5_NMYC_peak_38706 (+74038)
ARHGAP33	LAN5_NMYC_peak_27291	85	LAN5_NMYC_peak_27292 (+776)	LAN5_NMYC_peak_27293 (+15724)
ARHGAP4	LAN5_NMYC_peak_57466	-2217	LAN5_NMYC_peak_57465 (-1108)	LAN5_NMYC_peak_57464 (+4627)
ARHGAP44	LAN5_NMYC_peak_21964	388
ARHGAP5	LAN5_NMYC_peak_15636	-120	LAN5_NMYC_peak_15637 (+124591)	LAN5_NMYC_peak_15638 (+126309)	LAN5_NMYC_peak_15639 (+140229)	LAN5_NMYC_peak_15640 (+148133)
ARHGAP8	LAN5_NMYC_peak_36473	-4900	LAN5_NMYC_peak_36474 (-621)	LAN5_NMYC_peak_36475 (+506)	LAN5_NMYC_peak_36476 (+17181)	LAN5_NMYC_peak_36477 (+27084)	LAN5_NMYC_peak_36478 (+33528)	LAN5_NMYC_peak_36479 (+34342)	LAN5_NMYC_peak_36480 (+50393)	LAN5_NMYC_peak_36481 (+80131)	LAN5_NMYC_peak_36482 (+98234)	LAN5_NMYC_peak_36483 (+99207)	LAN5_NMYC_peak_36484 (+118293)	LAN5_NMYC_peak_36485 (+122700)	LAN5_NMYC_peak_36486 (+123274)	LAN5_NMYC_peak_36487 (+125460)	LAN5_NMYC_peak_36488 (+134991)	LAN5_NMYC_peak_36489 (+292682)	LAN5_NMYC_peak_36490 (+304645)	LAN5_NMYC_peak_36491 (+305751)
ARHGDIA	LAN5_NMYC_peak_24635	-672	LAN5_NMYC_peak_24634 (+1557)	LAN5_NMYC_peak_24633 (+2944)
ARHGDIG	LAN5_NMYC_peak_19258	-4487	LAN5_NMYC_peak_19259 (-483)	LAN5_NMYC_peak_19260 (+388)
ARHGEF1	LAN5_NMYC_peak_27536	-1691	LAN5_NMYC_peak_27537 (-477)	LAN5_NMYC_peak_27538 (+22863)	LAN5_NMYC_peak_27539 (+31870)	LAN5_NMYC_peak_27540 (+55737)	LAN5_NMYC_peak_27541 (+56346)
ARHGEF10	LAN5_NMYC_peak_51068	-437	LAN5_NMYC_peak_51069 (+328)	LAN5_NMYC_peak_51070 (+7829)	LAN5_NMYC_peak_51071 (+68707)	LAN5_NMYC_peak_51072 (+105991)	LAN5_NMYC_peak_51073 (+134264)
ARHGEF10L	LAN5_NMYC_peak_619	-557	LAN5_NMYC_peak_620 (+656)	LAN5_NMYC_peak_621 (+48339)	LAN5_NMYC_peak_622 (+63311)	LAN5_NMYC_peak_623 (+63699)	LAN5_NMYC_peak_624 (+131976)	LAN5_NMYC_peak_625 (+135662)	LAN5_NMYC_peak_626 (+189565)
ARHGEF12	LAN5_NMYC_peak_11104	-1295	LAN5_NMYC_peak_11105 (-301)	LAN5_NMYC_peak_11106 (+261)	LAN5_NMYC_peak_11107 (+917)
ARHGEF19	LAN5_NMYC_peak_563	-4834	LAN5_NMYC_peak_562 (-3835)	LAN5_NMYC_peak_561 (+5640)	LAN5_NMYC_peak_560 (+6212)	LAN5_NMYC_peak_559 (+22435)	LAN5_NMYC_peak_558 (+24713)	LAN5_NMYC_peak_557 (+36705)	LAN5_NMYC_peak_556 (+45126)
ARHGEF2	LAN5_NMYC_peak_3204	344
ARHGEF25	LAN5_NMYC_peak_12683	-4992	LAN5_NMYC_peak_12684 (+1194)
ARHGEF39	LAN5_NMYC_peak_54079	193
ARHGEF40	LAN5_NMYC_peak_15494	-861	LAN5_NMYC_peak_15495 (+969)	LAN5_NMYC_peak_15496 (+22569)
ARID3B	LAN5_NMYC_peak_18521	-378	LAN5_NMYC_peak_18522 (+355)	LAN5_NMYC_peak_18523 (+5086)	LAN5_NMYC_peak_18524 (+43673)	LAN5_NMYC_peak_18525 (+44905)	LAN5_NMYC_peak_18526 (+57421)
ARID3C	LAN5_NMYC_peak_54053	-1269
ARID4A	LAN5_NMYC_peak_15908	-142	LAN5_NMYC_peak_15909 (+1260)	LAN5_NMYC_peak_15910 (+32922)
ARID4B	LAN5_NMYC_peak_4922	-2202	LAN5_NMYC_peak_4921 (-125)	LAN5_NMYC_peak_4920 (+1152)	LAN5_NMYC_peak_4919 (+23478)
ARIH1	LAN5_NMYC_peak_18410	-117	LAN5_NMYC_peak_18411 (+925)	LAN5_NMYC_peak_18412 (+162713)
ARIH2	LAN5_NMYC_peak_37742	282
ARIH2OS	LAN5_NMYC_peak_37742	282
ARL1	LAN5_NMYC_peak_13126	-357
ARL10	LAN5_NMYC_peak_44986	-3737	LAN5_NMYC_peak_44987 (+240)
ARL13B	LAN5_NMYC_peak_38449	128
ARL14EP	LAN5_NMYC_peak_8957	79	LAN5_NMYC_peak_8958 (+101847)	LAN5_NMYC_peak_8959 (+106738)	LAN5_NMYC_peak_8960 (+180051)	LAN5_NMYC_peak_8961 (+213018)
ARL16	LAN5_NMYC_peak_24614	-746	LAN5_NMYC_peak_24613 (+298)
ARL17A	LAN5_NMYC_peak_23090	-21
ARL2	LAN5_NMYC_peak_9705	192
ARL3	LAN5_NMYC_peak_7377	-223	LAN5_NMYC_peak_7376 (+53143)	LAN5_NMYC_peak_7375 (+67875)
ARL4A	LAN5_NMYC_peak_48524	-1642	LAN5_NMYC_peak_48525 (-342)	LAN5_NMYC_peak_48526 (+244251)	LAN5_NMYC_peak_48527 (+779909)
ARL5B	LAN5_NMYC_peak_5542	117	LAN5_NMYC_peak_5543 (+91660)	LAN5_NMYC_peak_5544 (+253921)
ARL6IP1	LAN5_NMYC_peak_19897	82
ARL6IP4	LAN5_NMYC_peak_13804	-4775	LAN5_NMYC_peak_13805 (+538)
ARL6IP5	LAN5_NMYC_peak_38241	-4529	LAN5_NMYC_peak_38242 (-2930)	LAN5_NMYC_peak_38243 (+134)	LAN5_NMYC_peak_38244 (+794)	LAN5_NMYC_peak_38245 (+1302)
ARMC1	LAN5_NMYC_peak_52267	103	LAN5_NMYC_peak_52266 (+73621)	LAN5_NMYC_peak_52265 (+183675)	LAN5_NMYC_peak_52264 (+238568)	LAN5_NMYC_peak_52263 (+424188)	LAN5_NMYC_peak_52262 (+486109)	LAN5_NMYC_peak_52261 (+488717)	LAN5_NMYC_peak_52260 (+489852)	LAN5_NMYC_peak_52259 (+592383)	LAN5_NMYC_peak_52258 (+592979)	LAN5_NMYC_peak_52257 (+716941)
ARMC10	LAN5_NMYC_peak_49994	255
ARMC12	LAN5_NMYC_peak_46180	594
ARMC6	LAN5_NMYC_peak_26951	-537	LAN5_NMYC_peak_26952 (+514)
ARMC7	LAN5_NMYC_peak_24076	-4199	LAN5_NMYC_peak_24077 (-320)	LAN5_NMYC_peak_24078 (+639)	LAN5_NMYC_peak_24079 (+4367)
ARMC8	LAN5_NMYC_peak_39246	171	LAN5_NMYC_peak_39247 (+141351)
ARMCX1	LAN5_NMYC_peak_57025	81
ARMCX2	LAN5_NMYC_peak_57030	153	LAN5_NMYC_peak_57029 (+819)
ARMCX3	LAN5_NMYC_peak_57027	-4872	LAN5_NMYC_peak_57028 (+425)
ARMCX5	LAN5_NMYC_peak_57033	11
ARMCX6	LAN5_NMYC_peak_57027	76	LAN5_NMYC_peak_57026 (+522)
ARNT	LAN5_NMYC_peak_3001	71
ARNTL2	LAN5_NMYC_peak_12035	-244	LAN5_NMYC_peak_12036 (+550)
ARPC1B	LAN5_NMYC_peak_49824	561	LAN5_NMYC_peak_49825 (+18552)
ARPC2	LAN5_NMYC_peak_32267	-195	LAN5_NMYC_peak_32268 (+451)
ARPC3	LAN5_NMYC_peak_13390	54	LAN5_NMYC_peak_13389 (+523)	LAN5_NMYC_peak_13388 (+18895)	LAN5_NMYC_peak_13387 (+23958)
ARPC4	LAN5_NMYC_peak_36951	-278
ARPC4-TTLL3	LAN5_NMYC_peak_36951	-275
ARPC5	LAN5_NMYC_peak_3807	-56
ARPC5L	LAN5_NMYC_peak_55439	-396	LAN5_NMYC_peak_55440 (+7001)
ARPP19	LAN5_NMYC_peak_17892	558
ARRB2	LAN5_NMYC_peak_21756	-140	LAN5_NMYC_peak_21757 (+1299)
ARRDC1	LAN5_NMYC_peak_56325	787
ARRDC4	LAN5_NMYC_peak_19112	-109	LAN5_NMYC_peak_19113 (+636)	LAN5_NMYC_peak_19114 (+460624)	LAN5_NMYC_peak_19115 (+461105)	LAN5_NMYC_peak_19116 (+467791)	LAN5_NMYC_peak_19117 (+558582)	LAN5_NMYC_peak_19118 (+587695)	LAN5_NMYC_peak_19119 (+639513)
ARSA	LAN5_NMYC_peak_36809	-426	LAN5_NMYC_peak_36808 (+508)	LAN5_NMYC_peak_36807 (+1223)	LAN5_NMYC_peak_36806 (+7213)
ARSG	LAN5_NMYC_peak_23860	101
ARSK	LAN5_NMYC_peak_43726	-19
ART1	LAN5_NMYC_peak_8432	-2648
ART5	LAN5_NMYC_peak_8432	-228	LAN5_NMYC_peak_8431 (+53421)	LAN5_NMYC_peak_8430 (+61187)	LAN5_NMYC_peak_8429 (+187165)	LAN5_NMYC_peak_8428 (+198231)	LAN5_NMYC_peak_8427 (+219710)
ARV1	LAN5_NMYC_peak_4777	-958	LAN5_NMYC_peak_4778 (+8)	LAN5_NMYC_peak_4779 (+50425)	LAN5_NMYC_peak_4780 (+50891)	LAN5_NMYC_peak_4781 (+60461)	LAN5_NMYC_peak_4782 (+80704)	LAN5_NMYC_peak_4783 (+86952)	LAN5_NMYC_peak_4784 (+87416)	LAN5_NMYC_peak_4785 (+130142)
ARVCF	LAN5_NMYC_peak_35417	-4631	LAN5_NMYC_peak_35416 (-3952)	LAN5_NMYC_peak_35415 (-257)	LAN5_NMYC_peak_35414 (+460)	LAN5_NMYC_peak_35413 (+3549)	LAN5_NMYC_peak_35412 (+7003)	LAN5_NMYC_peak_35411 (+14491)	LAN5_NMYC_peak_35410 (+15418)	LAN5_NMYC_peak_35409 (+18110)	LAN5_NMYC_peak_35408 (+19838)	LAN5_NMYC_peak_35407 (+30180)	LAN5_NMYC_peak_35406 (+46069)	LAN5_NMYC_peak_35405 (+54075)	LAN5_NMYC_peak_35404 (+59117)	LAN5_NMYC_peak_35403 (+68958)
AS3MT	LAN5_NMYC_peak_7384	-137	LAN5_NMYC_peak_7385 (+383)
ASAH1	LAN5_NMYC_peak_51401	700	LAN5_NMYC_peak_51400 (+160962)
ASAP3	LAN5_NMYC_peak_799	-532	LAN5_NMYC_peak_798 (+361)
ASB13	LAN5_NMYC_peak_5281	-395	LAN5_NMYC_peak_5280 (+485)	LAN5_NMYC_peak_5279 (+43326)	LAN5_NMYC_peak_5278 (+69769)	LAN5_NMYC_peak_5277 (+70483)	LAN5_NMYC_peak_5276 (+71889)	LAN5_NMYC_peak_5275 (+74634)	LAN5_NMYC_peak_5274 (+82832)	LAN5_NMYC_peak_5273 (+89608)	LAN5_NMYC_peak_5272 (+90393)	LAN5_NMYC_peak_5271 (+91302)	LAN5_NMYC_peak_5270 (+92295)
ASB7	LAN5_NMYC_peak_19175	-466	LAN5_NMYC_peak_19176 (+65336)	LAN5_NMYC_peak_19177 (+65940)	LAN5_NMYC_peak_19178 (+66321)	LAN5_NMYC_peak_19179 (+70511)	LAN5_NMYC_peak_19180 (+114154)	LAN5_NMYC_peak_19181 (+129227)	LAN5_NMYC_peak_19182 (+157550)	LAN5_NMYC_peak_19183 (+158040)	LAN5_NMYC_peak_19184 (+163322)	LAN5_NMYC_peak_19185 (+164042)	LAN5_NMYC_peak_19186 (+168606)	LAN5_NMYC_peak_19187 (+169357)	LAN5_NMYC_peak_19188 (+170386)	LAN5_NMYC_peak_19189 (+171716)	LAN5_NMYC_peak_19190 (+173299)	LAN5_NMYC_peak_19191 (+178546)	LAN5_NMYC_peak_19192 (+179269)	LAN5_NMYC_peak_19193 (+229041)	LAN5_NMYC_peak_19194 (+240515)
ASB8	LAN5_NMYC_peak_12266	192	LAN5_NMYC_peak_12265 (+38054)
ASB9	LAN5_NMYC_peak_56449	-254	LAN5_NMYC_peak_56448 (+102)
ASCC2	LAN5_NMYC_peak_35851	40
ASCL2	LAN5_NMYC_peak_8362	134	LAN5_NMYC_peak_8361 (+846)	LAN5_NMYC_peak_8360 (+73555)	LAN5_NMYC_peak_8359 (+76929)	LAN5_NMYC_peak_8358 (+78485)	LAN5_NMYC_peak_8357 (+78860)	LAN5_NMYC_peak_8356 (+80315)	LAN5_NMYC_peak_8355 (+84375)	LAN5_NMYC_peak_8354 (+89709)
ASH2L	LAN5_NMYC_peak_51912	261
ASIC1	LAN5_NMYC_peak_12363	-1468	LAN5_NMYC_peak_12364 (-320)	LAN5_NMYC_peak_12365 (+13022)
ASMTL	LAN5_NMYC_peak_56353	-1451	LAN5_NMYC_peak_56352 (-457)
ASNA1	LAN5_NMYC_peak_26593	-3382	LAN5_NMYC_peak_26594 (-2487)	LAN5_NMYC_peak_26595 (+353)
ASNSD1	LAN5_NMYC_peak_31822	127
ASPHD1	LAN5_NMYC_peak_20139	-2290	LAN5_NMYC_peak_20140 (-312)
ASPM	LAN5_NMYC_peak_3879	63
ASTE1	LAN5_NMYC_peak_39137	81	LAN5_NMYC_peak_39136 (+96705)	LAN5_NMYC_peak_39135 (+98933)	LAN5_NMYC_peak_39134 (+132748)
ASTN1	LAN5_NMYC_peak_3688	93	LAN5_NMYC_peak_3687 (+75530)	LAN5_NMYC_peak_3686 (+81585)	LAN5_NMYC_peak_3685 (+130893)	LAN5_NMYC_peak_3684 (+140881)	LAN5_NMYC_peak_3683 (+168083)	LAN5_NMYC_peak_3682 (+215492)	LAN5_NMYC_peak_3681 (+260216)	LAN5_NMYC_peak_3680 (+266719)	LAN5_NMYC_peak_3679 (+317450)	LAN5_NMYC_peak_3678 (+338225)	LAN5_NMYC_peak_3677 (+388460)	LAN5_NMYC_peak_3676 (+391513)	LAN5_NMYC_peak_3675 (+395948)	LAN5_NMYC_peak_3674 (+472074)	LAN5_NMYC_peak_3673 (+562322)	LAN5_NMYC_peak_3672 (+563243)	LAN5_NMYC_peak_3671 (+611565)
ASUN	LAN5_NMYC_peak_12028	196	LAN5_NMYC_peak_12027 (+53327)	LAN5_NMYC_peak_12026 (+67525)	LAN5_NMYC_peak_12025 (+80621)	LAN5_NMYC_peak_12024 (+84359)	LAN5_NMYC_peak_12023 (+92155)
ATAD2	LAN5_NMYC_peak_52920	131
ATAD2B	LAN5_NMYC_peak_29178	177	LAN5_NMYC_peak_29177 (+181125)	LAN5_NMYC_peak_29176 (+227941)	LAN5_NMYC_peak_29175 (+253315)	LAN5_NMYC_peak_29174 (+257115)	LAN5_NMYC_peak_29173 (+270725)	LAN5_NMYC_peak_29172 (+277103)	LAN5_NMYC_peak_29171 (+289683)	LAN5_NMYC_peak_29170 (+332946)	LAN5_NMYC_peak_29169 (+359434)	LAN5_NMYC_peak_29168 (+378568)	LAN5_NMYC_peak_29167 (+380987)	LAN5_NMYC_peak_29166 (+540485)
ATAD5	LAN5_NMYC_peak_22397	137
ATAT1	LAN5_NMYC_peak_45952	-43	LAN5_NMYC_peak_45953 (+20652)
ATCAY	LAN5_NMYC_peak_26174	30
ATF1	LAN5_NMYC_peak_12376	-48
ATF4	LAN5_NMYC_peak_36208	-96	LAN5_NMYC_peak_36209 (+2761)	LAN5_NMYC_peak_36210 (+8775)
ATF6	LAN5_NMYC_peak_3423	-1054	LAN5_NMYC_peak_3424 (+37)	LAN5_NMYC_peak_3425 (+176852)	LAN5_NMYC_peak_3426 (+187225)	LAN5_NMYC_peak_3427 (+189920)	LAN5_NMYC_peak_3428 (+228077)	LAN5_NMYC_peak_3429 (+252931)
ATF6B	LAN5_NMYC_peak_46019	-2298	LAN5_NMYC_peak_46018 (+105)	LAN5_NMYC_peak_46017 (+31782)	LAN5_NMYC_peak_46016 (+40886)
ATF7	LAN5_NMYC_peak_12514	85
ATG12	LAN5_NMYC_peak_43953	-190
ATG13	LAN5_NMYC_peak_9298	-158
ATG14	LAN5_NMYC_peak_15874	20
ATG16L2	LAN5_NMYC_peak_10139	-281	LAN5_NMYC_peak_10140 (+7959)	LAN5_NMYC_peak_10141 (+17473)	LAN5_NMYC_peak_10142 (+137090)	LAN5_NMYC_peak_10143 (+214356)	LAN5_NMYC_peak_10144 (+215187)	LAN5_NMYC_peak_10145 (+239861)	LAN5_NMYC_peak_10146 (+240640)
ATG2A	LAN5_NMYC_peak_9703	-1	LAN5_NMYC_peak_9702 (+747)	LAN5_NMYC_peak_9701 (+22894)	LAN5_NMYC_peak_9700 (+29075)
ATG2B	LAN5_NMYC_peak_16748	59
ATG3	LAN5_NMYC_peak_38599	-12
ATG4A	LAN5_NMYC_peak_57090	-33
ATG4B	LAN5_NMYC_peak_32910	-1334	LAN5_NMYC_peak_32911 (-102)	LAN5_NMYC_peak_32912 (+29217)
ATG4D	LAN5_NMYC_peak_26482	-2251	LAN5_NMYC_peak_26483 (-170)	LAN5_NMYC_peak_26484 (+452)
ATG7	LAN5_NMYC_peak_36993	68	LAN5_NMYC_peak_36994 (+236658)	LAN5_NMYC_peak_36995 (+237437)	LAN5_NMYC_peak_36996 (+288945)	LAN5_NMYC_peak_36997 (+309691)	LAN5_NMYC_peak_36998 (+365575)	LAN5_NMYC_peak_36999 (+366651)
ATG9A	LAN5_NMYC_peak_32336	-622	LAN5_NMYC_peak_32335 (+228)	LAN5_NMYC_peak_32334 (+686)
ATG9B	LAN5_NMYC_peak_50725	-4093	LAN5_NMYC_peak_50724 (+5319)	LAN5_NMYC_peak_50723 (+6343)	LAN5_NMYC_peak_50722 (+10887)	LAN5_NMYC_peak_50721 (+31575)
ATL1	LAN5_NMYC_peak_15765	665
ATL3	LAN5_NMYC_peak_9574	-67
ATM	LAN5_NMYC_peak_10649	55
ATMIN	LAN5_NMYC_peak_21087	-160	LAN5_NMYC_peak_21088 (+746)
ATN1	LAN5_NMYC_peak_11759	46	LAN5_NMYC_peak_11760 (+1013)	LAN5_NMYC_peak_11761 (+1550)	LAN5_NMYC_peak_11762 (+3165)	LAN5_NMYC_peak_11763 (+4313)	LAN5_NMYC_peak_11764 (+13521)
ATOH1	LAN5_NMYC_peak_41372	52	LAN5_NMYC_peak_41373 (+5823)	LAN5_NMYC_peak_41374 (+209483)
ATOH7	LAN5_NMYC_peak_6298	270	LAN5_NMYC_peak_6297 (+860)
ATOX1	LAN5_NMYC_peak_44645	-134
ATP10D	LAN5_NMYC_peak_40945	236	LAN5_NMYC_peak_40946 (+50498)	LAN5_NMYC_peak_40947 (+51600)	LAN5_NMYC_peak_40948 (+146040)	LAN5_NMYC_peak_40949 (+156717)	LAN5_NMYC_peak_40950 (+219573)	LAN5_NMYC_peak_40951 (+299312)	LAN5_NMYC_peak_40952 (+308101)	LAN5_NMYC_peak_40953 (+339837)
ATP13A1	LAN5_NMYC_peak_26989	-65
ATP5A1	LAN5_NMYC_peak_25275	-324	LAN5_NMYC_peak_25274 (+5891)
ATP5B	LAN5_NMYC_peak_12634	241
ATP5C1	LAN5_NMYC_peak_5326	219
ATP5D	LAN5_NMYC_peak_25940	-4411	LAN5_NMYC_peak_25941 (-3244)	LAN5_NMYC_peak_25942 (-1688)	LAN5_NMYC_peak_25943 (-1155)	LAN5_NMYC_peak_25944 (-72)	LAN5_NMYC_peak_25945 (+509)
ATP5E	LAN5_NMYC_peak_34387	-43
ATP5F1	LAN5_NMYC_peak_2645	286
ATP5G1	LAN5_NMYC_peak_23175	-42
ATP5H	LAN5_NMYC_peak_24075	-768	LAN5_NMYC_peak_24074 (+142)	LAN5_NMYC_peak_24073 (+12369)	LAN5_NMYC_peak_24072 (+14621)	LAN5_NMYC_peak_24071 (+15342)
ATP5I	LAN5_NMYC_peak_40129	-3753	LAN5_NMYC_peak_40128 (-487)	LAN5_NMYC_peak_40127 (+542)	LAN5_NMYC_peak_40126 (+10426)	LAN5_NMYC_peak_40125 (+16946)	LAN5_NMYC_peak_40124 (+18439)	LAN5_NMYC_peak_40123 (+27667)	LAN5_NMYC_peak_40122 (+36568)	LAN5_NMYC_peak_40121 (+38747)
ATP5J2	LAN5_NMYC_peak_49828	238
ATP5J2-PTCD1	LAN5_NMYC_peak_49828	71
ATP5L	LAN5_NMYC_peak_10952	285
ATP5S	LAN5_NMYC_peak_15761	-102	LAN5_NMYC_peak_15762 (+23189)
ATP6AP1	LAN5_NMYC_peak_57494	235
ATP6AP1L	LAN5_NMYC_peak_43620	-1242	LAN5_NMYC_peak_43621 (+53127)	LAN5_NMYC_peak_43622 (+107701)	LAN5_NMYC_peak_43623 (+109024)	LAN5_NMYC_peak_43624 (+117582)	LAN5_NMYC_peak_43625 (+140118)	LAN5_NMYC_peak_43626 (+141398)	LAN5_NMYC_peak_43627 (+234310)	LAN5_NMYC_peak_43628 (+259374)	LAN5_NMYC_peak_43629 (+272724)	LAN5_NMYC_peak_43630 (+339084)	LAN5_NMYC_peak_43631 (+360394)	LAN5_NMYC_peak_43632 (+362060)	LAN5_NMYC_peak_43633 (+548454)	LAN5_NMYC_peak_43634 (+576804)	LAN5_NMYC_peak_43635 (+630530)	LAN5_NMYC_peak_43636 (+756301)	LAN5_NMYC_peak_43637 (+757210)	LAN5_NMYC_peak_43638 (+779437)
ATP6V0A1	LAN5_NMYC_peak_22868	96	LAN5_NMYC_peak_22869 (+58734)	LAN5_NMYC_peak_22870 (+68493)
ATP6V0A2	LAN5_NMYC_peak_13835	-369	LAN5_NMYC_peak_13836 (+440)
ATP6V0B	LAN5_NMYC_peak_1382	-4654	LAN5_NMYC_peak_1383 (+396)
ATP6V0D1	LAN5_NMYC_peak_20765	-573	LAN5_NMYC_peak_20764 (+51)
ATP6V0E1	LAN5_NMYC_peak_44920	349
ATP6V1A	LAN5_NMYC_peak_38629	-979	LAN5_NMYC_peak_38630 (+353)
ATP6V1B2	LAN5_NMYC_peak_51437	-83	LAN5_NMYC_peak_51438 (+34977)	LAN5_NMYC_peak_51439 (+36226)	LAN5_NMYC_peak_51440 (+37229)	LAN5_NMYC_peak_51441 (+38549)	LAN5_NMYC_peak_51442 (+39188)	LAN5_NMYC_peak_51443 (+42292)	LAN5_NMYC_peak_51444 (+70289)	LAN5_NMYC_peak_51445 (+71408)	LAN5_NMYC_peak_51446 (+72733)	LAN5_NMYC_peak_51447 (+75970)	LAN5_NMYC_peak_51448 (+84965)	LAN5_NMYC_peak_51449 (+90844)	LAN5_NMYC_peak_51450 (+105006)
ATP6V1C2	LAN5_NMYC_peak_28675	293	LAN5_NMYC_peak_28676 (+89364)
ATP6V1E1	LAN5_NMYC_peak_35295	-13	LAN5_NMYC_peak_35294 (+22076)	LAN5_NMYC_peak_35293 (+30254)
ATP6V1G1	LAN5_NMYC_peak_55213	288
ATP6V1G2	LAN5_NMYC_peak_45984	-656	LAN5_NMYC_peak_45983 (+31)
ATP6V1G2-DDX39B	LAN5_NMYC_peak_45984	-918	LAN5_NMYC_peak_45983 (-231)
ATP6V1H	LAN5_NMYC_peak_52127	26	LAN5_NMYC_peak_52126 (+157479)	LAN5_NMYC_peak_52125 (+185292)	LAN5_NMYC_peak_52124 (+224307)	LAN5_NMYC_peak_52123 (+254948)
ATP7A	LAN5_NMYC_peak_56986	-182
ATP7B	LAN5_NMYC_peak_14776	-332
ATP8B2	LAN5_NMYC_peak_3102	-2753	LAN5_NMYC_peak_3103 (-1431)	LAN5_NMYC_peak_3104 (+694)
ATP9B	LAN5_NMYC_peak_25773	-307	LAN5_NMYC_peak_25774 (+148950)	LAN5_NMYC_peak_25775 (+177315)	LAN5_NMYC_peak_25776 (+181168)	LAN5_NMYC_peak_25777 (+182909)	LAN5_NMYC_peak_25778 (+214188)	LAN5_NMYC_peak_25779 (+276540)	LAN5_NMYC_peak_25780 (+297191)	LAN5_NMYC_peak_25781 (+297683)	LAN5_NMYC_peak_25782 (+298632)
ATPAF1	LAN5_NMYC_peak_1453	-157	LAN5_NMYC_peak_1452 (+432)
ATPAF2	LAN5_NMYC_peak_22135	-165
ATPIF1	LAN5_NMYC_peak_946	-3233	LAN5_NMYC_peak_947 (+126)	LAN5_NMYC_peak_948 (+715)	LAN5_NMYC_peak_949 (+11256)
ATRAID	LAN5_NMYC_peak_29291	286
ATRIP	LAN5_NMYC_peak_37721	38
ATRN	LAN5_NMYC_peak_33077	197	LAN5_NMYC_peak_33078 (+183543)	LAN5_NMYC_peak_33079 (+189650)	LAN5_NMYC_peak_33080 (+190319)
ATRX	LAN5_NMYC_peak_56984	76	LAN5_NMYC_peak_56983 (+257911)	LAN5_NMYC_peak_56982 (+258623)	LAN5_NMYC_peak_56981 (+291909)
ATXN1L	LAN5_NMYC_peak_20906	-119
ATXN2L	LAN5_NMYC_peak_20071	430
ATXN3	LAN5_NMYC_peak_16598	156
ATXN7	LAN5_NMYC_peak_38152	-1229	LAN5_NMYC_peak_38153 (+8)	LAN5_NMYC_peak_38154 (+47564)
AUNIP	LAN5_NMYC_peak_862	52
AUP1	LAN5_NMYC_peak_30220	-105
AURKA	LAN5_NMYC_peak_34279	-148
AURKAIP1	LAN5_NMYC_peak_81	-240	LAN5_NMYC_peak_80 (+383)
AVEN	LAN5_NMYC_peak_17464	-463	LAN5_NMYC_peak_17463 (+705)
AVL9	LAN5_NMYC_peak_48828	161	LAN5_NMYC_peak_48829 (+233301)	LAN5_NMYC_peak_48830 (+252477)	LAN5_NMYC_peak_48831 (+321204)	LAN5_NMYC_peak_48832 (+395160)
AVPI1	LAN5_NMYC_peak_7183	-81	LAN5_NMYC_peak_7182 (+27547)	LAN5_NMYC_peak_7181 (+28107)
AVPR2	LAN5_NMYC_peak_57461	-3299	LAN5_NMYC_peak_57462 (-2132)	LAN5_NMYC_peak_57463 (-1436)	LAN5_NMYC_peak_57464 (+16898)
AXIN2	LAN5_NMYC_peak_23769	-3371	LAN5_NMYC_peak_23768 (-473)	LAN5_NMYC_peak_23767 (+112)	LAN5_NMYC_peak_23766 (+552)	LAN5_NMYC_peak_23765 (+1060)	LAN5_NMYC_peak_23764 (+1657)	LAN5_NMYC_peak_23763 (+2548)	LAN5_NMYC_peak_23762 (+3178)	LAN5_NMYC_peak_23761 (+29551)	LAN5_NMYC_peak_23760 (+122661)	LAN5_NMYC_peak_23759 (+267328)	LAN5_NMYC_peak_23758 (+332985)	LAN5_NMYC_peak_23757 (+362841)	LAN5_NMYC_peak_23756 (+376177)	LAN5_NMYC_peak_23755 (+377124)	LAN5_NMYC_peak_23754 (+380463)	LAN5_NMYC_peak_23753 (+381673)	LAN5_NMYC_peak_23752 (+382254)	LAN5_NMYC_peak_23751 (+387818)	LAN5_NMYC_peak_23750 (+402757)
AZI1	LAN5_NMYC_peak_24554	-260
AZI2	LAN5_NMYC_peak_37305	190
B2M	LAN5_NMYC_peak_17754	643
B3GALNT1	LAN5_NMYC_peak_39568	293	LAN5_NMYC_peak_39567 (+219409)
B3GALT4	LAN5_NMYC_peak_46052	412
B3GALT6	LAN5_NMYC_peak_62	-585
B3GALTL	LAN5_NMYC_peak_14406	-141	LAN5_NMYC_peak_14407 (+862)	LAN5_NMYC_peak_14408 (+9515)	LAN5_NMYC_peak_14409 (+224372)	LAN5_NMYC_peak_14410 (+454011)	LAN5_NMYC_peak_14411 (+473936)	LAN5_NMYC_peak_14412 (+475649)	LAN5_NMYC_peak_14413 (+522921)
B3GAT3	LAN5_NMYC_peak_9533	145
B3GNT1	LAN5_NMYC_peak_9829	-413	LAN5_NMYC_peak_9828 (+675)
B3GNT9	LAN5_NMYC_peak_20742	-4373	LAN5_NMYC_peak_20741 (-3492)	LAN5_NMYC_peak_20740 (+275)
B3GNTL1	LAN5_NMYC_peak_24764	211	LAN5_NMYC_peak_24763 (+65570)	LAN5_NMYC_peak_24762 (+67624)	LAN5_NMYC_peak_24761 (+83455)	LAN5_NMYC_peak_24760 (+165583)	LAN5_NMYC_peak_24759 (+184637)	LAN5_NMYC_peak_24758 (+186949)	LAN5_NMYC_peak_24757 (+187734)
B4GALNT1	LAN5_NMYC_peak_12686	615	LAN5_NMYC_peak_12685 (+11681)
B4GALT1	LAN5_NMYC_peak_53993	-3634	LAN5_NMYC_peak_53992 (-390)	LAN5_NMYC_peak_53991 (+333)
B4GALT2	LAN5_NMYC_peak_1383	-4943	LAN5_NMYC_peak_1384 (-1309)	LAN5_NMYC_peak_1385 (-19)
B4GALT4	LAN5_NMYC_peak_38700	-1027	LAN5_NMYC_peak_38699 (-345)	LAN5_NMYC_peak_38698 (+276)
B4GALT5	LAN5_NMYC_peak_34095	-243	LAN5_NMYC_peak_34094 (+618)	LAN5_NMYC_peak_34093 (+78464)	LAN5_NMYC_peak_34092 (+102755)	LAN5_NMYC_peak_34091 (+104822)	LAN5_NMYC_peak_34090 (+126511)	LAN5_NMYC_peak_34089 (+129962)
B4GALT7	LAN5_NMYC_peak_45062	-383	LAN5_NMYC_peak_45063 (+478)	LAN5_NMYC_peak_45064 (+7437)	LAN5_NMYC_peak_45065 (+71496)	LAN5_NMYC_peak_45066 (+207658)	LAN5_NMYC_peak_45067 (+275614)	LAN5_NMYC_peak_45068 (+291860)	LAN5_NMYC_peak_45069 (+329778)	LAN5_NMYC_peak_45070 (+330490)	LAN5_NMYC_peak_45071 (+339367)	LAN5_NMYC_peak_45072 (+344369)	LAN5_NMYC_peak_45073 (+379434)	LAN5_NMYC_peak_45074 (+380263)
B9D1	LAN5_NMYC_peak_22181	14
B9D2	LAN5_NMYC_peak_27526	34
BABAM1	LAN5_NMYC_peak_26805	132
BACE1	LAN5_NMYC_peak_10906	-138	LAN5_NMYC_peak_10905 (+495)	LAN5_NMYC_peak_10904 (+1004)
BAD	LAN5_NMYC_peak_9653	-1393	LAN5_NMYC_peak_9652 (-207)
BAG1	LAN5_NMYC_peak_53995	581
BAG2	LAN5_NMYC_peak_46682	378
BAG4	LAN5_NMYC_peak_51915	244
BAG5	LAN5_NMYC_peak_16990	-817	LAN5_NMYC_peak_16989 (-42)	LAN5_NMYC_peak_16988 (+15428)	LAN5_NMYC_peak_16987 (+17556)	LAN5_NMYC_peak_16986 (+18378)	LAN5_NMYC_peak_16985 (+19735)	LAN5_NMYC_peak_16984 (+23583)
BAG6	LAN5_NMYC_peak_45987	69
BAIAP2L1	LAN5_NMYC_peak_49807	-277	LAN5_NMYC_peak_49806 (+94966)
BAK1	LAN5_NMYC_peak_46076	-4380	LAN5_NMYC_peak_46075 (-12)	LAN5_NMYC_peak_46074 (+9012)
BAP1	LAN5_NMYC_peak_37928	-731	LAN5_NMYC_peak_37927 (+351)	LAN5_NMYC_peak_37926 (+70534)
BASP1	LAN5_NMYC_peak_42838	-908	LAN5_NMYC_peak_42839 (+45)	LAN5_NMYC_peak_42840 (+1106)	LAN5_NMYC_peak_42841 (+157892)	LAN5_NMYC_peak_42842 (+161964)	LAN5_NMYC_peak_42843 (+260474)
BATF3	LAN5_NMYC_peak_4345	-651	LAN5_NMYC_peak_4344 (+666)	LAN5_NMYC_peak_4343 (+32077)	LAN5_NMYC_peak_4342 (+34531)	LAN5_NMYC_peak_4341 (+63025)	LAN5_NMYC_peak_4340 (+69830)
BAX	LAN5_NMYC_peak_27906	72
BAZ1A	LAN5_NMYC_peak_15666	312	LAN5_NMYC_peak_15665 (+1647)
BAZ1B	LAN5_NMYC_peak_49460	-1077	LAN5_NMYC_peak_49459 (+169)	LAN5_NMYC_peak_49458 (+86027)	LAN5_NMYC_peak_49457 (+86578)	LAN5_NMYC_peak_49456 (+86970)
BAZ2A	LAN5_NMYC_peak_12633	-481	LAN5_NMYC_peak_12632 (+1002)	LAN5_NMYC_peak_12631 (+6367)
BAZ2B	LAN5_NMYC_peak_31389	215	LAN5_NMYC_peak_31388 (+855)
BBIP1	LAN5_NMYC_peak_7567	-1011	LAN5_NMYC_peak_7566 (-493)	LAN5_NMYC_peak_7565 (+272)
BBS1	LAN5_NMYC_peak_9840	-42	LAN5_NMYC_peak_9841 (+33281)
BBS10	LAN5_NMYC_peak_12900	-42
BBS12	LAN5_NMYC_peak_41671	85	LAN5_NMYC_peak_41672 (+10635)	LAN5_NMYC_peak_41673 (+43713)
BBS2	LAN5_NMYC_peak_20516	423
BBS4	LAN5_NMYC_peak_18415	-102
BBS5	LAN5_NMYC_peak_31505	337
BBS7	LAN5_NMYC_peak_41667	316
BBS9	LAN5_NMYC_peak_48842	-133	LAN5_NMYC_peak_48843 (+343100)	LAN5_NMYC_peak_48844 (+593168)	LAN5_NMYC_peak_48845 (+595393)	LAN5_NMYC_peak_48846 (+664222)	LAN5_NMYC_peak_48847 (+664974)	LAN5_NMYC_peak_48848 (+719649)	LAN5_NMYC_peak_48849 (+765998)
BCAP29	LAN5_NMYC_peak_50072	-716	LAN5_NMYC_peak_50073 (-148)
BCAP31	LAN5_NMYC_peak_57441	-2724	LAN5_NMYC_peak_57440 (-1834)	LAN5_NMYC_peak_57439 (-74)	LAN5_NMYC_peak_57438 (+15611)	LAN5_NMYC_peak_57437 (+30307)	LAN5_NMYC_peak_57436 (+34195)	LAN5_NMYC_peak_57435 (+34945)
BCAR3	LAN5_NMYC_peak_2355	-3693	LAN5_NMYC_peak_2354 (+210)	LAN5_NMYC_peak_2353 (+19788)	LAN5_NMYC_peak_2352 (+30006)	LAN5_NMYC_peak_2351 (+33023)	LAN5_NMYC_peak_2350 (+78179)	LAN5_NMYC_peak_2349 (+137900)	LAN5_NMYC_peak_2348 (+144338)	LAN5_NMYC_peak_2347 (+144825)	LAN5_NMYC_peak_2346 (+165180)	LAN5_NMYC_peak_2345 (+165951)	LAN5_NMYC_peak_2344 (+177566)	LAN5_NMYC_peak_2343 (+182099)	LAN5_NMYC_peak_2342 (+186853)	LAN5_NMYC_peak_2341 (+221376)	LAN5_NMYC_peak_2340 (+224718)	LAN5_NMYC_peak_2339 (+226969)	LAN5_NMYC_peak_2338 (+229881)	LAN5_NMYC_peak_2337 (+237411)	LAN5_NMYC_peak_2336 (+238335)	LAN5_NMYC_peak_2335 (+249253)	LAN5_NMYC_peak_2334 (+251501)	LAN5_NMYC_peak_2333 (+255137)	LAN5_NMYC_peak_2332 (+267975)	LAN5_NMYC_peak_2331 (+270985)	LAN5_NMYC_peak_2330 (+279423)
BCAS2	LAN5_NMYC_peak_2712	22
BCAS3	LAN5_NMYC_peak_23602	-241	LAN5_NMYC_peak_23603 (+342408)	LAN5_NMYC_peak_23604 (+467466)	LAN5_NMYC_peak_23605 (+468114)	LAN5_NMYC_peak_23606 (+479875)	LAN5_NMYC_peak_23607 (+482574)	LAN5_NMYC_peak_23608 (+483009)	LAN5_NMYC_peak_23609 (+483963)	LAN5_NMYC_peak_23610 (+497560)	LAN5_NMYC_peak_23611 (+541669)	LAN5_NMYC_peak_23612 (+568906)	LAN5_NMYC_peak_23613 (+572723)	LAN5_NMYC_peak_23614 (+573276)	LAN5_NMYC_peak_23615 (+640016)	LAN5_NMYC_peak_23616 (+647914)	LAN5_NMYC_peak_23617 (+658150)	LAN5_NMYC_peak_23618 (+703364)	LAN5_NMYC_peak_23619 (+704276)	LAN5_NMYC_peak_23620 (+706747)	LAN5_NMYC_peak_23621 (+716068)
BCAT2	LAN5_NMYC_peak_27900	-1409	LAN5_NMYC_peak_27899 (-625)	LAN5_NMYC_peak_27898 (+160)	LAN5_NMYC_peak_27897 (+15596)
BCCIP	LAN5_NMYC_peak_7972	-519
BCKDHA	LAN5_NMYC_peak_27528	18
BCKDHB	LAN5_NMYC_peak_46808	39	LAN5_NMYC_peak_46809 (+104178)	LAN5_NMYC_peak_46810 (+105449)	LAN5_NMYC_peak_46811 (+111458)	LAN5_NMYC_peak_46812 (+260217)	LAN5_NMYC_peak_46813 (+532199)
BCKDK	LAN5_NMYC_peak_20223	-148	LAN5_NMYC_peak_20224 (+2489)
BCL10	LAN5_NMYC_peak_2205	486
BCL2	LAN5_NMYC_peak_25643	-2811	LAN5_NMYC_peak_25642 (-1572)	LAN5_NMYC_peak_25641 (-780)	LAN5_NMYC_peak_25640 (-122)	LAN5_NMYC_peak_25639 (+418)	LAN5_NMYC_peak_25638 (+1807)	LAN5_NMYC_peak_25637 (+2707)	LAN5_NMYC_peak_25636 (+4882)	LAN5_NMYC_peak_25635 (+12429)	LAN5_NMYC_peak_25634 (+34441)	LAN5_NMYC_peak_25633 (+47068)	LAN5_NMYC_peak_25632 (+48034)	LAN5_NMYC_peak_25631 (+137430)	LAN5_NMYC_peak_25630 (+158175)	LAN5_NMYC_peak_25629 (+177516)	LAN5_NMYC_peak_25628 (+219523)	LAN5_NMYC_peak_25627 (+222657)	LAN5_NMYC_peak_25626 (+224062)	LAN5_NMYC_peak_25625 (+228798)	LAN5_NMYC_peak_25624 (+230361)	LAN5_NMYC_peak_25623 (+231905)	LAN5_NMYC_peak_25622 (+288505)	LAN5_NMYC_peak_25621 (+332852)	LAN5_NMYC_peak_25620 (+340769)	LAN5_NMYC_peak_25619 (+451314)	LAN5_NMYC_peak_25618 (+487642)	LAN5_NMYC_peak_25617 (+540619)	LAN5_NMYC_peak_25616 (+603287)
BCL2L1	LAN5_NMYC_peak_33451	-529	LAN5_NMYC_peak_33450 (+61150)	LAN5_NMYC_peak_33449 (+69599)
BCL2L12	LAN5_NMYC_peak_27954	-791	LAN5_NMYC_peak_27955 (+128)
BCL2L13	LAN5_NMYC_peak_35296	361	LAN5_NMYC_peak_35297 (+122124)
BCL2L2	LAN5_NMYC_peak_15546	-4575	LAN5_NMYC_peak_15547 (+109)
BCL2L2-PABPN1	LAN5_NMYC_peak_15546	-4780	LAN5_NMYC_peak_15547 (-96)
BCL6B	LAN5_NMYC_peak_21802	-3022	LAN5_NMYC_peak_21803 (-847)	LAN5_NMYC_peak_21804 (+745)
BCL7B	LAN5_NMYC_peak_49462	34	LAN5_NMYC_peak_49461 (+823)
BCL7C	LAN5_NMYC_peak_20206	-2192	LAN5_NMYC_peak_20205 (-815)	LAN5_NMYC_peak_20204 (+516)	LAN5_NMYC_peak_20203 (+1268)	LAN5_NMYC_peak_20202 (+19629)	LAN5_NMYC_peak_20201 (+80472)	LAN5_NMYC_peak_20200 (+89196)
BCR	LAN5_NMYC_peak_35572	-178	LAN5_NMYC_peak_35573 (+873)	LAN5_NMYC_peak_35574 (+1619)	LAN5_NMYC_peak_35575 (+3294)	LAN5_NMYC_peak_35576 (+43297)	LAN5_NMYC_peak_35577 (+87131)	LAN5_NMYC_peak_35578 (+101258)	LAN5_NMYC_peak_35579 (+101699)	LAN5_NMYC_peak_35580 (+203716)	LAN5_NMYC_peak_35581 (+205790)	LAN5_NMYC_peak_35582 (+209461)	LAN5_NMYC_peak_35583 (+218729)	LAN5_NMYC_peak_35584 (+238323)	LAN5_NMYC_peak_35585 (+257497)	LAN5_NMYC_peak_35586 (+276872)	LAN5_NMYC_peak_35587 (+294506)	LAN5_NMYC_peak_35588 (+320724)	LAN5_NMYC_peak_35589 (+321279)	LAN5_NMYC_peak_35590 (+331711)	LAN5_NMYC_peak_35591 (+333178)	LAN5_NMYC_peak_35592 (+338835)	LAN5_NMYC_peak_35593 (+341437)	LAN5_NMYC_peak_35594 (+342913)	LAN5_NMYC_peak_35595 (+346997)	LAN5_NMYC_peak_35596 (+359572)	LAN5_NMYC_peak_35597 (+374113)	LAN5_NMYC_peak_35598 (+376180)	LAN5_NMYC_peak_35599 (+385855)	LAN5_NMYC_peak_35600 (+386834)
BCS1L	LAN5_NMYC_peak_32286	-423
BECN1	LAN5_NMYC_peak_22891	-53
BET1L	LAN5_NMYC_peak_8192	-2012	LAN5_NMYC_peak_8191 (-654)
BEX1	LAN5_NMYC_peak_57040	277
BEX2	LAN5_NMYC_peak_57045	267
BFAR	LAN5_NMYC_peak_19816	-2571	LAN5_NMYC_peak_19817 (-598)	LAN5_NMYC_peak_19818 (+230)	LAN5_NMYC_peak_19819 (+1340)
BHLHA15	LAN5_NMYC_peak_49802	417
BHLHE41	LAN5_NMYC_peak_12013	-972	LAN5_NMYC_peak_12012 (+128)	LAN5_NMYC_peak_12011 (+1911)	LAN5_NMYC_peak_12010 (+10763)	LAN5_NMYC_peak_12009 (+82017)	LAN5_NMYC_peak_12008 (+164846)
BICC1	LAN5_NMYC_peak_6168	-1314	LAN5_NMYC_peak_6169 (-663)	LAN5_NMYC_peak_6170 (+451)	LAN5_NMYC_peak_6171 (+131354)	LAN5_NMYC_peak_6172 (+135611)	LAN5_NMYC_peak_6173 (+138118)	LAN5_NMYC_peak_6174 (+162993)	LAN5_NMYC_peak_6175 (+263512)	LAN5_NMYC_peak_6176 (+316950)	LAN5_NMYC_peak_6177 (+317698)	LAN5_NMYC_peak_6178 (+341930)	LAN5_NMYC_peak_6179 (+429706)	LAN5_NMYC_peak_6180 (+454643)	LAN5_NMYC_peak_6181 (+457153)	LAN5_NMYC_peak_6182 (+458189)	LAN5_NMYC_peak_6183 (+459140)
BIK	LAN5_NMYC_peak_36365	-330	LAN5_NMYC_peak_36366 (+395)
BIRC5	LAN5_NMYC_peak_24316	65	LAN5_NMYC_peak_24317 (+10250)
BIRC6	LAN5_NMYC_peak_29414	183
BIVM	LAN5_NMYC_peak_15212	699
BIVM-ERCC5	LAN5_NMYC_peak_15213	333
BLMH	LAN5_NMYC_peak_22382	244
BLOC1S1	LAN5_NMYC_peak_12579	218
BLOC1S2	LAN5_NMYC_peak_7247	209
BLOC1S3	LAN5_NMYC_peak_27669	-44	LAN5_NMYC_peak_27670 (+1208)	LAN5_NMYC_peak_27671 (+37227)
BLOC1S4	LAN5_NMYC_peak_40399	387	LAN5_NMYC_peak_40400 (+4337)
BLOC1S5	LAN5_NMYC_peak_45383	222
BLOC1S5-TXNDC5	LAN5_NMYC_peak_45383	172	LAN5_NMYC_peak_45382 (+67680)	LAN5_NMYC_peak_45381 (+89193)
BLOC1S6	LAN5_NMYC_peak_17783	118
BLVRB	LAN5_NMYC_peak_27480	-426	LAN5_NMYC_peak_27479 (+1084)
BLZF1	LAN5_NMYC_peak_3570	-109	LAN5_NMYC_peak_3571 (+59452)
BMF	LAN5_NMYC_peak_17603	-370	LAN5_NMYC_peak_17602 (+397)	LAN5_NMYC_peak_17601 (+737)	LAN5_NMYC_peak_17600 (+4770)	LAN5_NMYC_peak_17599 (+9979)	LAN5_NMYC_peak_17598 (+12686)	LAN5_NMYC_peak_17597 (+13024)	LAN5_NMYC_peak_17596 (+15585)	LAN5_NMYC_peak_17595 (+16325)	LAN5_NMYC_peak_17594 (+26966)	LAN5_NMYC_peak_17593 (+39322)	LAN5_NMYC_peak_17592 (+58570)	LAN5_NMYC_peak_17591 (+63645)
BMI1	LAN5_NMYC_peak_5608	-4703	LAN5_NMYC_peak_5609 (+255)	LAN5_NMYC_peak_5610 (+1117)	LAN5_NMYC_peak_5611 (+4180)	LAN5_NMYC_peak_5612 (+15492)
BMP1	LAN5_NMYC_peak_51518	-4937	LAN5_NMYC_peak_51519 (-1010)	LAN5_NMYC_peak_51520 (-71)	LAN5_NMYC_peak_51521 (+740)	LAN5_NMYC_peak_51522 (+7347)	LAN5_NMYC_peak_51523 (+45916)	LAN5_NMYC_peak_51524 (+46353)	LAN5_NMYC_peak_51525 (+47749)	LAN5_NMYC_peak_51526 (+67034)
BMP6	LAN5_NMYC_peak_45376	-415	LAN5_NMYC_peak_45377 (+727)	LAN5_NMYC_peak_45378 (+182921)
BMP7	LAN5_NMYC_peak_34299	-604	LAN5_NMYC_peak_34298 (-30)	LAN5_NMYC_peak_34297 (+938)	LAN5_NMYC_peak_34296 (+6249)	LAN5_NMYC_peak_34295 (+7169)	LAN5_NMYC_peak_34294 (+21972)	LAN5_NMYC_peak_34293 (+24673)	LAN5_NMYC_peak_34292 (+41651)	LAN5_NMYC_peak_34291 (+45573)	LAN5_NMYC_peak_34290 (+65283)	LAN5_NMYC_peak_34289 (+68096)	LAN5_NMYC_peak_34288 (+123831)	LAN5_NMYC_peak_34287 (+136923)	LAN5_NMYC_peak_34286 (+174239)	LAN5_NMYC_peak_34285 (+174833)	LAN5_NMYC_peak_34284 (+175329)	LAN5_NMYC_peak_34283 (+176646)	LAN5_NMYC_peak_34282 (+179377)	LAN5_NMYC_peak_34281 (+308814)
BMPR2	LAN5_NMYC_peak_31979	-1347	LAN5_NMYC_peak_31980 (-564)	LAN5_NMYC_peak_31981 (+284)	LAN5_NMYC_peak_31982 (+41275)	LAN5_NMYC_peak_31983 (+174340)	LAN5_NMYC_peak_31984 (+211965)
BNIP1	LAN5_NMYC_peak_44923	60
BNIP2	LAN5_NMYC_peak_17976	383
BNIP3L	LAN5_NMYC_peak_51620	164	LAN5_NMYC_peak_51621 (+1088)	LAN5_NMYC_peak_51622 (+55101)	LAN5_NMYC_peak_51623 (+65915)	LAN5_NMYC_peak_51624 (+67139)	LAN5_NMYC_peak_51625 (+79480)	LAN5_NMYC_peak_51626 (+83312)	LAN5_NMYC_peak_51627 (+84574)	LAN5_NMYC_peak_51628 (+98746)
BOLA1	LAN5_NMYC_peak_2969	-1762	LAN5_NMYC_peak_2970 (-755)	LAN5_NMYC_peak_2971 (-132)	LAN5_NMYC_peak_2972 (+793)
BOLA2	LAN5_NMYC_peak_20114	375
BOLA2B	LAN5_NMYC_peak_20163	367
BOLA3	LAN5_NMYC_peak_30203	-147	LAN5_NMYC_peak_30202 (+27473)
BOP1	LAN5_NMYC_peak_53571	-730	LAN5_NMYC_peak_53570 (+512)	LAN5_NMYC_peak_53569 (+16402)	LAN5_NMYC_peak_53568 (+20322)	LAN5_NMYC_peak_53567 (+23135)
BORA	LAN5_NMYC_peak_14883	-330
BPHL	LAN5_NMYC_peak_45293	133	LAN5_NMYC_peak_45294 (+7898)	LAN5_NMYC_peak_45295 (+35536)	LAN5_NMYC_peak_45296 (+37431)
BPNT1	LAN5_NMYC_peak_4454	-4117	LAN5_NMYC_peak_4453 (+638)
BRAF	LAN5_NMYC_peak_50595	-343	LAN5_NMYC_peak_50594 (+427)
BRAP	LAN5_NMYC_peak_13433	-320	LAN5_NMYC_peak_13432 (+49479)
BRAT1	LAN5_NMYC_peak_48271	-4411	LAN5_NMYC_peak_48270 (-3812)	LAN5_NMYC_peak_48269 (-3127)	LAN5_NMYC_peak_48268 (-606)	LAN5_NMYC_peak_48267 (+329)	LAN5_NMYC_peak_48266 (+19427)	LAN5_NMYC_peak_48265 (+24019)	LAN5_NMYC_peak_48264 (+31659)
BRCA1	LAN5_NMYC_peak_22902	-1691	LAN5_NMYC_peak_22901 (-20)
BRCA2	LAN5_NMYC_peak_14422	147	LAN5_NMYC_peak_14423 (+111832)	LAN5_NMYC_peak_14424 (+112681)	LAN5_NMYC_peak_14425 (+160131)
BRCC3	LAN5_NMYC_peak_57521	-533	LAN5_NMYC_peak_57522 (+154)	LAN5_NMYC_peak_57523 (+614)
BRD1	LAN5_NMYC_peak_36723	-3355	LAN5_NMYC_peak_36722 (-1802)	LAN5_NMYC_peak_36721 (+88688)	LAN5_NMYC_peak_36720 (+99874)	LAN5_NMYC_peak_36719 (+120227)	LAN5_NMYC_peak_36718 (+130406)	LAN5_NMYC_peak_36717 (+159933)	LAN5_NMYC_peak_36716 (+192359)	LAN5_NMYC_peak_36715 (+204260)	LAN5_NMYC_peak_36714 (+299946)	LAN5_NMYC_peak_36713 (+332065)	LAN5_NMYC_peak_36712 (+453282)	LAN5_NMYC_peak_36711 (+470524)	LAN5_NMYC_peak_36710 (+471556)	LAN5_NMYC_peak_36709 (+517071)	LAN5_NMYC_peak_36708 (+612630)	LAN5_NMYC_peak_36707 (+635564)	LAN5_NMYC_peak_36706 (+661865)	LAN5_NMYC_peak_36705 (+662839)	LAN5_NMYC_peak_36704 (+665795)	LAN5_NMYC_peak_36703 (+670028)	LAN5_NMYC_peak_36702 (+671354)	LAN5_NMYC_peak_36701 (+672716)	LAN5_NMYC_peak_36700 (+685348)	LAN5_NMYC_peak_36699 (+702963)	LAN5_NMYC_peak_36698 (+719051)	LAN5_NMYC_peak_36697 (+733461)	LAN5_NMYC_peak_36696 (+734373)	LAN5_NMYC_peak_36695 (+735190)	LAN5_NMYC_peak_36694 (+744158)	LAN5_NMYC_peak_36693 (+745681)	LAN5_NMYC_peak_36692 (+749276)	LAN5_NMYC_peak_36691 (+754400)	LAN5_NMYC_peak_36690 (+755973)	LAN5_NMYC_peak_36689 (+759619)	LAN5_NMYC_peak_36688 (+782798)	LAN5_NMYC_peak_36687 (+795500)	LAN5_NMYC_peak_36686 (+806584)	LAN5_NMYC_peak_36685 (+807640)	LAN5_NMYC_peak_36684 (+808694)	LAN5_NMYC_peak_36683 (+810030)	LAN5_NMYC_peak_36682 (+811238)	LAN5_NMYC_peak_36681 (+866930)	LAN5_NMYC_peak_36680 (+867745)	LAN5_NMYC_peak_36679 (+895631)
BRD3	LAN5_NMYC_peak_56030	-703	LAN5_NMYC_peak_56029 (+1021)	LAN5_NMYC_peak_56028 (+1705)	LAN5_NMYC_peak_56027 (+2247)	LAN5_NMYC_peak_56026 (+42385)	LAN5_NMYC_peak_56025 (+57108)
BRD8	LAN5_NMYC_peak_44347	-161
BRF2	LAN5_NMYC_peak_51907	37	LAN5_NMYC_peak_51906 (+23632)	LAN5_NMYC_peak_51905 (+27564)	LAN5_NMYC_peak_51904 (+28360)	LAN5_NMYC_peak_51903 (+46357)	LAN5_NMYC_peak_51902 (+47710)	LAN5_NMYC_peak_51901 (+51494)
BRI3	LAN5_NMYC_peak_49804	-533	LAN5_NMYC_peak_49805 (+461)	LAN5_NMYC_peak_49806 (+24427)
BRI3BP	LAN5_NMYC_peak_13930	-4645	LAN5_NMYC_peak_13931 (-537)	LAN5_NMYC_peak_13932 (+262)	LAN5_NMYC_peak_13933 (+836)	LAN5_NMYC_peak_13934 (+55428)	LAN5_NMYC_peak_13935 (+56144)
BRICD5	LAN5_NMYC_peak_19448	-3447	LAN5_NMYC_peak_19447 (+4719)
BRINP2	LAN5_NMYC_peak_3689	-387	LAN5_NMYC_peak_3690 (+1104)	LAN5_NMYC_peak_3691 (+10243)	LAN5_NMYC_peak_3692 (+414324)	LAN5_NMYC_peak_3693 (+429054)	LAN5_NMYC_peak_3694 (+449519)	LAN5_NMYC_peak_3695 (+516407)	LAN5_NMYC_peak_3696 (+777044)
BRIP1	LAN5_NMYC_peak_23643	146
BRIX1	LAN5_NMYC_peak_42929	157
BRK1	LAN5_NMYC_peak_36967	204
BRMS1	LAN5_NMYC_peak_9829	-2986	LAN5_NMYC_peak_9828 (-1898)	LAN5_NMYC_peak_9827 (+40)
BRMS1L	LAN5_NMYC_peak_15685	285	LAN5_NMYC_peak_15686 (+29971)	LAN5_NMYC_peak_15687 (+106626)	LAN5_NMYC_peak_15688 (+441951)
BROX	LAN5_NMYC_peak_4504	-145	LAN5_NMYC_peak_4505 (+102585)
BRSK1	LAN5_NMYC_peak_28161	-4111	LAN5_NMYC_peak_28162 (-3359)	LAN5_NMYC_peak_28163 (-534)	LAN5_NMYC_peak_28164 (+17787)
BRWD1	LAN5_NMYC_peak_34982	-154	LAN5_NMYC_peak_34981 (+1236)
BSND	LAN5_NMYC_peak_1735	-2451	LAN5_NMYC_peak_1736 (-1791)	LAN5_NMYC_peak_1737 (+23261)
BST1	LAN5_NMYC_peak_40610	219
BTAF1	LAN5_NMYC_peak_7061	32	LAN5_NMYC_peak_7062 (+164224)	LAN5_NMYC_peak_7063 (+316505)
BTBD1	LAN5_NMYC_peak_18844	31	LAN5_NMYC_peak_18843 (+885)	LAN5_NMYC_peak_18842 (+55500)
BTBD10	LAN5_NMYC_peak_8703	107	LAN5_NMYC_peak_8702 (+118946)	LAN5_NMYC_peak_8701 (+133077)	LAN5_NMYC_peak_8700 (+133442)	LAN5_NMYC_peak_8699 (+164364)
BTBD17	LAN5_NMYC_peak_24021	525	LAN5_NMYC_peak_24020 (+7703)	LAN5_NMYC_peak_24019 (+9841)
BTBD7	LAN5_NMYC_peak_16644	-329	LAN5_NMYC_peak_16643 (+665)	LAN5_NMYC_peak_16642 (+101703)
BTBD8	LAN5_NMYC_peak_2309	123
BTBD9	LAN5_NMYC_peak_46277	40	LAN5_NMYC_peak_46276 (+157305)	LAN5_NMYC_peak_46275 (+202801)	LAN5_NMYC_peak_46274 (+281727)	LAN5_NMYC_peak_46273 (+425570)	LAN5_NMYC_peak_46272 (+451981)	LAN5_NMYC_peak_46271 (+496015)
BTF3	LAN5_NMYC_peak_43434	43	LAN5_NMYC_peak_43435 (+21375)	LAN5_NMYC_peak_43436 (+38618)	LAN5_NMYC_peak_43437 (+46740)
BTF3L4	LAN5_NMYC_peak_1588	-170
BTG4	LAN5_NMYC_peak_10674	-691	LAN5_NMYC_peak_10673 (+75553)	LAN5_NMYC_peak_10672 (+84856)
BTK	LAN5_NMYC_peak_57020	-4801
BTN2A1	LAN5_NMYC_peak_45776	424	LAN5_NMYC_peak_45777 (+16219)
BTN3A1	LAN5_NMYC_peak_45774	299
BTN3A3	LAN5_NMYC_peak_45775	155
BUB1	LAN5_NMYC_peak_30764	-178	LAN5_NMYC_peak_30763 (+67784)
BUB1B	LAN5_NMYC_peak_17604	219
BUB3	LAN5_NMYC_peak_7900	335	LAN5_NMYC_peak_7901 (+58107)	LAN5_NMYC_peak_7902 (+133710)	LAN5_NMYC_peak_7903 (+144197)	LAN5_NMYC_peak_7904 (+195110)	LAN5_NMYC_peak_7905 (+196420)	LAN5_NMYC_peak_7906 (+200395)	LAN5_NMYC_peak_7907 (+203320)	LAN5_NMYC_peak_7908 (+275351)	LAN5_NMYC_peak_7909 (+494571)
BUD13	LAN5_NMYC_peak_10888	-50	LAN5_NMYC_peak_10887 (+40137)	LAN5_NMYC_peak_10886 (+41553)	LAN5_NMYC_peak_10885 (+69597)	LAN5_NMYC_peak_10884 (+81844)	LAN5_NMYC_peak_10883 (+131313)	LAN5_NMYC_peak_10882 (+181642)	LAN5_NMYC_peak_10881 (+193805)	LAN5_NMYC_peak_10880 (+266585)	LAN5_NMYC_peak_10879 (+267513)	LAN5_NMYC_peak_10878 (+272296)	LAN5_NMYC_peak_10877 (+294041)	LAN5_NMYC_peak_10876 (+312515)	LAN5_NMYC_peak_10875 (+313629)	LAN5_NMYC_peak_10874 (+315294)	LAN5_NMYC_peak_10873 (+320275)	LAN5_NMYC_peak_10872 (+344589)	LAN5_NMYC_peak_10871 (+381841)	LAN5_NMYC_peak_10870 (+385104)	LAN5_NMYC_peak_10869 (+387787)	LAN5_NMYC_peak_10868 (+388334)	LAN5_NMYC_peak_10867 (+396147)	LAN5_NMYC_peak_10866 (+399537)	LAN5_NMYC_peak_10865 (+417603)	LAN5_NMYC_peak_10864 (+459946)	LAN5_NMYC_peak_10863 (+462083)	LAN5_NMYC_peak_10862 (+496513)	LAN5_NMYC_peak_10861 (+553284)	LAN5_NMYC_peak_10860 (+555781)	LAN5_NMYC_peak_10859 (+565185)	LAN5_NMYC_peak_10858 (+569863)	LAN5_NMYC_peak_10857 (+572254)	LAN5_NMYC_peak_10856 (+573428)	LAN5_NMYC_peak_10855 (+579425)	LAN5_NMYC_peak_10854 (+580082)	LAN5_NMYC_peak_10853 (+591914)	LAN5_NMYC_peak_10852 (+592395)	LAN5_NMYC_peak_10851 (+694687)	LAN5_NMYC_peak_10850 (+698698)	LAN5_NMYC_peak_10849 (+702244)	LAN5_NMYC_peak_10848 (+707031)	LAN5_NMYC_peak_10847 (+708107)	LAN5_NMYC_peak_10846 (+710187)	LAN5_NMYC_peak_10845 (+711389)	LAN5_NMYC_peak_10844 (+736614)	LAN5_NMYC_peak_10843 (+797292)	LAN5_NMYC_peak_10842 (+807028)	LAN5_NMYC_peak_10841 (+809784)
BYSL	LAN5_NMYC_peak_46384	358
BZRAP1	LAN5_NMYC_peak_23534	-913	LAN5_NMYC_peak_23533 (-444)	LAN5_NMYC_peak_23532 (+1994)	LAN5_NMYC_peak_23531 (+2951)
BZW2	LAN5_NMYC_peak_48548	-337	LAN5_NMYC_peak_48549 (+32926)
C10orf111	LAN5_NMYC_peak_5497	-171
C10orf2	LAN5_NMYC_peak_7282	-548
C10orf32	LAN5_NMYC_peak_7383	131
C10orf35	LAN5_NMYC_peak_6333	144	LAN5_NMYC_peak_6334 (+32236)	LAN5_NMYC_peak_6335 (+49775)	LAN5_NMYC_peak_6336 (+50456)	LAN5_NMYC_peak_6337 (+56301)	LAN5_NMYC_peak_6338 (+127833)
C10orf54	LAN5_NMYC_peak_6457	-153	LAN5_NMYC_peak_6456 (+44904)	LAN5_NMYC_peak_6455 (+45492)	LAN5_NMYC_peak_6454 (+47054)	LAN5_NMYC_peak_6453 (+48023)
C10orf67	LAN5_NMYC_peak_5642	339
C10orf76	LAN5_NMYC_peak_7339	172
C10orf88	LAN5_NMYC_peak_7892	-14
C10orf95	LAN5_NMYC_peak_7367	504	LAN5_NMYC_peak_7366 (+1527)
C11orf1	LAN5_NMYC_peak_10690	-135
C11orf21	LAN5_NMYC_peak_8365	-3892	LAN5_NMYC_peak_8364 (-1718)	LAN5_NMYC_peak_8363 (-389)
C11orf31	LAN5_NMYC_peak_9384	-187
C11orf35	LAN5_NMYC_peak_8220	78	LAN5_NMYC_peak_8219 (+3669)	LAN5_NMYC_peak_8218 (+5767)	LAN5_NMYC_peak_8217 (+6823)
C11orf49	LAN5_NMYC_peak_9308	-77	LAN5_NMYC_peak_9309 (+68097)	LAN5_NMYC_peak_9310 (+70975)	LAN5_NMYC_peak_9311 (+206619)	LAN5_NMYC_peak_9312 (+212363)
C11orf54	LAN5_NMYC_peak_10504	-1271	LAN5_NMYC_peak_10505 (-167)
C11orf57	LAN5_NMYC_peak_10699	42
C11orf65	LAN5_NMYC_peak_10650	125
C11orf68	LAN5_NMYC_peak_9793	-1231	LAN5_NMYC_peak_9792 (-510)	LAN5_NMYC_peak_9791 (+423)	LAN5_NMYC_peak_9790 (+7267)
C11orf73	LAN5_NMYC_peak_10440	62
C11orf80	LAN5_NMYC_peak_9856	-256	LAN5_NMYC_peak_9857 (+447)
C11orf82	LAN5_NMYC_peak_10403	-694	LAN5_NMYC_peak_10404 (+105453)	LAN5_NMYC_peak_10405 (+106331)	LAN5_NMYC_peak_10406 (+132556)	LAN5_NMYC_peak_10407 (+133921)	LAN5_NMYC_peak_10408 (+150678)
C11orf83	LAN5_NMYC_peak_9536	-4742	LAN5_NMYC_peak_9537 (+1632)
C11orf91	LAN5_NMYC_peak_9003	-78	LAN5_NMYC_peak_9002 (+491)	LAN5_NMYC_peak_9001 (+5881)	LAN5_NMYC_peak_9000 (+92197)	LAN5_NMYC_peak_8999 (+102039)
C12orf10	LAN5_NMYC_peak_12492	-4137	LAN5_NMYC_peak_12493 (+257)
C12orf29	LAN5_NMYC_peak_12962	206	LAN5_NMYC_peak_12963 (+1151)
C12orf4	LAN5_NMYC_peak_11675	-241
C12orf43	LAN5_NMYC_peak_13719	200
C12orf49	LAN5_NMYC_peak_13582	157	LAN5_NMYC_peak_13581 (+28982)	LAN5_NMYC_peak_13580 (+47865)	LAN5_NMYC_peak_13579 (+49956)	LAN5_NMYC_peak_13578 (+75337)
C12orf55	LAN5_NMYC_peak_13099	19
C12orf65	LAN5_NMYC_peak_13813	512	LAN5_NMYC_peak_13814 (+36393)
C12orf68	LAN5_NMYC_peak_12267	-49	LAN5_NMYC_peak_12268 (+725)	LAN5_NMYC_peak_12269 (+14579)
C12orf73	LAN5_NMYC_peak_13173	273
C14orf1	LAN5_NMYC_peak_16301	12	LAN5_NMYC_peak_16300 (+24921)
C14orf159	LAN5_NMYC_peak_16572	-71	LAN5_NMYC_peak_16573 (+40730)	LAN5_NMYC_peak_16574 (+56268)	LAN5_NMYC_peak_16575 (+57018)	LAN5_NMYC_peak_16576 (+59043)
C14orf2	LAN5_NMYC_peak_17012	-2530	LAN5_NMYC_peak_17011 (+3)	LAN5_NMYC_peak_17010 (+11062)	LAN5_NMYC_peak_17009 (+15498)	LAN5_NMYC_peak_17008 (+16986)	LAN5_NMYC_peak_17007 (+38499)	LAN5_NMYC_peak_17006 (+39908)	LAN5_NMYC_peak_17005 (+66139)
C14orf39	LAN5_NMYC_peak_15953	226	LAN5_NMYC_peak_15952 (+852)	LAN5_NMYC_peak_15951 (+128179)	LAN5_NMYC_peak_15950 (+128999)	LAN5_NMYC_peak_15949 (+154633)	LAN5_NMYC_peak_15948 (+174359)	LAN5_NMYC_peak_15947 (+182137)	LAN5_NMYC_peak_15946 (+237536)
C14orf80	LAN5_NMYC_peak_17183	-4230	LAN5_NMYC_peak_17184 (-1214)	LAN5_NMYC_peak_17185 (+83)
C15orf27	LAN5_NMYC_peak_18597	-327	LAN5_NMYC_peak_18598 (+360)	LAN5_NMYC_peak_18599 (+118713)	LAN5_NMYC_peak_18600 (+124866)	LAN5_NMYC_peak_18601 (+130962)	LAN5_NMYC_peak_18602 (+136892)	LAN5_NMYC_peak_18603 (+146890)
C15orf38	LAN5_NMYC_peak_18980	-617	LAN5_NMYC_peak_18979 (+341)
C15orf38-AP3S2	LAN5_NMYC_peak_18980	-691	LAN5_NMYC_peak_18979 (+267)
C15orf48	LAN5_NMYC_peak_17780	-42
C15orf52	LAN5_NMYC_peak_17622	-3935	LAN5_NMYC_peak_17621 (+220)	LAN5_NMYC_peak_17620 (+1249)	LAN5_NMYC_peak_17619 (+2429)	LAN5_NMYC_peak_17618 (+16226)	LAN5_NMYC_peak_17617 (+16794)	LAN5_NMYC_peak_17616 (+17731)
C15orf57	LAN5_NMYC_peak_17644	-4578	LAN5_NMYC_peak_17643 (-607)	LAN5_NMYC_peak_17642 (-79)	LAN5_NMYC_peak_17641 (+44963)	LAN5_NMYC_peak_17640 (+53380)	LAN5_NMYC_peak_17639 (+57720)
C15orf62	LAN5_NMYC_peak_17651	-173	LAN5_NMYC_peak_17652 (+12857)
C16orf46	LAN5_NMYC_peak_21089	101
C16orf58	LAN5_NMYC_peak_20239	14	LAN5_NMYC_peak_20238 (+20666)
C16orf59	LAN5_NMYC_peak_19464	-134	LAN5_NMYC_peak_19465 (+448)
C16orf70	LAN5_NMYC_peak_20739	-213
C16orf80	LAN5_NMYC_peak_20604	124	LAN5_NMYC_peak_20603 (+7517)	LAN5_NMYC_peak_20602 (+13988)	LAN5_NMYC_peak_20601 (+18674)	LAN5_NMYC_peak_20600 (+93785)	LAN5_NMYC_peak_20599 (+96545)
C16orf87	LAN5_NMYC_peak_20292	386	LAN5_NMYC_peak_20291 (+73661)
C16orf91	LAN5_NMYC_peak_19366	-1502	LAN5_NMYC_peak_19365 (+8631)
C16orf92	LAN5_NMYC_peak_20148	-1945	LAN5_NMYC_peak_20149 (+6576)
C17orf49	LAN5_NMYC_peak_21800	-1984	LAN5_NMYC_peak_21801 (+222)
C17orf62	LAN5_NMYC_peak_24722	234
C17orf67	LAN5_NMYC_peak_23430	-616	LAN5_NMYC_peak_23429 (+652)	LAN5_NMYC_peak_23428 (+20652)	LAN5_NMYC_peak_23427 (+22264)	LAN5_NMYC_peak_23426 (+53392)	LAN5_NMYC_peak_23425 (+154873)	LAN5_NMYC_peak_23424 (+167884)	LAN5_NMYC_peak_23423 (+237371)
C17orf70	LAN5_NMYC_peak_24609	-513	LAN5_NMYC_peak_24608 (+14483)	LAN5_NMYC_peak_24607 (+15778)
C17orf75	LAN5_NMYC_peak_22438	395	LAN5_NMYC_peak_22437 (+30825)	LAN5_NMYC_peak_22436 (+42976)
C17orf80	LAN5_NMYC_peak_23945	-1075	LAN5_NMYC_peak_23946 (-89)	LAN5_NMYC_peak_23947 (+23264)
C17orf89	LAN5_NMYC_peak_24555	166	LAN5_NMYC_peak_24556 (+2491)	LAN5_NMYC_peak_24557 (+12864)	LAN5_NMYC_peak_24558 (+14421)	LAN5_NMYC_peak_24559 (+18870)	LAN5_NMYC_peak_24560 (+38394)	LAN5_NMYC_peak_24561 (+52565)
C18orf32	LAN5_NMYC_peak_25394	-4954	LAN5_NMYC_peak_25393 (-36)
C18orf54	LAN5_NMYC_peak_25444	-731
C18orf56	LAN5_NMYC_peak_24793	247
C18orf8	LAN5_NMYC_peak_24994	-84
C19orf10	LAN5_NMYC_peak_26231	278
C19orf25	LAN5_NMYC_peak_25989	415
C19orf26	LAN5_NMYC_peak_25945	-4232	LAN5_NMYC_peak_25944 (-3651)	LAN5_NMYC_peak_25943 (-2568)	LAN5_NMYC_peak_25942 (-2035)	LAN5_NMYC_peak_25941 (-479)	LAN5_NMYC_peak_25940 (+688)	LAN5_NMYC_peak_25939 (+1786)	LAN5_NMYC_peak_25938 (+30797)
C19orf40	LAN5_NMYC_peak_27166	-91	LAN5_NMYC_peak_27167 (+30488)
C19orf43	LAN5_NMYC_peak_26595	-2717	LAN5_NMYC_peak_26594 (+123)	LAN5_NMYC_peak_26593 (+1018)
C19orf44	LAN5_NMYC_peak_26779	11
C19orf47	LAN5_NMYC_peak_27470	-765	LAN5_NMYC_peak_27469 (-65)
C19orf52	LAN5_NMYC_peak_26509	238	LAN5_NMYC_peak_26510 (+13588)
C19orf53	LAN5_NMYC_peak_26675	500	LAN5_NMYC_peak_26676 (+10973)	LAN5_NMYC_peak_26677 (+13813)
C19orf57	LAN5_NMYC_peak_26695	-136	LAN5_NMYC_peak_26694 (+25781)
C19orf68	LAN5_NMYC_peak_27855	-17	LAN5_NMYC_peak_27856 (+33352)
C19orf70	LAN5_NMYC_peak_26280	475
C19orf73	LAN5_NMYC_peak_27918	-1023	LAN5_NMYC_peak_27917 (+122)
C1QBP	LAN5_NMYC_peak_21785	138
C1QL4	LAN5_NMYC_peak_12316	326
C1QTNF1	LAN5_NMYC_peak_24378	128	LAN5_NMYC_peak_24379 (+1235)	LAN5_NMYC_peak_24380 (+3669)	LAN5_NMYC_peak_24381 (+10152)	LAN5_NMYC_peak_24382 (+18365)	LAN5_NMYC_peak_24383 (+18737)	LAN5_NMYC_peak_24384 (+21234)	LAN5_NMYC_peak_24385 (+22363)
C1QTNF2	LAN5_NMYC_peak_44750	-399	LAN5_NMYC_peak_44749 (+90)	LAN5_NMYC_peak_44748 (+6824)	LAN5_NMYC_peak_44747 (+25207)
C1RL	LAN5_NMYC_peak_11771	-40	LAN5_NMYC_peak_11770 (+704)
C1orf101	LAN5_NMYC_peak_5070	195
C1orf106	LAN5_NMYC_peak_3917	-3431	LAN5_NMYC_peak_3918 (+116880)
C1orf109	LAN5_NMYC_peak_1218	-1986	LAN5_NMYC_peak_1217 (-994)	LAN5_NMYC_peak_1216 (+139)	LAN5_NMYC_peak_1215 (+23259)
C1orf115	LAN5_NMYC_peak_4462	271	LAN5_NMYC_peak_4463 (+939)
C1orf123	LAN5_NMYC_peak_1619	89	LAN5_NMYC_peak_1618 (+22180)
C1orf131	LAN5_NMYC_peak_4793	-9	LAN5_NMYC_peak_4792 (+40517)	LAN5_NMYC_peak_4791 (+48305)	LAN5_NMYC_peak_4790 (+49044)	LAN5_NMYC_peak_4789 (+65015)	LAN5_NMYC_peak_4788 (+77023)
C1orf198	LAN5_NMYC_peak_4776	-400	LAN5_NMYC_peak_4775 (+469)	LAN5_NMYC_peak_4774 (+95403)	LAN5_NMYC_peak_4773 (+108917)	LAN5_NMYC_peak_4772 (+109611)	LAN5_NMYC_peak_4771 (+114997)	LAN5_NMYC_peak_4770 (+116193)
C1orf216	LAN5_NMYC_peak_1150	687	LAN5_NMYC_peak_1149 (+3528)	LAN5_NMYC_peak_1148 (+10891)	LAN5_NMYC_peak_1147 (+11638)
C1orf233	LAN5_NMYC_peak_100	658	LAN5_NMYC_peak_99 (+1572)	LAN5_NMYC_peak_98 (+2179)	LAN5_NMYC_peak_97 (+5347)
C1orf27	LAN5_NMYC_peak_3838	-405
C1orf35	LAN5_NMYC_peak_4649	147	LAN5_NMYC_peak_4648 (+1104)
C1orf43	LAN5_NMYC_peak_3099	-424	LAN5_NMYC_peak_3098 (+898)
C1orf50	LAN5_NMYC_peak_1348	-1063	LAN5_NMYC_peak_1349 (-8)	LAN5_NMYC_peak_1350 (+44221)
C1orf51	LAN5_NMYC_peak_2988	-602
C1orf52	LAN5_NMYC_peak_2204	32
C1orf54	LAN5_NMYC_peak_2987	722
C1orf56	LAN5_NMYC_peak_3009	400
C20orf194	LAN5_NMYC_peak_33076	258	LAN5_NMYC_peak_33075 (+123941)
C20orf195	LAN5_NMYC_peak_34562	-4268	LAN5_NMYC_peak_34563 (+825)
C20orf24	LAN5_NMYC_peak_33641	-170
C20orf26	LAN5_NMYC_peak_33312	-35
C20orf27	LAN5_NMYC_peak_33086	-330	LAN5_NMYC_peak_33085 (+22197)	LAN5_NMYC_peak_33084 (+22707)	LAN5_NMYC_peak_33083 (+25776)
C20orf96	LAN5_NMYC_peak_32950	416	LAN5_NMYC_peak_32949 (+1238)	LAN5_NMYC_peak_32948 (+23762)
C21orf119	LAN5_NMYC_peak_34838	-84
C21orf33	LAN5_NMYC_peak_35134	-54	LAN5_NMYC_peak_35135 (+13719)	LAN5_NMYC_peak_35136 (+27369)
C21orf59	LAN5_NMYC_peak_34842	508
C21orf67	LAN5_NMYC_peak_35169	-553	LAN5_NMYC_peak_35168 (+134)
C22orf23	LAN5_NMYC_peak_36122	-295
C22orf29	LAN5_NMYC_peak_35391	-119	LAN5_NMYC_peak_35390 (+10306)	LAN5_NMYC_peak_35389 (+42590)	LAN5_NMYC_peak_35388 (+48055)	LAN5_NMYC_peak_35387 (+54310)	LAN5_NMYC_peak_35386 (+55222)	LAN5_NMYC_peak_35385 (+56903)	LAN5_NMYC_peak_35384 (+78158)	LAN5_NMYC_peak_35383 (+86539)	LAN5_NMYC_peak_35382 (+87646)	LAN5_NMYC_peak_35381 (+92688)	LAN5_NMYC_peak_35380 (+95128)	LAN5_NMYC_peak_35379 (+95972)	LAN5_NMYC_peak_35378 (+96359)	LAN5_NMYC_peak_35377 (+96963)
C22orf39	LAN5_NMYC_peak_35356	510
C22orf46	LAN5_NMYC_peak_36281	-1826
C2CD2	LAN5_NMYC_peak_35032	-1235	LAN5_NMYC_peak_35031 (-612)	LAN5_NMYC_peak_35030 (+20819)
C2CD3	LAN5_NMYC_peak_10185	-116	LAN5_NMYC_peak_10184 (+84463)
C2CD4A	LAN5_NMYC_peak_18023	-35	LAN5_NMYC_peak_18024 (+690)	LAN5_NMYC_peak_18025 (+1769)	LAN5_NMYC_peak_18026 (+20752)	LAN5_NMYC_peak_18027 (+43409)	LAN5_NMYC_peak_18028 (+97118)
C2CD5	LAN5_NMYC_peak_11960	354	LAN5_NMYC_peak_11959 (+97037)	LAN5_NMYC_peak_11958 (+186879)	LAN5_NMYC_peak_11957 (+190334)	LAN5_NMYC_peak_11956 (+190793)
C2orf42	LAN5_NMYC_peak_30106	243	LAN5_NMYC_peak_30105 (+48582)	LAN5_NMYC_peak_30104 (+66179)	LAN5_NMYC_peak_30103 (+67860)	LAN5_NMYC_peak_30102 (+71826)	LAN5_NMYC_peak_30101 (+82279)	LAN5_NMYC_peak_30100 (+101225)
C2orf44	LAN5_NMYC_peak_29182	-2394	LAN5_NMYC_peak_29181 (-128)
C2orf47	LAN5_NMYC_peak_31916	378
C2orf49	LAN5_NMYC_peak_30656	26	LAN5_NMYC_peak_30657 (+32614)
C2orf69	LAN5_NMYC_peak_31915	365
C2orf70	LAN5_NMYC_peak_29249	-3808	LAN5_NMYC_peak_29250 (+110)	LAN5_NMYC_peak_29251 (+15429)	LAN5_NMYC_peak_29252 (+53594)
C2orf71	LAN5_NMYC_peak_29345	-2281	LAN5_NMYC_peak_29344 (+13709)	LAN5_NMYC_peak_29343 (+31646)
C3orf18	LAN5_NMYC_peak_37855	-2128	LAN5_NMYC_peak_37854 (-1490)	LAN5_NMYC_peak_37853 (+106)	LAN5_NMYC_peak_37852 (+17117)	LAN5_NMYC_peak_37851 (+17536)	LAN5_NMYC_peak_37850 (+34481)	LAN5_NMYC_peak_37849 (+42568)	LAN5_NMYC_peak_37848 (+48082)	LAN5_NMYC_peak_37847 (+48604)	LAN5_NMYC_peak_37846 (+50039)	LAN5_NMYC_peak_37845 (+51635)
C3orf38	LAN5_NMYC_peak_38443	-8	LAN5_NMYC_peak_38444 (+359023)
C3orf52	LAN5_NMYC_peak_38594	148
C3orf58	LAN5_NMYC_peak_39383	294	LAN5_NMYC_peak_39384 (+765749)	LAN5_NMYC_peak_39385 (+803282)
C3orf72	LAN5_NMYC_peak_39259	-1883	LAN5_NMYC_peak_39260 (-803)	LAN5_NMYC_peak_39261 (-383)
C4orf21	LAN5_NMYC_peak_41556	-305
C4orf29	LAN5_NMYC_peak_41717	-191
C4orf46	LAN5_NMYC_peak_42092	227
C4orf47	LAN5_NMYC_peak_42416	-3299
C4orf48	LAN5_NMYC_peak_40211	-1265	LAN5_NMYC_peak_40212 (-324)	LAN5_NMYC_peak_40213 (+808)
C5AR1	LAN5_NMYC_peak_27813	-4334	LAN5_NMYC_peak_27814 (+3387)
C5orf15	LAN5_NMYC_peak_44242	252	LAN5_NMYC_peak_44241 (+24345)	LAN5_NMYC_peak_44240 (+41839)	LAN5_NMYC_peak_44239 (+55573)	LAN5_NMYC_peak_44238 (+61436)	LAN5_NMYC_peak_44237 (+63119)	LAN5_NMYC_peak_44236 (+68051)	LAN5_NMYC_peak_44235 (+80578)	LAN5_NMYC_peak_44234 (+86676)	LAN5_NMYC_peak_44233 (+98048)	LAN5_NMYC_peak_44232 (+98954)	LAN5_NMYC_peak_44231 (+103503)	LAN5_NMYC_peak_44230 (+139774)	LAN5_NMYC_peak_44229 (+142861)	LAN5_NMYC_peak_44228 (+168779)	LAN5_NMYC_peak_44227 (+228267)	LAN5_NMYC_peak_44226 (+254297)	LAN5_NMYC_peak_44225 (+254945)	LAN5_NMYC_peak_44224 (+258772)	LAN5_NMYC_peak_44223 (+260152)	LAN5_NMYC_peak_44222 (+264696)	LAN5_NMYC_peak_44221 (+265437)	LAN5_NMYC_peak_44220 (+266705)	LAN5_NMYC_peak_44219 (+283001)	LAN5_NMYC_peak_44218 (+287515)	LAN5_NMYC_peak_44217 (+315000)
C5orf22	LAN5_NMYC_peak_42875	147	LAN5_NMYC_peak_42876 (+85814)	LAN5_NMYC_peak_42877 (+94174)	LAN5_NMYC_peak_42878 (+98761)
C5orf24	LAN5_NMYC_peak_44265	199
C5orf42	LAN5_NMYC_peak_42958	-368	LAN5_NMYC_peak_42957 (+315)	LAN5_NMYC_peak_42956 (+194924)
C5orf45	LAN5_NMYC_peak_45162	149
C5orf51	LAN5_NMYC_peak_43016	-109
C5orf54	LAN5_NMYC_peak_44751	149
C5orf55	LAN5_NMYC_peak_42499	109	LAN5_NMYC_peak_42498 (+5600)	LAN5_NMYC_peak_42497 (+10533)	LAN5_NMYC_peak_42496 (+12044)	LAN5_NMYC_peak_42495 (+13071)	LAN5_NMYC_peak_42494 (+29436)	LAN5_NMYC_peak_42493 (+43242)	LAN5_NMYC_peak_42492 (+68607)	LAN5_NMYC_peak_42491 (+69795)	LAN5_NMYC_peak_42490 (+70484)	LAN5_NMYC_peak_42489 (+120669)	LAN5_NMYC_peak_42488 (+121127)	LAN5_NMYC_peak_42487 (+122052)	LAN5_NMYC_peak_42486 (+125839)
C5orf63	LAN5_NMYC_peak_44121	78
C6	LAN5_NMYC_peak_43004	-2843
C6orf106	LAN5_NMYC_peak_46142	-135	LAN5_NMYC_peak_46141 (+377)	LAN5_NMYC_peak_46140 (+40295)
C6orf120	LAN5_NMYC_peak_48061	89
C6orf211	LAN5_NMYC_peak_47644	-2377	LAN5_NMYC_peak_47645 (-1349)	LAN5_NMYC_peak_47646 (+2)
C6orf226	LAN5_NMYC_peak_46407	-201
C6orf47	LAN5_NMYC_peak_45990	-4795	LAN5_NMYC_peak_45989 (-3402)	LAN5_NMYC_peak_45988 (+127)
C6orf57	LAN5_NMYC_peak_46736	204
C6orf62	LAN5_NMYC_peak_45689	-292	LAN5_NMYC_peak_45688 (+1295)
C6orf89	LAN5_NMYC_peak_46221	88
C7orf13	LAN5_NMYC_peak_50890	-112	LAN5_NMYC_peak_50889 (+676676)	LAN5_NMYC_peak_50888 (+819647)
C7orf25	LAN5_NMYC_peak_48995	-31	LAN5_NMYC_peak_48994 (+668)	LAN5_NMYC_peak_48993 (+563289)
C7orf31	LAN5_NMYC_peak_48661	155
C7orf43	LAN5_NMYC_peak_49851	-13
C7orf49	LAN5_NMYC_peak_50461	198
C7orf50	LAN5_NMYC_peak_48175	-4300	LAN5_NMYC_peak_48174 (-165)	LAN5_NMYC_peak_48173 (+518)	LAN5_NMYC_peak_48172 (+42017)	LAN5_NMYC_peak_48171 (+50065)
C7orf55	LAN5_NMYC_peak_50550	-242
C7orf55-LUC7L2	LAN5_NMYC_peak_50551	-124	LAN5_NMYC_peak_50552 (+62409)
C7orf61	LAN5_NMYC_peak_49865	-1712	LAN5_NMYC_peak_49864 (+8012)	LAN5_NMYC_peak_49863 (+13596)
C8G	LAN5_NMYC_peak_56236	-1292	LAN5_NMYC_peak_56237 (-232)
C8orf44	LAN5_NMYC_peak_52285	-688	LAN5_NMYC_peak_52286 (+44878)
C8orf48	LAN5_NMYC_peak_51355	-70	LAN5_NMYC_peak_51356 (+49461)	LAN5_NMYC_peak_51357 (+642263)	LAN5_NMYC_peak_51358 (+826624)	LAN5_NMYC_peak_51359 (+838039)
C8orf88	LAN5_NMYC_peak_52493	-285	LAN5_NMYC_peak_52492 (+38989)	LAN5_NMYC_peak_52491 (+41683)	LAN5_NMYC_peak_52490 (+44458)	LAN5_NMYC_peak_52489 (+71399)	LAN5_NMYC_peak_52488 (+72161)	LAN5_NMYC_peak_52487 (+96567)	LAN5_NMYC_peak_52486 (+111812)	LAN5_NMYC_peak_52485 (+176895)	LAN5_NMYC_peak_52484 (+192204)
C9orf116	LAN5_NMYC_peak_56141	-617
C9orf129	LAN5_NMYC_peak_54748	155	LAN5_NMYC_peak_54747 (+110781)	LAN5_NMYC_peak_54746 (+122925)	LAN5_NMYC_peak_54745 (+137826)	LAN5_NMYC_peak_54744 (+138694)	LAN5_NMYC_peak_54743 (+141058)	LAN5_NMYC_peak_54742 (+144687)	LAN5_NMYC_peak_54741 (+145899)	LAN5_NMYC_peak_54740 (+159301)
C9orf156	LAN5_NMYC_peak_54928	-1261	LAN5_NMYC_peak_54927 (+22)	LAN5_NMYC_peak_54926 (+45034)	LAN5_NMYC_peak_54925 (+67507)
C9orf16	LAN5_NMYC_peak_55598	13	LAN5_NMYC_peak_55599 (+30819)	LAN5_NMYC_peak_55600 (+31576)
C9orf169	LAN5_NMYC_peak_56283	-3463	LAN5_NMYC_peak_56284 (-1949)
C9orf171	LAN5_NMYC_peak_55895	-3481	LAN5_NMYC_peak_55896 (-55)	LAN5_NMYC_peak_55897 (+1050)	LAN5_NMYC_peak_55898 (+94417)	LAN5_NMYC_peak_55899 (+96335)	LAN5_NMYC_peak_55900 (+97081)	LAN5_NMYC_peak_55901 (+97696)	LAN5_NMYC_peak_55902 (+135438)	LAN5_NMYC_peak_55903 (+136605)	LAN5_NMYC_peak_55904 (+164899)
C9orf41	LAN5_NMYC_peak_54376	382	LAN5_NMYC_peak_54375 (+75614)	LAN5_NMYC_peak_54374 (+76583)
C9orf43	LAN5_NMYC_peak_55164	-314
C9orf64	LAN5_NMYC_peak_54519	162
C9orf78	LAN5_NMYC_peak_55747	-43
C9orf9	LAN5_NMYC_peak_55920	-578
C9orf91	LAN5_NMYC_peak_55214	-139	LAN5_NMYC_peak_55215 (+675)
C9orf96	LAN5_NMYC_peak_55947	-934	LAN5_NMYC_peak_55948 (+3)	LAN5_NMYC_peak_55949 (+19074)	LAN5_NMYC_peak_55950 (+28821)
CA14	LAN5_NMYC_peak_2984	-1746	LAN5_NMYC_peak_2985 (-1174)	LAN5_NMYC_peak_2986 (-218)
CA2	LAN5_NMYC_peak_52462	-463
CAAP1	LAN5_NMYC_peak_53943	153	LAN5_NMYC_peak_53942 (+208539)	LAN5_NMYC_peak_53941 (+429848)	LAN5_NMYC_peak_53940 (+567691)	LAN5_NMYC_peak_53939 (+928277)
CABIN1	LAN5_NMYC_peak_35627	-10	LAN5_NMYC_peak_35628 (+143858)	LAN5_NMYC_peak_35629 (+144991)
CABLES2	LAN5_NMYC_peak_34464	-3050	LAN5_NMYC_peak_34463 (-347)
CABP4	LAN5_NMYC_peak_9902	-3308	LAN5_NMYC_peak_9903 (+9192)	LAN5_NMYC_peak_9904 (+9688)
CACNA1D	LAN5_NMYC_peak_37972	-778	LAN5_NMYC_peak_37973 (+645)	LAN5_NMYC_peak_37974 (+39331)	LAN5_NMYC_peak_37975 (+40097)	LAN5_NMYC_peak_37976 (+94751)	LAN5_NMYC_peak_37977 (+176644)	LAN5_NMYC_peak_37978 (+212030)	LAN5_NMYC_peak_37979 (+214929)	LAN5_NMYC_peak_37980 (+230417)	LAN5_NMYC_peak_37981 (+278501)	LAN5_NMYC_peak_37982 (+301197)	LAN5_NMYC_peak_37983 (+305444)
CACNA1F	LAN5_NMYC_peak_56776	-2193
CACNA1S	LAN5_NMYC_peak_3920	-1812
CACNB1	LAN5_NMYC_peak_22687	-2653	LAN5_NMYC_peak_22686 (+207)	LAN5_NMYC_peak_22685 (+3078)
CACNB4	LAN5_NMYC_peak_31324	-33	LAN5_NMYC_peak_31323 (+828)	LAN5_NMYC_peak_31322 (+1427)	LAN5_NMYC_peak_31321 (+125128)	LAN5_NMYC_peak_31320 (+151778)
CACNG8	LAN5_NMYC_peak_28122	-812	LAN5_NMYC_peak_28123 (+17223)
CAD	LAN5_NMYC_peak_29292	249	LAN5_NMYC_peak_29293 (+32986)
CADPS2	LAN5_NMYC_peak_50190	-153
CALB2	LAN5_NMYC_peak_20896	115	LAN5_NMYC_peak_20897 (+54165)	LAN5_NMYC_peak_20898 (+67568)
CALCOCO2	LAN5_NMYC_peak_23174	124
CALHM2	LAN5_NMYC_peak_7400	85	LAN5_NMYC_peak_7399 (+996)
CALR	LAN5_NMYC_peak_26632	-4972	LAN5_NMYC_peak_26633 (-86)
CALR3	LAN5_NMYC_peak_26779	-130
CALU	LAN5_NMYC_peak_50291	59
CALY	LAN5_NMYC_peak_8172	138	LAN5_NMYC_peak_8171 (+948)	LAN5_NMYC_peak_8170 (+1886)	LAN5_NMYC_peak_8169 (+8695)	LAN5_NMYC_peak_8168 (+9970)	LAN5_NMYC_peak_8167 (+10747)	LAN5_NMYC_peak_8166 (+11911)	LAN5_NMYC_peak_8165 (+17939)
CAMK1	LAN5_NMYC_peak_36950	-112	LAN5_NMYC_peak_36949 (+394)	LAN5_NMYC_peak_36948 (+19024)
CAMK2A	LAN5_NMYC_peak_44606	-3940	LAN5_NMYC_peak_44605 (-3499)	LAN5_NMYC_peak_44604 (-255)	LAN5_NMYC_peak_44603 (+4994)	LAN5_NMYC_peak_44602 (+25896)	LAN5_NMYC_peak_44601 (+44041)
CAMK2B	LAN5_NMYC_peak_49040	-2900	LAN5_NMYC_peak_49039 (-664)	LAN5_NMYC_peak_49038 (+705)	LAN5_NMYC_peak_49037 (+40378)	LAN5_NMYC_peak_49036 (+47363)	LAN5_NMYC_peak_49035 (+48906)	LAN5_NMYC_peak_49034 (+57243)
CAMK4	LAN5_NMYC_peak_43868	209	LAN5_NMYC_peak_43869 (+3919)	LAN5_NMYC_peak_43870 (+24650)	LAN5_NMYC_peak_43871 (+162574)	LAN5_NMYC_peak_43872 (+229840)	LAN5_NMYC_peak_43873 (+230299)	LAN5_NMYC_peak_43874 (+237365)	LAN5_NMYC_peak_43875 (+248741)
CAMKMT	LAN5_NMYC_peak_29616	-228	LAN5_NMYC_peak_29617 (+117660)	LAN5_NMYC_peak_29618 (+204325)	LAN5_NMYC_peak_29619 (+276822)	LAN5_NMYC_peak_29620 (+293711)	LAN5_NMYC_peak_29621 (+318802)	LAN5_NMYC_peak_29622 (+320693)	LAN5_NMYC_peak_29623 (+326960)	LAN5_NMYC_peak_29624 (+327616)	LAN5_NMYC_peak_29625 (+329657)	LAN5_NMYC_peak_29626 (+344831)	LAN5_NMYC_peak_29627 (+379375)	LAN5_NMYC_peak_29628 (+383211)	LAN5_NMYC_peak_29629 (+411070)	LAN5_NMYC_peak_29630 (+515787)	LAN5_NMYC_peak_29631 (+518105)	LAN5_NMYC_peak_29632 (+545210)	LAN5_NMYC_peak_29633 (+566219)	LAN5_NMYC_peak_29634 (+567011)	LAN5_NMYC_peak_29635 (+567966)	LAN5_NMYC_peak_29636 (+571792)	LAN5_NMYC_peak_29637 (+572391)	LAN5_NMYC_peak_29638 (+573356)	LAN5_NMYC_peak_29639 (+574292)
CAMKV	LAN5_NMYC_peak_37788	-3612	LAN5_NMYC_peak_37787 (-1586)	LAN5_NMYC_peak_37786 (+919)
CAMLG	LAN5_NMYC_peak_44263	-97
CAMSAP1	LAN5_NMYC_peak_56153	-867	LAN5_NMYC_peak_56152 (+137)	LAN5_NMYC_peak_56151 (+617)	LAN5_NMYC_peak_56150 (+1522)	LAN5_NMYC_peak_56149 (+115093)	LAN5_NMYC_peak_56148 (+132595)	LAN5_NMYC_peak_56147 (+137127)	LAN5_NMYC_peak_56146 (+138058)
CAMSAP2	LAN5_NMYC_peak_3912	-944	LAN5_NMYC_peak_3913 (-304)	LAN5_NMYC_peak_3914 (+489)
CAMTA1	LAN5_NMYC_peak_292	-879	LAN5_NMYC_peak_293 (-233)	LAN5_NMYC_peak_294 (+935)	LAN5_NMYC_peak_295 (+164865)	LAN5_NMYC_peak_296 (+179932)	LAN5_NMYC_peak_297 (+261162)	LAN5_NMYC_peak_298 (+304286)	LAN5_NMYC_peak_299 (+321708)	LAN5_NMYC_peak_300 (+336667)	LAN5_NMYC_peak_301 (+367441)	LAN5_NMYC_peak_302 (+368455)	LAN5_NMYC_peak_303 (+463643)	LAN5_NMYC_peak_304 (+480891)	LAN5_NMYC_peak_305 (+506534)	LAN5_NMYC_peak_306 (+507996)	LAN5_NMYC_peak_307 (+528083)	LAN5_NMYC_peak_308 (+549396)	LAN5_NMYC_peak_309 (+556161)	LAN5_NMYC_peak_310 (+594459)	LAN5_NMYC_peak_311 (+669837)	LAN5_NMYC_peak_312 (+670505)	LAN5_NMYC_peak_313 (+672574)	LAN5_NMYC_peak_314 (+691656)	LAN5_NMYC_peak_315 (+693034)	LAN5_NMYC_peak_316 (+694823)	LAN5_NMYC_peak_317 (+700652)	LAN5_NMYC_peak_318 (+708253)	LAN5_NMYC_peak_319 (+720570)	LAN5_NMYC_peak_320 (+748887)	LAN5_NMYC_peak_321 (+752051)	LAN5_NMYC_peak_322 (+753919)	LAN5_NMYC_peak_323 (+754476)	LAN5_NMYC_peak_324 (+766010)	LAN5_NMYC_peak_325 (+772921)	LAN5_NMYC_peak_326 (+773811)	LAN5_NMYC_peak_327 (+775780)	LAN5_NMYC_peak_328 (+776553)	LAN5_NMYC_peak_329 (+797422)	LAN5_NMYC_peak_330 (+799563)	LAN5_NMYC_peak_331 (+800265)	LAN5_NMYC_peak_332 (+801148)	LAN5_NMYC_peak_333 (+802038)	LAN5_NMYC_peak_334 (+803003)	LAN5_NMYC_peak_335 (+843818)	LAN5_NMYC_peak_336 (+844986)	LAN5_NMYC_peak_337 (+858617)	LAN5_NMYC_peak_338 (+860513)	LAN5_NMYC_peak_339 (+861455)
CAMTA2	LAN5_NMYC_peak_21772	-516
CAND1	LAN5_NMYC_peak_12791	136	LAN5_NMYC_peak_12792 (+86766)	LAN5_NMYC_peak_12793 (+144657)	LAN5_NMYC_peak_12794 (+156882)	LAN5_NMYC_peak_12795 (+172660)	LAN5_NMYC_peak_12796 (+173323)	LAN5_NMYC_peak_12797 (+182045)	LAN5_NMYC_peak_12798 (+187407)	LAN5_NMYC_peak_12799 (+246818)
CANT1	LAN5_NMYC_peak_24377	-193	LAN5_NMYC_peak_24376 (+11044)
CAPN1	LAN5_NMYC_peak_9719	-1294	LAN5_NMYC_peak_9720 (-115)	LAN5_NMYC_peak_9721 (+22487)	LAN5_NMYC_peak_9722 (+43273)
CAPN10	LAN5_NMYC_peak_32860	158
CAPN9	LAN5_NMYC_peak_4768	-3283	LAN5_NMYC_peak_4769 (-2160)	LAN5_NMYC_peak_4770 (+5076)	LAN5_NMYC_peak_4771 (+6272)	LAN5_NMYC_peak_4772 (+11658)	LAN5_NMYC_peak_4773 (+12352)	LAN5_NMYC_peak_4774 (+25866)
CAPS2	LAN5_NMYC_peak_12879	-4527	LAN5_NMYC_peak_12878 (-220)
CAPZA1	LAN5_NMYC_peak_2668	367
CAPZB	LAN5_NMYC_peak_685	-536	LAN5_NMYC_peak_684 (+380)	LAN5_NMYC_peak_683 (+4891)	LAN5_NMYC_peak_682 (+34106)	LAN5_NMYC_peak_681 (+36456)	LAN5_NMYC_peak_680 (+39438)	LAN5_NMYC_peak_679 (+47301)	LAN5_NMYC_peak_678 (+79439)	LAN5_NMYC_peak_677 (+80150)	LAN5_NMYC_peak_676 (+89646)	LAN5_NMYC_peak_675 (+94224)
CARF	LAN5_NMYC_peak_31988	-118
CARKD	LAN5_NMYC_peak_15321	-175	LAN5_NMYC_peak_15322 (+699)	LAN5_NMYC_peak_15323 (+13037)	LAN5_NMYC_peak_15324 (+25567)
CARS2	LAN5_NMYC_peak_15325	-342	LAN5_NMYC_peak_15324 (+64929)	LAN5_NMYC_peak_15323 (+77459)
CASC3	LAN5_NMYC_peak_22741	-135	LAN5_NMYC_peak_22742 (+28255)
CASC4	LAN5_NMYC_peak_17747	-105	LAN5_NMYC_peak_17748 (+10317)
CASC5	LAN5_NMYC_peak_17645	-4079	LAN5_NMYC_peak_17646 (+296)
CASK	LAN5_NMYC_peak_56697	-1121	LAN5_NMYC_peak_56696 (-497)	LAN5_NMYC_peak_56695 (+231)
CASKIN1	LAN5_NMYC_peak_19445	-925	LAN5_NMYC_peak_19444 (+1047)	LAN5_NMYC_peak_19443 (+2107)	LAN5_NMYC_peak_19442 (+31336)
CASKIN2	LAN5_NMYC_peak_24093	-1516	LAN5_NMYC_peak_24092 (+109)
CASP2	LAN5_NMYC_peak_50617	279
CASP3	LAN5_NMYC_peak_42383	-530	LAN5_NMYC_peak_42382 (+162)	LAN5_NMYC_peak_42381 (+828)	LAN5_NMYC_peak_42380 (+111289)	LAN5_NMYC_peak_42379 (+111848)
CASP6	LAN5_NMYC_peak_41528	102
CASP7	LAN5_NMYC_peak_7647	184
CASP9	LAN5_NMYC_peak_533	-2646	LAN5_NMYC_peak_532 (-283)	LAN5_NMYC_peak_531 (+31619)
CATSPER2	LAN5_NMYC_peak_17736	-305
CATSPERD	LAN5_NMYC_peak_26284	-354	LAN5_NMYC_peak_26285 (+52184)	LAN5_NMYC_peak_26286 (+53180)
CBL	LAN5_NMYC_peak_11014	-134	LAN5_NMYC_peak_11015 (+503)
CBLN2	LAN5_NMYC_peak_25706	157	LAN5_NMYC_peak_25705 (+1124)	LAN5_NMYC_peak_25704 (+2020)	LAN5_NMYC_peak_25703 (+2604)	LAN5_NMYC_peak_25702 (+193478)	LAN5_NMYC_peak_25701 (+613842)	LAN5_NMYC_peak_25700 (+629374)	LAN5_NMYC_peak_25699 (+641922)	LAN5_NMYC_peak_25698 (+644259)
CBLN3	LAN5_NMYC_peak_15606	-2346	LAN5_NMYC_peak_15605 (-1130)	LAN5_NMYC_peak_15604 (-155)
CBR1	LAN5_NMYC_peak_34915	147	LAN5_NMYC_peak_34916 (+34695)	LAN5_NMYC_peak_34917 (+43257)
CBS	LAN5_NMYC_peak_35073	-1107	LAN5_NMYC_peak_35072 (-340)	LAN5_NMYC_peak_35071 (+886)	LAN5_NMYC_peak_35070 (+20623)	LAN5_NMYC_peak_35069 (+30429)	LAN5_NMYC_peak_35068 (+100363)
CBWD1	LAN5_NMYC_peak_53641	64
CBX1	LAN5_NMYC_peak_23161	-31	LAN5_NMYC_peak_23160 (+46899)	LAN5_NMYC_peak_23159 (+47608)
CBX3	LAN5_NMYC_peak_48679	-19
CBX5	LAN5_NMYC_peak_12557	-452	LAN5_NMYC_peak_12556 (+14559)	LAN5_NMYC_peak_12555 (+20594)	LAN5_NMYC_peak_12554 (+63093)	LAN5_NMYC_peak_12553 (+64712)	LAN5_NMYC_peak_12552 (+65247)	LAN5_NMYC_peak_12551 (+72153)	LAN5_NMYC_peak_12550 (+84243)
CC2D1A	LAN5_NMYC_peak_26695	100
CC2D1B	LAN5_NMYC_peak_1594	-2455	LAN5_NMYC_peak_1593 (+179)	LAN5_NMYC_peak_1592 (+1042)	LAN5_NMYC_peak_1591 (+17285)
CCBL1	LAN5_NMYC_peak_55642	-1349	LAN5_NMYC_peak_55641 (-981)	LAN5_NMYC_peak_55640 (+283)	LAN5_NMYC_peak_55639 (+18217)	LAN5_NMYC_peak_55638 (+28221)	LAN5_NMYC_peak_55637 (+36688)
CCBL2	LAN5_NMYC_peak_2251	139	LAN5_NMYC_peak_2250 (+7682)
CCDC101	LAN5_NMYC_peak_20066	204
CCDC102A	LAN5_NMYC_peak_20575	116	LAN5_NMYC_peak_20574 (+1287)	LAN5_NMYC_peak_20573 (+2982)	LAN5_NMYC_peak_20572 (+3710)	LAN5_NMYC_peak_20571 (+4085)	LAN5_NMYC_peak_20570 (+16650)	LAN5_NMYC_peak_20569 (+20134)	LAN5_NMYC_peak_20568 (+26406)	LAN5_NMYC_peak_20567 (+28433)	LAN5_NMYC_peak_20566 (+32418)	LAN5_NMYC_peak_20565 (+35805)	LAN5_NMYC_peak_20564 (+36711)	LAN5_NMYC_peak_20563 (+39272)
CCDC103	LAN5_NMYC_peak_23006	-383	LAN5_NMYC_peak_23007 (+11705)	LAN5_NMYC_peak_23008 (+14576)
CCDC106	LAN5_NMYC_peak_28201	-4392	LAN5_NMYC_peak_28202 (+296)
CCDC107	LAN5_NMYC_peak_54078	-217
CCDC11	LAN5_NMYC_peak_25403	67
CCDC114	LAN5_NMYC_peak_27862	-1878	LAN5_NMYC_peak_27861 (-201)	LAN5_NMYC_peak_27860 (+28866)	LAN5_NMYC_peak_27859 (+48401)
CCDC115	LAN5_NMYC_peak_31099	-386
CCDC116	LAN5_NMYC_peak_35536	-3232	LAN5_NMYC_peak_35537 (-64)
CCDC117	LAN5_NMYC_peak_35795	-26	LAN5_NMYC_peak_35796 (+666)	LAN5_NMYC_peak_35797 (+26760)
CCDC121	LAN5_NMYC_peak_29305	-223
CCDC125	LAN5_NMYC_peak_43349	-2158	LAN5_NMYC_peak_43348 (-168)
CCDC126	LAN5_NMYC_peak_48641	0	LAN5_NMYC_peak_48642 (+83142)
CCDC13	LAN5_NMYC_peak_37574	63
CCDC132	LAN5_NMYC_peak_49742	-46
CCDC137	LAN5_NMYC_peak_24612	-131
CCDC147	LAN5_NMYC_peak_7451	3	LAN5_NMYC_peak_7452 (+37913)	LAN5_NMYC_peak_7453 (+145163)	LAN5_NMYC_peak_7454 (+148007)	LAN5_NMYC_peak_7455 (+148697)	LAN5_NMYC_peak_7456 (+149379)	LAN5_NMYC_peak_7457 (+168478)
CCDC148	LAN5_NMYC_peak_31365	-1042	LAN5_NMYC_peak_31364 (+37)	LAN5_NMYC_peak_31363 (+413003)	LAN5_NMYC_peak_31362 (+414334)	LAN5_NMYC_peak_31361 (+431359)	LAN5_NMYC_peak_31360 (+454518)	LAN5_NMYC_peak_31359 (+461462)
CCDC15	LAN5_NMYC_peak_11251	169
CCDC151	LAN5_NMYC_peak_26538	-422
CCDC169-SOHLH2	LAN5_NMYC_peak_14519	106	LAN5_NMYC_peak_14518 (+142838)
CCDC170	LAN5_NMYC_peak_47647	-186	LAN5_NMYC_peak_47648 (+764)
CCDC176	LAN5_NMYC_peak_16242	-456	LAN5_NMYC_peak_16243 (+126)
CCDC183	LAN5_NMYC_peak_56215	-4996	LAN5_NMYC_peak_56216 (-153)	LAN5_NMYC_peak_56217 (+702)	LAN5_NMYC_peak_56218 (+2853)	LAN5_NMYC_peak_56219 (+3627)	LAN5_NMYC_peak_56220 (+4383)
CCDC22	LAN5_NMYC_peak_56776	99
CCDC23	LAN5_NMYC_peak_1352	9	LAN5_NMYC_peak_1351 (+384)
CCDC24	LAN5_NMYC_peak_1386	51	LAN5_NMYC_peak_1387 (+3514)
CCDC25	LAN5_NMYC_peak_51673	-1949	LAN5_NMYC_peak_51672 (+92)	LAN5_NMYC_peak_51671 (+45300)	LAN5_NMYC_peak_51670 (+75297)	LAN5_NMYC_peak_51669 (+99198)	LAN5_NMYC_peak_51668 (+100142)
CCDC28A	LAN5_NMYC_peak_47502	-33
CCDC28B	LAN5_NMYC_peak_1070	389
CCDC3	LAN5_NMYC_peak_5436	-224	LAN5_NMYC_peak_5435 (+439)	LAN5_NMYC_peak_5434 (+21578)	LAN5_NMYC_peak_5433 (+23443)	LAN5_NMYC_peak_5432 (+40962)	LAN5_NMYC_peak_5431 (+73699)	LAN5_NMYC_peak_5430 (+151949)	LAN5_NMYC_peak_5429 (+160974)	LAN5_NMYC_peak_5428 (+161375)	LAN5_NMYC_peak_5427 (+161904)	LAN5_NMYC_peak_5426 (+194600)	LAN5_NMYC_peak_5425 (+219020)	LAN5_NMYC_peak_5424 (+219713)	LAN5_NMYC_peak_5423 (+273865)	LAN5_NMYC_peak_5422 (+278315)	LAN5_NMYC_peak_5421 (+363530)	LAN5_NMYC_peak_5420 (+466564)	LAN5_NMYC_peak_5419 (+487480)	LAN5_NMYC_peak_5418 (+650143)
CCDC30	LAN5_NMYC_peak_1344	-200
CCDC38	LAN5_NMYC_peak_13086	54
CCDC39	LAN5_NMYC_peak_39704	-327
CCDC40	LAN5_NMYC_peak_24463	-1330	LAN5_NMYC_peak_24464 (+20)	LAN5_NMYC_peak_24465 (+46269)
CCDC42	LAN5_NMYC_peak_21943	-1317	LAN5_NMYC_peak_21942 (+46004)	LAN5_NMYC_peak_21941 (+46580)	LAN5_NMYC_peak_21940 (+47151)	LAN5_NMYC_peak_21939 (+63431)	LAN5_NMYC_peak_21938 (+71087)
CCDC42B	LAN5_NMYC_peak_13479	-54	LAN5_NMYC_peak_13480 (+3388)	LAN5_NMYC_peak_13481 (+4620)	LAN5_NMYC_peak_13482 (+12272)	LAN5_NMYC_peak_13483 (+12719)	LAN5_NMYC_peak_13484 (+24787)
CCDC43	LAN5_NMYC_peak_22997	-508
CCDC47	LAN5_NMYC_peak_23699	-245
CCDC51	LAN5_NMYC_peak_37720	-247	LAN5_NMYC_peak_37719 (+3904)
CCDC53	LAN5_NMYC_peak_13136	133
CCDC57	LAN5_NMYC_peak_24681	-1630	LAN5_NMYC_peak_24680 (-188)	LAN5_NMYC_peak_24679 (+7281)	LAN5_NMYC_peak_24678 (+31587)	LAN5_NMYC_peak_24677 (+58803)	LAN5_NMYC_peak_24676 (+90960)	LAN5_NMYC_peak_24675 (+105033)	LAN5_NMYC_peak_24674 (+106562)
CCDC58	LAN5_NMYC_peak_38747	-499	LAN5_NMYC_peak_38746 (+24693)	LAN5_NMYC_peak_38745 (+25273)
CCDC59	LAN5_NMYC_peak_12932	297
CCDC61	LAN5_NMYC_peak_27738	-140	LAN5_NMYC_peak_27739 (+14247)	LAN5_NMYC_peak_27740 (+19461)	LAN5_NMYC_peak_27741 (+21088)
CCDC77	LAN5_NMYC_peak_11534	280	LAN5_NMYC_peak_11535 (+51734)
CCDC78	LAN5_NMYC_peak_19329	-2801	LAN5_NMYC_peak_19328 (-2059)	LAN5_NMYC_peak_19327 (-1156)	LAN5_NMYC_peak_19326 (-97)	LAN5_NMYC_peak_19325 (+691)	LAN5_NMYC_peak_19324 (+3491)
CCDC85B	LAN5_NMYC_peak_9784	-2878	LAN5_NMYC_peak_9785 (-1857)	LAN5_NMYC_peak_9786 (-739)	LAN5_NMYC_peak_9787 (+703)	LAN5_NMYC_peak_9788 (+3357)
CCDC88C	LAN5_NMYC_peak_16592	-814	LAN5_NMYC_peak_16591 (+436)	LAN5_NMYC_peak_16590 (+38177)	LAN5_NMYC_peak_16589 (+39566)	LAN5_NMYC_peak_16588 (+43736)	LAN5_NMYC_peak_16587 (+44697)	LAN5_NMYC_peak_16586 (+56315)	LAN5_NMYC_peak_16585 (+91809)	LAN5_NMYC_peak_16584 (+92374)	LAN5_NMYC_peak_16583 (+93349)	LAN5_NMYC_peak_16582 (+132826)	LAN5_NMYC_peak_16581 (+134182)
CCDC92	LAN5_NMYC_peak_13843	-1075	LAN5_NMYC_peak_13842 (-504)	LAN5_NMYC_peak_13841 (-102)	LAN5_NMYC_peak_13840 (+800)	LAN5_NMYC_peak_13839 (+63428)	LAN5_NMYC_peak_13838 (+64898)	LAN5_NMYC_peak_13837 (+132803)
CCDC93	LAN5_NMYC_peak_30851	-324	LAN5_NMYC_peak_30850 (+459)
CCDC94	LAN5_NMYC_peak_26193	-125	LAN5_NMYC_peak_26194 (+20407)
CCDC96	LAN5_NMYC_peak_40413	-986	LAN5_NMYC_peak_40412 (+19)	LAN5_NMYC_peak_40411 (+789)	LAN5_NMYC_peak_40410 (+53458)	LAN5_NMYC_peak_40409 (+55588)	LAN5_NMYC_peak_40408 (+125285)	LAN5_NMYC_peak_40407 (+126179)
CCDC97	LAN5_NMYC_peak_27518	76	LAN5_NMYC_peak_27519 (+13583)	LAN5_NMYC_peak_27520 (+16136)	LAN5_NMYC_peak_27521 (+17188)	LAN5_NMYC_peak_27522 (+17676)	LAN5_NMYC_peak_27523 (+18462)	LAN5_NMYC_peak_27524 (+21056)
CCER2	LAN5_NMYC_peak_27409	-158
CCHCR1	LAN5_NMYC_peak_45972	-763
CCKBR	LAN5_NMYC_peak_8453	-393	LAN5_NMYC_peak_8454 (+10441)
CCL25	LAN5_NMYC_peak_26386	-2132	LAN5_NMYC_peak_26387 (+78108)	LAN5_NMYC_peak_26388 (+78719)
CCL27	LAN5_NMYC_peak_54057	-2851	LAN5_NMYC_peak_54056 (+8627)
CCNA1	LAN5_NMYC_peak_14521	-439	LAN5_NMYC_peak_14522 (+111551)
CCNA2	LAN5_NMYC_peak_41666	348
CCNB1	LAN5_NMYC_peak_43344	65
CCNB1IP1	LAN5_NMYC_peak_15465	-3557
CCNB3	LAN5_NMYC_peak_56788	-327	LAN5_NMYC_peak_56789 (+243138)	LAN5_NMYC_peak_56790 (+244458)	LAN5_NMYC_peak_56791 (+245252)	LAN5_NMYC_peak_56792 (+389474)
CCND3	LAN5_NMYC_peak_46385	396
CCNDBP1	LAN5_NMYC_peak_17722	376
CCNE2	LAN5_NMYC_peak_52589	960
CCNG1	LAN5_NMYC_peak_44754	220
CCNK	LAN5_NMYC_peak_16774	-1291	LAN5_NMYC_peak_16775 (-102)	LAN5_NMYC_peak_16776 (+37291)	LAN5_NMYC_peak_16777 (+59203)	LAN5_NMYC_peak_16778 (+60499)	LAN5_NMYC_peak_16779 (+65189)	LAN5_NMYC_peak_16780 (+79914)	LAN5_NMYC_peak_16781 (+80914)	LAN5_NMYC_peak_16782 (+81417)	LAN5_NMYC_peak_16783 (+82876)	LAN5_NMYC_peak_16784 (+84686)	LAN5_NMYC_peak_16785 (+87440)	LAN5_NMYC_peak_16786 (+89349)	LAN5_NMYC_peak_16787 (+90962)	LAN5_NMYC_peak_16788 (+92758)	LAN5_NMYC_peak_16789 (+93834)	LAN5_NMYC_peak_16790 (+94327)	LAN5_NMYC_peak_16791 (+121480)
CCNL2	LAN5_NMYC_peak_82	-485
CCNO	LAN5_NMYC_peak_43144	94	LAN5_NMYC_peak_43143 (+1197)
CCNT1	LAN5_NMYC_peak_12274	48
CCNT2	LAN5_NMYC_peak_31181	-1134	LAN5_NMYC_peak_31182 (-64)
CCNYL1	LAN5_NMYC_peak_32118	-474	LAN5_NMYC_peak_32119 (+335)	LAN5_NMYC_peak_32120 (+33580)	LAN5_NMYC_peak_32121 (+34441)
CCP110	LAN5_NMYC_peak_19913	-1961	LAN5_NMYC_peak_19914 (+644)	LAN5_NMYC_peak_19915 (+20067)
CCR10	LAN5_NMYC_peak_22884	-885
CCT2	LAN5_NMYC_peak_12832	353
CCT4	LAN5_NMYC_peak_29906	226
CCT5	LAN5_NMYC_peak_42688	-833	LAN5_NMYC_peak_42689 (+346)	LAN5_NMYC_peak_42690 (+34379)	LAN5_NMYC_peak_42691 (+38920)
CCT6A	LAN5_NMYC_peak_49203	-4326	LAN5_NMYC_peak_49204 (-3435)	LAN5_NMYC_peak_49205 (+90)
CCT6B	LAN5_NMYC_peak_22515	-3	LAN5_NMYC_peak_22514 (+58871)	LAN5_NMYC_peak_22513 (+140266)	LAN5_NMYC_peak_22512 (+179456)	LAN5_NMYC_peak_22511 (+180756)	LAN5_NMYC_peak_22510 (+181433)	LAN5_NMYC_peak_22509 (+234760)	LAN5_NMYC_peak_22508 (+295491)	LAN5_NMYC_peak_22507 (+295977)	LAN5_NMYC_peak_22506 (+306024)	LAN5_NMYC_peak_22505 (+309927)	LAN5_NMYC_peak_22504 (+313824)	LAN5_NMYC_peak_22503 (+315806)	LAN5_NMYC_peak_22502 (+323136)	LAN5_NMYC_peak_22501 (+341627)	LAN5_NMYC_peak_22500 (+344558)	LAN5_NMYC_peak_22499 (+345174)	LAN5_NMYC_peak_22498 (+352077)	LAN5_NMYC_peak_22497 (+359903)	LAN5_NMYC_peak_22496 (+362849)	LAN5_NMYC_peak_22495 (+376417)
CCT7	LAN5_NMYC_peak_30185	-350
CCT8	LAN5_NMYC_peak_34786	-3721	LAN5_NMYC_peak_34785 (+202)
CCZ1	LAN5_NMYC_peak_48414	106	LAN5_NMYC_peak_48415 (+62090)	LAN5_NMYC_peak_48416 (+71875)
CD151	LAN5_NMYC_peak_8254	-3695	LAN5_NMYC_peak_8255 (-1543)	LAN5_NMYC_peak_8256 (+838)
CD164	LAN5_NMYC_peak_47164	-40	LAN5_NMYC_peak_47163 (+34460)	LAN5_NMYC_peak_47162 (+83249)	LAN5_NMYC_peak_47161 (+158027)	LAN5_NMYC_peak_47160 (+263904)
CD274	LAN5_NMYC_peak_53695	56
CD2AP	LAN5_NMYC_peak_46562	76	LAN5_NMYC_peak_46563 (+155447)
CD2BP2	LAN5_NMYC_peak_20167	-158	LAN5_NMYC_peak_20166 (+20216)	LAN5_NMYC_peak_20165 (+68279)
CD300LG	LAN5_NMYC_peak_22932	-746	LAN5_NMYC_peak_22933 (+31531)	LAN5_NMYC_peak_22934 (+33411)	LAN5_NMYC_peak_22935 (+53423)
CD320	LAN5_NMYC_peak_26397	-875	LAN5_NMYC_peak_26396 (+303)	LAN5_NMYC_peak_26395 (+39519)	LAN5_NMYC_peak_26394 (+55213)	LAN5_NMYC_peak_26393 (+67876)
CD38	LAN5_NMYC_peak_40611	478	LAN5_NMYC_peak_40612 (+15457)	LAN5_NMYC_peak_40613 (+15925)
CD3EAP	LAN5_NMYC_peak_27684	-3567	LAN5_NMYC_peak_27685 (+10)
CD55	LAN5_NMYC_peak_4181	-26
CD59	LAN5_NMYC_peak_9004	471
CD68	LAN5_NMYC_peak_21855	-4710	LAN5_NMYC_peak_21856 (+60)
CD8A	LAN5_NMYC_peak_30394	404	LAN5_NMYC_peak_30393 (+18327)	LAN5_NMYC_peak_30392 (+19323)
CD99	LAN5_NMYC_peak_56356	32	LAN5_NMYC_peak_56357 (+16360)	LAN5_NMYC_peak_56358 (+21421)
CD99L2	LAN5_NMYC_peak_57376	-411	LAN5_NMYC_peak_57375 (+126235)
CDADC1	LAN5_NMYC_peak_14712	128
CDC123	LAN5_NMYC_peak_5413	-174
CDC14A	LAN5_NMYC_peak_2482	-182	LAN5_NMYC_peak_2483 (+10652)	LAN5_NMYC_peak_2484 (+107140)
CDC14B	LAN5_NMYC_peak_54887	-12	LAN5_NMYC_peak_54886 (+1262)	LAN5_NMYC_peak_54885 (+7444)	LAN5_NMYC_peak_54884 (+52695)	LAN5_NMYC_peak_54883 (+110993)
CDC25A	LAN5_NMYC_peak_37708	492
CDC25B	LAN5_NMYC_peak_33088	625	LAN5_NMYC_peak_33089 (+3837)	LAN5_NMYC_peak_33090 (+12035)	LAN5_NMYC_peak_33091 (+16028)
CDC25C	LAN5_NMYC_peak_44353	-47	LAN5_NMYC_peak_44352 (+48464)
CDC26	LAN5_NMYC_peak_55157	-68	LAN5_NMYC_peak_55156 (+854)	LAN5_NMYC_peak_55155 (+47288)
CDC27	LAN5_NMYC_peak_23109	-117	LAN5_NMYC_peak_23108 (+747)	LAN5_NMYC_peak_23107 (+88988)	LAN5_NMYC_peak_23106 (+89678)	LAN5_NMYC_peak_23105 (+121743)	LAN5_NMYC_peak_23104 (+187849)
CDC37	LAN5_NMYC_peak_26471	-573	LAN5_NMYC_peak_26470 (+830)
CDC40	LAN5_NMYC_peak_47177	-467	LAN5_NMYC_peak_47178 (+116345)	LAN5_NMYC_peak_47179 (+145229)	LAN5_NMYC_peak_47180 (+151862)	LAN5_NMYC_peak_47181 (+154471)
CDC42BPG	LAN5_NMYC_peak_9697	-2883	LAN5_NMYC_peak_9696 (+332)	LAN5_NMYC_peak_9695 (+1089)	LAN5_NMYC_peak_9694 (+12707)
CDC42SE1	LAN5_NMYC_peak_3012	-241	LAN5_NMYC_peak_3011 (+9017)	LAN5_NMYC_peak_3010 (+10572)
CDC42SE2	LAN5_NMYC_peak_44145	-319	LAN5_NMYC_peak_44146 (+194)	LAN5_NMYC_peak_44147 (+667)	LAN5_NMYC_peak_44148 (+268339)
CDC45	LAN5_NMYC_peak_35357	-336
CDC73	LAN5_NMYC_peak_3868	-95
CDCA2	LAN5_NMYC_peak_51611	30	LAN5_NMYC_peak_51612 (+226591)	LAN5_NMYC_peak_51613 (+518101)
CDCA3	LAN5_NMYC_peak_11746	-1069	LAN5_NMYC_peak_11745 (+216)
CDCA5	LAN5_NMYC_peak_9709	69
CDCA8	LAN5_NMYC_peak_1216	-2037	LAN5_NMYC_peak_1217 (-904)	LAN5_NMYC_peak_1218 (+88)
CDHR2	LAN5_NMYC_peak_44994	50	LAN5_NMYC_peak_44995 (+1334)
CDHR4	LAN5_NMYC_peak_37781	-3778
CDIPT	LAN5_NMYC_peak_20138	559	LAN5_NMYC_peak_20137 (+8042)	LAN5_NMYC_peak_20136 (+15015)
CDK10	LAN5_NMYC_peak_21513	627	LAN5_NMYC_peak_21514 (+14127)	LAN5_NMYC_peak_21515 (+15292)	LAN5_NMYC_peak_21516 (+16547)	LAN5_NMYC_peak_21517 (+19448)	LAN5_NMYC_peak_21518 (+25651)
CDK11A	LAN5_NMYC_peak_105	-292
CDK11B	LAN5_NMYC_peak_102	-1651
CDK12	LAN5_NMYC_peak_22697	-524	LAN5_NMYC_peak_22698 (+86035)	LAN5_NMYC_peak_22699 (+101655)	LAN5_NMYC_peak_22700 (+112023)	LAN5_NMYC_peak_22701 (+114296)	LAN5_NMYC_peak_22702 (+144134)
CDK17	LAN5_NMYC_peak_13098	-333	LAN5_NMYC_peak_13097 (+793)	LAN5_NMYC_peak_13096 (+151245)	LAN5_NMYC_peak_13095 (+160274)	LAN5_NMYC_peak_13094 (+166414)	LAN5_NMYC_peak_13093 (+204404)
CDK19	LAN5_NMYC_peak_47184	160
CDK2	LAN5_NMYC_peak_12592	-1349	LAN5_NMYC_peak_12593 (-159)
CDK2AP1	LAN5_NMYC_peak_13816	-744	LAN5_NMYC_peak_13815 (-138)	LAN5_NMYC_peak_13814 (+2831)
CDK2AP2	LAN5_NMYC_peak_9910	392
CDK3	LAN5_NMYC_peak_24131	-656	LAN5_NMYC_peak_24132 (+13401)
CDK4	LAN5_NMYC_peak_12696	-3478	LAN5_NMYC_peak_12695 (+337)	LAN5_NMYC_peak_12694 (+1345)
CDK5	LAN5_NMYC_peak_50730	-3971	LAN5_NMYC_peak_50729 (-2916)	LAN5_NMYC_peak_50728 (-1851)	LAN5_NMYC_peak_50727 (+21)
CDK5R1	LAN5_NMYC_peak_22441	-424	LAN5_NMYC_peak_22442 (+173)	LAN5_NMYC_peak_22443 (+1398)	LAN5_NMYC_peak_22444 (+3507)	LAN5_NMYC_peak_22445 (+5011)	LAN5_NMYC_peak_22446 (+31525)	LAN5_NMYC_peak_22447 (+32435)	LAN5_NMYC_peak_22448 (+33966)	LAN5_NMYC_peak_22449 (+59582)	LAN5_NMYC_peak_22450 (+285984)
CDK5RAP1	LAN5_NMYC_peak_33522	96	LAN5_NMYC_peak_33521 (+102144)
CDK7	LAN5_NMYC_peak_43347	16
CDK9	LAN5_NMYC_peak_55560	-980	LAN5_NMYC_peak_55561 (+427)
CDKAL1	LAN5_NMYC_peak_45596	252	LAN5_NMYC_peak_45597 (+140351)	LAN5_NMYC_peak_45598 (+299670)	LAN5_NMYC_peak_45599 (+319552)	LAN5_NMYC_peak_45600 (+492383)	LAN5_NMYC_peak_45601 (+499346)	LAN5_NMYC_peak_45602 (+545295)	LAN5_NMYC_peak_45603 (+580886)	LAN5_NMYC_peak_45604 (+603422)	LAN5_NMYC_peak_45605 (+603793)	LAN5_NMYC_peak_45606 (+609357)	LAN5_NMYC_peak_45607 (+611130)	LAN5_NMYC_peak_45608 (+623922)	LAN5_NMYC_peak_45609 (+666065)	LAN5_NMYC_peak_45610 (+666856)	LAN5_NMYC_peak_45611 (+667684)	LAN5_NMYC_peak_45612 (+707108)	LAN5_NMYC_peak_45613 (+710746)	LAN5_NMYC_peak_45614 (+849354)	LAN5_NMYC_peak_45615 (+944988)	LAN5_NMYC_peak_45616 (+987204)	LAN5_NMYC_peak_45617 (+988438)
CDKL1	LAN5_NMYC_peak_15763	-1064	LAN5_NMYC_peak_15762 (+60069)
CDKL2	LAN5_NMYC_peak_41179	62	LAN5_NMYC_peak_41178 (+56850)
CDKL3	LAN5_NMYC_peak_44253	-4459	LAN5_NMYC_peak_44252 (-166)	LAN5_NMYC_peak_44251 (+93061)
CDKN2B	LAN5_NMYC_peak_53918	313	LAN5_NMYC_peak_53917 (+3172)	LAN5_NMYC_peak_53916 (+13955)	LAN5_NMYC_peak_53915 (+15133)
CDKN2C	LAN5_NMYC_peak_1561	-1097	LAN5_NMYC_peak_1562 (-372)	LAN5_NMYC_peak_1563 (+7963)	LAN5_NMYC_peak_1564 (+9160)	LAN5_NMYC_peak_1565 (+10323)	LAN5_NMYC_peak_1566 (+13411)	LAN5_NMYC_peak_1567 (+15823)	LAN5_NMYC_peak_1568 (+16338)	LAN5_NMYC_peak_1569 (+16978)	LAN5_NMYC_peak_1570 (+17855)
CDNF	LAN5_NMYC_peak_5491	-376	LAN5_NMYC_peak_5490 (+86951)	LAN5_NMYC_peak_5489 (+130530)	LAN5_NMYC_peak_5488 (+139377)	LAN5_NMYC_peak_5487 (+164621)	LAN5_NMYC_peak_5486 (+170525)	LAN5_NMYC_peak_5485 (+184818)	LAN5_NMYC_peak_5484 (+185903)	LAN5_NMYC_peak_5483 (+189697)	LAN5_NMYC_peak_5482 (+212550)	LAN5_NMYC_peak_5481 (+233326)	LAN5_NMYC_peak_5480 (+234473)	LAN5_NMYC_peak_5479 (+340458)	LAN5_NMYC_peak_5478 (+432089)	LAN5_NMYC_peak_5477 (+434152)
CDO1	LAN5_NMYC_peak_43952	632
CDPF1	LAN5_NMYC_peak_36605	228	LAN5_NMYC_peak_36604 (+1322)	LAN5_NMYC_peak_36603 (+4945)	LAN5_NMYC_peak_36602 (+8929)	LAN5_NMYC_peak_36601 (+11937)	LAN5_NMYC_peak_36600 (+56513)	LAN5_NMYC_peak_36599 (+84362)	LAN5_NMYC_peak_36598 (+98437)
CDRT1	LAN5_NMYC_peak_22019	-34
CDS2	LAN5_NMYC_peak_33117	325	LAN5_NMYC_peak_33118 (+170625)	LAN5_NMYC_peak_33119 (+178119)
CEBPA	LAN5_NMYC_peak_27184	-816	LAN5_NMYC_peak_27183 (+1162)	LAN5_NMYC_peak_27182 (+8312)	LAN5_NMYC_peak_27181 (+9208)	LAN5_NMYC_peak_27180 (+60678)	LAN5_NMYC_peak_27179 (+66968)
CEBPD	LAN5_NMYC_peak_52062	349	LAN5_NMYC_peak_52061 (+1717)	LAN5_NMYC_peak_52060 (+21168)	LAN5_NMYC_peak_52059 (+22073)	LAN5_NMYC_peak_52058 (+41362)	LAN5_NMYC_peak_52057 (+59512)	LAN5_NMYC_peak_52056 (+69718)	LAN5_NMYC_peak_52055 (+79141)	LAN5_NMYC_peak_52054 (+115684)
CEBPG	LAN5_NMYC_peak_27185	155	LAN5_NMYC_peak_27186 (+1156)	LAN5_NMYC_peak_27187 (+19200)	LAN5_NMYC_peak_27188 (+33666)	LAN5_NMYC_peak_27189 (+35765)	LAN5_NMYC_peak_27190 (+39812)	LAN5_NMYC_peak_27191 (+40941)	LAN5_NMYC_peak_27192 (+41689)	LAN5_NMYC_peak_27193 (+42893)	LAN5_NMYC_peak_27194 (+57531)	LAN5_NMYC_peak_27195 (+62604)	LAN5_NMYC_peak_27196 (+64521)	LAN5_NMYC_peak_27197 (+130721)	LAN5_NMYC_peak_27198 (+134314)	LAN5_NMYC_peak_27199 (+135498)
CEBPZ	LAN5_NMYC_peak_29439	391
CEBPZ-AS1	LAN5_NMYC_peak_29438	282
CELF6	LAN5_NMYC_peak_18408	-270	LAN5_NMYC_peak_18407 (+475)
CELSR2	LAN5_NMYC_peak_2558	-626	LAN5_NMYC_peak_2559 (+476)	LAN5_NMYC_peak_2560 (+3750)	LAN5_NMYC_peak_2561 (+13847)	LAN5_NMYC_peak_2562 (+27626)
CEMP1	LAN5_NMYC_peak_19476	-813
CEND1	LAN5_NMYC_peak_8243	474	LAN5_NMYC_peak_8242 (+6347)
CENPA	LAN5_NMYC_peak_29266	122
CENPB	LAN5_NMYC_peak_33087	832
CENPBD1	LAN5_NMYC_peak_21543	-104	LAN5_NMYC_peak_21542 (+14267)
CENPC	LAN5_NMYC_peak_41140	68	LAN5_NMYC_peak_41139 (+256499)	LAN5_NMYC_peak_41138 (+438540)
CENPE	LAN5_NMYC_peak_41477	107
CENPF	LAN5_NMYC_peak_4383	-69	LAN5_NMYC_peak_4384 (+4777)	LAN5_NMYC_peak_4385 (+265684)	LAN5_NMYC_peak_4386 (+388707)	LAN5_NMYC_peak_4387 (+390496)	LAN5_NMYC_peak_4388 (+401735)
CENPH	LAN5_NMYC_peak_43345	89
CENPI	LAN5_NMYC_peak_57017	-2370
CENPK	LAN5_NMYC_peak_43275	-117
CENPL	LAN5_NMYC_peak_3629	-370
CENPN	LAN5_NMYC_peak_21086	-1
CENPO	LAN5_NMYC_peak_29196	183
CENPP	LAN5_NMYC_peak_54703	159	LAN5_NMYC_peak_54704 (+7636)	LAN5_NMYC_peak_54705 (+15330)	LAN5_NMYC_peak_54706 (+16161)	LAN5_NMYC_peak_54707 (+34312)
CENPQ	LAN5_NMYC_peak_46572	-112
CENPT	LAN5_NMYC_peak_20785	340
CEP104	LAN5_NMYC_peak_187	-290	LAN5_NMYC_peak_186 (+35905)
CEP128	LAN5_NMYC_peak_16415	209	LAN5_NMYC_peak_16414 (+356952)	LAN5_NMYC_peak_16413 (+370616)	LAN5_NMYC_peak_16412 (+637503)
CEP135	LAN5_NMYC_peak_41088	-31	LAN5_NMYC_peak_41089 (+89856)	LAN5_NMYC_peak_41090 (+100397)	LAN5_NMYC_peak_41091 (+169181)	LAN5_NMYC_peak_41092 (+186439)	LAN5_NMYC_peak_41093 (+190620)	LAN5_NMYC_peak_41094 (+198263)	LAN5_NMYC_peak_41095 (+199032)	LAN5_NMYC_peak_41096 (+285345)	LAN5_NMYC_peak_41097 (+291921)	LAN5_NMYC_peak_41098 (+292642)	LAN5_NMYC_peak_41099 (+362701)
CEP152	LAN5_NMYC_peak_17829	138
CEP164	LAN5_NMYC_peak_10907	80	LAN5_NMYC_peak_10908 (+51348)	LAN5_NMYC_peak_10909 (+98531)	LAN5_NMYC_peak_10910 (+116793)	LAN5_NMYC_peak_10911 (+126916)	LAN5_NMYC_peak_10912 (+149158)	LAN5_NMYC_peak_10913 (+161724)	LAN5_NMYC_peak_10914 (+164938)	LAN5_NMYC_peak_10915 (+179348)	LAN5_NMYC_peak_10916 (+183332)	LAN5_NMYC_peak_10917 (+184494)	LAN5_NMYC_peak_10918 (+207700)	LAN5_NMYC_peak_10919 (+238030)	LAN5_NMYC_peak_10920 (+263803)	LAN5_NMYC_peak_10921 (+313581)	LAN5_NMYC_peak_10922 (+326975)	LAN5_NMYC_peak_10923 (+351267)	LAN5_NMYC_peak_10924 (+390328)	LAN5_NMYC_peak_10925 (+397511)	LAN5_NMYC_peak_10926 (+415491)	LAN5_NMYC_peak_10927 (+434379)	LAN5_NMYC_peak_10928 (+444525)	LAN5_NMYC_peak_10929 (+453932)	LAN5_NMYC_peak_10930 (+468149)
CEP170	LAN5_NMYC_peak_5044	-636	LAN5_NMYC_peak_5043 (+485)	LAN5_NMYC_peak_5042 (+236232)	LAN5_NMYC_peak_5041 (+237634)	LAN5_NMYC_peak_5040 (+244063)	LAN5_NMYC_peak_5039 (+245702)	LAN5_NMYC_peak_5038 (+330271)	LAN5_NMYC_peak_5037 (+331115)	LAN5_NMYC_peak_5036 (+338052)	LAN5_NMYC_peak_5035 (+354327)	LAN5_NMYC_peak_5034 (+378839)	LAN5_NMYC_peak_5033 (+381413)	LAN5_NMYC_peak_5032 (+500794)
CEP19	LAN5_NMYC_peak_40055	-548	LAN5_NMYC_peak_40054 (+158)	LAN5_NMYC_peak_40053 (+27129)	LAN5_NMYC_peak_40052 (+61266)
CEP192	LAN5_NMYC_peak_24918	-116	LAN5_NMYC_peak_24919 (+121770)
CEP250	LAN5_NMYC_peak_33593	-8
CEP290	LAN5_NMYC_peak_12964	-72	LAN5_NMYC_peak_12963 (+105619)
CEP350	LAN5_NMYC_peak_3733	-153
CEP41	LAN5_NMYC_peak_50350	265
CEP55	LAN5_NMYC_peak_7089	-255
CEP57	LAN5_NMYC_peak_10556	-314
CEP57L1	LAN5_NMYC_peak_47159	-42	LAN5_NMYC_peak_47160 (+23387)	LAN5_NMYC_peak_47161 (+129264)	LAN5_NMYC_peak_47162 (+204042)	LAN5_NMYC_peak_47163 (+252831)
CEP63	LAN5_NMYC_peak_39203	-64	LAN5_NMYC_peak_39204 (+10579)	LAN5_NMYC_peak_39205 (+115052)	LAN5_NMYC_peak_39206 (+115973)
CEP70	LAN5_NMYC_peak_39253	-161
CEP76	LAN5_NMYC_peak_24914	185
CEP89	LAN5_NMYC_peak_27166	-196
CEP95	LAN5_NMYC_peak_23727	-310	LAN5_NMYC_peak_23728 (+135237)
CEPT1	LAN5_NMYC_peak_2640	538
CERCAM	LAN5_NMYC_peak_55614	-1067	LAN5_NMYC_peak_55615 (-131)	LAN5_NMYC_peak_55616 (+762)	LAN5_NMYC_peak_55617 (+18425)
CERKL	LAN5_NMYC_peak_31761	-169	LAN5_NMYC_peak_31760 (+182)	LAN5_NMYC_peak_31759 (+34817)	LAN5_NMYC_peak_31758 (+128321)	LAN5_NMYC_peak_31757 (+130917)
CERS1	LAN5_NMYC_peak_26948	-1057	LAN5_NMYC_peak_26947 (-462)	LAN5_NMYC_peak_26946 (+807)
CERS2	LAN5_NMYC_peak_3006	-4608	LAN5_NMYC_peak_3005 (-224)	LAN5_NMYC_peak_3004 (+979)	LAN5_NMYC_peak_3003 (+1603)
CES2	LAN5_NMYC_peak_20726	103	LAN5_NMYC_peak_20727 (+1106)	LAN5_NMYC_peak_20728 (+13534)	LAN5_NMYC_peak_20729 (+14264)
CETN2	LAN5_NMYC_peak_57388	-101
CETN3	LAN5_NMYC_peak_43668	-74	LAN5_NMYC_peak_43667 (+144422)	LAN5_NMYC_peak_43666 (+218216)	LAN5_NMYC_peak_43665 (+566635)
CFDP1	LAN5_NMYC_peak_21020	-593	LAN5_NMYC_peak_21019 (+185)	LAN5_NMYC_peak_21018 (+109381)	LAN5_NMYC_peak_21017 (+127895)	LAN5_NMYC_peak_21016 (+138442)	LAN5_NMYC_peak_21015 (+150511)
CFL1	LAN5_NMYC_peak_9781	-853	LAN5_NMYC_peak_9780 (+1030)	LAN5_NMYC_peak_9779 (+2104)
CGB1	LAN5_NMYC_peak_27911	-78
CGGBP1	LAN5_NMYC_peak_38442	-1950
CGREF1	LAN5_NMYC_peak_29289	-4566	LAN5_NMYC_peak_29288 (-220)	LAN5_NMYC_peak_29287 (+553)	LAN5_NMYC_peak_29286 (+22640)
CGRRF1	LAN5_NMYC_peak_15841	67
CHAD	LAN5_NMYC_peak_23262	-391
CHADL	LAN5_NMYC_peak_36255	-28
CHAF1A	LAN5_NMYC_peak_26208	-3052	LAN5_NMYC_peak_26209 (-2536)	LAN5_NMYC_peak_26210 (-1931)	LAN5_NMYC_peak_26211 (-222)	LAN5_NMYC_peak_26212 (+610)
CHAMP1	LAN5_NMYC_peak_15452	112	LAN5_NMYC_peak_15453 (+25450)
CHAT	LAN5_NMYC_peak_6097	-3880	LAN5_NMYC_peak_6098 (+18928)	LAN5_NMYC_peak_6099 (+19694)	LAN5_NMYC_peak_6100 (+49797)	LAN5_NMYC_peak_6101 (+50317)	LAN5_NMYC_peak_6102 (+65617)	LAN5_NMYC_peak_6103 (+99737)
CHCHD10	LAN5_NMYC_peak_35607	-4975	LAN5_NMYC_peak_35606 (-1122)	LAN5_NMYC_peak_35605 (+598)
CHCHD2	LAN5_NMYC_peak_49211	109
CHCHD4	LAN5_NMYC_peak_37103	190	LAN5_NMYC_peak_37102 (+28820)	LAN5_NMYC_peak_37101 (+228285)	LAN5_NMYC_peak_37100 (+229483)
CHCHD5	LAN5_NMYC_peak_30808	44	LAN5_NMYC_peak_30809 (+15767)	LAN5_NMYC_peak_30810 (+42367)	LAN5_NMYC_peak_30811 (+46646)
CHCHD7	LAN5_NMYC_peak_52155	308
CHD1	LAN5_NMYC_peak_43775	-2352	LAN5_NMYC_peak_43774 (+152613)
CHD1L	LAN5_NMYC_peak_2895	276	LAN5_NMYC_peak_2896 (+84793)	LAN5_NMYC_peak_2897 (+180929)
CHD5	LAN5_NMYC_peak_247	798	LAN5_NMYC_peak_246 (+81821)	LAN5_NMYC_peak_245 (+110473)	LAN5_NMYC_peak_244 (+121183)	LAN5_NMYC_peak_243 (+127115)	LAN5_NMYC_peak_242 (+131466)
CHDH	LAN5_NMYC_peak_37985	-157	LAN5_NMYC_peak_37984 (+608)	LAN5_NMYC_peak_37983 (+45897)	LAN5_NMYC_peak_37982 (+50144)	LAN5_NMYC_peak_37981 (+72840)	LAN5_NMYC_peak_37980 (+120924)	LAN5_NMYC_peak_37979 (+136412)	LAN5_NMYC_peak_37978 (+139311)	LAN5_NMYC_peak_37977 (+174697)	LAN5_NMYC_peak_37976 (+256590)	LAN5_NMYC_peak_37975 (+311244)	LAN5_NMYC_peak_37974 (+312010)
CHEK1	LAN5_NMYC_peak_11273	-378
CHEK2	LAN5_NMYC_peak_35794	-272
CHERP	LAN5_NMYC_peak_26780	113
CHKB	LAN5_NMYC_peak_36803	-91	LAN5_NMYC_peak_36802 (+948)
CHKB-CPT1B	LAN5_NMYC_peak_36803	-3338	LAN5_NMYC_peak_36802 (-2299)
CHML	LAN5_NMYC_peak_5019	-4715	LAN5_NMYC_peak_5018 (-3759)
CHMP1A	LAN5_NMYC_peak_21512	-172
CHMP1B	LAN5_NMYC_peak_24894	-1353	LAN5_NMYC_peak_24895 (+246)
CHMP2A	LAN5_NMYC_peak_28295	-4781	LAN5_NMYC_peak_28294 (-340)	LAN5_NMYC_peak_28293 (+8907)
CHMP2B	LAN5_NMYC_peak_38441	-13
CHMP4A	LAN5_NMYC_peak_15591	-2071	LAN5_NMYC_peak_15590 (+470)
CHMP5	LAN5_NMYC_peak_53995	-762
CHP1	LAN5_NMYC_peak_17670	-166	LAN5_NMYC_peak_17671 (+10338)	LAN5_NMYC_peak_17672 (+52827)
CHPF2	LAN5_NMYC_peak_50745	101	LAN5_NMYC_peak_50746 (+11973)	LAN5_NMYC_peak_50747 (+12772)	LAN5_NMYC_peak_50748 (+13357)	LAN5_NMYC_peak_50749 (+15364)
CHRDL2	LAN5_NMYC_peak_10197	-538	LAN5_NMYC_peak_10196 (+20622)	LAN5_NMYC_peak_10195 (+43717)	LAN5_NMYC_peak_10194 (+57898)	LAN5_NMYC_peak_10193 (+84880)
CHRNA2	LAN5_NMYC_peak_51654	-2061	LAN5_NMYC_peak_51653 (-1503)	LAN5_NMYC_peak_51652 (+42)	LAN5_NMYC_peak_51651 (+19315)	LAN5_NMYC_peak_51650 (+27705)
CHRNA5	LAN5_NMYC_peak_18691	243	LAN5_NMYC_peak_18692 (+52337)	LAN5_NMYC_peak_18693 (+53363)
CHRNB1	LAN5_NMYC_peak_21844	-4483	LAN5_NMYC_peak_21845 (+374)	LAN5_NMYC_peak_21846 (+10675)	LAN5_NMYC_peak_21847 (+11244)
CHRNB2	LAN5_NMYC_peak_3111	153	LAN5_NMYC_peak_3112 (+7238)
CHRNB3	LAN5_NMYC_peak_52037	-4764
CHRND	LAN5_NMYC_peak_32587	-2062	LAN5_NMYC_peak_32588 (+6555)
CHST13	LAN5_NMYC_peak_38902	-285	LAN5_NMYC_peak_38903 (+421)	LAN5_NMYC_peak_38904 (+4946)	LAN5_NMYC_peak_38905 (+17513)	LAN5_NMYC_peak_38906 (+88749)	LAN5_NMYC_peak_38907 (+89332)
CHST7	LAN5_NMYC_peak_56712	-108	LAN5_NMYC_peak_56713 (+951)
CHSY3	LAN5_NMYC_peak_44137	-21	LAN5_NMYC_peak_44138 (+558)	LAN5_NMYC_peak_44139 (+1300)	LAN5_NMYC_peak_44140 (+1723)	LAN5_NMYC_peak_44141 (+233977)	LAN5_NMYC_peak_44142 (+993434)
CHTF18	LAN5_NMYC_peak_19331	-2814	LAN5_NMYC_peak_19332 (-1121)	LAN5_NMYC_peak_19333 (+315)
CHTOP	LAN5_NMYC_peak_3069	226
CHUK	LAN5_NMYC_peak_7245	245
CHURC1-FNTB	LAN5_NMYC_peak_16045	11
CIAO1	LAN5_NMYC_peak_30482	-997	LAN5_NMYC_peak_30483 (+188)
CIAPIN1	LAN5_NMYC_peak_20554	165
CIB1	LAN5_NMYC_peak_18995	121
CILP	LAN5_NMYC_peak_18142	-189
CINP	LAN5_NMYC_peak_16927	-193
CIR1	LAN5_NMYC_peak_31598	-7	LAN5_NMYC_peak_31597 (+53544)	LAN5_NMYC_peak_31596 (+53944)	LAN5_NMYC_peak_31595 (+57967)	LAN5_NMYC_peak_31594 (+59156)
CIRH1A	LAN5_NMYC_peak_20827	-453	LAN5_NMYC_peak_20828 (+290)
CISD1	LAN5_NMYC_peak_6164	-1307	LAN5_NMYC_peak_6165 (+157)
CISD2	LAN5_NMYC_peak_41474	183
CISH	LAN5_NMYC_peak_37858	-4408	LAN5_NMYC_peak_37857 (+17)	LAN5_NMYC_peak_37856 (+10527)
CITED1	LAN5_NMYC_peak_56950	-1922	LAN5_NMYC_peak_56949 (-873)	LAN5_NMYC_peak_56948 (-55)	LAN5_NMYC_peak_56947 (+1371)
CKAP2	LAN5_NMYC_peak_14783	62	LAN5_NMYC_peak_14784 (+144401)	LAN5_NMYC_peak_14785 (+145113)	LAN5_NMYC_peak_14786 (+145985)
CKAP2L	LAN5_NMYC_peak_30815	134	LAN5_NMYC_peak_30814 (+37788)
CKB	LAN5_NMYC_peak_16981	-3665	LAN5_NMYC_peak_16980 (-65)	LAN5_NMYC_peak_16979 (+912)	LAN5_NMYC_peak_16978 (+2042)	LAN5_NMYC_peak_16977 (+3045)	LAN5_NMYC_peak_16976 (+4320)	LAN5_NMYC_peak_16975 (+10015)	LAN5_NMYC_peak_16974 (+22693)
CKLF	LAN5_NMYC_peak_20706	-2688	LAN5_NMYC_peak_20707 (-69)
CKM	LAN5_NMYC_peak_27681	-822	LAN5_NMYC_peak_27680 (+22215)	LAN5_NMYC_peak_27679 (+46545)	LAN5_NMYC_peak_27678 (+47338)	LAN5_NMYC_peak_27677 (+48524)	LAN5_NMYC_peak_27676 (+68748)
CKMT1A	LAN5_NMYC_peak_17737	-3522	LAN5_NMYC_peak_17738 (+83)
CKMT1B	LAN5_NMYC_peak_17733	-2839	LAN5_NMYC_peak_17734 (+564)	LAN5_NMYC_peak_17735 (+9370)
CKS1B	LAN5_NMYC_peak_3140	-4624	LAN5_NMYC_peak_3141 (-3881)	LAN5_NMYC_peak_3142 (-861)	LAN5_NMYC_peak_3143 (+324)
CLASP1	LAN5_NMYC_peak_30953	-277	LAN5_NMYC_peak_30952 (+43384)	LAN5_NMYC_peak_30951 (+52965)	LAN5_NMYC_peak_30950 (+69912)	LAN5_NMYC_peak_30949 (+118574)	LAN5_NMYC_peak_30948 (+168479)
CLASRP	LAN5_NMYC_peak_27660	271
CLCC1	LAN5_NMYC_peak_2550	67	LAN5_NMYC_peak_2549 (+86417)
CLCF1	LAN5_NMYC_peak_9895	-520	LAN5_NMYC_peak_9894 (+509)	LAN5_NMYC_peak_9893 (+1677)	LAN5_NMYC_peak_9892 (+2904)	LAN5_NMYC_peak_9891 (+6326)
CLCN2	LAN5_NMYC_peak_39769	-1257	LAN5_NMYC_peak_39768 (+389)	LAN5_NMYC_peak_39767 (+7275)	LAN5_NMYC_peak_39766 (+22858)
CLCN3	LAN5_NMYC_peak_42163	-371	LAN5_NMYC_peak_42164 (+39790)	LAN5_NMYC_peak_42165 (+44279)
CLCN5	LAN5_NMYC_peak_56785	272	LAN5_NMYC_peak_56786 (+55311)	LAN5_NMYC_peak_56787 (+145122)
CLCN6	LAN5_NMYC_peak_464	-85	LAN5_NMYC_peak_465 (+32644)	LAN5_NMYC_peak_466 (+36128)
CLDN1	LAN5_NMYC_peak_39890	-17
CLDN12	LAN5_NMYC_peak_49712	174	LAN5_NMYC_peak_49713 (+192825)
CLDN3	LAN5_NMYC_peak_49476	437
CLDN4	LAN5_NMYC_peak_49477	102	LAN5_NMYC_peak_49478 (+693)	LAN5_NMYC_peak_49479 (+1381)
CLDN6	LAN5_NMYC_peak_19512	-4033	LAN5_NMYC_peak_19511 (-1356)	LAN5_NMYC_peak_19510 (-714)
CLDND1	LAN5_NMYC_peak_38478	397
CLDND2	LAN5_NMYC_peak_28038	886	LAN5_NMYC_peak_28037 (+2314)
CLEC11A	LAN5_NMYC_peak_28016	-4786	LAN5_NMYC_peak_28017 (-2842)	LAN5_NMYC_peak_28018 (+1503)	LAN5_NMYC_peak_28019 (+4861)
CLGN	LAN5_NMYC_peak_41854	587
CLHC1	LAN5_NMYC_peak_29836	-380	LAN5_NMYC_peak_29835 (+69474)	LAN5_NMYC_peak_29834 (+109603)	LAN5_NMYC_peak_29833 (+113520)
CLIC1	LAN5_NMYC_peak_45997	-2822	LAN5_NMYC_peak_45996 (-2114)	LAN5_NMYC_peak_45995 (+948)
CLIP3	LAN5_NMYC_peak_27309	-6
CLIP4	LAN5_NMYC_peak_29346	-1268	LAN5_NMYC_peak_29347 (-449)	LAN5_NMYC_peak_29348 (+861)	LAN5_NMYC_peak_29349 (+28407)	LAN5_NMYC_peak_29350 (+108897)	LAN5_NMYC_peak_29351 (+130001)	LAN5_NMYC_peak_29352 (+134534)	LAN5_NMYC_peak_29353 (+147374)	LAN5_NMYC_peak_29354 (+148944)	LAN5_NMYC_peak_29355 (+152438)	LAN5_NMYC_peak_29356 (+153489)	LAN5_NMYC_peak_29357 (+158453)	LAN5_NMYC_peak_29358 (+166443)	LAN5_NMYC_peak_29359 (+315266)	LAN5_NMYC_peak_29360 (+365438)	LAN5_NMYC_peak_29361 (+366080)	LAN5_NMYC_peak_29362 (+400972)	LAN5_NMYC_peak_29363 (+402494)	LAN5_NMYC_peak_29364 (+413617)	LAN5_NMYC_peak_29365 (+465076)	LAN5_NMYC_peak_29366 (+468357)	LAN5_NMYC_peak_29367 (+498707)	LAN5_NMYC_peak_29368 (+515999)	LAN5_NMYC_peak_29369 (+535491)	LAN5_NMYC_peak_29370 (+591208)	LAN5_NMYC_peak_29371 (+618629)	LAN5_NMYC_peak_29372 (+638762)	LAN5_NMYC_peak_29373 (+644062)	LAN5_NMYC_peak_29374 (+652431)	LAN5_NMYC_peak_29375 (+655045)	LAN5_NMYC_peak_29376 (+655505)	LAN5_NMYC_peak_29377 (+700567)	LAN5_NMYC_peak_29378 (+804242)
CLK1	LAN5_NMYC_peak_31944	59	LAN5_NMYC_peak_31943 (+1767)	LAN5_NMYC_peak_31942 (+2395)
CLK2	LAN5_NMYC_peak_3186	-4498	LAN5_NMYC_peak_3185 (-132)
CLNS1A	LAN5_NMYC_peak_10304	45	LAN5_NMYC_peak_10303 (+737)
CLP1	LAN5_NMYC_peak_9381	428
CLPSL1	LAN5_NMYC_peak_46181	-4357
CLPSL2	LAN5_NMYC_peak_46181	41
CLPTM1	LAN5_NMYC_peak_27657	-34
CLPX	LAN5_NMYC_peak_18141	-3985	LAN5_NMYC_peak_18140 (+306)
CLRN2	LAN5_NMYC_peak_40647	-3523	LAN5_NMYC_peak_40648 (-2738)	LAN5_NMYC_peak_40649 (+37507)
CLSPN	LAN5_NMYC_peak_1151	109
CLSTN1	LAN5_NMYC_peak_392	97	LAN5_NMYC_peak_391 (+1280)	LAN5_NMYC_peak_390 (+136667)
CLSTN3	LAN5_NMYC_peak_11772	-284	LAN5_NMYC_peak_11773 (+611)	LAN5_NMYC_peak_11774 (+25825)
CLTA	LAN5_NMYC_peak_54104	14	LAN5_NMYC_peak_54105 (+67606)
CLTB	LAN5_NMYC_peak_44990	-191	LAN5_NMYC_peak_44989 (+478)
CLTC	LAN5_NMYC_peak_23573	-1108	LAN5_NMYC_peak_23574 (-274)
CLU	LAN5_NMYC_peak_51664	-2283	LAN5_NMYC_peak_51663 (+436)	LAN5_NMYC_peak_51662 (+4412)	LAN5_NMYC_peak_51661 (+6167)	LAN5_NMYC_peak_51660 (+22692)	LAN5_NMYC_peak_51659 (+31007)	LAN5_NMYC_peak_51658 (+34935)	LAN5_NMYC_peak_51657 (+99084)
CLYBL	LAN5_NMYC_peak_15160	-579	LAN5_NMYC_peak_15161 (+101)	LAN5_NMYC_peak_15162 (+51349)	LAN5_NMYC_peak_15163 (+70981)	LAN5_NMYC_peak_15164 (+79707)	LAN5_NMYC_peak_15165 (+200224)	LAN5_NMYC_peak_15166 (+349585)	LAN5_NMYC_peak_15167 (+362669)	LAN5_NMYC_peak_15168 (+363529)
CMC2	LAN5_NMYC_peak_21086	-99	LAN5_NMYC_peak_21085 (+74259)
CMC4	LAN5_NMYC_peak_57523	-755	LAN5_NMYC_peak_57522 (-295)	LAN5_NMYC_peak_57521 (+392)
CMPK1	LAN5_NMYC_peak_1465	-61	LAN5_NMYC_peak_1466 (+710)
CMPK2	LAN5_NMYC_peak_28545	-448	LAN5_NMYC_peak_28544 (+586)	LAN5_NMYC_peak_28543 (+39334)	LAN5_NMYC_peak_28542 (+40520)	LAN5_NMYC_peak_28541 (+72768)	LAN5_NMYC_peak_28540 (+83698)	LAN5_NMYC_peak_28539 (+84850)	LAN5_NMYC_peak_28538 (+92497)	LAN5_NMYC_peak_28537 (+93216)	LAN5_NMYC_peak_28536 (+114994)	LAN5_NMYC_peak_28535 (+117014)	LAN5_NMYC_peak_28534 (+141457)	LAN5_NMYC_peak_28533 (+212190)	LAN5_NMYC_peak_28532 (+219317)	LAN5_NMYC_peak_28531 (+219840)	LAN5_NMYC_peak_28530 (+228154)	LAN5_NMYC_peak_28529 (+310498)	LAN5_NMYC_peak_28528 (+310969)	LAN5_NMYC_peak_28527 (+339475)	LAN5_NMYC_peak_28526 (+340583)	LAN5_NMYC_peak_28525 (+341993)	LAN5_NMYC_peak_28524 (+359107)	LAN5_NMYC_peak_28523 (+441541)	LAN5_NMYC_peak_28522 (+523829)	LAN5_NMYC_peak_28521 (+553956)	LAN5_NMYC_peak_28520 (+555516)	LAN5_NMYC_peak_28519 (+575014)	LAN5_NMYC_peak_28518 (+611048)	LAN5_NMYC_peak_28517 (+753719)	LAN5_NMYC_peak_28516 (+784682)	LAN5_NMYC_peak_28515 (+786043)	LAN5_NMYC_peak_28514 (+791907)	LAN5_NMYC_peak_28513 (+827943)	LAN5_NMYC_peak_28512 (+853549)	LAN5_NMYC_peak_28511 (+877590)	LAN5_NMYC_peak_28510 (+881606)	LAN5_NMYC_peak_28509 (+883864)	LAN5_NMYC_peak_28508 (+932780)	LAN5_NMYC_peak_28507 (+938645)	LAN5_NMYC_peak_28506 (+953536)
CMSS1	LAN5_NMYC_peak_38490	-215	LAN5_NMYC_peak_38491 (+58355)	LAN5_NMYC_peak_38492 (+251188)
CMTM2	LAN5_NMYC_peak_20708	-365
CMTM3	LAN5_NMYC_peak_20709	171	LAN5_NMYC_peak_20710 (+1036)	LAN5_NMYC_peak_20711 (+1564)	LAN5_NMYC_peak_20712 (+4268)	LAN5_NMYC_peak_20713 (+4952)	LAN5_NMYC_peak_20714 (+56963)	LAN5_NMYC_peak_20715 (+57673)
CMTM6	LAN5_NMYC_peak_37374	941	LAN5_NMYC_peak_37373 (+35569)	LAN5_NMYC_peak_37372 (+39701)	LAN5_NMYC_peak_37371 (+81132)	LAN5_NMYC_peak_37370 (+101742)
CMTR2	LAN5_NMYC_peak_20895	327
CNBP	LAN5_NMYC_peak_39068	473
CNDP2	LAN5_NMYC_peak_25717	186
CNGA4	LAN5_NMYC_peak_8451	-4383	LAN5_NMYC_peak_8452 (-3804)
CNIH1	LAN5_NMYC_peak_15839	331
CNIH2	LAN5_NMYC_peak_9816	-300	LAN5_NMYC_peak_9817 (+4451)
CNN1	LAN5_NMYC_peak_26543	-2464	LAN5_NMYC_peak_26544 (-993)	LAN5_NMYC_peak_26545 (-399)	LAN5_NMYC_peak_26546 (+176)
CNN2	LAN5_NMYC_peak_25909	-4836	LAN5_NMYC_peak_25910 (+1690)	LAN5_NMYC_peak_25911 (+2173)
CNNM1	LAN5_NMYC_peak_7224	803
CNNM2	LAN5_NMYC_peak_7386	378	LAN5_NMYC_peak_7387 (+45123)	LAN5_NMYC_peak_7388 (+45538)	LAN5_NMYC_peak_7389 (+135761)	LAN5_NMYC_peak_7390 (+151427)
CNNM4	LAN5_NMYC_peak_30500	-339	LAN5_NMYC_peak_30501 (+515)	LAN5_NMYC_peak_30502 (+40094)
CNOT1	LAN5_NMYC_peak_20626	45
CNOT11	LAN5_NMYC_peak_30608	176
CNOT3	LAN5_NMYC_peak_28130	-3915
CNOT4	LAN5_NMYC_peak_50467	1	LAN5_NMYC_peak_50466 (+166945)	LAN5_NMYC_peak_50465 (+188280)	LAN5_NMYC_peak_50464 (+189574)	LAN5_NMYC_peak_50463 (+235486)
CNOT6L	LAN5_NMYC_peak_41212	-947	LAN5_NMYC_peak_41211 (+528)	LAN5_NMYC_peak_41210 (+119325)
CNOT7	LAN5_NMYC_peak_51379	-48
CNOT8	LAN5_NMYC_peak_44680	-333
CNPPD1	LAN5_NMYC_peak_32329	-594	LAN5_NMYC_peak_32328 (+130)	LAN5_NMYC_peak_32327 (+1296)
CNPY2	LAN5_NMYC_peak_12621	249
CNPY3	LAN5_NMYC_peak_46408	367
CNPY4	LAN5_NMYC_peak_49847	-4
CNR2	LAN5_NMYC_peak_826	-553
CNRIP1	LAN5_NMYC_peak_30064	606
CNST	LAN5_NMYC_peak_5127	-163	LAN5_NMYC_peak_5128 (+115551)	LAN5_NMYC_peak_5129 (+116103)	LAN5_NMYC_peak_5130 (+123412)	LAN5_NMYC_peak_5131 (+130171)
CNTD1	LAN5_NMYC_peak_22890	20
CNTFR	LAN5_NMYC_peak_54048	-3415	LAN5_NMYC_peak_54047 (-1168)	LAN5_NMYC_peak_54046 (+751)	LAN5_NMYC_peak_54045 (+11015)	LAN5_NMYC_peak_54044 (+18285)	LAN5_NMYC_peak_54043 (+22149)	LAN5_NMYC_peak_54042 (+22699)	LAN5_NMYC_peak_54041 (+29112)	LAN5_NMYC_peak_54040 (+31093)	LAN5_NMYC_peak_54039 (+35242)	LAN5_NMYC_peak_54038 (+41616)
CNTN5	LAN5_NMYC_peak_10582	-269	LAN5_NMYC_peak_10583 (+48788)	LAN5_NMYC_peak_10584 (+861804)
CNTNAP1	LAN5_NMYC_peak_22882	-3452	LAN5_NMYC_peak_22883 (-2601)	LAN5_NMYC_peak_22884 (+115)
CNTNAP2	LAN5_NMYC_peak_50635	-22	LAN5_NMYC_peak_50636 (+459718)	LAN5_NMYC_peak_50637 (+544644)
CNTNAP3	LAN5_NMYC_peak_54199	-206	LAN5_NMYC_peak_54198 (+55402)	LAN5_NMYC_peak_54197 (+209229)	LAN5_NMYC_peak_54196 (+341784)	LAN5_NMYC_peak_54195 (+525945)	LAN5_NMYC_peak_54194 (+560524)	LAN5_NMYC_peak_54193 (+579476)	LAN5_NMYC_peak_54192 (+666884)	LAN5_NMYC_peak_54191 (+684459)	LAN5_NMYC_peak_54190 (+855087)
CNTNAP3B	LAN5_NMYC_peak_54219	-60	LAN5_NMYC_peak_54220 (+230508)	LAN5_NMYC_peak_54221 (+434019)	LAN5_NMYC_peak_54222 (+542612)	LAN5_NMYC_peak_54223 (+560705)	LAN5_NMYC_peak_54224 (+641029)	LAN5_NMYC_peak_54225 (+717317)
CNTRL	LAN5_NMYC_peak_55313	-65	LAN5_NMYC_peak_55314 (+46755)
CNTROB	LAN5_NMYC_peak_21885	-2524	LAN5_NMYC_peak_21886 (+215)	LAN5_NMYC_peak_21887 (+56801)	LAN5_NMYC_peak_21888 (+58053)
COA3	LAN5_NMYC_peak_22890	-108	LAN5_NMYC_peak_22889 (+13356)
COA4	LAN5_NMYC_peak_10181	49	LAN5_NMYC_peak_10180 (+981)
COA5	LAN5_NMYC_peak_30548	-181	LAN5_NMYC_peak_30547 (+127872)	LAN5_NMYC_peak_30546 (+162495)
COA7	LAN5_NMYC_peak_1602	-4993	LAN5_NMYC_peak_1601 (+174)
COCH	LAN5_NMYC_peak_15630	170
COG3	LAN5_NMYC_peak_14665	157	LAN5_NMYC_peak_14666 (+137441)	LAN5_NMYC_peak_14667 (+150870)	LAN5_NMYC_peak_14668 (+162379)	LAN5_NMYC_peak_14669 (+216419)
COG4	LAN5_NMYC_peak_20875	-448	LAN5_NMYC_peak_20874 (+47120)
COG5	LAN5_NMYC_peak_50071	458
COG6	LAN5_NMYC_peak_14552	272	LAN5_NMYC_peak_14553 (+123181)	LAN5_NMYC_peak_14554 (+199790)	LAN5_NMYC_peak_14555 (+202895)	LAN5_NMYC_peak_14556 (+204393)	LAN5_NMYC_peak_14557 (+237258)	LAN5_NMYC_peak_14558 (+254153)	LAN5_NMYC_peak_14559 (+274134)	LAN5_NMYC_peak_14560 (+404984)	LAN5_NMYC_peak_14561 (+407827)	LAN5_NMYC_peak_14562 (+413639)	LAN5_NMYC_peak_14563 (+487654)	LAN5_NMYC_peak_14564 (+491310)	LAN5_NMYC_peak_14565 (+525934)	LAN5_NMYC_peak_14566 (+534428)	LAN5_NMYC_peak_14567 (+535128)	LAN5_NMYC_peak_14568 (+718279)	LAN5_NMYC_peak_14569 (+720634)	LAN5_NMYC_peak_14570 (+721394)	LAN5_NMYC_peak_14571 (+727646)	LAN5_NMYC_peak_14572 (+774763)	LAN5_NMYC_peak_14573 (+785793)
COG8	LAN5_NMYC_peak_20835	26
COL11A2	LAN5_NMYC_peak_46046	264	LAN5_NMYC_peak_46045 (+30548)	LAN5_NMYC_peak_46044 (+68554)
COL19A1	LAN5_NMYC_peak_46730	630	LAN5_NMYC_peak_46731 (+107818)	LAN5_NMYC_peak_46732 (+299908)	LAN5_NMYC_peak_46733 (+415733)	LAN5_NMYC_peak_46734 (+416209)
COL24A1	LAN5_NMYC_peak_2215	440	LAN5_NMYC_peak_2214 (+1468)	LAN5_NMYC_peak_2213 (+201346)
COL25A1	LAN5_NMYC_peak_41523	41	LAN5_NMYC_peak_41522 (+170830)
COL27A1	LAN5_NMYC_peak_55189	-990	LAN5_NMYC_peak_55190 (-79)	LAN5_NMYC_peak_55191 (+502)	LAN5_NMYC_peak_55192 (+1070)	LAN5_NMYC_peak_55193 (+8112)	LAN5_NMYC_peak_55194 (+30891)	LAN5_NMYC_peak_55195 (+60766)	LAN5_NMYC_peak_55196 (+83578)	LAN5_NMYC_peak_55197 (+94733)	LAN5_NMYC_peak_55198 (+104293)	LAN5_NMYC_peak_55199 (+126123)	LAN5_NMYC_peak_55200 (+130112)	LAN5_NMYC_peak_55201 (+130563)	LAN5_NMYC_peak_55202 (+132946)	LAN5_NMYC_peak_55203 (+135671)	LAN5_NMYC_peak_55204 (+150190)
COL2A1	LAN5_NMYC_peak_12263	744	LAN5_NMYC_peak_12262 (+2922)	LAN5_NMYC_peak_12261 (+3311)
COL4A1	LAN5_NMYC_peak_15314	-1509	LAN5_NMYC_peak_15313 (-708)	LAN5_NMYC_peak_15312 (+288)	LAN5_NMYC_peak_15311 (+73723)	LAN5_NMYC_peak_15310 (+74232)	LAN5_NMYC_peak_15309 (+84768)	LAN5_NMYC_peak_15308 (+145449)	LAN5_NMYC_peak_15307 (+168963)	LAN5_NMYC_peak_15306 (+198159)	LAN5_NMYC_peak_15305 (+274263)	LAN5_NMYC_peak_15304 (+437471)
COL4A2	LAN5_NMYC_peak_15312	-406	LAN5_NMYC_peak_15313 (+590)	LAN5_NMYC_peak_15314 (+1391)	LAN5_NMYC_peak_15315 (+64413)	LAN5_NMYC_peak_15316 (+105131)	LAN5_NMYC_peak_15317 (+125952)	LAN5_NMYC_peak_15318 (+148811)	LAN5_NMYC_peak_15319 (+217809)	LAN5_NMYC_peak_15320 (+244321)
COL4A3BP	LAN5_NMYC_peak_43476	694
COL8A2	LAN5_NMYC_peak_1163	-503	LAN5_NMYC_peak_1162 (+9884)	LAN5_NMYC_peak_1161 (+30480)
COLEC12	LAN5_NMYC_peak_24792	845	LAN5_NMYC_peak_24791 (+43480)	LAN5_NMYC_peak_24790 (+105098)	LAN5_NMYC_peak_24789 (+112306)	LAN5_NMYC_peak_24788 (+123388)	LAN5_NMYC_peak_24787 (+138485)
COLGALT2	LAN5_NMYC_peak_3812	880	LAN5_NMYC_peak_3811 (+121504)	LAN5_NMYC_peak_3810 (+139772)	LAN5_NMYC_peak_3809 (+195073)	LAN5_NMYC_peak_3808 (+232636)
COMMD1	LAN5_NMYC_peak_29907	20	LAN5_NMYC_peak_29908 (+244217)
COMMD10	LAN5_NMYC_peak_43956	255	LAN5_NMYC_peak_43957 (+293523)	LAN5_NMYC_peak_43958 (+352012)	LAN5_NMYC_peak_43959 (+357364)	LAN5_NMYC_peak_43960 (+369117)	LAN5_NMYC_peak_43961 (+369679)	LAN5_NMYC_peak_43962 (+370222)	LAN5_NMYC_peak_43963 (+408051)	LAN5_NMYC_peak_43964 (+431039)	LAN5_NMYC_peak_43965 (+432778)	LAN5_NMYC_peak_43966 (+439321)	LAN5_NMYC_peak_43967 (+443732)	LAN5_NMYC_peak_43968 (+488631)
COMMD2	LAN5_NMYC_peak_39420	7
COMMD3-BMI1	LAN5_NMYC_peak_5608	99
COMMD5	LAN5_NMYC_peak_53625	616
COMMD6	LAN5_NMYC_peak_14915	-64
COMMD7	LAN5_NMYC_peak_33513	-972	LAN5_NMYC_peak_33512 (+464)	LAN5_NMYC_peak_33511 (+90998)	LAN5_NMYC_peak_33510 (+111978)	LAN5_NMYC_peak_33509 (+116020)	LAN5_NMYC_peak_33508 (+116851)	LAN5_NMYC_peak_33507 (+133440)
COMMD8	LAN5_NMYC_peak_40944	153	LAN5_NMYC_peak_40943 (+77162)	LAN5_NMYC_peak_40942 (+245522)	LAN5_NMYC_peak_40941 (+431000)
COMP	LAN5_NMYC_peak_26939	69	LAN5_NMYC_peak_26938 (+2900)	LAN5_NMYC_peak_26937 (+5707)	LAN5_NMYC_peak_26936 (+22885)	LAN5_NMYC_peak_26935 (+27216)	LAN5_NMYC_peak_26934 (+28894)	LAN5_NMYC_peak_26933 (+30119)	LAN5_NMYC_peak_26932 (+47805)	LAN5_NMYC_peak_26931 (+48712)	LAN5_NMYC_peak_26930 (+54538)	LAN5_NMYC_peak_26929 (+55060)	LAN5_NMYC_peak_26928 (+55881)	LAN5_NMYC_peak_26927 (+56631)	LAN5_NMYC_peak_26926 (+57782)	LAN5_NMYC_peak_26925 (+71432)	LAN5_NMYC_peak_26924 (+73015)	LAN5_NMYC_peak_26923 (+78087)	LAN5_NMYC_peak_26922 (+90260)
COPA	LAN5_NMYC_peak_3366	-96	LAN5_NMYC_peak_3365 (+51834)
COPB1	LAN5_NMYC_peak_8715	21	LAN5_NMYC_peak_8714 (+77194)	LAN5_NMYC_peak_8713 (+118510)
COPB2	LAN5_NMYC_peak_39272	-124	LAN5_NMYC_peak_39271 (+45491)	LAN5_NMYC_peak_39270 (+60202)	LAN5_NMYC_peak_39269 (+71385)	LAN5_NMYC_peak_39268 (+100908)	LAN5_NMYC_peak_39267 (+101245)	LAN5_NMYC_peak_39266 (+107996)	LAN5_NMYC_peak_39265 (+127418)	LAN5_NMYC_peak_39264 (+187221)	LAN5_NMYC_peak_39263 (+241715)	LAN5_NMYC_peak_39262 (+277608)
COPE	LAN5_NMYC_peak_26949	-108
COPG1	LAN5_NMYC_peak_39069	-3
COPRS	LAN5_NMYC_peak_22421	-213	LAN5_NMYC_peak_22420 (+651)	LAN5_NMYC_peak_22419 (+16756)	LAN5_NMYC_peak_22418 (+163162)	LAN5_NMYC_peak_22417 (+277998)	LAN5_NMYC_peak_22416 (+279958)	LAN5_NMYC_peak_22415 (+292122)	LAN5_NMYC_peak_22414 (+300359)	LAN5_NMYC_peak_22413 (+309586)	LAN5_NMYC_peak_22412 (+333878)	LAN5_NMYC_peak_22411 (+370563)	LAN5_NMYC_peak_22410 (+371626)	LAN5_NMYC_peak_22409 (+433759)	LAN5_NMYC_peak_22408 (+453015)
COPS2	LAN5_NMYC_peak_17835	157
COPS3	LAN5_NMYC_peak_22075	342	LAN5_NMYC_peak_22074 (+1094)
COPS4	LAN5_NMYC_peak_41274	-83	LAN5_NMYC_peak_41275 (+74736)	LAN5_NMYC_peak_41276 (+75438)
COPS5	LAN5_NMYC_peak_52292	-2254	LAN5_NMYC_peak_52291 (-207)
COPS6	LAN5_NMYC_peak_49844	-1460	LAN5_NMYC_peak_49845 (-85)
COPS7A	LAN5_NMYC_peak_11729	699	LAN5_NMYC_peak_11730 (+28607)
COPS7B	LAN5_NMYC_peak_32572	206	LAN5_NMYC_peak_32573 (+9708)
COPZ2	LAN5_NMYC_peak_23157	-396	LAN5_NMYC_peak_23156 (+527)	LAN5_NMYC_peak_23155 (+11017)	LAN5_NMYC_peak_23154 (+13069)	LAN5_NMYC_peak_23153 (+19376)	LAN5_NMYC_peak_23152 (+20952)	LAN5_NMYC_peak_23151 (+23030)	LAN5_NMYC_peak_23150 (+25342)	LAN5_NMYC_peak_23149 (+32545)	LAN5_NMYC_peak_23148 (+34317)	LAN5_NMYC_peak_23147 (+35388)	LAN5_NMYC_peak_23146 (+41725)	LAN5_NMYC_peak_23145 (+42918)	LAN5_NMYC_peak_23144 (+45425)	LAN5_NMYC_peak_23143 (+46672)	LAN5_NMYC_peak_23142 (+50331)	LAN5_NMYC_peak_23141 (+55138)	LAN5_NMYC_peak_23140 (+56223)	LAN5_NMYC_peak_23139 (+57095)	LAN5_NMYC_peak_23138 (+59276)
COQ10A	LAN5_NMYC_peak_12619	275
COQ10B	LAN5_NMYC_peak_31900	25
COQ2	LAN5_NMYC_peak_41277	377
COQ3	LAN5_NMYC_peak_46997	258	LAN5_NMYC_peak_46996 (+18023)
COQ4	LAN5_NMYC_peak_55609	134
COQ5	LAN5_NMYC_peak_13699	83	LAN5_NMYC_peak_13698 (+32867)
COQ6	LAN5_NMYC_peak_16241	6
COQ7	LAN5_NMYC_peak_19901	310	LAN5_NMYC_peak_19902 (+19166)
CORO1A	LAN5_NMYC_peak_20160	-516	LAN5_NMYC_peak_20161 (+91)	LAN5_NMYC_peak_20162 (+830)
CORO7	LAN5_NMYC_peak_19585	289	LAN5_NMYC_peak_19584 (+14039)	LAN5_NMYC_peak_19583 (+14980)	LAN5_NMYC_peak_19582 (+21744)	LAN5_NMYC_peak_19581 (+23684)	LAN5_NMYC_peak_19580 (+31714)	LAN5_NMYC_peak_19579 (+43501)
COX14	LAN5_NMYC_peak_12368	-72
COX15	LAN5_NMYC_peak_7237	-302
COX16	LAN5_NMYC_peak_16177	96	LAN5_NMYC_peak_16176 (+76346)	LAN5_NMYC_peak_16175 (+84238)	LAN5_NMYC_peak_16174 (+104175)	LAN5_NMYC_peak_16173 (+105021)
COX17	LAN5_NMYC_peak_38719	94	LAN5_NMYC_peak_38718 (+1537)
COX19	LAN5_NMYC_peak_48150	186	LAN5_NMYC_peak_48149 (+10849)	LAN5_NMYC_peak_48148 (+15173)
COX4I1	LAN5_NMYC_peak_21283	-624	LAN5_NMYC_peak_21284 (+145)	LAN5_NMYC_peak_21285 (+22320)
COX6B1	LAN5_NMYC_peak_27278	-4657	LAN5_NMYC_peak_27279 (-3772)	LAN5_NMYC_peak_27280 (-3303)	LAN5_NMYC_peak_27281 (+263)
COX6B2	LAN5_NMYC_peak_28167	866
COX6C	LAN5_NMYC_peak_52679	673	LAN5_NMYC_peak_52678 (+123594)	LAN5_NMYC_peak_52677 (+650176)
COX7B	LAN5_NMYC_peak_56985	-3943
COX8A	LAN5_NMYC_peak_9591	-77
CPB1	LAN5_NMYC_peak_39404	719	LAN5_NMYC_peak_39405 (+24615)
CPD	LAN5_NMYC_peak_22383	-88	LAN5_NMYC_peak_22384 (+931)
CPE	LAN5_NMYC_peak_42133	375	LAN5_NMYC_peak_42134 (+133761)
CPEB1	LAN5_NMYC_peak_18830	291	LAN5_NMYC_peak_18829 (+1374)	LAN5_NMYC_peak_18828 (+76061)	LAN5_NMYC_peak_18827 (+76746)
CPEB3	LAN5_NMYC_peak_7064	68	LAN5_NMYC_peak_7063 (+50813)	LAN5_NMYC_peak_7062 (+203094)
CPED1	LAN5_NMYC_peak_50176	-789	LAN5_NMYC_peak_50177 (-1)	LAN5_NMYC_peak_50178 (+256014)
CPLX3	LAN5_NMYC_peak_18539	-3026
CPNE3	LAN5_NMYC_peak_52466	423
CPNE9	LAN5_NMYC_peak_36944	792	LAN5_NMYC_peak_36945 (+8994)
CPOX	LAN5_NMYC_peak_38480	-199	LAN5_NMYC_peak_38479 (+605)
CPPED1	LAN5_NMYC_peak_19792	318	LAN5_NMYC_peak_19791 (+14995)	LAN5_NMYC_peak_19790 (+45693)	LAN5_NMYC_peak_19789 (+49628)	LAN5_NMYC_peak_19788 (+285371)	LAN5_NMYC_peak_19787 (+341139)	LAN5_NMYC_peak_19786 (+377671)	LAN5_NMYC_peak_19785 (+514766)	LAN5_NMYC_peak_19784 (+575171)	LAN5_NMYC_peak_19783 (+683343)
CPS1	LAN5_NMYC_peak_32150	-1143	LAN5_NMYC_peak_32151 (+269254)	LAN5_NMYC_peak_32152 (+314603)
CPSF2	LAN5_NMYC_peak_16599	2
CPSF3	LAN5_NMYC_peak_28632	-382
CPSF3L	LAN5_NMYC_peak_73	112
CPSF4	LAN5_NMYC_peak_49827	-157
CPSF7	LAN5_NMYC_peak_9444	-6
CPT1B	LAN5_NMYC_peak_36803	-4423	LAN5_NMYC_peak_36802 (-3384)
CPT1C	LAN5_NMYC_peak_27959	8
CPXM1	LAN5_NMYC_peak_33056	496	LAN5_NMYC_peak_33055 (+57419)	LAN5_NMYC_peak_33054 (+70876)
CPZ	LAN5_NMYC_peak_40508	-174	LAN5_NMYC_peak_40509 (+1693)	LAN5_NMYC_peak_40510 (+4814)	LAN5_NMYC_peak_40511 (+15064)	LAN5_NMYC_peak_40512 (+15765)	LAN5_NMYC_peak_40513 (+23751)	LAN5_NMYC_peak_40514 (+32362)	LAN5_NMYC_peak_40515 (+38101)	LAN5_NMYC_peak_40516 (+43670)	LAN5_NMYC_peak_40517 (+90174)	LAN5_NMYC_peak_40518 (+95716)	LAN5_NMYC_peak_40519 (+98027)	LAN5_NMYC_peak_40520 (+98587)	LAN5_NMYC_peak_40521 (+112051)	LAN5_NMYC_peak_40522 (+112549)	LAN5_NMYC_peak_40523 (+132700)	LAN5_NMYC_peak_40524 (+186975)	LAN5_NMYC_peak_40525 (+277060)
CR2	LAN5_NMYC_peak_4182	87
CRAMP1L	LAN5_NMYC_peak_19375	-1106	LAN5_NMYC_peak_19376 (+578)	LAN5_NMYC_peak_19377 (+1237)	LAN5_NMYC_peak_19378 (+2345)	LAN5_NMYC_peak_19379 (+2650)
CRAT	LAN5_NMYC_peak_55654	-707	LAN5_NMYC_peak_55653 (+369)
CRB3	LAN5_NMYC_peak_26325	-4389	LAN5_NMYC_peak_26326 (+11641)	LAN5_NMYC_peak_26327 (+12426)
CREB3	LAN5_NMYC_peak_54082	-486	LAN5_NMYC_peak_54083 (+159)
CREB3L4	LAN5_NMYC_peak_3091	-4260	LAN5_NMYC_peak_3092 (-1547)	LAN5_NMYC_peak_3093 (-12)
CREBL2	LAN5_NMYC_peak_11854	159
CREBRF	LAN5_NMYC_peak_44921	-79	LAN5_NMYC_peak_44922 (+813)
CREG1	LAN5_NMYC_peak_3537	-47	LAN5_NMYC_peak_3536 (+344)	LAN5_NMYC_peak_3535 (+23470)	LAN5_NMYC_peak_3534 (+28885)
CREG2	LAN5_NMYC_peak_30611	-83	LAN5_NMYC_peak_30610 (+628)
CRELD1	LAN5_NMYC_peak_36959	-633	LAN5_NMYC_peak_36960 (+13160)
CRELD2	LAN5_NMYC_peak_36729	-340	LAN5_NMYC_peak_36730 (+410)	LAN5_NMYC_peak_36731 (+11938)	LAN5_NMYC_peak_36732 (+14932)	LAN5_NMYC_peak_36733 (+15674)	LAN5_NMYC_peak_36734 (+17666)	LAN5_NMYC_peak_36735 (+26561)
CRIM1	LAN5_NMYC_peak_29432	826	LAN5_NMYC_peak_29433 (+1668)
CRIPT	LAN5_NMYC_peak_29715	-487
CRISP2	LAN5_NMYC_peak_46574	-45
CRLF1	LAN5_NMYC_peak_26910	-4509	LAN5_NMYC_peak_26909 (+8290)	LAN5_NMYC_peak_26908 (+8929)	LAN5_NMYC_peak_26907 (+12246)	LAN5_NMYC_peak_26906 (+13252)	LAN5_NMYC_peak_26905 (+14757)	LAN5_NMYC_peak_26904 (+16929)
CRLF3	LAN5_NMYC_peak_22396	92	LAN5_NMYC_peak_22395 (+93176)	LAN5_NMYC_peak_22394 (+114288)	LAN5_NMYC_peak_22393 (+114974)	LAN5_NMYC_peak_22392 (+116343)	LAN5_NMYC_peak_22391 (+126680)	LAN5_NMYC_peak_22390 (+157055)	LAN5_NMYC_peak_22389 (+173649)	LAN5_NMYC_peak_22388 (+223541)	LAN5_NMYC_peak_22387 (+224400)	LAN5_NMYC_peak_22386 (+258126)
CRLS1	LAN5_NMYC_peak_33134	135
CROT	LAN5_NMYC_peak_49694	-121
CRTAP	LAN5_NMYC_peak_37386	236
CRTC2	LAN5_NMYC_peak_3090	-3781	LAN5_NMYC_peak_3089 (+109)
CRTC3	LAN5_NMYC_peak_19002	-660	LAN5_NMYC_peak_19003 (+38)	LAN5_NMYC_peak_19004 (+636)	LAN5_NMYC_peak_19005 (+27627)	LAN5_NMYC_peak_19006 (+30553)	LAN5_NMYC_peak_19007 (+107800)	LAN5_NMYC_peak_19008 (+135312)
CRY2	LAN5_NMYC_peak_9258	-4154	LAN5_NMYC_peak_9259 (+188)	LAN5_NMYC_peak_9260 (+4766)	LAN5_NMYC_peak_9261 (+12426)	LAN5_NMYC_peak_9262 (+25665)
CRYBA1	LAN5_NMYC_peak_22345	-2959	LAN5_NMYC_peak_22346 (+45582)
CRYL1	LAN5_NMYC_peak_14222	-324	LAN5_NMYC_peak_14221 (+483)	LAN5_NMYC_peak_14220 (+18988)
CRYZL1	LAN5_NMYC_peak_34863	-2089	LAN5_NMYC_peak_34862 (-1595)	LAN5_NMYC_peak_34861 (-441)
CS	LAN5_NMYC_peak_12620	287
CSAD	LAN5_NMYC_peak_12479	-126	LAN5_NMYC_peak_12478 (+21058)
CSDC2	LAN5_NMYC_peak_36272	399	LAN5_NMYC_peak_36273 (+1259)	LAN5_NMYC_peak_36274 (+5086)	LAN5_NMYC_peak_36275 (+8167)
CSE1L	LAN5_NMYC_peak_34065	247
CSF3	LAN5_NMYC_peak_22722	-1634	LAN5_NMYC_peak_22723 (+11778)
CSMD3	LAN5_NMYC_peak_52828	-942
CSNK1G1	LAN5_NMYC_peak_18112	-64	LAN5_NMYC_peak_18111 (+158403)
CSNK2B	LAN5_NMYC_peak_45989	-1890	LAN5_NMYC_peak_45990 (-497)
CSPP1	LAN5_NMYC_peak_52291	-1844	LAN5_NMYC_peak_52292 (+203)	LAN5_NMYC_peak_52293 (+278305)
CSRNP2	LAN5_NMYC_peak_12380	196
CSRP2BP	LAN5_NMYC_peak_33297	-4461	LAN5_NMYC_peak_33298 (+82817)
CST3	LAN5_NMYC_peak_33349	245
CST9	LAN5_NMYC_peak_33348	-806
CSTB	LAN5_NMYC_peak_35120	76	LAN5_NMYC_peak_35119 (+6957)	LAN5_NMYC_peak_35118 (+7548)	LAN5_NMYC_peak_35117 (+21244)	LAN5_NMYC_peak_35116 (+34814)	LAN5_NMYC_peak_35115 (+35485)	LAN5_NMYC_peak_35114 (+47740)	LAN5_NMYC_peak_35113 (+50491)
CSTF1	LAN5_NMYC_peak_34279	49
CSTF2	LAN5_NMYC_peak_57013	-305
CSTF2T	LAN5_NMYC_peak_6128	-166	LAN5_NMYC_peak_6127 (+385378)
CSTF3	LAN5_NMYC_peak_8992	75	LAN5_NMYC_peak_8991 (+105946)
CTAGE5	LAN5_NMYC_peak_15703	102
CTBP1	LAN5_NMYC_peak_40165	-856	LAN5_NMYC_peak_40164 (-242)	LAN5_NMYC_peak_40163 (+537)	LAN5_NMYC_peak_40162 (+1328)	LAN5_NMYC_peak_40161 (+41537)	LAN5_NMYC_peak_40160 (+48509)	LAN5_NMYC_peak_40159 (+54557)
CTC1	LAN5_NMYC_peak_21921	-538	LAN5_NMYC_peak_21920 (+21229)	LAN5_NMYC_peak_21919 (+21900)	LAN5_NMYC_peak_21918 (+22709)	LAN5_NMYC_peak_21917 (+25395)	LAN5_NMYC_peak_21916 (+27871)
CTCF	LAN5_NMYC_peak_20769	-238	LAN5_NMYC_peak_20770 (+876)
CTDNEP1	LAN5_NMYC_peak_21821	-254
CTF1	LAN5_NMYC_peak_20203	-2915	LAN5_NMYC_peak_20204 (-2163)	LAN5_NMYC_peak_20205 (-832)	LAN5_NMYC_peak_20206 (+545)	LAN5_NMYC_peak_20207 (+6518)
CTGF	LAN5_NMYC_peak_47402	757
CTH	LAN5_NMYC_peak_2049	-107	LAN5_NMYC_peak_2050 (+216822)	LAN5_NMYC_peak_2051 (+409832)	LAN5_NMYC_peak_2052 (+523512)	LAN5_NMYC_peak_2053 (+608121)
CTNNAL1	LAN5_NMYC_peak_55086	-287	LAN5_NMYC_peak_55085 (+580)	LAN5_NMYC_peak_55084 (+57297)
CTNNBIP1	LAN5_NMYC_peak_393	-433
CTNND1	LAN5_NMYC_peak_9385	125	LAN5_NMYC_peak_9386 (+16818)
CTNS	LAN5_NMYC_peak_21721	-26
CTPS2	LAN5_NMYC_peak_56471	-189
CTRL	LAN5_NMYC_peak_20789	-3407	LAN5_NMYC_peak_20788 (+3736)
CTSA	LAN5_NMYC_peak_33930	-119
CTTN	LAN5_NMYC_peak_10028	-287	LAN5_NMYC_peak_10029 (+57957)	LAN5_NMYC_peak_10030 (+58370)	LAN5_NMYC_peak_10031 (+103131)	LAN5_NMYC_peak_10032 (+104958)	LAN5_NMYC_peak_10033 (+123399)	LAN5_NMYC_peak_10034 (+124421)	LAN5_NMYC_peak_10035 (+126273)	LAN5_NMYC_peak_10036 (+127930)	LAN5_NMYC_peak_10037 (+149638)	LAN5_NMYC_peak_10038 (+212025)	LAN5_NMYC_peak_10039 (+212804)	LAN5_NMYC_peak_10040 (+250461)	LAN5_NMYC_peak_10041 (+262361)	LAN5_NMYC_peak_10042 (+263464)	LAN5_NMYC_peak_10043 (+264368)	LAN5_NMYC_peak_10044 (+271936)	LAN5_NMYC_peak_10045 (+315668)	LAN5_NMYC_peak_10046 (+344490)	LAN5_NMYC_peak_10047 (+345351)	LAN5_NMYC_peak_10048 (+357082)	LAN5_NMYC_peak_10049 (+377324)	LAN5_NMYC_peak_10050 (+384642)	LAN5_NMYC_peak_10051 (+417895)	LAN5_NMYC_peak_10052 (+418477)	LAN5_NMYC_peak_10053 (+428006)	LAN5_NMYC_peak_10054 (+430228)	LAN5_NMYC_peak_10055 (+456369)	LAN5_NMYC_peak_10056 (+487418)	LAN5_NMYC_peak_10057 (+574868)	LAN5_NMYC_peak_10058 (+578477)
CTU1	LAN5_NMYC_peak_28031	-6
CTU2	LAN5_NMYC_peak_21429	-1231	LAN5_NMYC_peak_21430 (+150)	LAN5_NMYC_peak_21431 (+19076)	LAN5_NMYC_peak_21432 (+19976)	LAN5_NMYC_peak_21433 (+21202)	LAN5_NMYC_peak_21434 (+22864)	LAN5_NMYC_peak_21435 (+24649)	LAN5_NMYC_peak_21436 (+25296)	LAN5_NMYC_peak_21437 (+29648)	LAN5_NMYC_peak_21438 (+31241)	LAN5_NMYC_peak_21439 (+32087)	LAN5_NMYC_peak_21440 (+44087)	LAN5_NMYC_peak_21441 (+44798)	LAN5_NMYC_peak_21442 (+48439)	LAN5_NMYC_peak_21443 (+64524)	LAN5_NMYC_peak_21444 (+65119)	LAN5_NMYC_peak_21445 (+66521)	LAN5_NMYC_peak_21446 (+77654)
CTXN2	LAN5_NMYC_peak_17821	137
CUL4A	LAN5_NMYC_peak_15386	-829	LAN5_NMYC_peak_15387 (+610)	LAN5_NMYC_peak_15388 (+53414)
CUL7	LAN5_NMYC_peak_46417	242
CUTA	LAN5_NMYC_peak_46066	-2868	LAN5_NMYC_peak_46065 (+39)
CUTC	LAN5_NMYC_peak_7237	182
CWC25	LAN5_NMYC_peak_22667	127
CWC27	LAN5_NMYC_peak_43267	-292	LAN5_NMYC_peak_43268 (+266718)	LAN5_NMYC_peak_43269 (+292672)	LAN5_NMYC_peak_43270 (+306896)	LAN5_NMYC_peak_43271 (+381909)	LAN5_NMYC_peak_43272 (+411102)	LAN5_NMYC_peak_43273 (+711624)
CWF19L1	LAN5_NMYC_peak_7246	-49
CWH43	LAN5_NMYC_peak_40985	54	LAN5_NMYC_peak_40986 (+17506)	LAN5_NMYC_peak_40987 (+46318)	LAN5_NMYC_peak_40988 (+58152)	LAN5_NMYC_peak_40989 (+178491)	LAN5_NMYC_peak_40990 (+284862)	LAN5_NMYC_peak_40991 (+289064)	LAN5_NMYC_peak_40992 (+292755)	LAN5_NMYC_peak_40993 (+304822)	LAN5_NMYC_peak_40994 (+325771)	LAN5_NMYC_peak_40995 (+345006)	LAN5_NMYC_peak_40996 (+348710)	LAN5_NMYC_peak_40997 (+508848)	LAN5_NMYC_peak_40998 (+533592)	LAN5_NMYC_peak_40999 (+537702)
CX3CL1	LAN5_NMYC_peak_20547	326	LAN5_NMYC_peak_20548 (+4154)	LAN5_NMYC_peak_20549 (+5210)	LAN5_NMYC_peak_20550 (+7472)
CXCL16	LAN5_NMYC_peak_21759	441
CXCL2	LAN5_NMYC_peak_41172	-64
CXCL3	LAN5_NMYC_peak_41171	71
CXXC11	LAN5_NMYC_peak_32924	-4174	LAN5_NMYC_peak_32925 (-3651)	LAN5_NMYC_peak_32926 (-2327)	LAN5_NMYC_peak_32927 (+617)	LAN5_NMYC_peak_32928 (+6026)	LAN5_NMYC_peak_32929 (+8775)	LAN5_NMYC_peak_32930 (+12118)	LAN5_NMYC_peak_32931 (+13462)	LAN5_NMYC_peak_32932 (+16075)	LAN5_NMYC_peak_32933 (+18386)	LAN5_NMYC_peak_32934 (+36692)	LAN5_NMYC_peak_32935 (+81397)	LAN5_NMYC_peak_32936 (+138852)	LAN5_NMYC_peak_32937 (+177685)	LAN5_NMYC_peak_32938 (+199932)	LAN5_NMYC_peak_32939 (+201159)	LAN5_NMYC_peak_32940 (+215466)	LAN5_NMYC_peak_32941 (+218854)	LAN5_NMYC_peak_32942 (+340652)	LAN5_NMYC_peak_32943 (+342050)	LAN5_NMYC_peak_32944 (+371253)	LAN5_NMYC_peak_32945 (+372775)
CXorf40A	LAN5_NMYC_peak_57359	-929	LAN5_NMYC_peak_57360 (+299)
CXorf57	LAN5_NMYC_peak_57072	-103
CYB561	LAN5_NMYC_peak_23681	-1229	LAN5_NMYC_peak_23680 (+1554)	LAN5_NMYC_peak_23679 (+4331)	LAN5_NMYC_peak_23678 (+12931)	LAN5_NMYC_peak_23677 (+14687)	LAN5_NMYC_peak_23676 (+20511)	LAN5_NMYC_peak_23675 (+33722)	LAN5_NMYC_peak_23674 (+64894)	LAN5_NMYC_peak_23673 (+67495)	LAN5_NMYC_peak_23672 (+294825)
CYB561A3	LAN5_NMYC_peak_9442	-987	LAN5_NMYC_peak_9441 (+225)
CYB561D2	LAN5_NMYC_peak_37827	-63
CYB5A	LAN5_NMYC_peak_25716	-166	LAN5_NMYC_peak_25715 (+66493)
CYB5B	LAN5_NMYC_peak_20837	-82	LAN5_NMYC_peak_20838 (+58145)	LAN5_NMYC_peak_20839 (+71400)
CYB5D1	LAN5_NMYC_peak_21878	-185	LAN5_NMYC_peak_21879 (+5002)
CYB5D2	LAN5_NMYC_peak_21739	276	LAN5_NMYC_peak_21740 (+18190)	LAN5_NMYC_peak_21741 (+18550)
CYB5R1	LAN5_NMYC_peak_4004	-453	LAN5_NMYC_peak_4003 (+166)
CYB5R2	LAN5_NMYC_peak_8506	-4394	LAN5_NMYC_peak_8505 (+8280)	LAN5_NMYC_peak_8504 (+19847)	LAN5_NMYC_peak_8503 (+95314)	LAN5_NMYC_peak_8502 (+95821)	LAN5_NMYC_peak_8501 (+96770)	LAN5_NMYC_peak_8500 (+97633)	LAN5_NMYC_peak_8499 (+110828)	LAN5_NMYC_peak_8498 (+119015)	LAN5_NMYC_peak_8497 (+132029)	LAN5_NMYC_peak_8496 (+133219)	LAN5_NMYC_peak_8495 (+139415)
CYB5R4	LAN5_NMYC_peak_46846	69	LAN5_NMYC_peak_46847 (+168343)
CYB5RL	LAN5_NMYC_peak_1682	-3653
CYBRD1	LAN5_NMYC_peak_31539	598	LAN5_NMYC_peak_31540 (+51924)	LAN5_NMYC_peak_31541 (+108941)
CYC1	LAN5_NMYC_peak_53543	-284	LAN5_NMYC_peak_53544 (+856)
CYCS	LAN5_NMYC_peak_48660	135	LAN5_NMYC_peak_48659 (+31118)
CYFIP2	LAN5_NMYC_peak_44688	-290	LAN5_NMYC_peak_44689 (+569)
CYGB	LAN5_NMYC_peak_24176	-3158	LAN5_NMYC_peak_24175 (-1914)	LAN5_NMYC_peak_24174 (-707)	LAN5_NMYC_peak_24173 (+671)	LAN5_NMYC_peak_24172 (+1424)	LAN5_NMYC_peak_24171 (+2696)	LAN5_NMYC_peak_24170 (+8102)	LAN5_NMYC_peak_24169 (+10291)	LAN5_NMYC_peak_24168 (+14576)	LAN5_NMYC_peak_24167 (+29997)	LAN5_NMYC_peak_24166 (+31072)
CYHR1	LAN5_NMYC_peak_53597	-2657	LAN5_NMYC_peak_53596 (-2022)	LAN5_NMYC_peak_53595 (+34)	LAN5_NMYC_peak_53594 (+1510)	LAN5_NMYC_peak_53593 (+2005)
CYP19A1	LAN5_NMYC_peak_17860	-3503	LAN5_NMYC_peak_17859 (-2842)	LAN5_NMYC_peak_17858 (+70671)	LAN5_NMYC_peak_17857 (+71476)
CYP1A1	LAN5_NMYC_peak_18534	-812
CYP27A1	LAN5_NMYC_peak_32289	208
CYP27B1	LAN5_NMYC_peak_12697	562
CYP2U1	LAN5_NMYC_peak_41512	211
CYP39A1	LAN5_NMYC_peak_46552	-366
CYP46A1	LAN5_NMYC_peak_16795	-887	LAN5_NMYC_peak_16796 (+47761)	LAN5_NMYC_peak_16797 (+49372)	LAN5_NMYC_peak_16798 (+67680)	LAN5_NMYC_peak_16799 (+91237)
CYP4F2	LAN5_NMYC_peak_26767	-1805	LAN5_NMYC_peak_26766 (+26340)	LAN5_NMYC_peak_26765 (+61223)
CYP51A1	LAN5_NMYC_peak_49721	-3268	LAN5_NMYC_peak_49720 (+88)
CYR61	LAN5_NMYC_peak_2208	-3765	LAN5_NMYC_peak_2209 (-2624)	LAN5_NMYC_peak_2210 (+159)	LAN5_NMYC_peak_2211 (+1325)
CYTH2	LAN5_NMYC_peak_27873	227	LAN5_NMYC_peak_27874 (+20884)	LAN5_NMYC_peak_27875 (+23996)	LAN5_NMYC_peak_27876 (+24574)
CYTH3	LAN5_NMYC_peak_48428	-1516	LAN5_NMYC_peak_48427 (-654)	LAN5_NMYC_peak_48426 (+789)	LAN5_NMYC_peak_48425 (+10260)	LAN5_NMYC_peak_48424 (+66230)	LAN5_NMYC_peak_48423 (+100162)	LAN5_NMYC_peak_48422 (+105915)
D2HGDH	LAN5_NMYC_peak_32916	-1929	LAN5_NMYC_peak_32917 (-271)	LAN5_NMYC_peak_32918 (+787)	LAN5_NMYC_peak_32919 (+25863)	LAN5_NMYC_peak_32920 (+29904)
DAAM2	LAN5_NMYC_peak_46303	-849	LAN5_NMYC_peak_46304 (+38)
DAD1	LAN5_NMYC_peak_15514	-266	LAN5_NMYC_peak_15513 (+32228)	LAN5_NMYC_peak_15512 (+80094)
DAG1	LAN5_NMYC_peak_37769	-525	LAN5_NMYC_peak_37770 (+471)	LAN5_NMYC_peak_37771 (+70101)
DAGLB	LAN5_NMYC_peak_48433	-477	LAN5_NMYC_peak_48432 (+460)
DAK	LAN5_NMYC_peak_9436	31
DALRD3	LAN5_NMYC_peak_37749	-3300	LAN5_NMYC_peak_37748 (+262)
DAND5	LAN5_NMYC_peak_26637	-4053	LAN5_NMYC_peak_26638 (+156)	LAN5_NMYC_peak_26639 (+5783)	LAN5_NMYC_peak_26640 (+14414)	LAN5_NMYC_peak_26641 (+15042)	LAN5_NMYC_peak_26642 (+15935)
DAP3	LAN5_NMYC_peak_3198	-156	LAN5_NMYC_peak_3199 (+56743)
DARS2	LAN5_NMYC_peak_3629	189
DAW1	LAN5_NMYC_peak_32490	-162	LAN5_NMYC_peak_32491 (+40846)
DAZAP1	LAN5_NMYC_peak_25977	-4864	LAN5_NMYC_peak_25978 (-4236)	LAN5_NMYC_peak_25979 (-553)	LAN5_NMYC_peak_25980 (+1089)
DAZAP2	LAN5_NMYC_peak_12385	91	LAN5_NMYC_peak_12386 (+30873)
DBF4	LAN5_NMYC_peak_49699	248
DBF4B	LAN5_NMYC_peak_22998	170
DBNDD2	LAN5_NMYC_peak_33917	-1838	LAN5_NMYC_peak_33918 (-875)
DBR1	LAN5_NMYC_peak_39245	384
DBT	LAN5_NMYC_peak_2480	0	LAN5_NMYC_peak_2479 (+60995)
DCAF10	LAN5_NMYC_peak_54147	430
DCAF11	LAN5_NMYC_peak_15581	-285
DCAF12	LAN5_NMYC_peak_54017	181
DCAF13	LAN5_NMYC_peak_52771	406
DCAF15	LAN5_NMYC_peak_26697	-230	LAN5_NMYC_peak_26698 (+33949)
DCAF16	LAN5_NMYC_peak_40656	-156	LAN5_NMYC_peak_40655 (+29336)	LAN5_NMYC_peak_40654 (+73588)	LAN5_NMYC_peak_40653 (+140045)	LAN5_NMYC_peak_40652 (+173667)
DCAF17	LAN5_NMYC_peak_31538	-184
DCAF4	LAN5_NMYC_peak_16213	467
DCAF5	LAN5_NMYC_peak_16136	-643	LAN5_NMYC_peak_16135 (+99)	LAN5_NMYC_peak_16134 (+1084)	LAN5_NMYC_peak_16133 (+2236)	LAN5_NMYC_peak_16132 (+19843)	LAN5_NMYC_peak_16131 (+96645)	LAN5_NMYC_peak_16130 (+111730)	LAN5_NMYC_peak_16129 (+114675)	LAN5_NMYC_peak_16128 (+115895)	LAN5_NMYC_peak_16127 (+139031)
DCAF6	LAN5_NMYC_peak_3546	-344	LAN5_NMYC_peak_3547 (+119521)
DCAF8	LAN5_NMYC_peak_3363	205	LAN5_NMYC_peak_3362 (+51697)	LAN5_NMYC_peak_3361 (+52644)	LAN5_NMYC_peak_3360 (+55508)
DCBLD1	LAN5_NMYC_peak_47285	-261	LAN5_NMYC_peak_47286 (+657)	LAN5_NMYC_peak_47287 (+65443)
DCDC1	LAN5_NMYC_peak_8973	-144	LAN5_NMYC_peak_8972 (+368150)	LAN5_NMYC_peak_8971 (+385307)	LAN5_NMYC_peak_8970 (+500766)	LAN5_NMYC_peak_8969 (+501182)	LAN5_NMYC_peak_8968 (+508236)	LAN5_NMYC_peak_8967 (+509989)	LAN5_NMYC_peak_8966 (+553830)	LAN5_NMYC_peak_8965 (+645298)	LAN5_NMYC_peak_8964 (+734150)	LAN5_NMYC_peak_8963 (+783649)
DCDC2B	LAN5_NMYC_peak_1071	-3319
DCK	LAN5_NMYC_peak_41156	196
DCLRE1A	LAN5_NMYC_peak_7648	-956
DCLRE1B	LAN5_NMYC_peak_2695	-140
DCLRE1C	LAN5_NMYC_peak_5494	98	LAN5_NMYC_peak_5493 (+73850)
DCP1A	LAN5_NMYC_peak_37971	85	LAN5_NMYC_peak_37970 (+23285)	LAN5_NMYC_peak_37969 (+77339)
DCP2	LAN5_NMYC_peak_43899	165	LAN5_NMYC_peak_43900 (+1475)	LAN5_NMYC_peak_43901 (+67076)	LAN5_NMYC_peak_43902 (+82054)	LAN5_NMYC_peak_43903 (+82896)	LAN5_NMYC_peak_43904 (+91017)	LAN5_NMYC_peak_43905 (+108201)	LAN5_NMYC_peak_43906 (+139443)	LAN5_NMYC_peak_43907 (+142046)	LAN5_NMYC_peak_43908 (+143811)	LAN5_NMYC_peak_43909 (+202425)	LAN5_NMYC_peak_43910 (+205531)	LAN5_NMYC_peak_43911 (+218927)	LAN5_NMYC_peak_43912 (+221259)	LAN5_NMYC_peak_43913 (+226538)	LAN5_NMYC_peak_43914 (+227945)	LAN5_NMYC_peak_43915 (+235694)	LAN5_NMYC_peak_43916 (+236009)	LAN5_NMYC_peak_43917 (+241187)	LAN5_NMYC_peak_43918 (+261225)	LAN5_NMYC_peak_43919 (+317364)	LAN5_NMYC_peak_43920 (+360384)	LAN5_NMYC_peak_43921 (+363976)
DCPS	LAN5_NMYC_peak_11304	411	LAN5_NMYC_peak_11305 (+51486)	LAN5_NMYC_peak_11306 (+52758)	LAN5_NMYC_peak_11307 (+56226)
DCTD	LAN5_NMYC_peak_42345	-436	LAN5_NMYC_peak_42344 (+507)	LAN5_NMYC_peak_42343 (+12970)	LAN5_NMYC_peak_42342 (+13956)	LAN5_NMYC_peak_42341 (+35216)	LAN5_NMYC_peak_42340 (+36288)	LAN5_NMYC_peak_42339 (+36807)	LAN5_NMYC_peak_42338 (+42634)	LAN5_NMYC_peak_42337 (+108724)	LAN5_NMYC_peak_42336 (+110725)	LAN5_NMYC_peak_42335 (+187697)	LAN5_NMYC_peak_42334 (+192778)	LAN5_NMYC_peak_42333 (+316276)	LAN5_NMYC_peak_42332 (+317096)	LAN5_NMYC_peak_42331 (+334206)	LAN5_NMYC_peak_42330 (+467991)	LAN5_NMYC_peak_42329 (+468789)	LAN5_NMYC_peak_42328 (+525839)	LAN5_NMYC_peak_42327 (+640998)
DCTN2	LAN5_NMYC_peak_12679	-3094	LAN5_NMYC_peak_12678 (+170)
DCTN3	LAN5_NMYC_peak_54052	-140
DCTN4	LAN5_NMYC_peak_44631	220
DCTN5	LAN5_NMYC_peak_19988	-274
DCTN6	LAN5_NMYC_peak_51750	396	LAN5_NMYC_peak_51751 (+1385)	LAN5_NMYC_peak_51752 (+164214)	LAN5_NMYC_peak_51753 (+165361)	LAN5_NMYC_peak_51754 (+172829)
DCTPP1	LAN5_NMYC_peak_20177	132
DCUN1D1	LAN5_NMYC_peak_39721	-307	LAN5_NMYC_peak_39720 (+728)	LAN5_NMYC_peak_39719 (+1168)
DCUN1D2	LAN5_NMYC_peak_15399	-380	LAN5_NMYC_peak_15398 (+949)	LAN5_NMYC_peak_15397 (+4138)	LAN5_NMYC_peak_15396 (+5253)
DCUN1D3	LAN5_NMYC_peak_19928	-852	LAN5_NMYC_peak_19927 (+505)
DCUN1D5	LAN5_NMYC_peak_10609	272
DCXR	LAN5_NMYC_peak_24662	432	LAN5_NMYC_peak_24661 (+1669)
DDA1	LAN5_NMYC_peak_26810	-3583	LAN5_NMYC_peak_26811 (+130)
DDAH1	LAN5_NMYC_peak_2207	-251	LAN5_NMYC_peak_2206 (+546)
DDAH2	LAN5_NMYC_peak_45994	-115
DDC	LAN5_NMYC_peak_49146	-2510	LAN5_NMYC_peak_49145 (+228)	LAN5_NMYC_peak_49144 (+3340)	LAN5_NMYC_peak_49143 (+4458)	LAN5_NMYC_peak_49142 (+30563)	LAN5_NMYC_peak_49141 (+33565)	LAN5_NMYC_peak_49140 (+56916)	LAN5_NMYC_peak_49139 (+60162)	LAN5_NMYC_peak_49138 (+67996)	LAN5_NMYC_peak_49137 (+68757)	LAN5_NMYC_peak_49136 (+96744)	LAN5_NMYC_peak_49135 (+97687)	LAN5_NMYC_peak_49134 (+98746)
DDHD2	LAN5_NMYC_peak_51916	313
DDIT3	LAN5_NMYC_peak_12677	-1597	LAN5_NMYC_peak_12676 (-70)
DDN	LAN5_NMYC_peak_12295	-1328	LAN5_NMYC_peak_12294 (-469)	LAN5_NMYC_peak_12293 (+469)	LAN5_NMYC_peak_12292 (+2432)	LAN5_NMYC_peak_12291 (+3742)	LAN5_NMYC_peak_12290 (+18233)
DDR2	LAN5_NMYC_peak_3439	-838	LAN5_NMYC_peak_3440 (0)	LAN5_NMYC_peak_3441 (+64147)	LAN5_NMYC_peak_3442 (+151649)
DDRGK1	LAN5_NMYC_peak_33070	418	LAN5_NMYC_peak_33069 (+30613)
DDT	LAN5_NMYC_peak_35622	137
DDTL	LAN5_NMYC_peak_35621	-13
DDX10	LAN5_NMYC_peak_10652	145	LAN5_NMYC_peak_10653 (+182356)	LAN5_NMYC_peak_10654 (+294229)	LAN5_NMYC_peak_10655 (+302630)	LAN5_NMYC_peak_10656 (+447941)	LAN5_NMYC_peak_10657 (+677978)
DDX17	LAN5_NMYC_peak_36153	271
DDX19A	LAN5_NMYC_peak_20866	-404	LAN5_NMYC_peak_20867 (+154)	LAN5_NMYC_peak_20868 (+34341)	LAN5_NMYC_peak_20869 (+49821)
DDX19B	LAN5_NMYC_peak_20865	346
DDX21	LAN5_NMYC_peak_6314	292
DDX23	LAN5_NMYC_peak_12280	85
DDX24	LAN5_NMYC_peak_16666	-416	LAN5_NMYC_peak_16665 (+349)
DDX25	LAN5_NMYC_peak_11277	-1124	LAN5_NMYC_peak_11278 (+29)	LAN5_NMYC_peak_11279 (+14028)	LAN5_NMYC_peak_11280 (+21217)	LAN5_NMYC_peak_11281 (+31425)	LAN5_NMYC_peak_11282 (+47328)	LAN5_NMYC_peak_11283 (+49061)	LAN5_NMYC_peak_11284 (+60447)	LAN5_NMYC_peak_11285 (+149387)	LAN5_NMYC_peak_11286 (+155331)	LAN5_NMYC_peak_11287 (+157832)
DDX27	LAN5_NMYC_peak_34068	230
DDX28	LAN5_NMYC_peak_20794	747
DDX39B	LAN5_NMYC_peak_45983	-4365	LAN5_NMYC_peak_45982 (+493)
DDX3Y	LAN5_NMYC_peak_57591	543
DDX41	LAN5_NMYC_peak_45059	441
DDX42	LAN5_NMYC_peak_23699	157
DDX43	LAN5_NMYC_peak_46760	55
DDX46	LAN5_NMYC_peak_44264	2
DDX49	LAN5_NMYC_peak_26949	-170
DDX5	LAN5_NMYC_peak_23727	243
DDX51	LAN5_NMYC_peak_14138	-366	LAN5_NMYC_peak_14137 (+759)	LAN5_NMYC_peak_14136 (+26817)	LAN5_NMYC_peak_14135 (+59319)	LAN5_NMYC_peak_14134 (+59917)	LAN5_NMYC_peak_14133 (+60399)	LAN5_NMYC_peak_14132 (+94262)	LAN5_NMYC_peak_14131 (+96689)	LAN5_NMYC_peak_14130 (+97505)
DDX52	LAN5_NMYC_peak_22594	44
DDX54	LAN5_NMYC_peak_13485	12	LAN5_NMYC_peak_13484 (+10834)	LAN5_NMYC_peak_13483 (+22902)	LAN5_NMYC_peak_13482 (+23349)	LAN5_NMYC_peak_13481 (+31001)	LAN5_NMYC_peak_13480 (+32233)
DDX55	LAN5_NMYC_peak_13832	-36
DDX56	LAN5_NMYC_peak_49043	188	LAN5_NMYC_peak_49042 (+8421)
DDX59	LAN5_NMYC_peak_3911	-80
DDX60L	LAN5_NMYC_peak_42141	128
DEAF1	LAN5_NMYC_peak_8229	-446	LAN5_NMYC_peak_8228 (+892)	LAN5_NMYC_peak_8227 (+1432)	LAN5_NMYC_peak_8226 (+32732)
DECR1	LAN5_NMYC_peak_52476	128
DECR2	LAN5_NMYC_peak_19271	-4348	LAN5_NMYC_peak_19272 (-3816)	LAN5_NMYC_peak_19273 (-292)	LAN5_NMYC_peak_19274 (+312)
DEDD	LAN5_NMYC_peak_3376	90
DEDD2	LAN5_NMYC_peak_27573	-235	LAN5_NMYC_peak_27572 (+2834)	LAN5_NMYC_peak_27571 (+35634)	LAN5_NMYC_peak_27570 (+40728)	LAN5_NMYC_peak_27569 (+42607)	LAN5_NMYC_peak_27568 (+43872)	LAN5_NMYC_peak_27567 (+44980)	LAN5_NMYC_peak_27566 (+45329)	LAN5_NMYC_peak_27565 (+46360)	LAN5_NMYC_peak_27564 (+50362)	LAN5_NMYC_peak_27563 (+64199)	LAN5_NMYC_peak_27562 (+65130)	LAN5_NMYC_peak_27561 (+66652)	LAN5_NMYC_peak_27560 (+69100)	LAN5_NMYC_peak_27559 (+69951)	LAN5_NMYC_peak_27558 (+74669)	LAN5_NMYC_peak_27557 (+75945)
DEF6	LAN5_NMYC_peak_46154	80	LAN5_NMYC_peak_46155 (+20419)	LAN5_NMYC_peak_46156 (+34538)
DEFB126	LAN5_NMYC_peak_32946	-4515
DEFB136	LAN5_NMYC_peak_51313	566	LAN5_NMYC_peak_51312 (+6285)	LAN5_NMYC_peak_51311 (+15604)	LAN5_NMYC_peak_51310 (+16651)	LAN5_NMYC_peak_51309 (+17759)	LAN5_NMYC_peak_51308 (+18935)	LAN5_NMYC_peak_51307 (+24816)	LAN5_NMYC_peak_51306 (+30773)	LAN5_NMYC_peak_51305 (+32294)	LAN5_NMYC_peak_51304 (+32733)	LAN5_NMYC_peak_51303 (+33269)
DEK	LAN5_NMYC_peak_45576	-255	LAN5_NMYC_peak_45575 (+609)
DENND1A	LAN5_NMYC_peak_55400	673	LAN5_NMYC_peak_55399 (+172433)	LAN5_NMYC_peak_55398 (+204527)	LAN5_NMYC_peak_55397 (+251603)	LAN5_NMYC_peak_55396 (+274415)	LAN5_NMYC_peak_55395 (+320139)	LAN5_NMYC_peak_55394 (+320810)	LAN5_NMYC_peak_55393 (+328121)	LAN5_NMYC_peak_55392 (+351556)	LAN5_NMYC_peak_55391 (+361211)	LAN5_NMYC_peak_55390 (+379110)	LAN5_NMYC_peak_55389 (+456693)	LAN5_NMYC_peak_55388 (+522655)	LAN5_NMYC_peak_55387 (+523288)	LAN5_NMYC_peak_55386 (+534595)	LAN5_NMYC_peak_55385 (+535336)	LAN5_NMYC_peak_55384 (+537963)	LAN5_NMYC_peak_55383 (+552504)	LAN5_NMYC_peak_55382 (+555945)	LAN5_NMYC_peak_55381 (+557102)	LAN5_NMYC_peak_55380 (+557700)	LAN5_NMYC_peak_55379 (+558719)
DENND2C	LAN5_NMYC_peak_2713	-299
DENND2D	LAN5_NMYC_peak_2642	-3613	LAN5_NMYC_peak_2641 (+38653)
DENND4B	LAN5_NMYC_peak_3088	-92	LAN5_NMYC_peak_3087 (+739)	LAN5_NMYC_peak_3086 (+17684)
DENND5A	LAN5_NMYC_peak_8566	-183	LAN5_NMYC_peak_8565 (+662)
DENND6A	LAN5_NMYC_peak_38079	-26
DENND6B	LAN5_NMYC_peak_36783	-545	LAN5_NMYC_peak_36782 (+896)	LAN5_NMYC_peak_36781 (+13951)
DENR	LAN5_NMYC_peak_13791	-1359	LAN5_NMYC_peak_13792 (+219)
DEPDC1B	LAN5_NMYC_peak_43229	69	LAN5_NMYC_peak_43228 (+212106)	LAN5_NMYC_peak_43227 (+313296)
DEPDC4	LAN5_NMYC_peak_13123	-218
DEPTOR	LAN5_NMYC_peak_52862	472	LAN5_NMYC_peak_52863 (+43387)	LAN5_NMYC_peak_52864 (+46068)	LAN5_NMYC_peak_52865 (+46853)	LAN5_NMYC_peak_52866 (+58737)	LAN5_NMYC_peak_52867 (+99923)
DERA	LAN5_NMYC_peak_11899	283	LAN5_NMYC_peak_11900 (+1055)
DERL1	LAN5_NMYC_peak_52910	341	LAN5_NMYC_peak_52909 (+17907)	LAN5_NMYC_peak_52908 (+253637)	LAN5_NMYC_peak_52907 (+259464)	LAN5_NMYC_peak_52906 (+259983)
DERL2	LAN5_NMYC_peak_21787	-414
DESI1	LAN5_NMYC_peak_36278	44	LAN5_NMYC_peak_36277 (+23541)
DESI2	LAN5_NMYC_peak_5071	302	LAN5_NMYC_peak_5072 (+108592)	LAN5_NMYC_peak_5073 (+144094)
DFFA	LAN5_NMYC_peak_402	-2413	LAN5_NMYC_peak_401 (+156)
DFFB	LAN5_NMYC_peak_187	208
DFNA5	LAN5_NMYC_peak_48656	254	LAN5_NMYC_peak_48655 (+1239)
DFNB31	LAN5_NMYC_peak_55212	-509	LAN5_NMYC_peak_55211 (+9)	LAN5_NMYC_peak_55210 (+407)	LAN5_NMYC_peak_55209 (+76362)	LAN5_NMYC_peak_55208 (+99250)
DFNB59	LAN5_NMYC_peak_31732	-314
DGCR14	LAN5_NMYC_peak_35341	-4989	LAN5_NMYC_peak_35340 (-22)
DGCR2	LAN5_NMYC_peak_35339	135	LAN5_NMYC_peak_35338 (+92071)	LAN5_NMYC_peak_35337 (+119940)	LAN5_NMYC_peak_35336 (+150930)	LAN5_NMYC_peak_35335 (+151727)	LAN5_NMYC_peak_35334 (+154611)	LAN5_NMYC_peak_35333 (+167836)	LAN5_NMYC_peak_35332 (+169132)
DGCR8	LAN5_NMYC_peak_35418	-433	LAN5_NMYC_peak_35419 (+841)	LAN5_NMYC_peak_35420 (+4781)
DGKA	LAN5_NMYC_peak_12590	-3495	LAN5_NMYC_peak_12591 (+9428)
DGKE	LAN5_NMYC_peak_23429	-855	LAN5_NMYC_peak_23430 (+413)
DGKQ	LAN5_NMYC_peak_40143	628
DGUOK	LAN5_NMYC_peak_30196	168	LAN5_NMYC_peak_30197 (+42381)	LAN5_NMYC_peak_30198 (+54536)	LAN5_NMYC_peak_30199 (+57293)	LAN5_NMYC_peak_30200 (+59235)	LAN5_NMYC_peak_30201 (+76152)
DHCR7	LAN5_NMYC_peak_10064	-4967	LAN5_NMYC_peak_10063 (-129)	LAN5_NMYC_peak_10062 (+161054)	LAN5_NMYC_peak_10061 (+181761)	LAN5_NMYC_peak_10060 (+182529)	LAN5_NMYC_peak_10059 (+196189)
DHDDS	LAN5_NMYC_peak_884	-174
DHDH	LAN5_NMYC_peak_27905	32
DHH	LAN5_NMYC_peak_12304	323	LAN5_NMYC_peak_12303 (+2443)	LAN5_NMYC_peak_12302 (+3479)	LAN5_NMYC_peak_12301 (+4625)	LAN5_NMYC_peak_12300 (+6298)
DHODH	LAN5_NMYC_peak_20910	62
DHPS	LAN5_NMYC_peak_26589	93
DHRS1	LAN5_NMYC_peak_15595	93
DHRS3	LAN5_NMYC_peak_487	-2285	LAN5_NMYC_peak_486 (+21640)	LAN5_NMYC_peak_485 (+139314)	LAN5_NMYC_peak_484 (+143531)	LAN5_NMYC_peak_483 (+144959)
DHRS4	LAN5_NMYC_peak_15567	265	LAN5_NMYC_peak_15568 (+1515)	LAN5_NMYC_peak_15569 (+15918)	LAN5_NMYC_peak_15570 (+16418)
DHRSX	LAN5_NMYC_peak_56355	583
DHX29	LAN5_NMYC_peak_43145	-102
DHX33	LAN5_NMYC_peak_21786	346
DHX34	LAN5_NMYC_peak_27815	-263	LAN5_NMYC_peak_27816 (+68719)
DHX35	LAN5_NMYC_peak_33780	-16	LAN5_NMYC_peak_33781 (+85860)	LAN5_NMYC_peak_33782 (+87842)	LAN5_NMYC_peak_33783 (+131003)	LAN5_NMYC_peak_33784 (+173887)	LAN5_NMYC_peak_33785 (+233318)	LAN5_NMYC_peak_33786 (+248565)	LAN5_NMYC_peak_33787 (+251708)	LAN5_NMYC_peak_33788 (+297093)	LAN5_NMYC_peak_33789 (+306866)	LAN5_NMYC_peak_33790 (+496327)	LAN5_NMYC_peak_33791 (+502043)	LAN5_NMYC_peak_33792 (+605919)	LAN5_NMYC_peak_33793 (+668080)	LAN5_NMYC_peak_33794 (+742990)	LAN5_NMYC_peak_33795 (+743940)	LAN5_NMYC_peak_33796 (+887513)	LAN5_NMYC_peak_33797 (+911851)	LAN5_NMYC_peak_33798 (+998953)
DHX37	LAN5_NMYC_peak_13932	-4841	LAN5_NMYC_peak_13931 (-4042)	LAN5_NMYC_peak_13930 (+66)	LAN5_NMYC_peak_13929 (+49084)	LAN5_NMYC_peak_13928 (+50335)	LAN5_NMYC_peak_13927 (+61519)	LAN5_NMYC_peak_13926 (+67006)
DHX38	LAN5_NMYC_peak_20911	197
DHX57	LAN5_NMYC_peak_29486	108
DHX58	LAN5_NMYC_peak_22850	-4830	LAN5_NMYC_peak_22849 (-4265)	LAN5_NMYC_peak_22848 (+1362)	LAN5_NMYC_peak_22847 (+4711)	LAN5_NMYC_peak_22846 (+10987)	LAN5_NMYC_peak_22845 (+15137)
DHX9	LAN5_NMYC_peak_3793	372
DIABLO	LAN5_NMYC_peak_13784	504
DIAPH1	LAN5_NMYC_peak_44455	-90	LAN5_NMYC_peak_44454 (+58129)	LAN5_NMYC_peak_44453 (+61195)	LAN5_NMYC_peak_44452 (+93888)	LAN5_NMYC_peak_44451 (+105168)	LAN5_NMYC_peak_44450 (+106423)	LAN5_NMYC_peak_44449 (+110737)	LAN5_NMYC_peak_44448 (+111366)
DIAPH2	LAN5_NMYC_peak_57009	449
DIDO1	LAN5_NMYC_peak_34499	-840	LAN5_NMYC_peak_34498 (+367)	LAN5_NMYC_peak_34497 (+11316)	LAN5_NMYC_peak_34496 (+12060)	LAN5_NMYC_peak_34495 (+37482)	LAN5_NMYC_peak_34494 (+62185)	LAN5_NMYC_peak_34493 (+63525)
DIEXF	LAN5_NMYC_peak_4257	31	LAN5_NMYC_peak_4258 (+42242)	LAN5_NMYC_peak_4259 (+47751)	LAN5_NMYC_peak_4260 (+51746)
DIO1	LAN5_NMYC_peak_1676	-4357
DIP2B	LAN5_NMYC_peak_12375	255
DIRAS1	LAN5_NMYC_peak_26105	-426	LAN5_NMYC_peak_26104 (+927)
DIRAS2	LAN5_NMYC_peak_54658	458	LAN5_NMYC_peak_54657 (+96706)	LAN5_NMYC_peak_54656 (+335656)	LAN5_NMYC_peak_54655 (+340968)	LAN5_NMYC_peak_54654 (+346399)	LAN5_NMYC_peak_54653 (+517962)	LAN5_NMYC_peak_54652 (+540601)	LAN5_NMYC_peak_54651 (+547289)	LAN5_NMYC_peak_54650 (+688693)	LAN5_NMYC_peak_54649 (+700905)	LAN5_NMYC_peak_54648 (+720784)	LAN5_NMYC_peak_54647 (+886295)	LAN5_NMYC_peak_54646 (+889211)	LAN5_NMYC_peak_54645 (+901028)	LAN5_NMYC_peak_54644 (+904919)	LAN5_NMYC_peak_54643 (+905590)	LAN5_NMYC_peak_54642 (+925601)	LAN5_NMYC_peak_54641 (+947939)	LAN5_NMYC_peak_54640 (+954153)	LAN5_NMYC_peak_54639 (+955500)	LAN5_NMYC_peak_54638 (+957412)
DIRC2	LAN5_NMYC_peak_38755	-927	LAN5_NMYC_peak_38756 (+596)	LAN5_NMYC_peak_38757 (+79290)	LAN5_NMYC_peak_38758 (+91672)	LAN5_NMYC_peak_38759 (+127200)	LAN5_NMYC_peak_38760 (+134476)	LAN5_NMYC_peak_38761 (+135265)	LAN5_NMYC_peak_38762 (+141758)	LAN5_NMYC_peak_38763 (+146061)	LAN5_NMYC_peak_38764 (+179133)
DIS3	LAN5_NMYC_peak_14884	-30
DIS3L	LAN5_NMYC_peak_18190	-120	LAN5_NMYC_peak_18191 (+819)
DIS3L2	LAN5_NMYC_peak_32575	-115	LAN5_NMYC_peak_32576 (+1201)	LAN5_NMYC_peak_32577 (+355044)	LAN5_NMYC_peak_32578 (+404673)
DISP2	LAN5_NMYC_peak_17623	-3714	LAN5_NMYC_peak_17624 (-275)	LAN5_NMYC_peak_17625 (+574)
DKC1	LAN5_NMYC_peak_57514	-754	LAN5_NMYC_peak_57515 (+488)
DKK1	LAN5_NMYC_peak_6129	-686	LAN5_NMYC_peak_6130 (+233)	LAN5_NMYC_peak_6131 (+69079)	LAN5_NMYC_peak_6132 (+167791)	LAN5_NMYC_peak_6133 (+226936)	LAN5_NMYC_peak_6134 (+307740)
DKKL1	LAN5_NMYC_peak_27926	26
DLC1	LAN5_NMYC_peak_51354	-716	LAN5_NMYC_peak_51353 (+27)	LAN5_NMYC_peak_51352 (+14920)	LAN5_NMYC_peak_51351 (+77291)	LAN5_NMYC_peak_51350 (+89620)	LAN5_NMYC_peak_51349 (+171604)	LAN5_NMYC_peak_51348 (+173303)	LAN5_NMYC_peak_51347 (+238330)	LAN5_NMYC_peak_51346 (+284893)	LAN5_NMYC_peak_51345 (+381113)	LAN5_NMYC_peak_51344 (+381780)	LAN5_NMYC_peak_51343 (+422099)	LAN5_NMYC_peak_51342 (+445271)	LAN5_NMYC_peak_51341 (+449600)	LAN5_NMYC_peak_51340 (+562617)	LAN5_NMYC_peak_51339 (+563441)
DLD	LAN5_NMYC_peak_50079	-1780	LAN5_NMYC_peak_50080 (-846)	LAN5_NMYC_peak_50081 (+333)	LAN5_NMYC_peak_50082 (+41223)
DLEU1	LAN5_NMYC_peak_14727	-486	LAN5_NMYC_peak_14728 (+39408)	LAN5_NMYC_peak_14729 (+42378)	LAN5_NMYC_peak_14730 (+43805)	LAN5_NMYC_peak_14731 (+48239)	LAN5_NMYC_peak_14732 (+119214)	LAN5_NMYC_peak_14733 (+278102)	LAN5_NMYC_peak_14734 (+311672)	LAN5_NMYC_peak_14735 (+404343)	LAN5_NMYC_peak_14736 (+445225)	LAN5_NMYC_peak_14737 (+445874)	LAN5_NMYC_peak_14738 (+447377)	LAN5_NMYC_peak_14739 (+514582)	LAN5_NMYC_peak_14740 (+568987)	LAN5_NMYC_peak_14741 (+609724)	LAN5_NMYC_peak_14742 (+629492)	LAN5_NMYC_peak_14743 (+650880)	LAN5_NMYC_peak_14744 (+719418)	LAN5_NMYC_peak_14745 (+760240)	LAN5_NMYC_peak_14746 (+810170)	LAN5_NMYC_peak_14747 (+811376)	LAN5_NMYC_peak_14748 (+812322)
DLG2	LAN5_NMYC_peak_10425	-1478	LAN5_NMYC_peak_10424 (+906828)
DLG4	LAN5_NMYC_peak_21816	-307
DLGAP3	LAN5_NMYC_peak_1136	-601	LAN5_NMYC_peak_1135 (+579)
DLK2	LAN5_NMYC_peak_46443	158	LAN5_NMYC_peak_46442 (+727)	LAN5_NMYC_peak_46441 (+1642)
DLL3	LAN5_NMYC_peak_27439	-263	LAN5_NMYC_peak_27440 (+8174)	LAN5_NMYC_peak_27441 (+9066)
DLST	LAN5_NMYC_peak_16260	63	LAN5_NMYC_peak_16261 (+23942)	LAN5_NMYC_peak_16262 (+24788)
DLX1	LAN5_NMYC_peak_31548	-334	LAN5_NMYC_peak_31549 (+9907)	LAN5_NMYC_peak_31550 (+10298)	LAN5_NMYC_peak_31551 (+12008)	LAN5_NMYC_peak_31552 (+13609)	LAN5_NMYC_peak_31553 (+14040)	LAN5_NMYC_peak_31554 (+15780)
DLX3	LAN5_NMYC_peak_23225	-1993	LAN5_NMYC_peak_23224 (-1354)	LAN5_NMYC_peak_23223 (+1912)	LAN5_NMYC_peak_23222 (+22351)
DLX5	LAN5_NMYC_peak_49793	-2591	LAN5_NMYC_peak_49792 (-1484)	LAN5_NMYC_peak_49791 (+831)	LAN5_NMYC_peak_49790 (+2137)	LAN5_NMYC_peak_49789 (+8256)	LAN5_NMYC_peak_49788 (+9086)	LAN5_NMYC_peak_49787 (+18128)
DMAP1	LAN5_NMYC_peak_1391	-5	LAN5_NMYC_peak_1392 (+24632)	LAN5_NMYC_peak_1393 (+27997)	LAN5_NMYC_peak_1394 (+43537)	LAN5_NMYC_peak_1395 (+44140)
DMRTA1	LAN5_NMYC_peak_53919	641	LAN5_NMYC_peak_53920 (+8871)
DMRTA2	LAN5_NMYC_peak_1560	-4612	LAN5_NMYC_peak_1559 (-3983)	LAN5_NMYC_peak_1558 (-2560)	LAN5_NMYC_peak_1557 (+212)	LAN5_NMYC_peak_1556 (+2420)	LAN5_NMYC_peak_1555 (+3916)	LAN5_NMYC_peak_1554 (+4822)	LAN5_NMYC_peak_1553 (+54969)	LAN5_NMYC_peak_1552 (+75063)	LAN5_NMYC_peak_1551 (+76514)	LAN5_NMYC_peak_1550 (+77615)	LAN5_NMYC_peak_1549 (+78363)	LAN5_NMYC_peak_1548 (+79679)	LAN5_NMYC_peak_1547 (+80622)	LAN5_NMYC_peak_1546 (+81429)	LAN5_NMYC_peak_1545 (+87339)	LAN5_NMYC_peak_1544 (+88437)	LAN5_NMYC_peak_1543 (+89061)	LAN5_NMYC_peak_1542 (+144417)	LAN5_NMYC_peak_1541 (+144865)	LAN5_NMYC_peak_1540 (+147703)	LAN5_NMYC_peak_1539 (+150401)	LAN5_NMYC_peak_1538 (+151647)	LAN5_NMYC_peak_1537 (+157334)	LAN5_NMYC_peak_1536 (+171558)	LAN5_NMYC_peak_1535 (+192017)	LAN5_NMYC_peak_1534 (+225555)	LAN5_NMYC_peak_1533 (+239667)	LAN5_NMYC_peak_1532 (+311750)	LAN5_NMYC_peak_1531 (+312481)	LAN5_NMYC_peak_1530 (+313502)	LAN5_NMYC_peak_1529 (+314863)
DMRTC1B	LAN5_NMYC_peak_56954	-109
DMTF1	LAN5_NMYC_peak_49692	-41
DMWD	LAN5_NMYC_peak_27724	-195	LAN5_NMYC_peak_27723 (+578)
DMXL1	LAN5_NMYC_peak_43987	-475	LAN5_NMYC_peak_43988 (+197269)	LAN5_NMYC_peak_43989 (+263586)
DNA2	LAN5_NMYC_peak_6303	198
DNAAF1	LAN5_NMYC_peak_21123	-709	LAN5_NMYC_peak_21124 (+30307)
DNAAF2	LAN5_NMYC_peak_15739	-2537	LAN5_NMYC_peak_15738 (+926)
DNAH6	LAN5_NMYC_peak_30303	31	LAN5_NMYC_peak_30304 (+363248)
DNAH7	LAN5_NMYC_peak_31874	102
DNAJA1	LAN5_NMYC_peak_53988	-167	LAN5_NMYC_peak_53989 (+19271)
DNAJA3	LAN5_NMYC_peak_19586	-98
DNAJB1	LAN5_NMYC_peak_26732	-374	LAN5_NMYC_peak_26731 (+211)
DNAJB11	LAN5_NMYC_peak_39843	-158
DNAJB14	LAN5_NMYC_peak_41452	-3816	LAN5_NMYC_peak_41451 (-2665)	LAN5_NMYC_peak_41450 (-282)	LAN5_NMYC_peak_41449 (+367)	LAN5_NMYC_peak_41448 (+8323)
DNAJB5	LAN5_NMYC_peak_54062	-3012	LAN5_NMYC_peak_54063 (-21)	LAN5_NMYC_peak_54064 (+857)	LAN5_NMYC_peak_54065 (+4691)
DNAJB9	LAN5_NMYC_peak_50097	342
DNAJC11	LAN5_NMYC_peak_291	-2428	LAN5_NMYC_peak_290 (+98)	LAN5_NMYC_peak_289 (+29142)
DNAJC14	LAN5_NMYC_peak_12587	763
DNAJC16	LAN5_NMYC_peak_532	-2235	LAN5_NMYC_peak_533 (+128)
DNAJC17	LAN5_NMYC_peak_17653	141
DNAJC18	LAN5_NMYC_peak_44384	-31	LAN5_NMYC_peak_44383 (+28543)
DNAJC2	LAN5_NMYC_peak_50001	-2824	LAN5_NMYC_peak_50000 (+365)
DNAJC21	LAN5_NMYC_peak_42930	-249	LAN5_NMYC_peak_42931 (+497)	LAN5_NMYC_peak_42932 (+74019)
DNAJC22	LAN5_NMYC_peak_12317	-4069	LAN5_NMYC_peak_12318 (-1701)	LAN5_NMYC_peak_12319 (-988)	LAN5_NMYC_peak_12320 (+322)
DNAJC24	LAN5_NMYC_peak_8973	78	LAN5_NMYC_peak_8974 (+108169)	LAN5_NMYC_peak_8975 (+111231)
DNAJC25	LAN5_NMYC_peak_55125	67
DNAJC25-GNG10	LAN5_NMYC_peak_55125	33
DNAJC28	LAN5_NMYC_peak_34857	-217
DNAJC3	LAN5_NMYC_peak_15094	-23
DNAJC30	LAN5_NMYC_peak_49471	-104
DNAJC4	LAN5_NMYC_peak_9638	-3833	LAN5_NMYC_peak_9639 (+455)
DNAJC5	LAN5_NMYC_peak_34583	-334	LAN5_NMYC_peak_34584 (+54193)	LAN5_NMYC_peak_34585 (+59582)
DNAJC8	LAN5_NMYC_peak_948	-3823	LAN5_NMYC_peak_947 (-3234)	LAN5_NMYC_peak_946 (+125)
DNAJC9	LAN5_NMYC_peak_6506	-3777	LAN5_NMYC_peak_6505 (-3115)	LAN5_NMYC_peak_6504 (+1749)
DNALI1	LAN5_NMYC_peak_1213	-2647
DNASE1L1	LAN5_NMYC_peak_57493	301
DNASE1L3	LAN5_NMYC_peak_38087	-2859	LAN5_NMYC_peak_38086 (+36587)	LAN5_NMYC_peak_38085 (+151942)	LAN5_NMYC_peak_38084 (+200238)
DNASE2	LAN5_NMYC_peak_26627	-4597	LAN5_NMYC_peak_26626 (-3747)	LAN5_NMYC_peak_26625 (-1036)	LAN5_NMYC_peak_26624 (+223)	LAN5_NMYC_peak_26623 (+33640)	LAN5_NMYC_peak_26622 (+40399)
DND1	LAN5_NMYC_peak_44432	841
DNER	LAN5_NMYC_peak_32505	-575	LAN5_NMYC_peak_32504 (+783)	LAN5_NMYC_peak_32503 (+27933)	LAN5_NMYC_peak_32502 (+38816)	LAN5_NMYC_peak_32501 (+101212)	LAN5_NMYC_peak_32500 (+122669)	LAN5_NMYC_peak_32499 (+324171)	LAN5_NMYC_peak_32498 (+378337)
DNLZ	LAN5_NMYC_peak_56184	-944	LAN5_NMYC_peak_56183 (+548)	LAN5_NMYC_peak_56182 (+2027)	LAN5_NMYC_peak_56181 (+34305)	LAN5_NMYC_peak_56180 (+35170)
DNM1L	LAN5_NMYC_peak_12120	176
DNM2	LAN5_NMYC_peak_26497	-363	LAN5_NMYC_peak_26498 (+530)	LAN5_NMYC_peak_26499 (+30988)	LAN5_NMYC_peak_26500 (+64874)	LAN5_NMYC_peak_26501 (+90820)	LAN5_NMYC_peak_26502 (+99597)
DNM3	LAN5_NMYC_peak_3596	-324	LAN5_NMYC_peak_3597 (+631)	LAN5_NMYC_peak_3598 (+57724)	LAN5_NMYC_peak_3599 (+154240)	LAN5_NMYC_peak_3600 (+268093)	LAN5_NMYC_peak_3601 (+277504)	LAN5_NMYC_peak_3602 (+278858)	LAN5_NMYC_peak_3603 (+279791)	LAN5_NMYC_peak_3604 (+284696)	LAN5_NMYC_peak_3605 (+303673)	LAN5_NMYC_peak_3606 (+323459)	LAN5_NMYC_peak_3607 (+340158)	LAN5_NMYC_peak_3608 (+361830)	LAN5_NMYC_peak_3609 (+481187)	LAN5_NMYC_peak_3610 (+494170)	LAN5_NMYC_peak_3611 (+517615)	LAN5_NMYC_peak_3612 (+536728)
DNMT3B	LAN5_NMYC_peak_33514	-464	LAN5_NMYC_peak_33515 (+733)	LAN5_NMYC_peak_33516 (+14548)	LAN5_NMYC_peak_33517 (+16232)	LAN5_NMYC_peak_33518 (+27866)
DNPEP	LAN5_NMYC_peak_32347	-532	LAN5_NMYC_peak_32346 (+464)
DNPH1	LAN5_NMYC_peak_46430	164
DNTTIP1	LAN5_NMYC_peak_33924	-26
DNTTIP2	LAN5_NMYC_peak_2356	186
DOC2A	LAN5_NMYC_peak_20147	-181	LAN5_NMYC_peak_20146 (+783)
DOCK11	LAN5_NMYC_peak_57134	-456	LAN5_NMYC_peak_57135 (+515)
DOCK4	LAN5_NMYC_peak_50131	506	LAN5_NMYC_peak_50130 (+2047)	LAN5_NMYC_peak_50129 (+40975)	LAN5_NMYC_peak_50128 (+45907)	LAN5_NMYC_peak_50127 (+53975)	LAN5_NMYC_peak_50126 (+58354)	LAN5_NMYC_peak_50125 (+69870)	LAN5_NMYC_peak_50124 (+73836)	LAN5_NMYC_peak_50123 (+247252)	LAN5_NMYC_peak_50122 (+351024)	LAN5_NMYC_peak_50121 (+474062)	LAN5_NMYC_peak_50120 (+555554)
DOCK6	LAN5_NMYC_peak_26527	390	LAN5_NMYC_peak_26526 (+18739)
DOK1	LAN5_NMYC_peak_30221	-552	LAN5_NMYC_peak_30222 (+573)
DOLK	LAN5_NMYC_peak_55644	-26
DONSON	LAN5_NMYC_peak_34860	-203	LAN5_NMYC_peak_34859 (+558)
DOPEY1	LAN5_NMYC_peak_46834	-1840	LAN5_NMYC_peak_46835 (+68)
DOT1L	LAN5_NMYC_peak_26053	-468	LAN5_NMYC_peak_26054 (+180)	LAN5_NMYC_peak_26055 (+1132)
DPAGT1	LAN5_NMYC_peak_11008	6
DPCD	LAN5_NMYC_peak_7324	-135	LAN5_NMYC_peak_7325 (+14696)	LAN5_NMYC_peak_7326 (+28499)
DPF3	LAN5_NMYC_peak_16212	57	LAN5_NMYC_peak_16211 (+1333)	LAN5_NMYC_peak_16210 (+70681)	LAN5_NMYC_peak_16209 (+104919)	LAN5_NMYC_peak_16208 (+138134)	LAN5_NMYC_peak_16207 (+151848)	LAN5_NMYC_peak_16206 (+154034)	LAN5_NMYC_peak_16205 (+154425)	LAN5_NMYC_peak_16204 (+156368)	LAN5_NMYC_peak_16203 (+157286)	LAN5_NMYC_peak_16202 (+214550)	LAN5_NMYC_peak_16201 (+332866)	LAN5_NMYC_peak_16200 (+339427)	LAN5_NMYC_peak_16199 (+345818)	LAN5_NMYC_peak_16198 (+413405)	LAN5_NMYC_peak_16197 (+472120)	LAN5_NMYC_peak_16196 (+473135)	LAN5_NMYC_peak_16195 (+475148)
DPH1	LAN5_NMYC_peak_21648	-4514	LAN5_NMYC_peak_21649 (+271)
DPH2	LAN5_NMYC_peak_1382	-10
DPH3	LAN5_NMYC_peak_37173	-125	LAN5_NMYC_peak_37172 (+17185)	LAN5_NMYC_peak_37171 (+25243)	LAN5_NMYC_peak_37170 (+48217)	LAN5_NMYC_peak_37169 (+86472)
DPH7	LAN5_NMYC_peak_56322	218
DPM1	LAN5_NMYC_peak_34179	-646	LAN5_NMYC_peak_34178 (+44)
DPP10	LAN5_NMYC_peak_30836	-337
DPP3	LAN5_NMYC_peak_9839	-377
DPP8	LAN5_NMYC_peak_18161	-211
DPY19L3	LAN5_NMYC_peak_27154	-763	LAN5_NMYC_peak_27155 (+219)
DPY19L4	LAN5_NMYC_peak_52586	140	LAN5_NMYC_peak_52587 (+24455)
DPY30	LAN5_NMYC_peak_29410	28
DPYSL5	LAN5_NMYC_peak_29267	-833	LAN5_NMYC_peak_29268 (+1191)	LAN5_NMYC_peak_29269 (+4729)	LAN5_NMYC_peak_29270 (+64165)	LAN5_NMYC_peak_29271 (+74789)	LAN5_NMYC_peak_29272 (+113796)
DQX1	LAN5_NMYC_peak_30220	-3708
DRAP1	LAN5_NMYC_peak_9791	-563	LAN5_NMYC_peak_9792 (+370)	LAN5_NMYC_peak_9793 (+1091)
DRAXIN	LAN5_NMYC_peak_457	-741	LAN5_NMYC_peak_458 (+27944)	LAN5_NMYC_peak_459 (+38345)
DRG1	LAN5_NMYC_peak_35905	158
DROSHA	LAN5_NMYC_peak_42875	-352	LAN5_NMYC_peak_42874 (+118386)	LAN5_NMYC_peak_42873 (+150286)	LAN5_NMYC_peak_42872 (+151875)	LAN5_NMYC_peak_42871 (+155522)	LAN5_NMYC_peak_42870 (+170645)	LAN5_NMYC_peak_42869 (+294719)
DRP2	LAN5_NMYC_peak_57018	343
DSCC1	LAN5_NMYC_peak_52861	141
DSE	LAN5_NMYC_peak_47277	843
DSTYK	LAN5_NMYC_peak_4114	296	LAN5_NMYC_peak_4113 (+69668)
DTD2	LAN5_NMYC_peak_15634	262
DTL	LAN5_NMYC_peak_4324	70	LAN5_NMYC_peak_4325 (+219542)
DTNB	LAN5_NMYC_peak_29230	-342	LAN5_NMYC_peak_29229 (+205)	LAN5_NMYC_peak_29228 (+779)	LAN5_NMYC_peak_29227 (+86648)	LAN5_NMYC_peak_29226 (+296539)	LAN5_NMYC_peak_29225 (+310770)	LAN5_NMYC_peak_29224 (+311466)
DTWD2	LAN5_NMYC_peak_43986	61	LAN5_NMYC_peak_43985 (+467538)
DTX2	LAN5_NMYC_peak_49589	173	LAN5_NMYC_peak_49590 (+38181)
DTX3	LAN5_NMYC_peak_12682	-110	LAN5_NMYC_peak_12683 (+364)
DTX3L	LAN5_NMYC_peak_38751	326
DTX4	LAN5_NMYC_peak_9401	-583	LAN5_NMYC_peak_9402 (+662)	LAN5_NMYC_peak_9403 (+1795)
DTYMK	LAN5_NMYC_peak_32913	-94	LAN5_NMYC_peak_32912 (+20162)
DUOX2	LAN5_NMYC_peak_17767	-4102	LAN5_NMYC_peak_17766 (-3030)	LAN5_NMYC_peak_17765 (-2564)	LAN5_NMYC_peak_17764 (-342)	LAN5_NMYC_peak_17763 (+1347)	LAN5_NMYC_peak_17762 (+2217)	LAN5_NMYC_peak_17761 (+90005)
DUOXA1	LAN5_NMYC_peak_17768	-3974
DUOXA2	LAN5_NMYC_peak_17762	-2377	LAN5_NMYC_peak_17763 (-1507)	LAN5_NMYC_peak_17764 (+182)	LAN5_NMYC_peak_17765 (+2404)	LAN5_NMYC_peak_17766 (+2870)	LAN5_NMYC_peak_17767 (+3942)
DUS2	LAN5_NMYC_peak_20794	164
DUS4L	LAN5_NMYC_peak_50071	98
DUSP1	LAN5_NMYC_peak_44916	-1068	LAN5_NMYC_peak_44915 (+176)	LAN5_NMYC_peak_44914 (+5940)	LAN5_NMYC_peak_44913 (+49074)	LAN5_NMYC_peak_44912 (+49568)	LAN5_NMYC_peak_44911 (+54208)	LAN5_NMYC_peak_44910 (+73508)	LAN5_NMYC_peak_44909 (+105930)
DUSP11	LAN5_NMYC_peak_30194	331
DUSP13	LAN5_NMYC_peak_6555	-2323	LAN5_NMYC_peak_6554 (+9124)	LAN5_NMYC_peak_6553 (+24114)	LAN5_NMYC_peak_6552 (+37883)
DUSP16	LAN5_NMYC_peak_11853	-633	LAN5_NMYC_peak_11852 (+127)	LAN5_NMYC_peak_11851 (+870)	LAN5_NMYC_peak_11850 (+28118)	LAN5_NMYC_peak_11849 (+50230)	LAN5_NMYC_peak_11848 (+55700)	LAN5_NMYC_peak_11847 (+56278)	LAN5_NMYC_peak_11846 (+174735)	LAN5_NMYC_peak_11845 (+177376)
DUSP18	LAN5_NMYC_peak_35884	57	LAN5_NMYC_peak_35883 (+30069)
DUSP19	LAN5_NMYC_peak_31775	-239	LAN5_NMYC_peak_31776 (+170)
DUSP2	LAN5_NMYC_peak_30479	-2401
DUSP28	LAN5_NMYC_peak_32854	-2314	LAN5_NMYC_peak_32855 (+412)
DUSP8	LAN5_NMYC_peak_8307	-2442	LAN5_NMYC_peak_8306 (-1727)	LAN5_NMYC_peak_8305 (-1024)	LAN5_NMYC_peak_8304 (-497)	LAN5_NMYC_peak_8303 (+774)	LAN5_NMYC_peak_8302 (+22524)	LAN5_NMYC_peak_8301 (+24400)	LAN5_NMYC_peak_8300 (+25001)	LAN5_NMYC_peak_8299 (+27102)	LAN5_NMYC_peak_8298 (+56313)	LAN5_NMYC_peak_8297 (+68092)
DUT	LAN5_NMYC_peak_17822	470	LAN5_NMYC_peak_17823 (+51820)	LAN5_NMYC_peak_17824 (+108893)	LAN5_NMYC_peak_17825 (+118365)	LAN5_NMYC_peak_17826 (+242868)	LAN5_NMYC_peak_17827 (+313152)
DVL1	LAN5_NMYC_peak_78	-4844	LAN5_NMYC_peak_77 (-779)	LAN5_NMYC_peak_76 (+147)	LAN5_NMYC_peak_75 (+885)
DVL2	LAN5_NMYC_peak_21819	-4821	LAN5_NMYC_peak_21818 (-3434)	LAN5_NMYC_peak_21817 (+126)
DVL3	LAN5_NMYC_peak_39749	-224	LAN5_NMYC_peak_39750 (+960)
DXO	LAN5_NMYC_peak_46014	257
DYM	LAN5_NMYC_peak_25392	-25	LAN5_NMYC_peak_25391 (+388887)	LAN5_NMYC_peak_25390 (+398701)	LAN5_NMYC_peak_25389 (+399371)	LAN5_NMYC_peak_25388 (+407377)	LAN5_NMYC_peak_25387 (+435830)	LAN5_NMYC_peak_25386 (+463591)	LAN5_NMYC_peak_25385 (+483690)	LAN5_NMYC_peak_25384 (+484261)	LAN5_NMYC_peak_25383 (+485406)
DYNC1I1	LAN5_NMYC_peak_49763	-85	LAN5_NMYC_peak_49764 (+251096)	LAN5_NMYC_peak_49765 (+262996)	LAN5_NMYC_peak_49766 (+280455)	LAN5_NMYC_peak_49767 (+288583)	LAN5_NMYC_peak_49768 (+303317)	LAN5_NMYC_peak_49769 (+461285)
DYNC1LI2	LAN5_NMYC_peak_20720	-138	LAN5_NMYC_peak_20719 (+428)	LAN5_NMYC_peak_20718 (+47677)
DYNC2H1	LAN5_NMYC_peak_10610	105	LAN5_NMYC_peak_10611 (+216602)	LAN5_NMYC_peak_10612 (+427358)	LAN5_NMYC_peak_10613 (+572746)	LAN5_NMYC_peak_10614 (+586698)	LAN5_NMYC_peak_10615 (+733427)
DYNLL1	LAN5_NMYC_peak_13697	-116	LAN5_NMYC_peak_13698 (+26465)
DYNLL2	LAN5_NMYC_peak_23522	702	LAN5_NMYC_peak_23523 (+1852)	LAN5_NMYC_peak_23524 (+29880)
DYNLT3	LAN5_NMYC_peak_56587	11
DYRK1B	LAN5_NMYC_peak_27449	-405	LAN5_NMYC_peak_27448 (+8612)	LAN5_NMYC_peak_27447 (+40365)
DYRK3	LAN5_NMYC_peak_4164	-4269	LAN5_NMYC_peak_4165 (-383)	LAN5_NMYC_peak_4166 (+28589)
DZANK1	LAN5_NMYC_peak_33300	-6
DZIP1	LAN5_NMYC_peak_15093	-991	LAN5_NMYC_peak_15092 (+1067)	LAN5_NMYC_peak_15091 (+1725)
DZIP3	LAN5_NMYC_peak_38579	-150
E2F4	LAN5_NMYC_peak_20752	170
E2F5	LAN5_NMYC_peak_52458	-368	LAN5_NMYC_peak_52459 (+610)	LAN5_NMYC_peak_52460 (+43111)
E4F1	LAN5_NMYC_peak_19449	123	LAN5_NMYC_peak_19450 (+1108)
EAF2	LAN5_NMYC_peak_38742	-181	LAN5_NMYC_peak_38743 (+43456)
EARS2	LAN5_NMYC_peak_19986	-905	LAN5_NMYC_peak_19985 (+60)
EBAG9	LAN5_NMYC_peak_52816	-731	LAN5_NMYC_peak_52817 (-25)	LAN5_NMYC_peak_52818 (+71233)	LAN5_NMYC_peak_52819 (+104640)	LAN5_NMYC_peak_52820 (+107592)
EBF4	LAN5_NMYC_peak_33051	-4591	LAN5_NMYC_peak_33052 (-657)	LAN5_NMYC_peak_33053 (+739)	LAN5_NMYC_peak_33054 (+36883)	LAN5_NMYC_peak_33055 (+50340)
EBNA1BP2	LAN5_NMYC_peak_1360	555	LAN5_NMYC_peak_1359 (+24616)	LAN5_NMYC_peak_1358 (+109914)	LAN5_NMYC_peak_1357 (+166512)	LAN5_NMYC_peak_1356 (+188718)
EBP	LAN5_NMYC_peak_56746	853
ECE2	LAN5_NMYC_peak_39756	-378	LAN5_NMYC_peak_39757 (+9926)
ECH1	LAN5_NMYC_peak_27401	356
ECHDC1	LAN5_NMYC_peak_47383	-582
ECHS1	LAN5_NMYC_peak_8177	-4840	LAN5_NMYC_peak_8176 (+339)
ECI1	LAN5_NMYC_peak_19452	-295	LAN5_NMYC_peak_19451 (+524)
ECSIT	LAN5_NMYC_peak_26542	-1476	LAN5_NMYC_peak_26541 (+217)
ECT2	LAN5_NMYC_peak_39635	198	LAN5_NMYC_peak_39636 (+93960)
EDA	LAN5_NMYC_peak_56907	130	LAN5_NMYC_peak_56908 (+280187)
EDC3	LAN5_NMYC_peak_18533	-111	LAN5_NMYC_peak_18532 (+38713)	LAN5_NMYC_peak_18531 (+41414)	LAN5_NMYC_peak_18530 (+42404)	LAN5_NMYC_peak_18529 (+74882)
EDC4	LAN5_NMYC_peak_20786	142
EDEM1	LAN5_NMYC_peak_36884	-314	LAN5_NMYC_peak_36885 (+131)	LAN5_NMYC_peak_36886 (+1007)	LAN5_NMYC_peak_36887 (+238879)
EDEM2	LAN5_NMYC_peak_33581	228
EDF1	LAN5_NMYC_peak_56232	-486	LAN5_NMYC_peak_56231 (-16)
EDN1	LAN5_NMYC_peak_45424	87	LAN5_NMYC_peak_45425 (+238343)	LAN5_NMYC_peak_45426 (+305097)	LAN5_NMYC_peak_45427 (+308692)
EEF1A2	LAN5_NMYC_peak_34550	-3576	LAN5_NMYC_peak_34549 (-1756)	LAN5_NMYC_peak_34548 (-626)	LAN5_NMYC_peak_34547 (+906)	LAN5_NMYC_peak_34546 (+2471)	LAN5_NMYC_peak_34545 (+2922)	LAN5_NMYC_peak_34544 (+15179)	LAN5_NMYC_peak_34543 (+15973)	LAN5_NMYC_peak_34542 (+16663)
EEF1B2	LAN5_NMYC_peak_32068	128
EEF1D	LAN5_NMYC_peak_53503	-2365	LAN5_NMYC_peak_53502 (-1459)	LAN5_NMYC_peak_53501 (-576)	LAN5_NMYC_peak_53500 (+975)
EEF1E1-BLOC1S5	LAN5_NMYC_peak_45384	246
EEF1G	LAN5_NMYC_peak_9526	77	LAN5_NMYC_peak_9525 (+17440)
EEFSEC	LAN5_NMYC_peak_38984	86	LAN5_NMYC_peak_38985 (+17605)	LAN5_NMYC_peak_38986 (+19350)	LAN5_NMYC_peak_38987 (+20615)	LAN5_NMYC_peak_38988 (+22438)	LAN5_NMYC_peak_38989 (+42289)	LAN5_NMYC_peak_38990 (+82889)	LAN5_NMYC_peak_38991 (+84662)	LAN5_NMYC_peak_38992 (+86025)	LAN5_NMYC_peak_38993 (+86632)	LAN5_NMYC_peak_38994 (+98751)	LAN5_NMYC_peak_38995 (+109911)	LAN5_NMYC_peak_38996 (+110914)	LAN5_NMYC_peak_38997 (+117882)	LAN5_NMYC_peak_38998 (+125303)	LAN5_NMYC_peak_38999 (+129052)	LAN5_NMYC_peak_39000 (+133459)	LAN5_NMYC_peak_39001 (+148458)	LAN5_NMYC_peak_39002 (+163467)	LAN5_NMYC_peak_39003 (+164910)	LAN5_NMYC_peak_39004 (+166166)	LAN5_NMYC_peak_39005 (+168746)	LAN5_NMYC_peak_39006 (+195794)	LAN5_NMYC_peak_39007 (+202367)	LAN5_NMYC_peak_39008 (+230199)	LAN5_NMYC_peak_39009 (+239448)	LAN5_NMYC_peak_39010 (+241695)	LAN5_NMYC_peak_39011 (+246449)	LAN5_NMYC_peak_39012 (+250569)	LAN5_NMYC_peak_39013 (+251391)	LAN5_NMYC_peak_39014 (+252528)	LAN5_NMYC_peak_39015 (+255725)	LAN5_NMYC_peak_39016 (+258545)	LAN5_NMYC_peak_39017 (+260177)	LAN5_NMYC_peak_39018 (+262161)	LAN5_NMYC_peak_39019 (+262805)	LAN5_NMYC_peak_39020 (+266945)	LAN5_NMYC_peak_39021 (+267540)	LAN5_NMYC_peak_39022 (+273042)	LAN5_NMYC_peak_39023 (+274041)	LAN5_NMYC_peak_39024 (+274884)	LAN5_NMYC_peak_39025 (+276439)	LAN5_NMYC_peak_39026 (+277211)	LAN5_NMYC_peak_39027 (+279179)	LAN5_NMYC_peak_39028 (+280043)	LAN5_NMYC_peak_39029 (+281805)	LAN5_NMYC_peak_39030 (+304518)	LAN5_NMYC_peak_39031 (+308524)
EFCAB11	LAN5_NMYC_peak_16538	-1396	LAN5_NMYC_peak_16537 (-147)	LAN5_NMYC_peak_16536 (+41601)	LAN5_NMYC_peak_16535 (+183216)	LAN5_NMYC_peak_16534 (+233124)	LAN5_NMYC_peak_16533 (+252633)	LAN5_NMYC_peak_16532 (+253199)	LAN5_NMYC_peak_16531 (+294255)	LAN5_NMYC_peak_16530 (+329145)
EFCAB12	LAN5_NMYC_peak_39081	-20	LAN5_NMYC_peak_39080 (+29379)	LAN5_NMYC_peak_39079 (+42922)	LAN5_NMYC_peak_39078 (+45147)	LAN5_NMYC_peak_39077 (+62340)	LAN5_NMYC_peak_39076 (+68431)	LAN5_NMYC_peak_39075 (+69889)	LAN5_NMYC_peak_39074 (+81365)
EFCAB4B	LAN5_NMYC_peak_11667	348	LAN5_NMYC_peak_11666 (+68273)	LAN5_NMYC_peak_11665 (+121880)	LAN5_NMYC_peak_11664 (+147895)	LAN5_NMYC_peak_11663 (+259532)	LAN5_NMYC_peak_11662 (+260633)
EFCAB7	LAN5_NMYC_peak_1925	-158	LAN5_NMYC_peak_1926 (+70436)
EFEMP2	LAN5_NMYC_peak_9782	-826
EFNA2	LAN5_NMYC_peak_25962	-1045	LAN5_NMYC_peak_25963 (+1217)	LAN5_NMYC_peak_25964 (+3119)	LAN5_NMYC_peak_25965 (+29923)	LAN5_NMYC_peak_25966 (+39319)	LAN5_NMYC_peak_25967 (+65225)	LAN5_NMYC_peak_25968 (+66461)	LAN5_NMYC_peak_25969 (+68506)	LAN5_NMYC_peak_25970 (+69286)	LAN5_NMYC_peak_25971 (+69779)	LAN5_NMYC_peak_25972 (+70262)	LAN5_NMYC_peak_25973 (+74808)
EFNA4	LAN5_NMYC_peak_3154	-2081	LAN5_NMYC_peak_3155 (-1592)	LAN5_NMYC_peak_3156 (-170)	LAN5_NMYC_peak_3157 (+600)	LAN5_NMYC_peak_3158 (+6422)	LAN5_NMYC_peak_3159 (+7210)
EFNB2	LAN5_NMYC_peak_15255	-1148	LAN5_NMYC_peak_15254 (+815)	LAN5_NMYC_peak_15253 (+1614)	LAN5_NMYC_peak_15252 (+2571)	LAN5_NMYC_peak_15251 (+136460)	LAN5_NMYC_peak_15250 (+162528)	LAN5_NMYC_peak_15249 (+185752)	LAN5_NMYC_peak_15248 (+257395)	LAN5_NMYC_peak_15247 (+615639)	LAN5_NMYC_peak_15246 (+686355)	LAN5_NMYC_peak_15245 (+687064)	LAN5_NMYC_peak_15244 (+931726)
EFNB3	LAN5_NMYC_peak_21869	135	LAN5_NMYC_peak_21870 (+2387)
EFS	LAN5_NMYC_peak_15553	-1074	LAN5_NMYC_peak_15552 (-246)	LAN5_NMYC_peak_15551 (+895)
EFTUD1	LAN5_NMYC_peak_18799	226	LAN5_NMYC_peak_18798 (+64678)	LAN5_NMYC_peak_18797 (+96579)	LAN5_NMYC_peak_18796 (+150481)
EFTUD2	LAN5_NMYC_peak_23006	271
EGLN2	LAN5_NMYC_peak_27507	-950	LAN5_NMYC_peak_27508 (+133)	LAN5_NMYC_peak_27509 (+7522)	LAN5_NMYC_peak_27510 (+19155)
EGR4	LAN5_NMYC_peak_30189	-51	LAN5_NMYC_peak_30188 (+714)	LAN5_NMYC_peak_30187 (+1851)
EHBP1L1	LAN5_NMYC_peak_9762	-4550	LAN5_NMYC_peak_9763 (-3728)	LAN5_NMYC_peak_9764 (-2406)
EHD3	LAN5_NMYC_peak_29404	42	LAN5_NMYC_peak_29405 (+68929)	LAN5_NMYC_peak_29406 (+99395)
EHMT1	LAN5_NMYC_peak_56326	-429	LAN5_NMYC_peak_56327 (+544)	LAN5_NMYC_peak_56328 (+120970)	LAN5_NMYC_peak_56329 (+121567)	LAN5_NMYC_peak_56330 (+232694)	LAN5_NMYC_peak_56331 (+246743)	LAN5_NMYC_peak_56332 (+247971)
EHMT2	LAN5_NMYC_peak_46012	-4155	LAN5_NMYC_peak_46011 (-2357)	LAN5_NMYC_peak_46010 (-398)	LAN5_NMYC_peak_46009 (+229)
EI24	LAN5_NMYC_peak_11271	104
EID1	LAN5_NMYC_peak_17830	343
EID2B	LAN5_NMYC_peak_27443	258
EIF1AD	LAN5_NMYC_peak_9796	-237
EIF2AK2	LAN5_NMYC_peak_29437	120
EIF2AK4	LAN5_NMYC_peak_17588	128	LAN5_NMYC_peak_17589 (+42519)
EIF2B1	LAN5_NMYC_peak_13833	-46
EIF2B3	LAN5_NMYC_peak_1418	13	LAN5_NMYC_peak_1417 (+39141)	LAN5_NMYC_peak_1416 (+40400)
EIF2B4	LAN5_NMYC_peak_29297	-623
EIF2B5	LAN5_NMYC_peak_39748	-464
EIF2D	LAN5_NMYC_peak_4163	103	LAN5_NMYC_peak_4162 (+55268)	LAN5_NMYC_peak_4161 (+67701)
EIF2S1	LAN5_NMYC_peak_16076	225
EIF2S3	LAN5_NMYC_peak_56548	31	LAN5_NMYC_peak_56549 (+27202)
EIF3B	LAN5_NMYC_peak_48245	-654	LAN5_NMYC_peak_48246 (+660)	LAN5_NMYC_peak_48247 (+35242)	LAN5_NMYC_peak_48248 (+38993)
EIF3E	LAN5_NMYC_peak_52810	146	LAN5_NMYC_peak_52809 (+54838)
EIF3G	LAN5_NMYC_peak_26452	19
EIF3H	LAN5_NMYC_peak_52833	44	LAN5_NMYC_peak_52832 (+195327)	LAN5_NMYC_peak_52831 (+203206)	LAN5_NMYC_peak_52830 (+207412)	LAN5_NMYC_peak_52829 (+233066)
EIF3I	LAN5_NMYC_peak_1072	86	LAN5_NMYC_peak_1073 (+18654)
EIF3J	LAN5_NMYC_peak_17750	-54	LAN5_NMYC_peak_17751 (+9559)	LAN5_NMYC_peak_17752 (+9907)
EIF3K	LAN5_NMYC_peak_27394	-239
EIF3L	LAN5_NMYC_peak_36119	-4367	LAN5_NMYC_peak_36120 (+560)
EIF3M	LAN5_NMYC_peak_8985	160
EIF4A1	LAN5_NMYC_peak_21854	383
EIF4A2	LAN5_NMYC_peak_39848	143
EIF4B	LAN5_NMYC_peak_12469	462
EIF4E	LAN5_NMYC_peak_41433	162	LAN5_NMYC_peak_41432 (+89664)	LAN5_NMYC_peak_41431 (+149037)	LAN5_NMYC_peak_41430 (+216535)	LAN5_NMYC_peak_41429 (+240108)	LAN5_NMYC_peak_41428 (+256292)
EIF4E1B	LAN5_NMYC_peak_45000	-640
EIF4E2	LAN5_NMYC_peak_32589	632
EIF4E3	LAN5_NMYC_peak_38277	-3850	LAN5_NMYC_peak_38276 (-707)	LAN5_NMYC_peak_38275 (+560)	LAN5_NMYC_peak_38274 (+140921)	LAN5_NMYC_peak_38273 (+142373)	LAN5_NMYC_peak_38272 (+143772)	LAN5_NMYC_peak_38271 (+181884)	LAN5_NMYC_peak_38270 (+182620)	LAN5_NMYC_peak_38269 (+280461)	LAN5_NMYC_peak_38268 (+323526)	LAN5_NMYC_peak_38267 (+323944)	LAN5_NMYC_peak_38266 (+326801)	LAN5_NMYC_peak_38265 (+556104)	LAN5_NMYC_peak_38264 (+558274)
EIF4EBP1	LAN5_NMYC_peak_51911	734
EIF4EBP2	LAN5_NMYC_peak_6361	10	LAN5_NMYC_peak_6362 (+876)
EIF4EBP3	LAN5_NMYC_peak_44425	84
EIF4ENIF1	LAN5_NMYC_peak_35907	-623	LAN5_NMYC_peak_35906 (+328)
EIF4G1	LAN5_NMYC_peak_39763	-1022	LAN5_NMYC_peak_39764 (-130)
EIF4G2	LAN5_NMYC_peak_8608	-695	LAN5_NMYC_peak_8607 (+15364)	LAN5_NMYC_peak_8606 (+23340)	LAN5_NMYC_peak_8605 (+39381)
EIF5A	LAN5_NMYC_peak_21826	722
EIF5B	LAN5_NMYC_peak_30558	-324	LAN5_NMYC_peak_30559 (+108975)
EIF6	LAN5_NMYC_peak_33588	238	LAN5_NMYC_peak_33587 (+6900)	LAN5_NMYC_peak_33586 (+7348)	LAN5_NMYC_peak_33585 (+15556)
ELAC1	LAN5_NMYC_peak_25424	99
ELAVL1	LAN5_NMYC_peak_26385	-398	LAN5_NMYC_peak_26384 (+484)	LAN5_NMYC_peak_26383 (+3005)
ELAVL3	LAN5_NMYC_peak_26539	98
ELK1	LAN5_NMYC_peak_56738	-184
ELL	LAN5_NMYC_peak_26901	52	LAN5_NMYC_peak_26900 (+33120)	LAN5_NMYC_peak_26899 (+33660)	LAN5_NMYC_peak_26898 (+52356)	LAN5_NMYC_peak_26897 (+71078)
ELMO1	LAN5_NMYC_peak_48934	931	LAN5_NMYC_peak_48933 (+76174)	LAN5_NMYC_peak_48932 (+91424)	LAN5_NMYC_peak_48931 (+118279)	LAN5_NMYC_peak_48930 (+119139)	LAN5_NMYC_peak_48929 (+159734)	LAN5_NMYC_peak_48928 (+165965)	LAN5_NMYC_peak_48927 (+179024)	LAN5_NMYC_peak_48926 (+213295)	LAN5_NMYC_peak_48925 (+236558)	LAN5_NMYC_peak_48924 (+240607)	LAN5_NMYC_peak_48923 (+250277)	LAN5_NMYC_peak_48922 (+251233)	LAN5_NMYC_peak_48921 (+267036)	LAN5_NMYC_peak_48920 (+386491)	LAN5_NMYC_peak_48919 (+443307)	LAN5_NMYC_peak_48918 (+462018)	LAN5_NMYC_peak_48917 (+462595)	LAN5_NMYC_peak_48916 (+463402)	LAN5_NMYC_peak_48915 (+481745)	LAN5_NMYC_peak_48914 (+482399)	LAN5_NMYC_peak_48913 (+544334)	LAN5_NMYC_peak_48912 (+561016)	LAN5_NMYC_peak_48911 (+564264)	LAN5_NMYC_peak_48910 (+577962)	LAN5_NMYC_peak_48909 (+608149)	LAN5_NMYC_peak_48908 (+638919)	LAN5_NMYC_peak_48907 (+658652)
ELMO2	LAN5_NMYC_peak_33972	-4419	LAN5_NMYC_peak_33971 (+298)
ELMOD1	LAN5_NMYC_peak_10641	-8
ELMOD2	LAN5_NMYC_peak_41855	133
ELMOD3	LAN5_NMYC_peak_30332	-366
ELOF1	LAN5_NMYC_peak_26547	-120
ELOVL1	LAN5_NMYC_peak_1365	-401	LAN5_NMYC_peak_1364 (+508)
ELOVL2	LAN5_NMYC_peak_45400	-424	LAN5_NMYC_peak_45399 (+485)	LAN5_NMYC_peak_45398 (+26691)	LAN5_NMYC_peak_45397 (+89601)
ELOVL4	LAN5_NMYC_peak_46805	281	LAN5_NMYC_peak_46804 (+77808)	LAN5_NMYC_peak_46803 (+86334)	LAN5_NMYC_peak_46802 (+114104)	LAN5_NMYC_peak_46801 (+137016)	LAN5_NMYC_peak_46800 (+138580)	LAN5_NMYC_peak_46799 (+163425)	LAN5_NMYC_peak_46798 (+169296)
ELOVL7	LAN5_NMYC_peak_43231	-263	LAN5_NMYC_peak_43230 (+460)
ELP2	LAN5_NMYC_peak_25149	-492
ELP3	LAN5_NMYC_peak_51684	345	LAN5_NMYC_peak_51685 (+71193)	LAN5_NMYC_peak_51686 (+91038)	LAN5_NMYC_peak_51687 (+92933)	LAN5_NMYC_peak_51688 (+140033)	LAN5_NMYC_peak_51689 (+215923)
ELP4	LAN5_NMYC_peak_8976	54	LAN5_NMYC_peak_8977 (+300536)	LAN5_NMYC_peak_8978 (+301540)	LAN5_NMYC_peak_8979 (+302976)
ELP5	LAN5_NMYC_peak_21821	49
EMC1	LAN5_NMYC_peak_672	-383
EMC2	LAN5_NMYC_peak_52811	-578	LAN5_NMYC_peak_52812 (+103)
EMC4	LAN5_NMYC_peak_17468	-731	LAN5_NMYC_peak_17469 (+135)
EMC6	LAN5_NMYC_peak_21722	-177
EMC7	LAN5_NMYC_peak_17465	84
EMC8	LAN5_NMYC_peak_21284	-298	LAN5_NMYC_peak_21283 (+471)	LAN5_NMYC_peak_21282 (+80811)	LAN5_NMYC_peak_21281 (+81594)	LAN5_NMYC_peak_21280 (+89077)	LAN5_NMYC_peak_21279 (+89619)
EMC9	LAN5_NMYC_peak_15583	251
EMD	LAN5_NMYC_peak_57487	-4192	LAN5_NMYC_peak_57488 (-140)	LAN5_NMYC_peak_57489 (+10646)	LAN5_NMYC_peak_57490 (+11597)
EME1	LAN5_NMYC_peak_23259	-34
EME2	LAN5_NMYC_peak_19386	-4485	LAN5_NMYC_peak_19387 (-2517)	LAN5_NMYC_peak_19388 (-440)
[truncated: 5,598 more rows]
[truncated: 41 more columns]

## Sheet: KELLY
Genes	Peaks	Distance from TSS
[truncated: 8,289 more rows]
[truncated: 197 more columns]

## Sheet: Common MYCN targets
Common MYCN Targets in "COGN145", "KELLY" and "LAN-5":		Common genes between MYCN Targets in 3 Cell lines and Down-Regulated Genes												Upregulated Genes
[truncated: 5,870 more rows]

[truncated: 2 more sheets: Up and MYCN bound, Down and MYCN bound]
