# Supplementary material for: MYCN Amplification Is Associated with Reduced Expression of Genes Encoding γ-Secretase Complex and NOTCH Signaling Components in Neuroblastoma
Source: Int J Mol Sci. 2023 May 2;24(9):8141. doi: 10.3390/ijms24098141 (PMC10179553; doi:10.3390/ijms24098141)
Supplement: Supplementary file 1 [file ijms-24-08141-s001.zip › Table S3_Diff_Reg_Genes_MYCN_KD_IMR32.xlsx]

## Sheet: All genes
Gene Symbol	logFC	AveExpr	t	P.Value	FDR	t0	t72	Score
ARL6IP1	-3.33256411439807	7.63038822562295	-44.3290186669645	1.49416866295946e-10	8.87779e-07	2284.4	236.6	-9.82560037624337
GABARAP	-2.86599068102514	8.19999510772237	-43.9046104428378	1.60859854436141e-10	8.87779e-07	2885.45	412.7	-9.79355232863117
NDUFB2	-2.82125861422832	6.98742763724571	-42.9770573677939	1.89484417656269e-10	8.87779e-07	1225.15	180.666666666667	-9.72242649864655
COX5B	-2.50302822666095	7.02179995213949	-41.6406160890935	2.41423270753583e-10	8.87779e-07	1123.5625	206.55	-9.61722087063975
RRM2	-2.29888601439206	7.96109034778583	-37.7941591777669	5.0744075860924e-10	1.33084e-06	2007.9	425.625	-9.29461465235243
PPP4C	-2.43717640950196	6.18438945018725	-36.9191504413616	6.0717022174788e-10	1.33084e-06	614.4	118.1	-9.21668953626888
ID1	-2.92484470465509	7.48869070890636	-34.8930200020938	9.3541419540918e-10	1.52775e-06	1797.7	247.35	-9.02899604372718
MCM5	-2.07994973006166	6.66490736930092	-34.7826163955932	9.58382245941506e-10	1.52775e-06	757.5	186.725	-9.01846124019793
MARCHF11	-2.26854628358016	6.34206559613676	-34.0785592129209	1.12074854289058e-09	1.63769e-06	646.75	139.7	-8.95049181709745
BRI3BP	-1.92220233218486	6.5737040877771	-31.9017576917755	1.85689734504943e-09	2.43734e-06	673.175	185.125	-8.73121210472057
RHOBTB3	-1.97196103782078	6.49660917136724	-31.3920423980818	2.10022817478778e-09	2.45517e-06	649.333333333333	172.466666666667	-8.67773351970986
MCM3	-1.83148086016595	7.69475666048911	-30.3620060371692	2.710193716614e-09	2.70392e-06	1419.95	416.1	-8.5669996659338
LRRC59	-1.94958857484852	7.25441975650274	-29.9982096301892	2.97164405778113e-09	2.70392e-06	1089.95	294.325	-8.52700321139839
RAD51AP1	-2.11530938720546	6.99792958610833	-29.9628008905182	2.99857676079067e-09	2.70392e-06	967.4	232.45	-8.52308482914699
TMED10	-1.78764845538994	6.38570751550147	-29.8527948052228	3.08402405645886e-09	2.70392e-06	564	170.2	-8.51088224296006
TIMM17A	-2.3202551892064	6.90820914170867	-29.5302187849413	3.35086480160474e-09	2.74796e-06	974.6375	203.8375	-8.47484309442719
RAP1A	-2.33992362396252	5.4565789269742	-29.2391562772893	3.61417691048434e-09	2.74796e-06	358.5	73.6	-8.44199059295752
PDZD11	-1.76262771267102	6.66259429719498	-29.1170203433877	3.7315646001131e-09	2.74796e-06	677.5	208.2	-8.42810903555777
TFDP1	-1.81981870565832	6.19351114803571	-28.8506932992023	4.0027689048661e-09	2.74796e-06	499.2	147.266666666667	-8.39763948264997
THOC7	-2.21055102084498	5.48196844029891	-28.6423799872369	4.23044806807032e-09	2.74796e-06	348.9	78.375	-8.37361363187203
ID3	-3.60029424916892	4.65618427153159	-28.5664249364599	4.31707336015839e-09	2.74796e-06	318.65	27	-8.36481057130174
SAMD11	-2.6586717179139	4.92589543528478	-28.5055338559806	4.38796583302008e-09	2.74796e-06	277.05	45.4	-8.35773676272645
SNX7	-1.97669292454143	5.96707369723187	-28.3697257967251	4.55086476744482e-09	2.7517e-06	450.5	119.15	-8.34190606970677
NT5DC2	-2.40613230010194	5.61967415415263	-28.1849118187336	4.78362543058943e-09	2.77831e-06	410.883333333333	80.75	-8.32024283399389
CTNNAL1	-1.74650336610746	6.23474375358628	-27.9708356212773	5.07020607605407e-09	2.77831e-06	500.8	155.45	-8.29497438862045
EIF2S2	-1.86395832412429	7.4391143913373	-27.3020479525536	6.09828522512992e-09	3.21334e-06	1202.75	344.775	-8.21479226694946
CPE	-1.85060417221389	6.34023794593414	-27.0451942963705	6.55414436726888e-09	3.21334e-06	558.825	161.375	-8.18348399670132
RBX1	-1.63639121355592	8.2796089404554	-26.9495943103044	6.73353929244801e-09	3.21334e-06	1990.15	668.05	-8.17175660128209
HDDC2	-1.8720678222202	5.94728876637586	-26.8332209513866	6.95944018860977e-09	3.21334e-06	428.575	121.9	-8.15742569325951
SMCO4	-2.73066532188375	5.30331538785243	-26.831112531367	6.9636111521963e-09	3.21334e-06	369.75	57.65	-8.15716548786636
CCNE2	-2.44790609888363	4.89595436657672	-26.5326875360945	7.58346531591977e-09	3.3244e-06	252.25	47.85	-8.12013229520211
ZCRB1	-1.69647381094341	6.74713250796477	-26.1939620415777	8.36373321395404e-09	3.48694e-06	702.3	225.925	-8.0775998287424
FAM217B	-2.16974023802386	5.62635085893774	-26.1439796611592	8.4863682549894e-09	3.48694e-06	380.4	88	-8.07127812651239
PLSCR1	-1.95097855615505	5.82189534219119	-26.0966053886941	8.60448038855777e-09	3.48694e-06	403.683333333334	108.733333333333	-8.0652753509257
EPDR1	-2.79201142560405	4.66621586608763	-26.0298618149469	8.77404478075221e-09	3.48694e-06	242.35	36.1	-8.05680015338401
UNC5B	-1.70485127805758	6.06602923892505	-25.9626913774876	8.94851094806581e-09	3.48694e-06	439.05	140.333333333333	-8.0482492262305
ATP5MF	-1.47604916992417	7.50286564308918	-25.7861034273599	9.42615488952316e-09	3.55161e-06	1098.65	412	-8.02566542823939
REEP3	-2.18110412817206	4.96071298514898	-25.7281011539377	9.5892697123948e-09	3.55161e-06	240.475	54.975	-8.01821446602577
WASF3	-2.07089441686894	6.88837317942872	-25.657766099028	9.79135653655296e-09	3.55161e-06	881.8	219.3	-8.0091571350072
NAA38	-2.1524455451462	6.07914535514067	-25.6122587404553	9.92466821136457e-09	3.55161e-06	517.825	121.45	-8.00328400309201
HDAC3	-1.86971364523344	5.84806110183203	-25.309672522234	1.08649876872363e-08	3.71197e-06	399.55	113.95	-7.96397076150805
CMC2	-1.79204441267517	5.74945286844011	-25.204360646958	1.1215529658543e-08	3.71197e-06	363.3	109.2	-7.95018021184019
ATP6V1D	-2.3223855482269	4.67979956130302	-25.1243304138781	1.14904615791422e-08	3.71197e-06	207.7375	42.975	-7.93966252507603
UBE4A	-2.24302411732123	5.37647822058008	-25.0887939468429	1.16149739839812e-08	3.71197e-06	328.15	72.05	-7.93498175862535
UBQLN2	-1.54415941879282	6.36126013735309	-25.0512539955268	1.17481626832391e-08	3.71197e-06	509.575	182.15	-7.93003004819419
RAB2B	-1.61780682497321	5.84545072641545	-24.9722414043841	1.20341626062752e-08	3.71197e-06	365.5	124	-7.9195841245935
PFKM	-1.93153623185205	6.84336071552508	-24.8712580127128	1.24111958615575e-08	3.71197e-06	814.4	223.15	-7.90618637071288
MAF1	-2.81027810777497	5.17716041560211	-24.7958735302013	1.27013484077476e-08	3.71197e-06	347.5	51.75	-7.89615017077961
IFIT5	-1.63417001764712	5.70487733587977	-24.5695557803022	1.36194798624896e-08	3.89026e-06	333.425	111.8	-7.8658394781181
PEG10	-1.4934121913982	6.31132183913482	-24.5375856728883	1.37551160048446e-08	3.89026e-06	483.725	179.025	-7.86153574260244
PIN1	-1.51720510381036	6.08497714458418	-24.4764075265018	1.40189409163623e-08	3.9017e-06	416.75	151.75	-7.85328479461139
GRSF1	-1.54259461158437	5.82716008986968	-24.321333448412	1.47136457194572e-08	3.9017e-06	351.5625	125.675	-7.832279705269
TMEM30A	-1.6456666663277	5.56824603143194	-24.2716892852034	1.49441890298876e-08	3.9017e-06	304.45	101.25	-7.82552764766391
CDC6	-1.39316518165437	6.57200150104392	-24.227813400394	1.51513423716446e-08	3.9017e-06	559.7	222.2	-7.81954888803484
TMEM167B	-1.49146208727393	6.08674196340038	-24.130746910046	1.56212423771732e-08	3.9017e-06	413.55	153.3	-7.80628442909544
SAR1A	-1.57512242764448	6.28078722771408	-24.1154386071772	1.56968409403258e-08	3.9017e-06	487.35	170.366666666667	-7.80418774251
ORC3	-1.41442823812951	6.23495794972798	-24.1132720763104	1.57075734518023e-08	3.9017e-06	446.25	174.5	-7.80389090075811
POLE2	-1.54922934615451	5.82310425089935	-24.0950534887618	1.57981525767298e-08	3.9017e-06	351.4	125.05	-7.80139369612417
SNAI2	-1.5475744756678	6.32960269577087	-23.9454506161503	1.65646489750386e-08	3.98909e-06	499.35	177.95	-7.78081776291024
LYAR	-1.96672711382266	4.96019196291039	-23.9010082522614	1.68003717444177e-08	3.98909e-06	223.125	59.225	-7.77468110846681
RNF11	-1.55440809320333	7.02332662869128	-23.8946381534975	1.68344679419894e-08	3.98909e-06	809.5	287.75	-7.77380060505609
PRMT1	-1.38382690738859	7.85023149969541	-23.8451228532979	1.71021788235315e-08	3.99849e-06	1353.925	541.35	-7.76694855681499
ASCC1	-2.28357994508213	4.92116244837069	-23.7937897804782	1.73848007246373e-08	4.01109e-06	242.6	51.6	-7.75983028310476
IMPDH2	-1.50244724567495	8.36457083854024	-23.6994419470511	1.79180998700476e-08	4.04384e-06	2015.75	742.3	-7.74670804711289
BOP1	-1.4116445984137	6.12752507510304	-23.657322144472	1.81621221826285e-08	4.04384e-06	413.8	162.1	-7.74083340700673
MSH6	-1.38873609099501	6.44833185032373	-23.6476594660166	1.82186305793497e-08	4.04384e-06	512.9375	204.2125	-7.73948427029294
ADSL	-1.47158208239178	7.40774572257762	-23.5262290099139	1.8945944965789e-08	4.15271e-06	1027	386.425	-7.7224837285683
COMT	-1.66497860364303	5.30922315232165	-23.4099790133018	1.96730601597437e-08	4.25885e-06	256.025	83.9583333333333	-7.70612807998301
NKAIN1	-2.46704093879811	5.36132128520668	-23.1251347479082	2.15916038862107e-08	4.53595e-06	351.55	65.85	-7.66571509582885
NELFCD	-1.4084556956114	7.4871936662625	-23.1211842164347	2.16196570416274e-08	4.53595e-06	1061.4875	417.3625	-7.665151199657
NCAPH	-1.33486169284542	6.62542998517786	-23.1058273064154	2.17290994459584e-08	4.53595e-06	569.2	235.35	-7.66295827247172
AP3S1	-1.47548418374799	8.12923564259652	-23.0136934059226	2.23989730762154e-08	4.62078e-06	1696.6	636.45	-7.64977189227103
MEST	-1.35978336002381	7.71283259198164	-22.8298895144263	2.38061315033143e-08	4.79817e-06	1220.65	496.3	-7.62331117172078
MEA1	-1.27647046396094	7.26481562164811	-22.6869567158438	2.49694790909461e-08	4.97545e-06	869.1	374.35	-7.60259051773225
MFAP4	-1.47544793058126	7.17799641611729	-22.5286928874873	2.63330668144827e-08	5.18821e-06	876.8	329.3	-7.57949855893246
XPO5	-1.55073561366755	6.22677379031275	-22.4030748767117	2.74753214704259e-08	5.27757e-06	465.4	165.583333333333	-7.56105721748444
DONSON	-1.55117736901772	5.69981406096417	-22.2964071709856	2.84892675450701e-08	5.27757e-06	322.75	114.75	-7.54531871626503
ARMCX2	-1.77920952585703	6.30899092349311	-22.2857874932741	2.85925041210705e-08	5.27757e-06	534	162	-7.54374780762421
PHGDH	-1.41917300674654	7.99731474345155	-22.1086660469793	3.03781026145978e-08	5.43551e-06	1517.7	592.65	-7.51743935521792
PSMC3	-1.40555945299343	7.70629563405981	-21.9919756466586	3.16231610009709e-08	5.5213e-06	1235.15	486.4	-7.49999472084704
PCGF6	-1.60428268997988	5.48823001368163	-21.9751394820352	3.18075066043858e-08	5.5213e-06	284	97.15	-7.49747037397338
POM121C	-1.74085057263065	7.46758912525055	-21.9259633701114	3.23529340093863e-08	5.5213e-06	1175.2	367.8	-7.49008632809245
SYN2	-1.64766885661228	5.11856211864203	-21.9189204881522	3.24319091007875e-08	5.5213e-06	222.92	73.97	-7.48902748587732
MCM4	-1.24785184899183	6.36041313188971	-21.7448583654067	3.44545814334045e-08	5.69963e-06	459.5	201.74	-7.46275302168216
ANLN	-1.33525605018658	6.08115330117272	-21.638685760162	3.57580725129729e-08	5.80572e-06	390.275	161.175	-7.44662589925925
ORC1	-1.7196789403486	5.42600842808697	-21.5828032024918	3.6466433615758e-08	5.81308e-06	283	89.55	-7.43810670821714
PRPS2	-1.38458559920486	6.08668683088947	-21.5461500576365	3.69396377842913e-08	5.83546e-06	398.45	159.125	-7.43250736739753
PCMT1	-1.20138990300267	7.31756338009609	-21.4020050316017	3.88689749950134e-08	5.96975e-06	878.316666666666	398.516666666666	-7.41039691189971
YWHAH	-1.98018060956575	4.62190675334731	-21.3805701431936	3.91654688995453e-08	5.96975e-06	177.166666666667	46.55	-7.40709666959971
HJURP	-1.38927320068645	6.07558038291984	-21.3530020976496	3.95505559679707e-08	5.96975e-06	396.15	157.65	-7.40284740718212
NSF	-1.3419163511515	6.28893108734147	-21.3124473455539	4.01248364152058e-08	5.96975e-06	451.983333333333	185.8	-7.396586725157
DIMT1	-1.26002372579427	6.37184369004482	-21.2805642238113	4.05829287065928e-08	5.98001e-06	465.2	202.4875	-7.39165661488728
SH3GLB1	-1.20466463025618	6.72673244586866	-21.1737090794866	4.21617741351606e-08	6.01841e-06	583.683333333334	264.166666666667	-7.37508112263187
MZT1	-1.45762828165373	5.50199523166097	-21.1414894444492	4.26513463481036e-08	6.01841e-06	272.35	103.25	-7.37006725518055
NSUN2	-1.42713078863235	6.37355447985983	-21.0851532997289	4.35228513096822e-08	6.01841e-06	493.95	191.3	-7.36128266047215
PANK1	-1.77090399310416	5.56492389116054	-21.0537288755407	4.40176950680718e-08	6.01841e-06	317.6	96.8	-7.35637270247839
DESI2	-1.31208426763119	5.77613851702544	-21.0272125228043	4.44401909218041e-08	6.01841e-06	313.22	131.42	-7.35222408393216
IPO8	-1.45890235071767	5.54138932154433	-21.0160768522927	4.46189823358684e-08	6.01841e-06	280.125	106.05	-7.35048033927309
CRTAP	-1.67260464320614	5.25229329374657	-20.9118395394052	4.63325110128625e-08	6.20184e-06	246.83	80.57	-7.33411416235935
DRAP1	-1.72181768251153	5.00754264509756	-20.8806501729926	4.68595605397183e-08	6.22487e-06	211.85	66.7	-7.32920178863855
DCP2	-1.37335645638741	5.61686558243685	-20.8390084871465	4.75738102261399e-08	6.27223e-06	286.4875	115.1625	-7.32263206417985
HAUS7	-2.01726841616849	4.92787746370455	-20.6978417064728	5.00880994322305e-08	6.49403e-06	222.05	57.125	-7.30026544708378
POLE4	-1.41078589478519	6.22538276025595	-20.6683619923211	5.06318730821816e-08	6.49403e-06	443	173.666666666667	-7.29557600596871
WDR77	-1.24289405472301	7.02868866915498	-20.6552088211613	5.08766380010912e-08	6.49403e-06	729.325	321.625	-7.29348159519407
CERKL	-2.01776219530624	5.34126043619221	-20.6524716270008	5.09277415231465e-08	6.49403e-06	295.85	76.3	-7.29304558292029
SOAT1	-2.08858484480478	4.61087662199838	-20.6428479876288	5.11078753773367e-08	6.49403e-06	182.7	44.4833333333333	-7.29151217287137
GPX7	-1.74603372005037	6.5469708089007	-20.4922839615076	5.40217828226047e-08	6.69403e-06	622.2	193.8	-7.26743108735991
RPIA	-1.49109707473043	6.39652526001581	-20.4539653008858	5.47929778212567e-08	6.69403e-06	512.75	190.5	-7.26127509642243
SF3A3	-1.24266674403038	6.70952456683581	-20.4451385566363	5.49723779828507e-08	6.69403e-06	584.4	257.75	-7.25985547601421
RAMAC	-1.56104059168134	5.81623640042146	-20.35817690298	5.67757005611449e-08	6.77253e-06	351.6	123.925	-7.24583749827137
BCAP31	-1.12898716341129	6.97959848942974	-20.1756251363763	6.07825223510756e-08	7.15316e-06	677.55	323.25	-7.21622128154426
IARS1	-1.41562388296417	8.6926628984419	-20.1519729676928	6.13246198224827e-08	7.16885e-06	2456.35	960.7	-7.21236513549026
GSTM2	-1.13903278342773	6.64774602874919	-20.0697402433125	6.32522324506408e-08	7.34522e-06	540.15	255.8	-7.19892414171128
MANF	-1.12440157671785	7.64411280871883	-19.9463197765647	6.62749225984307e-08	7.49762e-06	1072.55	513.4	-7.17865077080112
FAM122B	-1.25748979534214	5.77921255798483	-19.8151425912422	6.96674657236015e-08	7.79985e-06	308.016666666667	134.25	-7.15696998740247
MCAM	-1.24362284219086	5.83370914440447	-19.7593082193972	7.11705498025711e-08	7.79985e-06	318.375	140.091666666667	-7.14769967917377
PMF1	-1.11213213499993	6.76835783576761	-19.6786824580149	7.34059933133938e-08	7.99487e-06	581.85	280.75	-7.13426848018372
TESC	-2.22547380879269	4.58966778477513	-19.658460584124	7.39790160450657e-08	8.00754e-06	188.85	41.875	-7.13089144929854
VTI1B	-1.80492806858736	4.62949257570304	-19.5914046372525	7.59155700735335e-08	8.16675e-06	167.616666666667	49.75	-7.11966914237148
TRIR	-1.10063132832792	7.23913114513796	-19.5380103606954	7.74985037190348e-08	8.19111e-06	803.25	390.9	-7.11070668243356
PPIH	-1.24399871860212	7.10615214843887	-19.5365129750265	7.75434288040354e-08	8.19111e-06	770.1	339.2	-7.11045499933411
ANXA5	-1.12930972977732	6.72756770445211	-19.512390234312	7.82712298623736e-08	8.21848e-06	569.05	271.3	-7.106397842132
MCCC2	-1.50694473427964	5.15840362052319	-19.3193518623777	8.4380914081785e-08	8.59247e-06	218.316666666666	79.9	-7.07375577430227
ARFGAP3	-1.4125399612926	6.27947313144194	-19.3014710146161	8.49735384931278e-08	8.59247e-06	460.65	180.1	-7.07071629635159
EIF6	-1.14089328920668	7.06650962671833	-19.3006070745228	8.50022906576695e-08	8.59247e-06	722.85	341.9	-7.07056937067887
LBR	-1.22785683927642	8.59167460139953	-19.2564692695104	8.64859092235535e-08	8.66589e-06	2145.3	955.7	-7.06305464449987
BRIP1	-1.06391095990979	7.10529225313511	-19.2303504032788	8.73775915767454e-08	8.70015e-06	722.775	360.725	-7.05859993009274
SMAD5	-1.19576149212943	6.11641668870843	-19.1954035755843	8.85869128997141e-08	8.70015e-06	380.96	173.44	-7.0526304324611
CD164	-1.17969345001659	5.8464814233437	-19.1825705699558	8.90357223049097e-08	8.70015e-06	314.116666666666	144.516666666667	-7.05043571372277
IDH3B	-1.08816221638064	6.7206892626835	-19.1818040813461	8.90626097783406e-08	8.70015e-06	558.233333333333	273.883333333333	-7.05030458300082
CPOX	-1.81325852718812	5.91615345557328	-19.1638532252227	8.96949289407555e-08	8.70015e-06	412.2	121.7	-7.04723210985783
PLPPR4	-1.3973068098204	5.51824155941309	-19.1273503769145	9.0996415741443e-08	8.76715e-06	269.75	106.7	-7.04097571377088
MTLN	-1.8696590413372	4.44270894887387	-19.0433833339453	9.40718212742322e-08	8.91648e-06	150.55	42.7	-7.02654044775042
CAT	-1.25267547943058	5.71082001586645	-19.0247994187563	9.47682156883291e-08	8.9342e-06	293.233333333333	128.233333333333	-7.02333729626669
RWDD4	-1.22214202009155	6.21250356422149	-18.9375624389325	9.81158948266735e-08	9.15139e-06	411.15	183.75	-7.00826063098563
STMN1	-1.12893309904016	7.01236369270747	-18.8541327328575	1.01442677100828e-07	9.27538e-06	693.383333333333	330.7	-6.99377929815738
YARS1	-1.13669038867311	6.75251834216903	-18.8512203503976	1.01561085100884e-07	9.27538e-06	580.6	275.35	-6.99327266767613
C12orf29	-1.29086626950206	5.67180100296129	-18.8296267060817	1.02443889035445e-07	9.30753e-06	289.175	123.2	-6.98951394294693
PPP1CA	-1.12478414738338	7.78055381021725	-18.8020381603923	1.03584393905947e-07	9.35086e-06	1179.1	564.55	-6.98470567075939
ITPKB	-1.81358375079477	4.56590562794785	-18.780559273589	1.04482241108101e-07	9.35086e-06	160.91	47.45	-6.98095752050197
GALNT11	-1.50480631843191	5.47414195677486	-18.7796474209274	1.04520551496091e-07	9.35086e-06	271.7	99.75	-6.98079830741125
PHLDB2	-1.35190571175402	5.19820219752653	-18.7159322210885	1.07237101814096e-07	9.49698e-06	212.6	86.67	-6.96965493175698
TIPIN	-1.19273117215291	5.95179932926196	-18.6263503517102	1.11192169463415e-07	9.72784e-06	339.6	154.8	-6.95392579619437
TRMT5	-1.38990746608854	8.61666905237722	-18.5644208658878	1.14022508208898e-07	9.84919e-06	2310.575	919.75	-6.94300940983861
RMDN3	-1.31172376855784	5.22669197249564	-18.464325229254	1.18770550210021e-07	1.01592e-05	213.85	89.65	-6.92529123163437
ENO1	-1.07894377765957	8.0586725083775	-18.3994890112404	1.2196490713994e-07	1.03818e-05	1407.4125	695.35	-6.91376511053718
SEPTIN11	-1.0765834885671	6.15157858783563	-18.3298373332837	1.25504876403579e-07	1.05804e-05	374.575	185.2	-6.9013393996489
NECTIN3	-1.71048215312155	5.0004418171936	-18.3006840134562	1.27020831539109e-07	1.06315e-05	209.95	66.85	-6.89612504848827
TFB2M	-1.33342758364453	5.08258359573268	-18.2722142258865	1.28521192390126e-07	1.06315e-05	194.925	80.475	-6.8910252538173
RPA1	-1.03530782992988	6.99926969591836	-18.2719201402831	1.28536794626803e-07	1.06315e-05	665	338.5	-6.8909725344649
TM9SF2	-1.03594459298525	7.57468917257629	-18.2490794825309	1.29755116812989e-07	1.06315e-05	991.3	504.5	-6.88687550700683
AZIN1	-1.03281103895674	7.75142193757442	-18.2342550242711	1.30552819058643e-07	1.06315e-05	1119.26666666667	570.966666666667	-6.88421374591385
MRPL45	-1.10836205838177	6.05492494331351	-18.2265644051196	1.30968827109559e-07	1.06315e-05	354.2	171.25	-6.8828320617896
POLR2C	-1.30714792974295	6.01409375382669	-18.2213237764654	1.31253164050553e-07	1.06315e-05	369.216666666666	155.366666666667	-6.88189021848861
GFRA2	-1.16256653895586	7.89240246948984	-18.1638139806891	1.34419576405318e-07	1.08121e-05	1291.95	601.9	-6.8715374775197
GINS3	-1.05636814912762	6.89349725477695	-18.1070822454228	1.3762776281032e-07	1.10196e-05	622.375	312.3	-6.86129394968244
TGOLN2	-1.28937547188005	5.14501484864953	-18.0790517141085	1.39244686255768e-07	1.10733e-05	200.47	85.35	-6.85622136903632
RANBP1	-1.10363542068711	7.90388738971002	-18.0736207051229	1.39560440774033e-07	1.10733e-05	1275.03333333334	619.383333333333	-6.85523766758859
SPIN4	-1.04995243975343	6.71941242270499	-18.0490550835908	1.40998784441944e-07	1.11262e-05	550.35	277.35	-6.85078463140442
ATOH8	-1.67555984119204	4.5579332756518	-18.019791710561	1.42734040678793e-07	1.11262e-05	152.466666666667	49.55	-6.84547243952769
SUMO3	-1.00893357296443	7.53336211459869	-18.0139948531664	1.43080631257697e-07	1.11262e-05	954.275	494.85	-6.84441915245423
ZDHHC20	-1.46245494535903	5.20882826895683	-18.0063648110891	1.43538273778502e-07	1.11262e-05	222.725	84.025	-6.84303228098916
PIH1D1	-1.05974600523947	7.22278178039345	-17.9999174968087	1.43926263782447e-07	1.11262e-05	783.25	392	-6.84185994841906
GSTM1	-1.2521274175961	6.15830639784102	-17.9981179343225	1.44034769759391e-07	1.11262e-05	400.15	175.225	-6.84153265726657
LPGAT1	-1.0362507735952	6.66881793445113	-17.9444232668127	1.47315142095695e-07	1.13297e-05	528.9	269.016666666666	-6.83175261099428
PHF20	-1.28865942102001	5.36936097345853	-17.8762560487042	1.51601663731511e-07	1.15342e-05	234.23	99.87	-6.81929603257303
WDR18	-1.1402029894812	5.65115863477336	-17.8708550546562	1.5194725753403e-07	1.15342e-05	270.55	127.9	-6.81830713400843
AK4	-1.28254657546622	5.19391956566927	-17.8400024793214	1.53938529146228e-07	1.15837e-05	206.925	88.525	-6.81265266735903
TBX2	-1.05592282816488	6.08530532156088	-17.8282622414862	1.54703974096479e-07	1.15837e-05	355.1875	178.125	-6.81049852983003
MYBL2	-1.06396209217459	7.47425877109408	-17.7981619820683	1.5668613836849e-07	1.15837e-05	934	466	-6.80496942278065
NTAN1	-1.60030948251308	4.89513106764573	-17.7952594515248	1.56878784365506e-07	1.15837e-05	187.783333333334	64.4833333333333	-6.80443578462201
BAG6	-0.984947627679244	7.00556600330209	-17.790071058709	1.57223812501152e-07	1.15837e-05	656.275	345.95	-6.80348167677842
PTP4A2	-1.09192185363719	7.88207076999274	-17.7637501980887	1.58987377802755e-07	1.16646e-05	1251	612.525	-6.79863735346702
SNHG12	-1.28080126363711	5.13965668025568	-17.7358571496111	1.60880658299434e-07	1.17543e-05	199.15	85.2875	-6.79349616534004
ZNF667-AS1	-1.26723194503971	6.29468787163455	-17.7199934360882	1.61968759048489e-07	1.17666e-05	442.55	191.45	-6.79056874521823
IPO5	-0.992082269578655	6.82094662612884	-17.7138828801173	1.62390096259701e-07	1.17666e-05	578.78	303.6	-6.7894404607532
CHMP3	-1.15520583801476	6.39304413198794	-17.6510148136715	1.66797486341078e-07	1.19869e-05	455.333333333333	213.2	-6.77781049852097
ANXA2	-1.12421192999473	6.8993579108092	-17.6395677878748	1.67614409484952e-07	1.19964e-05	639.7875	306.4375	-6.77568864864845
MALSU1	-1.05714566154029	6.40972117381245	-17.6286105707213	1.68400603470755e-07	1.20037e-05	445.17	223.07	-6.77365635652076
LOC93622	-1.10723323633009	6.01099117773106	-17.6074159414586	1.69933167919823e-07	1.20567e-05	343.4	166.2	-6.7697218463299
CCNI	-1.2709488436719	8.04857968773455	-17.5935904582946	1.70941345914782e-07	1.20567e-05	1493.7	647.2	-6.76715288092525
PRPF38A	-1.0148681859453	6.80410684536825	-17.5707471745753	1.72621922957862e-07	1.20595e-05	576.633333333333	297.733333333333	-6.76290404978525
SLC6A2	-2.26587920468797	3.8502434400963	-17.5306536474322	1.75616817040163e-07	1.222e-05	114.4	24.45	-6.75543389846386
NEDD1	-1.42323734422101	5.87531143275747	-17.447915690022	1.81984106821086e-07	1.25634e-05	348.866666666667	135.883333333333	-6.73996653850554
CDC25A	-1.33224662979393	5.97721597573533	-17.4314412487633	1.83282764655825e-07	1.25872e-05	363.216666666666	150.15	-6.73687837282721
PPA2	-1.51054586303124	6.15725774187225	-17.4125416210682	1.84785477372356e-07	1.25872e-05	438.45	159.92	-6.73333216377005
CHAF1B	-1.32711328108197	5.28241951814614	-17.3713009424217	1.88112982528571e-07	1.2715e-05	223.45	92.8	-6.72558123078691
DYNC2I2	-1.11855313725947	6.30006406920227	-17.3217211046187	1.9220306246348e-07	1.2715e-05	421.35	202.55	-6.71623969679029
METTL9	-1.09162571745566	6.19380160884872	-17.314325420299	1.92821715409152e-07	1.2715e-05	387.7125	189.8	-6.71484405782272
STC1	-1.38163531825263	5.24690078307613	-17.3042556536362	1.93667667819205e-07	1.2715e-05	222.366666666667	88.75	-6.71294287726617
UBE2K	-1.04240946625116	7.05748550442617	-17.27248586949	1.96364157435298e-07	1.2715e-05	694.033333333334	351.7	-6.70693778156252
HSD17B12	-1.42913248863231	5.2367131684726	-17.2623485516677	1.97233456184435e-07	1.2715e-05	224.2625	86.8375	-6.7050194149329
PGP	-1.64073456884529	5.23475599047799	-17.2418864204455	1.99001375825381e-07	1.27457e-05	241.15	80.775	-6.70114392102092
FERMT2	-1.42310469516924	5.42153411850563	-17.231681110269	1.99889779764076e-07	1.27457e-05	254.65	98.8999999999998	-6.69920941051187
PRSS12	-1.10211072067846	5.82169711018163	-17.1883651096802	2.03710647297515e-07	1.28492e-05	300.625	145.95	-6.69098627123688
ESPL1	-1.37578670916481	6.62797651099191	-17.150875981242	2.07084061811008e-07	1.29027e-05	578.875	232.975	-6.68385332521999
UXT	-0.965854221696429	7.44566864040321	-17.1462715446247	2.07502710096242e-07	1.29027e-05	884.7	472.65	-6.68297622679691
POLA2	-1.47479531035267	5.09512973861604	-17.1338486827201	2.08636997443986e-07	1.29274e-05	206.616666666667	77.4333333333333	-6.68060867596203
OIP5	-2.98711347949702	4.33674244786554	-17.1176157400985	2.10129714514414e-07	1.29527e-05	206.85	26.8	-6.67751252952094
ANAPC1	-1.40980252900949	5.44131034433049	-17.1100420515594	2.1083027541759e-07	1.29527e-05	257.166666666667	100.666666666667	-6.67606702390215
KIF23	-1.39009324178287	4.78552763306804	-17.067882289146	2.14778455449728e-07	1.30769e-05	161.725	64.125	-6.66800928511666
FAM91A1	-1.49513766456651	5.37278906910211	-16.8831512626244	2.3308939769494e-07	1.40939e-05	252.3	93.475	-6.6324774803503
HK1	-0.995146830464465	7.26378874279779	-16.8414102287607	2.37466551932954e-07	1.43092e-05	787.8	412.6	-6.62439755376098
MAD2L1BP	-1.15213717519427	6.05913146160289	-16.8040736068173	2.41460435847003e-07	1.44014e-05	360.65	169.4	-6.61715401978186
TADA3	-1.64972842845128	5.02563891175795	-16.6912634215995	2.5399510018359e-07	1.50572e-05	209.175	69.625	-6.59517466126886
NOC4L	-1.39081020384745	5.57080793542426	-16.6313792590738	2.60945845779459e-07	1.53033e-05	279.4	111.05	-6.58344961265952
POC1A	-2.48742892158217	3.68901831935189	-16.6086933227989	2.63634769294678e-07	1.53647e-05	110.5	20.175	-6.57899731366437
PPAT	-0.950043392682811	6.31967066996373	-16.6077694940565	2.63744928732104e-07	1.53647e-05	402.833333333333	217.483333333334	-6.578815882196
DPYSL2	-1.25554428097471	9.1189752158293	-16.5829218027208	2.6672736913248e-07	1.54625e-05	3122.85	1365.3	-6.57393241868073
AK3	-0.931526888317517	6.82590137082341	-16.5791070634916	2.67188603980052e-07	1.54625e-05	568.7	311.125	-6.57318206915354
AP2M1	-1.35415105300283	8.03589034543699	-16.5619474364603	2.69274493752133e-07	1.5532e-05	1525.05	623.7	-6.56980478192943
KREMEN1	-1.36398937571834	5.04444142882244	-16.5444577775849	2.71419400753961e-07	1.5575e-05	191.88	77.66	-6.56635911268492
SPC24	-1.21702196837086	5.40821164299147	-16.5363169286463	2.72424343079816e-07	1.5575e-05	234.7	105.25	-6.56475408768114
LMAN1	-1.20704273424235	6.51856928634471	-16.5342130253665	2.72684739417659e-07	1.5575e-05	505.6	228.8	-6.56433916632002
SEPTIN10	-1.21365663218914	6.17674583061387	-16.5187953626067	2.74601535606897e-07	1.56336e-05	400.275	179.725	-6.5612970384622
HMGCS1	-1.00486973029842	6.19680235559057	-16.505733295422	2.76237356749382e-07	1.56758e-05	377.1	195.925	-6.55871759030098
TFAM	-1.02357916299512	6.13868560164989	-16.4710675821034	2.80632190828601e-07	1.58738e-05	364.575	186.975	-6.55186251328852
HDAC2	-0.975486957299176	7.78571987555812	-16.4258153209706	2.8648817349928e-07	1.60497e-05	1123.65	596.525	-6.54289330141043
DCAF12	-1.64855163849577	5.74866913828133	-16.3756516602272	2.93141197724433e-07	1.63702e-05	346.1	115.15	-6.53292314202873
TMEM251	-1.16696693916643	5.68981518178714	-16.3366662290109	2.98431988875839e-07	1.66127e-05	280.5	130.3	-6.5251546267501
ABHD3	-1.50631151631613	4.61978791635799	-16.3262611690734	2.99862209586974e-07	1.66282e-05	150.15	54.85	-6.52307826315672
MRPL38	-1.16837669907207	5.61414455163969	-16.3208668056362	3.00606726545708e-07	1.66282e-05	266.35	123.55	-6.52200130562204
DCUN1D5	-1.17313606881616	5.21553633375125	-16.3113070669492	3.01931259592382e-07	1.66489e-05	202.2	93.3833333333333	-6.52009192120782
ARPC2	-0.951846068718721	7.98797429675595	-16.2817525171326	3.0606790607139e-07	1.67485e-05	1282.38333333334	691.9	-6.51418220763509
ATAD2	-0.971498134734237	6.73797087348563	-16.2794271010058	3.06396086305107e-07	1.67485e-05	542.5375	288.825	-6.51371678638588
DCTPP1	-0.960473644192859	7.93635589562051	-16.2779667246919	3.06602388250497e-07	1.67485e-05	1241	665.6	-6.5134244665724
ABCC1	-0.964888652519747	6.20203458706566	-16.2245878556361	3.14251506693404e-07	1.70601e-05	373.225	199.4	-6.502722631392
SRP19	-0.925441510106391	6.71593103446292	-16.1991271016041	3.17975550279231e-07	1.7209e-05	525.825	288.875	-6.49760627242763
TK1	-1.02343636177102	7.50369346148791	-16.1886279216518	3.19525680828886e-07	1.72396e-05	939.55	482.8	-6.49549423110787
PRDX1	-1.48444581601487	9.46740576188384	-16.1621293347549	3.23476009085744e-07	1.73992e-05	4309.4	1607.25	-6.49015792367547
ZNF207	-0.990337679973885	6.56604232328373	-16.1300719513369	3.28328759022384e-07	1.75526e-05	484.655555555556	254.622222222222	-6.48369107481649
CDCA3	-1.25456229024559	5.72789012990655	-16.0935935702413	3.33950774842231e-07	1.77989e-05	297	129.95	-6.47631754453548
UTP18	-0.887390586982178	7.40376849967277	-16.0563112160726	3.39809011412348e-07	1.80338e-05	836.225	471.775	-6.46876510823694
RACGAP1	-1.07234158485869	7.63807828886904	-15.9911675466166	3.50325136406966e-07	1.84473e-05	1048.95	521.05	-6.45552870021817
EYA2	-0.992260383322836	6.29536407259623	-15.9572366078332	3.55947471472208e-07	1.86872e-05	402	210.85	-6.44861408779389
MYPOP	-1.67178549141356	4.19780984977868	-15.9240894215194	3.61538267546597e-07	1.88863e-05	118.55	38.5	-6.44184572740198
PCCB	-1.24412244109271	4.86778605064065	-15.9169677870877	3.62752311599286e-07	1.88863e-05	162.775	71.475	-6.4403898113875
IRGQ	-1.66301798837591	4.71961760208294	-15.9156898799122	3.62970645424342e-07	1.88863e-05	170.191666666666	55.675	-6.44012849630196
ADPGK	-1.04746039187939	5.67154328746935	-15.8776850648633	3.69532025402467e-07	1.90196e-05	265.725	134.05	-6.43234791761322
TXNDC17	-0.969700072209525	6.59015932435229	-15.8757441121344	3.6987069158282e-07	1.90196e-05	489.35	260.85	-6.43195008065579
GSS	-1.04769599774553	5.86345278457212	-15.8528566396093	3.73890680255109e-07	1.91099e-05	303.775	153.1	-6.42725536010447
SCOC	-0.910907191823941	7.06335135443764	-15.8471788874714	3.74895531836945e-07	1.91099e-05	665.85	369.575	-6.4260897356524
TTC37	-0.964886005872636	5.90507495929734	-15.8243999580233	3.78957655259118e-07	1.91887e-05	303.666666666667	162.216666666666	-6.42140931540058
PRUNE1	-1.30602746644982	5.14886700879192	-15.8232469325312	3.79164586508336e-07	1.91887e-05	202.35	85.15	-6.42117223199384
DKC1	-1.0332422854324	7.78086772179301	-15.8201320692313	3.79724241601392e-07	1.91887e-05	1142.68333333334	582.983333333334	-6.4205316766088
SPPL2A	-1.3752021831103	4.89484108651441	-15.789364746218	3.85302550526854e-07	1.9359e-05	173.733333333334	69.6	-6.41419811614643
DNAJC9	-0.92011780649948	7.06614854162123	-15.7806535722047	3.86898664915172e-07	1.93836e-05	669.333333333333	369.05	-6.41240276891141
PFKFB3	-1.32153952154145	5.87692256097413	-15.7657507885376	3.89646542173961e-07	1.94657e-05	337.1	140.9	-6.40932917345131
POM121	-1.42213037724256	4.62567542076385	-15.7406652609014	3.94321771156993e-07	1.96433e-05	146.4	56.725	-6.40414924414837
IDH1	-1.22962321612119	7.54545512536337	-15.7340462704088	3.95565874923941e-07	1.96494e-05	1038.81666666667	463.266666666667	-6.40278118161347
MSX1	-1.4683908676391	4.35844218043164	-15.725718225317	3.97137497461201e-07	1.96718e-05	123.475	46.275	-6.4010591052009
ANAPC7	-0.965916366208268	6.15831803978662	-15.694745017925	4.0304461775219e-07	1.97966e-05	362.225	193.4	-6.39464687403015
NCAPG2	-1.07351126977198	6.13059163727437	-15.6799319663288	4.05904654330434e-07	1.98814e-05	368.75	182.9	-6.39157596879004
DSCC1	-0.982170208025339	5.71813629329596	-15.6197036600514	4.17771034139327e-07	2.03068e-05	268.3	141.575	-6.37906167481417
SULT1C4	-0.916046823742838	6.36555874780634	-15.6182394698102	4.18064338954583e-07	2.03068e-05	411.025	227.25	-6.3787568763524
MPRIP	-1.03321221860748	6.20486012923895	-15.5702537020293	4.27806353667651e-07	2.06655e-05	382.933333333333	195.308333333333	-6.36875276968897
HPDL	-1.10955450384692	5.67625131978614	-15.5447982666352	4.33077908354924e-07	2.08372e-05	272.45	131.7	-6.36343396940859
FOXRED2	-1.37677561609041	4.59415533384863	-15.5282190998508	4.36550611274443e-07	2.09151e-05	140.933333333334	56.4	-6.35996539932833
FANCI	-1.01197392199153	6.44337984141519	-15.5205544847749	4.38166647904048e-07	2.09353e-05	448.65	232.066666666666	-6.35836068287409
NQO1	-1.641825113701	4.30232161577628	-15.4936712719662	4.43888296004132e-07	2.1151e-05	126.15	41.9833333333333	-6.35272630585959
TRIM44	-0.884788058254606	6.8887986541063	-15.4430008130723	4.54902913293276e-07	2.14395e-05	584.616666666667	330.316666666666	-6.34208128184856
CENPM	-1.09479428579299	6.51280124230269	-15.437782921443	4.56054539337897e-07	2.14395e-05	484.9	236.6	-6.34098321716642
COX14	-1.01211771387774	6.01333584290504	-15.4098339868987	4.62279238455964e-07	2.1674e-05	332.75	172.15	-6.33509561083724
CKAP2	-1.09121482624783	5.29533317792789	-15.3608797323371	4.73414129952239e-07	2.2078e-05	207.775	101.5625	-6.32475878386214
SESTD1	-1.48866180100947	4.31676622000666	-15.3521227244807	4.75437637807971e-07	2.21135e-05	120.816666666667	44.6333333333333	-6.32290644051846
WDFY1	-1.31684828331398	5.37226024675867	-15.2774852769064	4.93085194907561e-07	2.27542e-05	237.45	99.05	-6.30707803714941
UNK	-1.07085613344978	5.64405050721341	-15.2774037932135	4.93104860039257e-07	2.27542e-05	262.966666666666	130.383333333333	-6.30706071704333
ABHD10	-1.030412780272	5.59925564932378	-15.2398113548884	5.0227227219583e-07	2.30841e-05	251.225	128.25	-6.29906079628745
TYW3	-1.1482583622072	6.00286609526562	-15.2286253351529	5.05037067176305e-07	2.30841e-05	346.85	162.95	-6.29667674568459
PUS7	-1.08053585206343	7.20829023980803	-15.2221859372049	5.06636432600986e-07	2.30841e-05	780.95	385.75	-6.29530358298477
FBXL5	-1.0615915100699	5.66653961514838	-15.1876028919747	5.15324060290788e-07	2.33494e-05	266.15	132.925	-6.28791958001596
DTL	-1.14367501111461	7.84078288791431	-15.1818826252841	5.16777159132773e-07	2.33549e-05	1237.7	585.475	-6.28669668983072
WDR41	-1.12836849475883	5.64402983393943	-15.1589633399703	5.22645721253629e-07	2.3499e-05	268.083333333333	127.983333333333	-6.28179260069441
CENPK	-0.868704915156813	6.75814244133808	-15.1517930779791	5.24497074621499e-07	2.35219e-05	531	303.35	-6.28025692973789
UBAP2L	-0.866138002349578	6.61632424614749	-15.123728936648	5.31814555509823e-07	2.37892e-05	480.775	275.1875	-6.2742397804097
CCT7	-1.07663750978786	8.59106954933343	-15.0687900927538	5.46474616645416e-07	2.43009e-05	2034.35	1007.6	-6.26243000591345
BUD31	-1.30518327972844	6.48361482817041	-15.0602403692991	5.48796717846327e-07	2.43009e-05	511.15	216.15	-6.26058849465096
RFC2	-1.2778036529251	5.92469682416883	-15.0346424083645	5.55815812972665e-07	2.43936e-05	343.275	148.025	-6.25506910169488
RBM3	-0.89127996285815	6.71470187345611	-15.0340024979043	5.55992570202805e-07	2.43936e-05	519.275	292.15	-6.25493101190982
DIABLO	-0.93812592431062	7.83529848448001	-15.0299186593806	5.57122107488903e-07	2.43936e-05	1148	625.6	-6.25404960770472
DAZAP1	-0.901300869959491	8.03898724874299	-15.0273015076341	5.57847336483821e-07	2.43936e-05	1305.73333333333	729.516666666667	-6.25348463617707
TCTN3	-0.956698016805258	5.71177057632161	-15.0165729335231	5.60831421724345e-07	2.44631e-05	264.8	142.2	-6.25116766212555
MBOAT2	-0.980647979609845	5.46745478175266	-15.0099143093081	5.62692513737047e-07	2.44834e-05	225.3	118.975	-6.24972886281707
RARS2	-1.7915553855867	3.98882348747873	-14.9898418965452	5.68344984773684e-07	2.46681e-05	106.8	31.9416666666667	-6.24538796798168
TMEM60	-1.01960306705277	5.74508117218042	-14.9803093401639	5.71051760393298e-07	2.47244e-05	277.1	142.4	-6.24332452531914
CPLX1	-1.15272348213102	5.29231008333551	-14.9660946044593	5.75115045984304e-07	2.4839e-05	211.8	99.35	-6.24024527037396
PNMA8A	-1.03932248294694	6.80874891718782	-14.9586172025975	5.77265522322161e-07	2.48706e-05	583.4	296.55	-6.23862438033677
SLC29A1	-1.61634317302348	4.35321809656156	-14.9459246731807	5.80936612181681e-07	2.49064e-05	129.55	43.95	-6.23587125225949
LIMS1	-1.07024236756006	5.11375478579055	-14.9000986335878	5.94411461167025e-07	2.53001e-05	181.79	90.14	-6.2259128253013
CCNA2	-0.836576589373795	7.30721479669706	-14.8951431632377	5.95889550041317e-07	2.53001e-05	768.4	449.15	-6.22483423061681
NAA60	-1.0408771328947	5.90336248512503	-14.8538448314712	6.08370009210173e-07	2.5693e-05	311.65	157.85	-6.21583220348749
FAM32A	-0.939318394604786	7.10905172177292	-14.8500226384382	6.09539886696066e-07	2.5693e-05	694.65	377.65	-6.21499787002063
CHMP2B	-1.08632422384973	5.56083247572809	-14.8385550917592	6.13065042511411e-07	2.57179e-05	249.616666666667	122.383333333333	-6.21249344700639
COL4A1	-1.2756540761857	4.50946421463856	-14.8211919518261	6.18446293376367e-07	2.58818e-05	128.25	55.025	-6.2086980090551
E2F5	-1.78218465558354	3.87038683292569	-14.8137761982769	6.20760802817705e-07	2.59159e-05	98.0666666666666	29.4166666666667	-6.20707571387844
RALGPS2	-1.60222839904623	4.02085587232649	-14.8091260116597	6.22217133551596e-07	2.59159e-05	102.27	34.84	-6.20605803420375
CD276	-1.42756158004378	4.30348049373607	-14.8033939935717	6.24017564631963e-07	2.59222e-05	117.166666666667	45.2	-6.2048031857737
TUBB6	-1.42992427856128	6.04130748274817	-14.7992365653081	6.25327085820647e-07	2.59222e-05	392.65	152.5	-6.20389275960067
RPA3	-0.85507152964364	7.84628822742279	-14.7760289638868	6.32694180379729e-07	2.61658e-05	1124	648.55	-6.19880616023122
TM2D1	-1.21830004424097	5.44477397513581	-14.7709894453461	6.34306823920057e-07	2.61708e-05	241.07	107.93	-6.19770061640502
SURF4	-1.09244072524512	6.40487062069803	-14.7155844120792	6.52344883981104e-07	2.6664e-05	449.066666666667	220.166666666667	-6.18552273922286
CEBPB	-1.00259129388465	6.71176421671007	-14.6606531302884	6.70800791797503e-07	2.72912e-05	538.55	280.9	-6.17340643343464
PNMA2	-0.870011930102267	6.07590515623409	-14.6233810220707	6.83658204093517e-07	2.76496e-05	330.825	188.8	-6.16516097017514
PYCR1	-1.17163835189225	6.95650725227341	-14.6214229016717	6.8434130982495e-07	2.76496e-05	677.3	314.2	-6.1647272433041
ERI3	-1.00047736698443	6.0370544078877	-14.6025751546984	6.90955934363761e-07	2.78527e-05	336.95	175.85	-6.16054964882391
E2F8	-1.82154136803803	4.67800796987275	-14.5980165623709	6.92566563533078e-07	2.78536e-05	174.9	51.3	-6.15953847961245
GINS2	-1.02678663906417	5.19478047438578	-14.5724983352598	7.01661014595397e-07	2.81548e-05	189.45	96.8333333333333	-6.15387265289465
DDX52	-1.05009379669023	5.036165240032	-14.4927576034192	7.30957879353619e-07	2.91303e-05	171.0375	86	-6.13610764806449
SLC7A6	-1.0094712483277	5.24233952744403	-14.471081972202	7.39157823395241e-07	2.93265e-05	194.633333333333	100.716666666667	-6.13126282207649
CDCA8	-0.889223709720096	6.76600783664091	-14.4709060019271	7.39224815745554e-07	2.93265e-05	537.65	303.1	-6.13122346229599
SLC25A39	-0.943629158369991	7.14103315323459	-14.4308142957713	7.5466753970356e-07	2.96837e-05	710.8	386	-6.12224432978971
KIF4A	-0.984251150497226	6.6739160059528	-14.4235637374412	7.57498947818186e-07	2.96837e-05	521.95	274.9	-6.12061796606932
ACVR2B	-1.10709201732429	5.57447364017201	-14.4206919529016	7.58623709929607e-07	2.96837e-05	253.9	122.683333333334	-6.11997358803623
SYNPO2	-1.3012009575018	4.59146129213744	-14.4198267173559	7.58962956206243e-07	2.96837e-05	136.992857142857	57.8142857142857	-6.11977942082102
ZNF146	-1.00121481546884	7.9221600365683	-14.4169847334867	7.60078458969833e-07	2.96837e-05	1246.725	650.3	-6.11914157543113
C8orf88	-1.20420596624345	5.46783721340504	-14.3971351541178	7.6792124463238e-07	2.99233e-05	243.725	110.35	-6.11468331743644
KCTD5	-1.27419952520393	4.85715861191192	-14.3826470789479	7.73703156484032e-07	3.00307e-05	163.283333333334	70.3666666666666	-6.11142563134351
HELLS	-0.844729843832935	6.16089250579907	-14.3512198756152	7.86414360112956e-07	3.03072e-05	347.87	202.05	-6.10434856478315
SLC5A3	-1.15445368968466	6.80508336243731	-14.3197355344564	7.99384865837425e-07	3.06053e-05	606.4	284.266666666667	-6.09724407817438
MOB1A	-0.905811723209542	5.73605529803233	-14.3117082205271	8.02730258935657e-07	3.06158e-05	264.5625	147.2125	-6.09543036597414
MYCBP	-1.04611602667656	5.7152927296009	-14.3106995257881	8.03151747105573e-07	3.06158e-05	273.983333333333	138.233333333333	-6.09520239157765
ZNRF3	-0.982798199220728	6.8831335180379	-14.2393098649414	8.33624784317701e-07	3.15715e-05	602.35	318.45	-6.07902938193754
RPAP3	-0.860330448871053	5.98522525989264	-14.20226883616	8.49947271493682e-07	3.19825e-05	309.6	177.875	-6.0706080159441
ZNF317	-1.03859172746716	5.16864613868275	-14.1757040267489	8.61874836767937e-07	3.22309e-05	186.85	94.7	-6.0645557987319
KIFBP	-0.914300710369551	6.15373917117703	-14.1518309530964	8.72754725456589e-07	3.2492e-05	354.8	196.25	-6.05910779105671
CDC123	-1.04567527947786	7.58969404999827	-14.1267752845668	8.84340125765122e-07	3.27842e-05	1005.1	509.2	-6.05338066899932
ALG14	-1.08641777549402	4.82825820080236	-14.1173000905971	8.88766350649461e-07	3.27848e-05	149.9	73.45	-6.05121239646581
E2F1	-1.04153857926727	6.00795427677609	-14.1130768161386	8.90747232372417e-07	3.27848e-05	335.3	169.775	-6.05024551836483
PNO1	-0.837839043736307	6.00015190582857	-14.1107621130411	8.91835026783845e-07	3.27848e-05	310.383333333333	181.116666666667	-6.04971547475361
MPP5	-1.51155184244246	4.1033791688036	-14.086683927262	9.03239671695486e-07	3.31345e-05	104.975	38.15	-6.04419699577301
NGDN	-0.852392482914174	5.91465813422798	-14.0495007036381	9.21175423388206e-07	3.37219e-05	293.975	169.8	-6.03565765736572
NCAPG	-0.919702078256259	7.10969454824345	-14.0376933341152	9.26954427187355e-07	3.38628e-05	689.6	380.775	-6.03294161699636
GMPS	-0.802580547249411	6.38938632269384	-14.0079648295462	9.41686308540499e-07	3.42582e-05	401.75	240.283333333334	-6.02609374387204
ELMOD2	-1.26289655949339	4.55860110041689	-13.9950420451561	9.48172178832208e-07	3.43517e-05	132.16	57.23	-6.02311279185287
LIMCH1	-1.13164057128998	5.22142978562325	-13.9603486965482	9.65834638031655e-07	3.48499e-05	200.1875	95.2875	-6.01509722341666
SLBP	-1.06232112305182	7.9669045106663	-13.9556185568189	9.68271320205764e-07	3.48499e-05	1313.05	657.4	-6.01400293157836
PAICS	-0.867858525381201	8.4074685750588	-13.9524308809675	9.69917320050156e-07	3.48499e-05	1666.31666666667	952.933333333334	-6.01326528529705
MCL1	-0.774743841705233	6.70442820482775	-13.9442969559566	9.74131670233453e-07	3.48499e-05	495.066666666666	301.941666666666	-6.01138233697048
C14orf132	-0.898437013315728	7.82326870942686	-13.9087511192177	9.92792093268269e-07	3.51717e-05	1123.425	628.925	-6.00314169027608
HDHD5	-0.796465086757829	7.26660800494498	-13.9086038163112	9.92870254893749e-07	3.51717e-05	736.9	442.7	-6.00310750000935
HSDL2	-1.92097963229861	3.60601928872611	-13.8890488795005	1.00330820883434e-06	3.52436e-05	85.6	23.2375	-5.99856563444266
LTV1	-1.05507120863171	5.00771086717573	-13.8862602876317	1.00480672764282e-06	3.52436e-05	168	84.2	-5.997917465796
MRPL51	-0.795565927538576	7.59023863074608	-13.884209765075	1.00591023359083e-06	3.52436e-05	921.975	554.325	-5.99744077355008
LBX2-AS1	-1.65232588545351	4.24766615333306	-13.881660944339	1.00728380449238e-06	3.52436e-05	121.9	40.4	-5.99684814875154
SEH1L	-0.820499967316453	7.41878005591252	-13.8753552293941	1.01069106155127e-06	3.52436e-05	825.6	488.05	-5.99538157513836
FOXM1	-1.04735127478905	7.11193666658554	-13.8707471341331	1.01318922194126e-06	3.52436e-05	722.15	365.4	-5.99430943877522
PPP3CA	-0.82356874630922	6.36383626618985	-13.8694721009062	1.01388167517723e-06	3.52436e-05	397.533333333333	234.383333333333	-5.99401272628087
HTRA1	-1.16962546144988	4.73714495035767	-13.8476866294756	1.02579573865332e-06	3.55481e-05	144.9	66.95	-5.98893910940674
UBE2Z	-0.891339612216363	6.21794520522563	-13.8385523442634	1.03083791774182e-06	3.55822e-05	368.066666666666	206.816666666667	-5.98680961499194
FBXW2	-1.43308448699099	4.05615167479557	-13.8177935852147	1.04240092034807e-06	3.58402e-05	98.81	37.9	-5.98196521385158
PSRC1	-0.759819188632374	7.28823268868654	-13.8077646992226	1.04803942549294e-06	3.59491e-05	738.45	455.15	-5.97962237961186
TMBIM6	-1.20902872638917	7.9289328649981	-13.7980513783357	1.0535332481781e-06	3.59491e-05	1345.6	609.95	-5.97735175405452
C12orf4	-1.16491278568955	4.92675841592253	-13.7931278920424	1.05633032656986e-06	3.59491e-05	165.125	76.55	-5.97620025171363
COX16	-0.915979666612117	7.07690429387137	-13.7927635523527	1.05653764316783e-06	3.59491e-05	673.225	372.725	-5.976115024945
TMEM38B	-1.29448872252666	4.6968476186126	-13.7809863348233	1.06326383994261e-06	3.59491e-05	147.15	62.45	-5.97335895559575
SH3GL1	-0.891817826477678	5.74937613510592	-13.7696599058388	1.0697780664221e-06	3.59491e-05	265.8	149.3	-5.97070631065628
PNPT1	-0.769779468583526	7.45957990452186	-13.7695064546445	1.06986662937652e-06	3.59491e-05	834.55	510.85	-5.97067035851665
GYS1	-1.04514917915802	4.87973046125407	-13.7607679240115	1.0749236307186e-06	3.59491e-05	153.15	77.25	-5.96862238964201
THYN1	-0.859037007202743	5.74520733882376	-13.7588024291772	1.07606476734604e-06	3.59491e-05	261.95	150.6	-5.96816158809856
FBXO5	-0.768193849301874	6.7512168331936	-13.7583636143116	1.07631972272959e-06	3.59491e-05	510.25	312.625	-5.96805870153973
PTPRF	-1.28182522507052	6.03326813020563	-13.7483300099182	1.08216792320288e-06	3.60757e-05	370.6375	159.7125	-5.96570534323881
C1orf122	-1.08984887444169	6.0787802315594	-13.7319293170563	1.0918044046439e-06	3.62506e-05	357.8	175.8	-5.96185515796129
ID2	-0.842480267499328	7.00510327442372	-13.7246625503964	1.09610494496501e-06	3.62506e-05	624.583333333333	363.583333333333	-5.96014786297092
TATDN2	-0.945223074554946	5.27198100724165	-13.7198690556141	1.09895221261134e-06	3.62506e-05	194.3	105.125	-5.95902119224478
TMEM138	-0.845004875836858	6.09414361660913	-13.7156525733777	1.10146362406899e-06	3.62506e-05	332.2	192.9	-5.95802984088904
UBL7	-1.06333454437596	5.93693115681934	-13.7040943432627	1.10838108836361e-06	3.6277e-05	321.75	160.35	-5.95531089293076
SNRNP27	-0.800561714275526	7.0889809628426	-13.7033963387401	1.10880039834516e-06	3.6277e-05	652.475	390.85	-5.95514662670857
PROM1	-2.48213364489312	3.49715098126561	-13.7032374766542	1.10889585598023e-06	3.6277e-05	96.45	17.8	-5.95510923951083
DOLPP1	-1.01046227055369	5.69958512144738	-13.6636663796847	1.13296408108249e-06	3.69266e-05	267.5	138.65	-5.94578385856992
MRPL41	-1.09921265143402	5.13428798184508	-13.6566462613994	1.13729500855098e-06	3.6999e-05	186.44	90.54	-5.94412686691521
OCIAD1	-0.756293101829353	7.10604036086776	-13.6087797262141	1.16732673992213e-06	3.78356e-05	650.02	401.61	-5.93280756599067
LPL	-1.18594777139374	4.64223062224083	-13.5556917975796	1.20168265430687e-06	3.87204e-05	136.425	62.3	-5.92021020760785
SGTB	-1.16243424240812	4.55711918508171	-13.5529953237432	1.20345780079264e-06	3.87204e-05	127.475	59.2	-5.91956913364338
DNAJA1	-1.03656233423635	8.82271529822922	-13.5484336811438	1.20646754904137e-06	3.87462e-05	2355.65	1200.35	-5.91848435503311
LMNB2	-0.9866827142548	6.96650250325787	-13.5271462801818	1.22062530087931e-06	3.89878e-05	640	336.8	-5.91341763231618
H2AX	-0.897824247045317	6.24392984664451	-13.5224064401503	1.22380304121575e-06	3.90171e-05	375.3625	210.3875	-5.9122884718931
CIP2A	-0.940291373610979	5.20631162514316	-13.5148978119577	1.22885613471875e-06	3.90447e-05	185.3	100.6	-5.91049895808586
NUP35	-0.740938219001208	7.22709918262109	-13.5145036490648	1.22912204288402e-06	3.90447e-05	703.15	439.1	-5.9104049926875
GNB4	-0.943718303305409	6.56701649827761	-13.4952515371124	1.24218894474904e-06	3.93863e-05	477.316666666666	259.15	-5.90581234021352
ERCC3	-1.03072409709368	6.01404394350427	-13.4839785470997	1.24991272356796e-06	3.94905e-05	335.35	171.3	-5.90312031098885
SPTBN2	-1.09715434875208	4.75709199549088	-13.4743567774226	1.25654791109017e-06	3.95732e-05	143.2	69.65	-5.90082094748096
C4orf46	-0.83256665240715	6.47415604615803	-13.4556288458013	1.26957666362577e-06	3.98961e-05	430.575	252.375	-5.8963410690444
PPP2R5E	-0.808660249896354	6.5379829716739	-13.4356964722484	1.28361054558013e-06	4.02145e-05	446.325	265.9125	-5.89156672358927
RAD51C	-0.752283461448221	6.69390762288732	-13.4328684129393	1.28561581206742e-06	4.02145e-05	487.65	302.1	-5.89088879472993
ZNF326	-0.829421034527247	5.78456286079499	-13.4314967204304	1.2865896947233e-06	4.02145e-05	266.4625	156.3625	-5.89055993151697
GTF3C2	-0.991442796423943	7.59209652699817	-13.4254171226038	1.29091612771067e-06	4.0278e-05	988.4	519.266666666667	-5.88910197342352
AGPAT1	-1.17879777547301	6.30439252054383	-13.4177933867807	1.29636456605447e-06	4.03761e-05	431.6	199.7	-5.88727284818698
BAMBI	-0.962264167627979	6.32325209160394	-13.4027417174485	1.30719763577941e-06	4.04726e-05	405.9	217.25	-5.88365874628357
RCOR3	-0.977220334831424	5.19915456581037	-13.4006728263764	1.30869461493392e-06	4.04726e-05	186.75	98.8666666666665	-5.88316168463501
RBBP8	-0.825784734324045	6.74363851936972	-13.3950202767981	1.31279444949343e-06	4.05279e-05	517.8	305	-5.881803268152
CARHSP1	-0.988607930650607	5.80568841007126	-13.3758373736067	1.32681604622931e-06	4.06747e-05	286.0875	150.175	-5.87718928485628
BLM	-0.794849080549846	6.56107035679907	-13.3738323662487	1.3282912901358e-06	4.06747e-05	451.35	271.5	-5.87670667509869
PIK3C2A	-1.10060956764646	4.60309664205283	-13.347586360101	1.3477737217859e-06	4.11012e-05	128.794444444445	62.4555555555555	-5.87038301553713
SLF1	-1.39400696158247	4.29057723824256	-13.3284560731916	1.36217672592128e-06	4.14683e-05	114.85	45.35	-5.86576654432232
CCDC117	-0.86949820593939	6.23072312875326	-13.3077449748401	1.37796543656991e-06	4.18038e-05	368.575	210.25	-5.86076167567601
DDX3X	-0.740568042726226	7.51263892438388	-13.2689252939893	1.40811656693208e-06	4.24991e-05	857.108333333333	535.383333333333	-5.8513613918701
RFC3	-0.746441448299119	7.15103212483273	-13.2657994941618	1.4105764696556e-06	4.24991e-05	668.3	415.833333333333	-5.85060336505682
SHMT2	-0.791595146588516	7.25528512877869	-13.2594778744962	1.41556616641015e-06	4.25762e-05	729.966666666666	440.033333333334	-5.84906982602673
CREG1	-0.996435819410838	5.17756050349633	-13.2538015322824	1.42006346391988e-06	4.26077e-05	185.3	96.7	-5.84769224617025
HAT1	-1.07297851851071	7.41811625630496	-13.2492446129794	1.42368548796798e-06	4.26077e-05	901.05	447.85	-5.84658594182718
SEC23IP	-1.1474481796093	4.87594395647283	-13.2399388380553	1.43111441970948e-06	4.26861e-05	158.325	74.475	-5.84432564236746
NIPA2	-0.852946633039189	5.97187570592895	-13.2395941528159	1.43139042307482e-06	4.26861e-05	306.1	176.65	-5.84424189282256
UBE2G2	-0.797119679400104	6.0940020608326	-13.2280624317962	1.44065893835376e-06	4.28896e-05	326.6375	196.0875	-5.8414388219082
EED	-0.800441332655714	6.339989456982	-13.1897619874053	1.47193045648862e-06	4.3525e-05	387.875	232.425	-5.83211270839302
RRP9	-1.03933306059511	5.40818684553344	-13.1862586559956	1.4748287594657e-06	4.35372e-05	220.7	112.1	-5.83125840215117
ZMPSTE24	-0.84876211176276	7.79690915990643	-13.1627014196334	1.49448517037222e-06	4.38958e-05	1083.8	628.45	-5.82550839006429
KIF2C	-0.789153395490369	7.13319946434805	-13.144497345377	1.5098767642695e-06	4.42737e-05	670.3	404.575	-5.82105849825772
GLUD1	-0.768578221108998	6.34195622835307	-13.1014227513133	1.54701161584075e-06	4.50612e-05	384.225	235.25	-5.81050642535907
SLC25A19	-1.01884427501253	4.79227580561522	-13.0945442070109	1.55303624480487e-06	4.51583e-05	142.8	73.35	-5.80881840857597
RAB30	-0.944370998381554	5.050206779189	-13.085898210365	1.56064637573742e-06	4.51583e-05	166.49	90.1	-5.80669549185365
PIR	-1.01472659670531	6.33553361673804	-13.0794760806722	1.56632622811199e-06	4.5248e-05	417.2	215.15	-5.80511777975337
RBM17	-0.884321534950117	5.75965592353716	-13.0710359131078	1.57382626010663e-06	4.53899e-05	267.0875	150.7625	-5.80304321253709
PTBP3	-1.5252212115924	3.89508000647067	-13.0477139276158	1.59476132088648e-06	4.58429e-05	91.21	32.79	-5.7973043061983
PMM2	-1.12126456206085	4.7907553477727	-13.0427417602095	1.59926500055382e-06	4.58971e-05	147.9	70.75	-5.79607956705892
CIB2	-1.52284119847946	4.09415082372081	-13.0370111714703	1.60447339479356e-06	4.59713e-05	104.75	37.8333333333333	-5.79466747993348
ASCL1	-0.850039100175036	7.8741780142042	-13.0167607100419	1.62303196121452e-06	4.61262e-05	1144.2	662.69	-5.78967292783709
SUSD5	-1.27666084363775	4.28453855508613	-13.008826093808	1.63036938576667e-06	4.62598e-05	109.75	47	-5.78771398821831
AP5M1	-1.07935801219008	4.68970300251648	-12.9951125873461	1.64313888496128e-06	4.65393e-05	135.79	66.87	-5.78432572663
CALB1	-0.949888473045994	5.03281261245026	-12.9925598819046	1.64552826481191e-06	4.65393e-05	164.8	88.85	-5.78369465354195
PRPF4	-0.744706865515411	6.26303393759578	-12.9793325237403	1.65797207279037e-06	4.6804e-05	360.675	224.55	-5.78042278906632
E2F7	-0.9094815764481	5.34700191114182	-12.9769478869303	1.66022669182895e-06	4.6804e-05	202.175	112.175	-5.77983260817156
NDUFS1	-1.0125361890507	4.99020152368078	-12.9691146899272	1.66765710069507e-06	4.68602e-05	163.5	84.44	-5.7778932430179
TIMM10B	-1.03452688389099	4.76496057097753	-12.966402630408	1.67023841460798e-06	4.68602e-05	140.875	71.575	-5.77722153199113
CHAC2	-0.950994436128885	6.47087629549386	-12.9634322283668	1.67307077387901e-06	4.68647e-05	448.25	241.55	-5.77648568721752
NDUFA8	-0.76660730264877	7.34301592596564	-12.9457288826165	1.69006384519637e-06	4.72652e-05	768.85	471.8	-5.77209688882257
LRRC8B	-0.924647331843435	5.1699263262709	-12.9242423855523	1.71094960495975e-06	4.76904e-05	179.6875	98.6375	-5.76676278216563
ELP6	-0.925423285832785	5.19702166109493	-12.8975683931933	1.73728279100721e-06	4.82777e-05	183.15	100.5	-5.76012948231417
MTFMT	-1.85314244906863	3.96496377756582	-12.8738134674832	1.76111836894815e-06	4.88627e-05	107.6	30.7	-5.75421145308816
CD9	-1.64452190248193	3.70316946676972	-12.8668639293175	1.76816087271542e-06	4.8885e-05	83.1666666666667	27.4666666666667	-5.75247822407737
POLD2	-1.43829626064011	6.55594904349163	-12.8668227237408	1.76820272384561e-06	4.8885e-05	562.3	218.45	-5.75246794475263
EXOSC9	-0.80933518430566	7.01630261128033	-12.8620347983577	1.77307325347472e-06	4.8885e-05	622.1	370.7	-5.7512733214083
MRPL11	-0.779523337246194	7.1172211138826	-12.8551188838532	1.7801351432439e-06	4.8967e-05	660.75	401.45	-5.74954702592865
HACD1	-1.52784767684039	4.36040257410892	-12.8159111576117	1.82077332395102e-06	4.99644e-05	126.45	45.475	-5.73974411806278
PSMC2	-0.751351286074488	7.11649861227255	-12.8100903826594	1.8268949375148e-06	4.9976e-05	653.716666666666	405.25	-5.73828642767185
NUP85	-0.738300403418053	8.01635713026473	-12.7601678855355	1.88035862741387e-06	5.11989e-05	1214.45	759.9	-5.72575931294195
BRCA1	-0.882029090504592	6.70226394040646	-12.7523057274998	1.88893778571804e-06	5.13528e-05	513.15	290.825	-5.72378234581787
PSMG1	-0.771722033339046	7.80154625259638	-12.7347197612996	1.90828732416828e-06	5.17978e-05	1058.6	647.5	-5.71935623450287
CDCA5	-0.720557314590831	7.08366038802711	-12.7066429766822	1.93964346024405e-06	5.20056e-05	632.15	400.4	-5.71227809351263
PELO	-0.940386573267085	4.92744963978067	-12.6964340893137	1.95118803205057e-06	5.21556e-05	152.65	82.825	-5.70970087650651
SEPTIN2	-0.764320681245887	7.56833588379093	-12.687807593939	1.96100342584109e-06	5.23382e-05	898.67	551.91	-5.70752164762616
PAG1	-1.2189865331401	4.20886269041096	-12.6632677102607	1.98923035248747e-06	5.25174e-05	102	45.4833333333333	-5.70131492274704
PLD6	-0.919948324811449	5.03957279589827	-12.6544288696772	1.99950888081689e-06	5.25174e-05	163.875	90.2	-5.69907666260763
RIDA	-1.03186383718139	5.77143157609617	-12.652720427824	2.00150247618533e-06	5.25174e-05	283.875	144.4	-5.69864386826537
DNMT1	-0.766112024284303	8.34834942568768	-12.6490285552936	2.00581819135724e-06	5.25174e-05	1543.85	947.5	-5.69770843426108
YARS2	-1.21788556408729	5.52788631168485	-12.6483690901956	2.00659019198004e-06	5.25174e-05	255.85	114.45	-5.69754131487411
SLIRP	-0.805713902134269	8.54152948405267	-12.6468988899253	2.00831247994325e-06	5.25174e-05	1789.85	1068.65	-5.69716871296285
PCGF1	-0.938890921124456	7.44382854322874	-12.6454725264298	2.00998500333136e-06	5.25174e-05	875.325	477.35	-5.6968071828754
RNF114	-0.799270543921581	6.36954839851754	-12.643252278117	2.01259153620322e-06	5.25174e-05	395.783333333333	237.483333333334	-5.69624435803393
PRMT7	-1.35045020928204	4.83862147048276	-12.6232784303033	2.03621213878967e-06	5.30535e-05	165.45	67.9	-5.69117697785475
RALB	-1.06186277356501	4.77174333728484	-12.6184834289665	2.0419288853255e-06	5.30837e-05	142.975	71.225	-5.68995938724839
SAAL1	-0.736208887552993	6.80454190840883	-12.6120211834208	2.04966194108155e-06	5.31669e-05	523.7	328.15	-5.68831776295875
HPRT1	-0.767373436811181	6.61376529636349	-12.5997598058593	2.06442521611898e-06	5.3282e-05	463.7	284.375	-5.68520084483826
NTRK1	-1.07703930302672	5.07520984148471	-12.5990416961662	2.06529355292503e-06	5.3282e-05	177.45	87.75	-5.6850182106639
CCDC25	-1.4579592315137	4.7359829472662	-12.5983540416192	2.06612544833975e-06	5.3282e-05	160	60.925	-5.68484331308372
KDELR2	-0.721711202524428	7.25288045267073	-12.576581982912	2.09266017536629e-06	5.38047e-05	711.083333333333	450.2	-5.67930129050774
MRPL42	-0.691423911328944	6.84518281061921	-12.5653080110659	2.10655076284949e-06	5.39426e-05	530.333333333333	342.7	-5.67642807094977
VBP1	-0.92917984245414	8.74342842861023	-12.5647400479307	2.10725328435084e-06	5.39426e-05	2148.2	1178.95	-5.67628326060222
ARHGAP36	-0.94701455237022	8.74685409100853	-12.5587652556014	2.11465957011682e-06	5.40533e-05	2167.3	1174.4	-5.67475953784909
PPP4R2	-0.722152469830607	6.34594896976052	-12.5518928558311	2.12321473501087e-06	5.41142e-05	379.05	239.75	-5.67300608048581
MSH2	-0.8323138068973	7.21970727428613	-12.5454385184163	2.13128491968579e-06	5.4241e-05	722.2	423.6	-5.67135848797892
NCAPD3	-0.804702824123257	6.08852756371321	-12.5233913293528	2.15911285137518e-06	5.4711e-05	326.35	194.9	-5.66572465759691
AK6	-1.27122664509299	6.68364465832157	-12.5148802462132	2.1699646285996e-06	5.48413e-05	579.75	252.1	-5.66354734528936
PKM	-0.791157214847974	8.28393243152931	-12.5144554644767	2.17050783697275e-06	5.48413e-05	1489.85	898.25	-5.66343864173135
USP14	-0.704720285375427	7.41692424707559	-12.5078249645748	2.17900672901716e-06	5.49123e-05	792.2	507.25	-5.66174142860161
SLC20A1	-1.19202448899397	6.88197694183154	-12.5028853687933	2.1853625610981e-06	5.4979e-05	647.425	296.925	-5.66047650138371
NANP	-0.862065433200936	5.97757253896147	-12.4812006757241	2.21351218329907e-06	5.55278e-05	308.45	176.8	-5.65491808329661
BCAS2	-0.759438165562831	7.83029983398593	-12.4717556528629	2.22590034428414e-06	5.56793e-05	1075.45	663.3	-5.65249428335096
HIPK2	-0.975400929784626	5.11897415807639	-12.4519615465367	2.25211609956521e-06	5.6143e-05	176.665	93.53	-5.64740922478834
TXN	-0.701875284456317	7.76520397706985	-12.4504088342955	2.25418718361926e-06	5.6143e-05	1007.525	646.525	-5.64701002376567
SNAP23	-1.428547114772	3.8086520774203	-12.4497605871974	2.25505248101172e-06	5.6143e-05	83.025	31.9	-5.64684334649175
PEDS1	-1.11483784673504	4.91822194894109	-12.4457249558418	2.26044775423552e-06	5.6143e-05	161.25	77.55	-5.64580552636887
DCPS	-1.17810240481413	4.42732807148663	-12.4325040976652	2.27822474448946e-06	5.64247e-05	117.1	53.85	-5.64240343544694
B4GALT5	-0.679943735536055	6.87353028026939	-12.4281409781918	2.28412591947376e-06	5.64332e-05	538.7	350.9	-5.6412799579458
PARPBP	-0.903285167840717	4.98382451743986	-12.4274928853979	2.28500393818953e-06	5.64332e-05	156.716666666667	87.2666666666667	-5.64111304708975
MED29	-1.07390321649882	4.85883006255508	-12.4196982124276	2.29559372909462e-06	5.65354e-05	152.6	75.4	-5.63910497029175
TMEM50B	-1.08433094831258	4.41855611123531	-12.3987783754293	2.3242890664736e-06	5.7002e-05	112.63	55.21	-5.6337098607191
TAFA5	-0.797376569769811	6.37043283949137	-12.3942511505885	2.33055191349429e-06	5.70293e-05	396.016666666667	237.616666666667	-5.63254121863013
LINC00682	-0.97901151730267	4.82772744426316	-12.3932716846485	2.33190937635244e-06	5.70293e-05	144.35	76.25	-5.63228833132075
TUBGCP2	-1.13954515851915	4.34678630941524	-12.3720062342698	2.3616018756664e-06	5.758e-05	109.25	51.5	-5.62679331492512
BRAT1	-1.27593830636318	4.04536980344291	-12.3701039762114	2.36427860116513e-06	5.758e-05	92.85	39.75	-5.62630134851011
E2F2	-1.39999525274435	3.83605189271527	-12.350241456713	2.39243241762606e-06	5.81849e-05	83.7833333333333	32.85	-5.62116032149955
HAND1	-0.798644751269982	7.86398549685096	-12.3361063249426	2.41269757595872e-06	5.84425e-05	1116.75	669.6	-5.61749711212502
MGST3	-0.843274657809492	5.68994063316877	-12.3152209379639	2.44299453944359e-06	5.88892e-05	250.716666666667	145.783333333333	-5.61207750375606
CMTR1	-0.804553762998354	5.56601818618864	-12.2480427551577	2.54338360317854e-06	6.06551e-05	226.95	135.5	-5.59458813287201
NDUFAF8	-0.800205209746424	6.69120106726079	-12.2464052464215	2.54588788011217e-06	6.06551e-05	495.083333333333	296.833333333333	-5.59416072641716
RILPL2	-1.21774892947291	4.20531798028226	-12.2236967926765	2.58090366496115e-06	6.1157e-05	101.75	45.4	-5.58822820566791
DDX56	-0.982656363653573	5.02685077329954	-12.2114307767521	2.60004246649082e-06	6.13925e-05	166.05	87.575	-5.58501955863995
FTH1P5	-0.847044836974673	9.21795632673458	-12.2103381108701	2.60175508865643e-06	6.13925e-05	2903.1	1683.7	-5.58473358734825
RRAGC	-0.802264161134937	5.43113286872614	-12.2083662230529	2.60484899506874e-06	6.13925e-05	206.5	123.433333333334	-5.5842174479918
MAP1B	-0.821107937413758	8.32822876139875	-12.1968419920524	2.62301351259872e-06	6.15329e-05	1552.16666666667	917.05	-5.58119947211192
UHRF1	-0.793731150070029	8.94858668217354	-12.1941584522456	2.62726372202369e-06	6.15329e-05	2363.2	1423.2	-5.58049633099349
IL17RB	-1.17300312724268	4.38199809238823	-12.1912616968859	2.63186031339219e-06	6.15329e-05	113.25	52.2333333333333	-5.57973716472862
MBD2	-1.10944108348555	4.55789252693064	-12.1830950909145	2.6448678770335e-06	6.17103e-05	125.3	60.325	-5.57759601803653
TMEM33	-0.799790539506298	6.67598783587635	-12.1733051151501	2.66055642839358e-06	6.1868e-05	489.66	293.75	-5.57502752558344
TLX2	-0.934923169618046	7.37568000417028	-12.1712681223273	2.66383386274413e-06	6.1868e-05	833.85	456.35	-5.57449286461563
MDM1	-0.885683310691736	5.4171873584315	-12.1408561461222	2.71330898384162e-06	6.27676e-05	210.6	118.825	-5.56650074721277
MEX3D	-1.82626586823584	3.88023314567326	-12.1379674211692	2.71806190690785e-06	6.27948e-05	100.566666666667	29.1666666666667	-5.56574065594705
PLK1	-0.761042670708242	6.91413137757942	-12.1290487684318	2.73279523146843e-06	6.29692e-05	569.9	351.3	-5.56339290880313
CCNE1	-1.33203716638553	4.1086735891072	-12.1225179532653	2.74364085685612e-06	6.31361e-05	98.925	40.85	-5.56167273848047
NBN	-0.72863262900102	6.43235328847495	-12.1111097516494	2.76270254164232e-06	6.34915e-05	403.38	254.08	-5.55866587276633
DENR	-0.750949973001887	6.96630630488567	-12.1051699339567	2.77268612798033e-06	6.36375e-05	588.9	365.33	-5.55709929039375
HTR3A	-0.729112174084653	6.01401043204819	-12.0889584470319	2.80014121043778e-06	6.41836e-05	301.8	189.925	-5.5528200667408
MLF2	-0.786007892648844	7.75766482975491	-12.0824695597476	2.81121602831933e-06	6.43375e-05	1032.2	625.2	-5.55110577968529
GLMN	-0.78877144106624	5.75033614301525	-12.0785905747707	2.8178599369452e-06	6.43375e-05	256.65	154.85	-5.55008059750187
AMMECR1L	-0.81149965565741	6.78312057690482	-12.0534760750393	2.86130536183548e-06	6.52445e-05	530.3	314.85	-5.54343579130926
MRPL35	-0.840745618485655	5.4810071364695	-12.0271614739106	2.90763621368869e-06	6.56332e-05	216.666666666667	126.15	-5.53645993078088
PRKDC	-0.689188312036885	7.13957765051441	-12.0246856771211	2.91203844484734e-06	6.56332e-05	649.983333333334	420.783333333334	-5.53580289574813
ALDOA	-0.862428349658897	8.71213944796571	-12.0148062197105	2.92967990847601e-06	6.5946e-05	2054.63333333334	1180.13333333333	-5.53317982728292
PRPF19	-0.759946417921802	7.51467856156961	-12.0068269593366	2.94401594167524e-06	6.61837e-05	864.05	533.1	-5.53105984264879
EPB41L5	-1.31164406167468	3.90288727663849	-12.0017135693083	2.95324441689544e-06	6.63062e-05	85.125	35.525	-5.52970060839683
GPATCH4	-0.723563857081383	5.95617676362395	-11.9941339247261	2.96698377481753e-06	6.64445e-05	289.37	182.77	-5.52768482864995
RBBP7	-0.922773683372953	8.32872709824854	-11.991234717514	2.97225804710811e-06	6.64777e-05	1608.95	886.75	-5.5269134884612
CLTB	-1.05213787833293	4.57617054131051	-11.9840714687031	2.9853347495219e-06	6.66852e-05	124.3625	62.3375	-5.52500696379121
MGST1	-0.681220750540639	6.42856101467858	-11.9595944610151	3.03050850538e-06	6.74365e-05	395.76	257.54	-5.51848449276784
SNRNP25	-0.701123058917598	7.7502455076851	-11.9531006034568	3.04262187723001e-06	6.75347e-05	997	640.05	-5.51675201636878
TYMS	-0.830425769628222	8.39213129586903	-11.9493219678291	3.04969542265888e-06	6.76061e-05	1628.06666666667	955.55	-5.51574353208392
TROAP	-0.982190309854004	5.73001055516453	-11.935093248607	3.07649765320498e-06	6.81141e-05	270.65	143.05	-5.51194341186167
UBR7	-0.672600746930607	6.94129195177717	-11.9264201073088	3.09296480047697e-06	6.81345e-05	563.25	368.75	-5.50962502246226
CD99	-1.07449383495666	6.831942718113	-11.9199006969061	3.10540800677745e-06	6.81345e-05	600.525	298.65	-5.50788133157402
EIF3B	-0.829372109935272	6.70058253562541	-11.9193418715006	3.10647721800735e-06	6.81345e-05	503.775	295.675	-5.50773182702752
MRPS24	-0.748524121104418	8.28048188724733	-11.9182843797992	3.10850166916229e-06	6.81345e-05	1463.8	909.65	-5.50744889509403
PRPS1	-0.649942581013922	7.08042113691159	-11.9033886507554	3.13717598293816e-06	6.86771e-05	615.4	409.325	-5.50346111844754
RAD51	-1.19517027691232	4.37617423924925	-11.9013565981577	3.14111067767601e-06	6.86775e-05	113.65	51.675	-5.50291676087716
G6PC3	-0.898792346524183	6.93252270654017	-11.8930692586605	3.1572151050916e-06	6.89437e-05	606.575	339.1	-5.50069582806285
TEX15	-1.40952590628034	3.79750599708622	-11.8812714349303	3.1803016003623e-06	6.9221e-05	81.85	31.9	-5.49753169222876
MAEA	-0.745548548283832	7.61172849392099	-11.8789560488639	3.18485468116057e-06	6.9221e-05	920.35	572.5	-5.49691037890473
GEMIN5	-0.760469464546857	6.88257395838301	-11.8741591260328	3.19431089390492e-06	6.9297e-05	557.75	343.5	-5.4956228173971
RABL6	-0.933864359781376	4.99450012075963	-11.8727439187787	3.19710672700329e-06	6.9297e-05	159.5875	87.0875	-5.49524286570675
AP3M2	-0.790094481461725	5.3630939265044	-11.8669164039986	3.20864836622292e-06	6.94613e-05	196.125	118.225	-5.49367787435871
DIAPH2	-1.37091303464514	3.96937383595051	-11.8612477343088	3.21992034397595e-06	6.96098e-05	91.1	36.475	-5.49215487196864
B3GNT5	-0.913501865761528	4.76726107468284	-11.8425179541859	3.25748152066805e-06	7.02582e-05	135.283333333334	74.7666666666667	-5.48711803931289
MTFR1L	-0.750002389953187	5.81537024684566	-11.8254799082111	3.29207810403232e-06	7.0574e-05	264.85	164.25	-5.48252986976965
INO80E	-1.00506553855096	6.03084473215676	-11.8253972322744	3.29224698498886e-06	7.0574e-05	336.05	175.3	-5.48250759138377
MFAP1	-0.807185034762298	7.55435662853026	-11.8142341576442	3.31513928273426e-06	7.0978e-05	902.9	539.1	-5.47949822036564
NR3C1	-1.38571329261129	4.05191255934839	-11.7922026411012	3.36084640780532e-06	7.1694e-05	96.89	38.57	-5.47355133453046
DHX15	-1.08185174930307	9.03234633654482	-11.7866016855359	3.37257888047313e-06	7.17696e-05	2770.975	1367.675	-5.47203788392334
MYRIP	-1.55692477750625	3.9793211312163	-11.7741729023607	3.39877850440639e-06	7.19978e-05	97.75	34.65	-5.46867713710816
TRAM1	-0.652222969591613	6.60506531929112	-11.7737267487477	3.39972322971647e-06	7.19978e-05	442.866666666667	294.05	-5.46855643728112
NAGS	-0.963284749203115	4.84416336445313	-11.7584768745	3.43219274596678e-06	7.23359e-05	145.25	77.6	-5.46442833091678
RPP30	-0.813398412521497	5.53915029552018	-11.7439234060599	3.46350472623114e-06	7.29082e-05	223.4875	132.6	-5.46048421539694
ZFP36L1	-1.92362565321106	3.20430259277982	-11.7388190636972	3.474562706305e-06	7.29658e-05	64.725	17.45	-5.45909984609232
CENPX	-0.647075214287053	7.48931311235385	-11.7364588984459	3.47968914325914e-06	7.29861e-05	816.4	544.15	-5.45845955185723
DNPEP	-1.59800649928774	3.96395541543964	-11.7336937567715	3.48570602911383e-06	7.30249e-05	98.2166666666668	33.8	-5.45770924238872
TMEM65	-1.37801751970854	4.20272795752735	-11.7235444196938	3.50789116006676e-06	7.33924e-05	107.6	42.825	-5.45495389002541
PSIP1	-0.799450237306625	6.86080711254253	-11.721846804757	3.51161738958679e-06	7.33924e-05	556.9625	333.9	-5.4544928090083
LOXL1	-0.724318986000341	6.48846879097619	-11.7198825534553	3.51593443089822e-06	7.33951e-05	418.8	264.7	-5.45395923273496
RELL1	-0.723481040345764	5.92612764905353	-11.7123829303927	3.53247206879447e-06	7.35411e-05	283.4	179	-5.45192126342601
ISG20L2	-0.811493998330522	6.17965333805711	-11.7110102333991	3.53550849510319e-06	7.35411e-05	348.766666666667	207.066666666667	-5.451548114898
OXCT1	-1.32946774033206	5.43714881332664	-11.6945003219567	3.57225931838146e-06	7.4042e-05	249.1	104.05	-5.44705702222069
UTP4	-0.72842239250486	7.97896914194264	-11.6732849405701	3.62011611513357e-06	7.4857e-05	1179.675	743.1	-5.44127749925882
BRCC3	-0.930984036456254	5.54792334481952	-11.6708176742303	3.62572827488066e-06	7.48847e-05	234.55	128.0375	-5.44060474661167
PAPSS1	-0.726501183213998	8.5520516849591	-11.6677070411055	3.63281780138146e-06	7.49429e-05	1753.65	1106.4	-5.43975638299027
SPATS2L	-0.803940360743666	5.5104257963654	-11.6610828772151	3.64796706217026e-06	7.5167e-05	218.4	130.3875	-5.43794909161069
TPD52L2	-0.663023145214209	6.45544106044256	-11.6139597977653	3.75780723236746e-06	7.7119e-05	400.7	264.05	-5.42506550206049
SUMF1	-1.17411299599966	4.5423347676005	-11.6117438322311	3.76306319593304e-06	7.7119e-05	126.7	58.5	-5.42445848818703
EIF2B4	-0.635988924747787	7.23860727157889	-11.6110579013798	3.76469180235268e-06	7.7119e-05	683.45	459.075	-5.42427057165882
RECQL4	-0.877199561387114	5.30462555231011	-11.5995035950514	3.79224455155075e-06	7.73182e-05	194.15	110.25	-5.42110366395938
PDCD5	-0.800325573014774	5.56275914535438	-11.5881973164137	3.81942531022955e-06	7.76056e-05	226.1	135.45	-5.41800197828516
CCNC	-0.840370815419116	6.05159421041516	-11.5743387679631	3.85304081528896e-06	7.81076e-05	322.025	187.775	-5.41419639047807
GLRX2	-0.648847945318892	7.24608766086449	-11.5682830478497	3.8678338992483e-06	7.82266e-05	690.1	459.4	-5.41253218458614
EIF5A	-0.731012654925124	8.23420173559892	-11.5566559420335	3.89641611143405e-06	7.87139e-05	1408.96666666667	886.35	-5.40933466954246
CDC45	-0.909712828657289	6.1490006626122	-11.5536356716858	3.90387942632653e-06	7.87739e-05	353.55	195.95	-5.40850360424553
SKA3	-1.06106588999721	5.16361350474338	-11.5294157032565	3.96431287823848e-06	7.98097e-05	187.6	93.95	-5.40183207670689
KAT7	-0.633932538584813	6.93561146841366	-11.5107212571333	4.01167799699138e-06	8.05339e-05	553.5	372.3	-5.39667393351355
SCAP	-1.08579768238661	5.98572956153699	-11.5079868811629	4.01865907990075e-06	8.05339e-05	335.3	165.25	-5.39591883531032
AKIP1	-0.923944466766022	4.80214317987902	-11.5041845828643	4.02838934624765e-06	8.05628e-05	139.1	76.375	-5.39486856126756
UBE2N	-0.700070130243684	8.03916394759611	-11.5021109867916	4.03370692867655e-06	8.05628e-05	1217.56666666667	782.483333333333	-5.39429565889525
EYA1	-0.823062778360279	7.22223602910291	-11.4774316228295	4.09760437642227e-06	8.16494e-05	721.15	425.975	-5.38746997502973
MAN1A1	-0.927258925028407	5.28628780088408	-11.4576285143632	4.14969936356061e-06	8.22203e-05	195.025	107.025	-5.38198336581228
RBM8A	-0.631854414372438	6.96167064991024	-11.4451673843864	4.18286137136198e-06	8.27252e-05	563.23	379.34	-5.37852652859417
SNAPIN	-0.752602883973243	6.60494551710847	-11.4445117176494	4.18461448033765e-06	8.27252e-05	458.5	284.25	-5.37834454645787
CD320	-0.668033435106293	6.42332070416434	-11.4335613457228	4.21401569584927e-06	8.32126e-05	392.6	257.8	-5.37530385111804
TIMM50	-0.794461797440515	7.03646581436972	-11.4230727897545	4.24239466123548e-06	8.35847e-05	627.75	378.275	-5.37238893241915
CDCA2	-0.910502382658762	5.4143123232375	-11.3972201007411	4.31326558781958e-06	8.47905e-05	211.925	117.7	-5.36519379949993
NAA50	-0.791325337645855	6.79260382318994	-11.3946114709334	4.32049026804991e-06	8.48374e-05	529.966666666667	319.35	-5.36446696878053
PRDX6	-0.817595353123652	8.73503126397336	-11.383129366595	4.35245229002313e-06	8.53694e-05	2056.375	1217.325	-5.36126598076049
DDT	-0.968569446296483	6.19689584875078	-11.3663123853886	4.39974508677492e-06	8.59858e-05	372.4	199.25	-5.35657248501701
ARHGAP1	-1.21191248440992	4.22970573459755	-11.3657325118253	4.40138607211432e-06	8.59858e-05	103.3625	46.275	-5.35641053517825
ISOC1	-0.834524883273552	6.36669363727396	-11.3649882580233	4.40349324476597e-06	8.59858e-05	400.5	233.95	-5.35620266555515
DHCR7	-1.05284216448109	5.83450449330953	-11.3435574391041	4.46465810466456e-06	8.69954e-05	298.3	150.5	-5.35021179297761
CDH11	-1.22075422357443	3.92803161299801	-11.343397654511	4.46511770872073e-06	8.69954e-05	83.9375	37.325	-5.35016708782268
SMIM7	-0.77127085361958	5.51023100899073	-11.3384035739284	4.47950948948908e-06	8.71789e-05	215.858333333334	131.891666666667	-5.34876953905343
POLR1G	-1.05723878090129	5.55995311902033	-11.3257524699874	4.51620073747781e-06	8.75569e-05	246.85	124.15	-5.3452267626635
PRDX3	-0.777295171737142	7.59299429338607	-11.3256990411111	4.51635640808949e-06	8.75569e-05	918.025	559.45	-5.34521179306263
NUP155	-0.660592317858962	6.38986011581417	-11.3248242421819	4.51890608338407e-06	8.75569e-05	382.6	252.5	-5.34496668453556
EXO1	-0.799907754671579	7.13332765717506	-11.3210158204973	4.53002490283364e-06	8.76755e-05	672.65	403.65	-5.34389941054048
LAGE3	-0.683904336063651	5.92409953816368	-11.3178164260173	4.53938939599752e-06	8.77599e-05	279.1	181.25	-5.34300256119207
DPAGT1	-1.03641375819583	4.75526270335926	-11.3147978161647	4.54824467593575e-06	8.77904e-05	140.2	71.05	-5.34215618018692
SYT17	-1.53155149900726	3.45999738062029	-11.2961999563286	4.6032325016639e-06	8.85062e-05	67.475	24.05	-5.33693708905571
LIG1	-0.759169998012815	5.91092696699859	-11.2927909068594	4.61339270793707e-06	8.85099e-05	283.9	175.05	-5.33597957517042
SF3A2	-0.752188373408971	5.38213807845973	-11.2912371856429	4.6180317142819e-06	8.85099e-05	196.15	121.4	-5.33554308889603
GALNT1	-0.711995276995784	5.78461036050468	-11.2828380652396	4.64320017504658e-06	8.87879e-05	255.87	162.88	-5.33318259286965
MAD2L2	-0.635896052526242	6.65393374568564	-11.2772071001125	4.66015994047232e-06	8.89183e-05	455.55	306	-5.33159917771503
SNX27	-0.682619510050729	5.86750707521833	-11.2704437312136	4.68062238973478e-06	8.9066e-05	268.225	174.325	-5.32969639426445
ZNF468	-1.5246066838482	4.4081552216196	-11.2703034929847	4.68104774434527e-06	8.9066e-05	131	47	-5.32965692926351
NELFB	-0.668226475303134	6.03561728165889	-11.2696138811823	4.68314002789861e-06	8.9066e-05	299.95	196.9	-5.32946285643221
MORN2	-0.959652310457723	5.178773742907	-11.2622046717508	4.70568596143428e-06	8.93978e-05	183.05	98.3	-5.32737705926093
YTHDF2	-0.708747728690417	8.21545946718481	-11.251676227457	4.73793356342106e-06	8.96092e-05	1380.675	881.425	-5.32441103336461
FTH1	-0.676558456855141	8.13690205915408	-11.249822956066	4.74363560060774e-06	8.96092e-05	1292.4	844.125	-5.32388868025164
DNAJC8	-0.738544023006088	6.66200135765927	-11.2485772476584	4.74747265403765e-06	8.96092e-05	474.783333333334	297.133333333333	-5.32353752816751
NDUFA2	-0.70868905007984	6.25409882003859	-11.2383050063265	4.77924659901054e-06	8.98222e-05	354	226.166666666667	-5.32064056022487
SNORA50C	-0.705067837469961	6.72144667042505	-11.2298010659824	4.80573159678447e-06	9.01729e-05	489.05	313.3	-5.31824048848229
PAXIP1	-0.79797847868923	6.66362401563623	-11.2066724630823	4.87860175109878e-06	9.13956e-05	485.65	291.45	-5.31170463266852
UNG	-0.657944723951254	7.89550010296924	-11.1978881488763	4.90660250041314e-06	9.18221e-05	1086.2	718.7	-5.30921912418123
EIF2B3	-0.865297041833361	6.57801970718415	-11.1858292971459	4.94533548184423e-06	9.24482e-05	468	268.65	-5.30580424138294
PPP2R2A	-0.721306423094306	5.70428442924687	-11.147624484506	5.07033446645071e-06	9.42824e-05	242.7875	153.5375	-5.29496339132882
B3GALT6	-1.00195150323424	4.56763769696706	-11.1349755105431	5.11249820091961e-06	9.49657e-05	121.45	63.15	-5.29136683181215
MPPED2	-0.744019596125311	5.51072924219397	-11.1134718065975	5.18508466721454e-06	9.56133e-05	213.85	133.175	-5.28524414762521
PES1	-0.838691316843541	5.51719206641875	-11.1111530607798	5.19298054068302e-06	9.56133e-05	222.075	129.6	-5.28458330480526
UNC119B	-0.772121503545247	5.56489933805578	-11.1093106056132	5.199264158478e-06	9.56133e-05	224.225	137	-5.28405811685091
FYTTD1	-0.64123790006505	7.03761628012263	-11.1081719901357	5.20315162757133e-06	9.56133e-05	595.625	398.625	-5.2837335179329
GRB10	-0.742228206621379	5.44179063258926	-11.1080653346183	5.20351593873139e-06	9.56133e-05	203.725	127	-5.283703110826
FIGNL1	-0.658650996929389	6.32773380854707	-11.0973378674882	5.24030527285121e-06	9.59313e-05	366.175	242.025	-5.28064341254814
FDX1	-1.11965136317167	4.0871897903985	-11.0784864856977	5.30566486833677e-06	9.70123e-05	90.5333333333333	43.2666666666667	-5.27526018564443
ITGA4	-2.03546338822099	3.34548397244408	-11.0670991529518	5.3455890481622e-06	9.75389e-05	74.225	18.825	-5.27200443147091
MRTO4	-0.73815494444305	5.52659883327445	-11.04515258338	5.4234891515355e-06	9.86175e-05	215.85	134.9	-5.26572122421428
MFSD5	-1.01977141572166	4.79744975678748	-11.0419237698435	5.43505712121131e-06	9.86581e-05	143.4	73.8	-5.2647958872177
CHST2	-1.16918060564908	5.40449087099534	-11.026476975353	5.49078346460069e-06	9.94637e-05	230.475	107.375	-5.26036568285834
HDHD2	-0.818296544297888	6.90777205215819	-11.0198634101416	5.51483865287851e-06	9.97281e-05	578.85	343.15	-5.25846718915118
EMC6	-0.712044842861759	7.12313789775139	-11.0193389359602	5.51675135391289e-06	9.97281e-05	648	413	-5.25831658973395
NSL1	-0.687347582915574	6.28381263213102	-11.0001151317166	5.58737508605024e-06	0.000100764	358.9	232.4	-5.25279217304041
SPOPL	-0.817526005967836	5.16327206167203	-10.9990623453724	5.59127198878717e-06	0.000100764	172.375	101.95	-5.25248938086665
LAMP2	-0.927842237168968	5.21183334717552	-10.9893560845539	5.62734393691618e-06	0.000101206	185.45	101.525	-5.24969654044578
MAGI2-AS3	-0.75029531315844	5.58461166591552	-10.960439124201	5.73636772684251e-06	0.000102344	225.65	139.9	-5.24136301622805
FARSA	-0.80596942647406	6.47918126257082	-10.9586709945788	5.74311052328826e-06	0.000102344	428.25	255.95	-5.24085282585842
CSE1L	-0.735559377536291	8.41874734605501	-10.9586542701504	5.74317434468093e-06	0.000102344	1604.525	1005.75	-5.24084799970637
NCBP1	-0.895825327885835	5.0932867891006	-10.9404728861031	5.81302881534505e-06	0.000103274	168.85	94.475	-5.23559752422849
COPRS	-0.638538436145417	7.33796660296599	-10.9316940131901	5.84709907520751e-06	0.000103774	732.95	491.45	-5.23305954726903
NPR3	-2.04829852228771	2.99123248932122	-10.917985388378	5.90075063187915e-06	0.000104304	58.2666666666667	14.3333333333333	-5.22909273843458
MRPS18B	-0.641162414742464	6.21018406159718	-10.9111599033515	5.92766949174952e-06	0.000104674	335.45	224.4	-5.22711601925122
ZBTB2	-0.779305832051688	5.11439731438801	-10.9086082122589	5.93776841961076e-06	0.000104747	164.4	99.8	-5.22637674443725
LONP1	-0.722729869648198	6.64743281217453	-10.894821382998	5.99266827730553e-06	0.000105292	467.65	295.75	-5.22237976190355
USP37	-1.04076067078724	5.10898286406893	-10.8900550065279	6.01178058906685e-06	0.000105522	179.366666666667	91.2166666666668	-5.2209968781677
SRSF3	-0.718846378629767	8.14822381899911	-10.8877179767811	6.02117664855803e-06	0.000105581	1321.81666666667	838.841666666666	-5.22031863132655
CIAO3	-1.37101106758739	3.68426839735716	-10.8796209533855	6.05385855931719e-06	0.000106048	74.65	29.85	-5.21796772999749
PREP	-0.716851833348583	5.54921311747297	-10.8721920128029	6.08401912831686e-06	0.000106364	217.6	138.1	-5.21580942918357
CDS2	-1.15828402465435	4.06626057904574	-10.8586681130278	6.1393584513822e-06	0.000107225	90.46	42.09	-5.21187700924673
TCF7L2	-1.08020487104006	4.21078063554104	-10.8509756015791	6.17108789078407e-06	0.000107672	97.3071428571428	47.8642857142857	-5.20963826816822
ZKSCAN1	-0.673491627939526	6.40402647866312	-10.8367668855553	6.23017998351516e-06	0.000108585	388.025	254	-5.20549940683708
B2M	-0.674532758276068	8.22869680701418	-10.8354128216404	6.23584441486975e-06	0.000108585	1376.4	900.35	-5.2051047290519
NUFIP1	-0.859683014648309	4.9112481684259	-10.8317227889384	6.25131022513088e-06	0.000108642	146.75	84.3	-5.20402894843051
CDC42SE2	-0.99833784966472	4.44047075192288	-10.8316766953052	6.25150368663501e-06	0.000108642	111.0625	57.775	-5.20401550837385
ILK	-0.784039123034166	5.62796107121577	-10.8175569076625	6.31108399338305e-06	0.000109377	235.5	142.45	-5.19989603981888
CNIH4	-0.803233197609126	6.93734732696314	-10.8142937988918	6.32494360410363e-06	0.000109377	587.666666666667	352.166666666667	-5.19894334248982
POLD3	-0.771224435503216	5.14290868013823	-10.8111640372043	6.33826894426192e-06	0.000109499	167.2	102.1	-5.19802933685117
CNNM1	-1.01455944991868	4.35758723180644	-10.8040974156444	6.36847198791512e-06	0.000109913	105.4	54.25	-5.19596475711854
PITRM1	-0.907354154833532	4.84854255756604	-10.8004186492188	6.38425910385642e-06	0.000110077	142.9	79.4	-5.19488949554649
XRN2	-0.596192685447467	7.25367816355799	-10.7964510458161	6.40133499001083e-06	0.000110233	681.175	470.375	-5.19372944502629
CYRIB	-0.773167440279756	5.48608084334696	-10.7931741442861	6.41547687010775e-06	0.000110233	212.5	129.566666666667	-5.19277105645832
BUD13	-0.823227898745382	5.11719555520871	-10.7922726170004	6.419373672282e-06	0.000110233	167.3	98.5	-5.19250734326155
PDLIM1	-0.722027444550695	7.29441932890505	-10.7897898677951	6.43011895801165e-06	0.000110233	732.2	463.5	-5.19178099249877
ZNF45	-0.809706700714423	4.90376447217692	-10.7895823055912	6.43101819678284e-06	0.000110233	143.5	85.275	-5.19172026156461
OSBPL9	-0.638957805759643	7.98637893436356	-10.7823836675753	6.46229295068373e-06	0.000110628	1149.4	770.35	-5.18961335829893
LRRC14	-1.11052834712515	4.77809763462598	-10.7785423923466	6.47905133644495e-06	0.000110731	146.025	70.625	-5.18848857893005
PDS5A	-0.644177249224775	6.60339900734718	-10.7766141793207	6.48748196136792e-06	0.000110746	441.1625	294.6125	-5.18792383671023
RRM1	-0.717070107365629	7.84931217144876	-10.7696962093781	6.51783052186227e-06	0.000110961	1073.83333333333	682.266666666667	-5.18589693634969
MCM10	-0.942362221958234	6.69435490277286	-10.760912300692	6.55659464697371e-06	0.000111189	521.066666666666	284.016666666667	-5.18332166520099
BCCIP	-0.625104995770825	6.75980192413547	-10.7447966309684	6.6283891398079e-06	0.000112082	488.55	330.566666666666	-5.17859200292164
KARS1	-0.800490172441721	8.58555734516279	-10.7392735449931	6.65319687227261e-06	0.000112333	1841.425	1105.125	-5.17696962531742
NOP56	-0.656502111202816	7.92481800575347	-10.7386396670084	6.65605068560848e-06	0.000112333	1108.175	733.75	-5.17678337956645
EARS2	-0.971363171923132	4.40799546248418	-10.730772423171	6.69158476313766e-06	0.000112607	107.5375	57.0125	-5.17447101640556
COL5A1	-0.959641953441725	4.75545313232285	-10.7139238245107	6.76840350286465e-06	0.00011361	136.483333333334	73.0333333333333	-5.16951375844363
STIL	-0.708934447455081	5.61711134465697	-10.7137458374948	6.76922027402124e-06	0.00011361	227.5	145.15	-5.16946135349981
FTL	-0.730194202778994	9.44464105555987	-10.7134418970244	6.77061529334088e-06	0.00011361	3260.75	2051.775	-5.16937186213312
TRIP13	-0.590135646011912	7.49848870393686	-10.7056100130565	6.80667340722269e-06	0.000113838	805.55	558.55	-5.16706508689264
KIAA0319L	-0.805925659702713	4.83445430726574	-10.7048504435364	6.81018192529218e-06	0.000113838	136.55	81.35	-5.16684128631112
GMNN	-0.732313132871585	8.43101952050673	-10.7027310558969	6.81998229868168e-06	0.000113894	1615.7	1015.95	-5.16621675255684
MSL3	-0.929107467292221	4.40981392589794	-10.6969849391752	6.84663294379157e-06	0.000114075	106.066666666666	57.9333333333334	-5.16452295455694
ZWINT	-0.772707536047795	9.37748507318622	-10.694799061203	6.85680177438157e-06	0.000114075	3159.7	1930.15	-5.16387840552028
IQGAP1	-0.742191687035725	5.26955364441354	-10.6942026219011	6.85957938691918e-06	0.000114075	180.783333333333	112.633333333333	-5.16370251338076
BAG2	-0.859152652142743	4.68130612771744	-10.6933876366463	6.86337680768149e-06	0.000114075	125.05	71.7666666666667	-5.16346215716287
TEX10	-0.789127870568797	6.43635897046088	-10.6897077849736	6.88055246251812e-06	0.000114252	413.4	249.7	-5.16237668941124
PRDX2	-0.749462541038746	7.69367430665202	-10.6671226607068	6.98703066545391e-06	0.000115474	974.7875	605.9125	-5.15570735066176
HSPB1	-0.835352387083841	8.85050656697924	-10.6538546463093	7.05044465152146e-06	0.000116084	2241.45	1311.65	-5.15178349242526
SLC25A40	-0.815131813273544	4.90105431711325	-10.6481609632692	7.07785523499105e-06	0.00011625	143.475	84.975	-5.15009832433308
AIP	-0.642667385436566	5.92553462411834	-10.6476351777364	7.08039250206991e-06	0.00011625	275.425	184.025	-5.14994266649692
TGFBR1	-0.684535483956441	6.0160172721059	-10.6364860638257	7.13443545249685e-06	0.000117022	297.683333333333	193.183333333333	-5.1466403868893
WDR74	-0.720688721014806	5.61269453113262	-10.6341969885497	7.14558843889673e-06	0.000117022	227.716666666666	144.2	-5.14596200126867
SEM1	-0.752785632801666	8.56974133196792	-10.6306218916434	7.1630464263725e-06	0.000117063	1792.2	1110.5	-5.14490223400792
DBI	-0.672863781941148	8.64312521085144	-10.6292049021785	7.16997913886133e-06	0.000117063	1833.43333333333	1200.75	-5.14448210791527
UQCR10	-0.663347967298883	8.17864259005973	-10.6270211089237	7.18067823638317e-06	0.000117117	1324.55	872.925	-5.14383453341683
TPR	-0.680253524988466	5.97655493652256	-10.6258085199335	7.18662683012732e-06	0.000117117	289.07	188.28	-5.14347490555707
CCDC3	-0.686288211396328	7.73420228686455	-10.6193970908817	7.2181714134486e-06	0.000117412	981.6	636.25	-5.14157280875048
MEPCE	-0.704341921035884	6.5945288414909	-10.6142381938615	7.24366629211939e-06	0.0001175	447.75	287.05	-5.14004156537474
LAMA1	-1.13428433711032	3.99661997591034	-10.5930814226409	7.3492835954871e-06	0.000118774	85.425	40.4	-5.13375499366284
TMEM164	-0.703604904322062	6.20724756158384	-10.5910499666157	7.35951547334667e-06	0.00011883	342.183333333333	219.316666666667	-5.13315077726286
MORC4	-1.2756682723587	3.6776154409134	-10.580956745823	7.41058978816628e-06	0.000119325	71.85	30.7	-5.13014722635899
GGA2	-0.897771868305419	4.71758292719495	-10.5587396281255	7.52442140643413e-06	0.000120526	129.99375	72.7125	-5.12352688970805
MTHFD1	-0.591249312029628	7.245437418449	-10.5567865401773	7.534521694364e-06	0.000120526	676.125	468.55	-5.12294431230644
FEN1	-0.638982955449597	8.08063167111977	-10.5556945365709	7.54017556134664e-06	0.000120526	1227.05	822.425	-5.122618542136
ICMT	-0.89130277070627	4.76123156624567	-10.5439969124	7.60103974702234e-06	0.00012114	133.775	75.0625	-5.11912699646806
EYA3	-1.03780010969598	4.17072732871167	-10.5429999162074	7.60625268152939e-06	0.00012114	93.275	47.1875	-5.11882925131845
SCN3B	-0.607670901108852	6.39989656048028	-10.5165427646103	7.74606400436471e-06	0.000123032	378.2	259.05	-5.11091891883618
GSTM3	-0.57324900606813	7.14235312954744	-10.5125761058596	7.76727309094646e-06	0.000123047	625.55	438.825	-5.10973142513952
CALU	-0.616070760527956	6.75453801596739	-10.5094106530972	7.78424500442679e-06	0.000123123	485.14	330.51	-5.10878350336714
DDX27	-0.680460352223681	6.34437108437345	-10.508916314485	7.78689920798955e-06	0.000123123	373.233333333334	243.133333333333	-5.10863544668529
PPIB	-0.662664886667759	8.68851456916252	-10.5050596010701	7.80764157567845e-06	0.00012334	1885.5	1243.425	-5.10748013198045
ACOX1	-1.31699884383961	3.58593764482766	-10.4972508877263	7.8498288766227e-06	0.000123733	68.37	28.36	-5.10513981061125
MCUR1	-0.638519270768721	6.09541096256195	-10.4965397195572	7.85368371772419e-06	0.000123733	309.425	207.425	-5.10492659255031
PHF6	-1.16719259411564	6.52469860322895	-10.490742880522	7.8851844381208e-06	0.000124117	504.575	232.575	-5.10318814386693
BMPR1A	-0.804596728995533	4.95241941072728	-10.4800710580476	7.94354778985641e-06	0.000124924	148.17	88.43	-5.09998548731731
APPL1	-0.762234012876918	5.09250571276505	-10.4762714917799	7.96444418307146e-06	0.00012514	160.975	98.875	-5.09884452703771
LRP11	-0.671487148004185	5.84860014573341	-10.4675731602406	8.0125148041343e-06	0.000125783	263.8	172.7	-5.09623115505841
PSME3	-0.595574223222593	7.81267731738515	-10.4449747073703	8.13893184840458e-06	0.000127198	1003.55	693.35	-5.08943258808168
PARP2	-0.584189960593139	6.66185594249335	-10.4369404627179	8.18441380309333e-06	0.000127795	449.916666666667	313.2	-5.08701242085787
TMTC3	-0.83614125037565	4.7461660082648	-10.4252663342788	8.25101020792719e-06	0.000128492	129.783333333334	75.7333333333333	-5.0834928755871
COPS7B	-1.19797628310519	3.9292945425433	-10.406483921303	8.35943632263518e-06	0.000129834	83.35	37.7166666666666	-5.07782300608041
UQCC3	-0.827424913547341	5.09851148945014	-10.4002218894421	8.39594000166594e-06	0.000130128	165.45	97.1	-5.07593067359589
WDR83	-0.986992929147338	4.53367328149115	-10.3996714414028	8.39915730535856e-06	0.000130128	118.05	62	-5.07576428488949
FGD5-AS1	-0.680349163542679	6.74370609461286	-10.3991775960142	8.40204495025876e-06	0.000130128	492.375	320.925	-5.07561499935157
GINS1	-0.733855232150524	8.14507472671438	-10.3981512887139	8.40804960388786e-06	0.000130128	1325.85	833.05	-5.07530473482101
SIVA1	-0.710297453056367	6.14683880853449	-10.389830848735	8.45690840593448e-06	0.000130375	329.066666666666	209.716666666667	-5.07278837308766
MGME1	-1.29960901178018	7.30576404770931	-10.3889635879523	8.46201938579069e-06	0.000130375	905.7	384.35	-5.07252598407063
FSBP	-0.902890291446746	5.00360932700894	-10.3808544600381	8.50997648540578e-06	0.000130782	159.05	88.55	-5.07007163994745
TMPO	-0.578272005485003	7.25514843248342	-10.372926048529	8.55715978101706e-06	0.000131107	677.65	473.75	-5.06767035870065
SELENOW	-0.626373930301765	6.83734969166388	-10.3705756931753	8.57120347412409e-06	0.000131148	515.95	348.625	-5.06695819494072
TEX30	-0.755888785904972	5.40953936657855	-10.3639308900346	8.61104714408561e-06	0.000131643	200.2	123.65	-5.06494403307062
AKR1B1	-0.662678279676463	8.89684760808684	-10.3579977319004	8.64679927352532e-06	0.00013196	2178.75	1436.65	-5.06314462260321
LPAR1	-1.14351675549133	3.85836273989072	-10.3491259781335	8.70056989120098e-06	0.00013255	77.8333333333333	36.5166666666667	-5.06045229996782
UQCRH	-0.752907663062128	9.45785509987051	-10.3341271503446	8.79233117414192e-06	0.000133713	3317.65	2054.95	-5.05589596203206
GDI1	-0.665298062172922	7.73372060253045	-10.3335561022483	8.79584617621876e-06	0.000133713	973.3	641.35	-5.05572237428664
PPP2R2B	-1.81128718101172	3.01332512565337	-10.3287529670346	8.82547362750857e-06	0.000133987	54.45	15.85	-5.05426197848473
PRMT6	-0.577294435020606	7.03102556572753	-10.3270680802902	8.83589311673941e-06	0.000134029	579.9	405.65	-5.05374954620611
MGAT4B	-0.769659562970372	5.70728456899815	-10.3212681156747	8.87186625307246e-06	0.000134168	247.375	151.575	-5.05198501397234
KNSTRN	-0.590472073894286	6.30899402856516	-10.3206530508807	8.87569069520709e-06	0.000134168	352.95	244.6	-5.05179784070156
PIGW	-0.788950608864394	5.73587292529948	-10.2833686809668	9.11101378771367e-06	0.000137252	254.25	153.4	-5.04043329614295
GNL3	-0.606981007536636	7.37213587296646	-10.2761392510528	9.15744835070313e-06	0.000137833	742.275	508.85	-5.03822552213848
CLINT1	-0.587820583680148	6.3527446517445	-10.2712281903278	9.18914343696574e-06	0.000138192	363.5	252.383333333333	-5.03672496934692
SLC30A7	-0.658473470293519	5.54860203026572	-10.2546978170093	9.29673492972434e-06	0.000139529	213.15	140.816666666667	-5.03166955155145
GTPBP1	-1.32711547408805	3.8052580804408	-10.2539050922191	9.30192993846321e-06	0.000139529	79.97	33.1	-5.03142693589023
GJA1	-0.94321953224463	5.21678543407548	-10.2509889481515	9.32106850903461e-06	0.000139622	187.3	101.3	-5.03053429998735
RDH11	-0.706842670910644	5.74139750041453	-10.2505311399102	9.32407710042016e-06	0.000139622	247.825	158.45	-5.03039414397293
WDR76	-1.23638208396168	4.56403649254879	-10.2198581295391	9.528154871989e-06	0.000142314	131.475	58.5	-5.02099119238342
CYP27C1	-0.740537889006172	5.12760088431743	-10.2102650032675	9.59300584122196e-06	0.000142816	163.7	102.1	-5.01804529108619
ASF1B	-0.766091016028444	5.9545462387402	-10.2100602007736	9.5943957230466e-06	0.000142816	293.35	180.3	-5.01798237292544
OGFOD1	-0.716300627808796	5.70142283672515	-10.1922190053028	9.71634534743273e-06	0.000144387	241.83	153.62	-5.01249705749197
SUPT16H	-0.56471710879091	7.57443667120667	-10.1782147593994	9.81328655341327e-06	0.000145334	841.65	594.025	-5.00818551933031
NR2F6	-2.50632374884444	3.46863578801798	-10.1675446862247	9.88787589087921e-06	0.000146192	96.0666666666668	17.1166666666666	-5.00489699333177
TMBIM4	-0.796024974396226	5.42911239648526	-10.1579303863869	9.9556296752276e-06	0.00014707	205.75	123.7375	-5.00193126644235
FAT1	-0.819920375342108	5.10370081713322	-10.1548246945435	9.97762719958919e-06	0.000147271	165.55	97.8	-5.00097272691377
FAR1	-0.62264518906827	6.18281453295005	-10.1506598118866	1.00072125475271e-05	0.000147403	327	221.7	-4.99968687594839
CNOT1	-0.600524817995348	6.74538830048452	-10.1495280317692	1.00152691649349e-05	0.000147403	479.6	330.05	-4.99933737435093
STK38L	-0.993228462856348	5.00165569488056	-10.1426331774184	1.00645078393327e-05	0.000147683	163.75	85.975	-4.99720745752525
TOP3A	-0.974843252216698	4.17567127156154	-10.1305371408571	1.01515472976647e-05	0.000148587	91.5666666666666	48.4	-4.99346775759084
PLP2	-0.598972493645729	6.0491787481037	-10.1185032741305	1.02389778281453e-05	0.000149492	295.6	203.6	-4.98974339743774
GAL	-0.572819868135014	7.45774704770881	-10.1090415764307	1.03083136813914e-05	0.00015038	778.425	546.3	-4.98681237436399
BCKDK	-0.785695370440514	4.90482941589297	-10.0988812044249	1.03833562881631e-05	0.000151223	142.45	86.05	-4.98366224361421
SINHCAF	-0.697188862182724	8.34930824534537	-10.0881539445309	1.04632512895107e-05	0.000152134	1508.2	971.875	-4.98033334437029
LINC00674	-1.02589626636606	5.15480136491008	-10.0869169036578	1.04725088261052e-05	0.000152142	184.3375	94.7125	-4.97994926494839
PUM3	-0.667969257313075	5.48289710649938	-10.0775271717291	1.05430781359674e-05	0.000152914	204.3	134.1	-4.97703257486361
ARL15	-0.957410855196673	4.64487729153028	-10.0742624685356	1.05677390787218e-05	0.000153145	126.375	67.6	-4.9760179181481
NEIL3	-0.641782502792115	5.82549842006852	-10.0713477702835	1.05898108086616e-05	0.000153211	256.85	171.8	-4.97511179867327
CHAF1A	-0.596989720973026	6.05026779186405	-10.0459289847528	1.07845022564028e-05	0.000155291	295.625	203.9	-4.96719989435245
H19	-1.39097104060106	3.59240893071424	-10.0456481310196	1.07866757123693e-05	0.000155291	70.5	27.825	-4.96711237758007
SLC5A6	-0.614366059121374	7.06336947028349	-10.0393343828923	1.08356660647881e-05	0.00015574	601	409.6	-4.96514438758632
ERCC6L	-0.803700035613708	5.72753208539537	-10.0328669607949	1.08861076214129e-05	0.000156235	253.8	152	-4.9631273765085
LHX2	-0.684525470393299	5.27604046097259	-10.0204485883811	1.09837023982384e-05	0.000157096	177.975	115.45	-4.95925124275545
PDK3	-0.923369832813693	4.2549309345719	-10.004646751601	1.1109308708269e-05	0.000158375	95.03	52.09	-4.95431296477875
RBM18	-0.771506248166916	4.97075997213812	-9.99435409506607	1.11919892639819e-05	0.000159059	148.333333333333	90.6	-4.95109271511699
CCNF	-0.835495057890502	5.24250058476834	-9.99340995124029	1.11996080166444e-05	0.000159059	183.325	107.225	-4.95079717725727
DAAM2	-1.21853187485283	3.92097604465151	-9.99304143714864	1.12025833123682e-05	0.000159059	83.55	37.25	-4.95068181760307
SPTY2D1	-1.18312656806233	4.20700062508249	-9.99013521665944	1.12260785249676e-05	0.000159134	100.85	46.025	-4.94977192427198
PPAN	-0.699150746960965	5.95398661319293	-9.98752130493684	1.1247257776371e-05	0.000159306	286.7	184.15	-4.94895335113134
TICRR	-0.781361299834021	4.89976520536885	-9.97948420666849	1.13126595962357e-05	0.000159974	141.675	85.925	-4.94643528082315
EIF3J	-0.55680833851304	7.09810918881017	-9.97262348602093	1.13688260833656e-05	0.000160509	603.2	428.025	-4.94428437716251
METTL2A	-0.583880453822871	7.2320827842725	-9.96409809914608	1.14390567348867e-05	0.000161371	668.35	465.35	-4.94160978600832
SLK	-0.695370893913527	5.49939067708998	-9.96182642372276	1.14578523735654e-05	0.000161506	208.75	134.35	-4.94089677763179
RPP40	-1.06583181827987	4.65975253071995	-9.95566500570558	1.15090059286216e-05	0.000161967	132.75	65.8	-4.93896218621889
PEMT	-0.818461766495365	4.72388639593249	-9.94593061961113	1.15903457081695e-05	0.00016285	127.05	75	-4.93590361003198
CDK5	-0.8822314128348	6.19533203176698	-9.94069547613709	1.1634356514737e-05	0.000163251	361.05	205.2	-4.93425763213034
ITPRID2	-0.604735349059812	6.52919407932623	-9.94031902995108	1.16375284354313e-05	0.000163251	413.266666666667	283.733333333333	-4.93413924484318
H4C3	-0.854659145241309	9.79331651398494	-9.93504230214061	1.16820921195052e-05	0.000163745	4335	2508.85	-4.93247937344001
DNAJA3	-0.547023216407761	7.07372172368866	-9.93238403300047	1.1704614503349e-05	0.000163818	591.075	422.25	-4.93164288541249
CCHCR1	-0.980440708099805	4.12891275647401	-9.93222642720444	1.17059513579484e-05	0.000163818	88.8125	46.75	-4.93159328485352
CYP27B1	-0.943441754070393	4.25569066977123	-9.9305442138784	1.17202310106094e-05	0.000163887	95.75	51.8	-4.93106382810938
EMP2	-0.709555559773917	5.06169823001653	-9.91986387787379	1.18113490587985e-05	0.000164744	154.675	98.575	-4.92770049566918
CISD2	-0.663825957193819	6.18379977799416	-9.91852950893587	1.18227887713571e-05	0.000164744	332.25	218.583333333333	-4.92728006954977
LOC730101	-0.920003184947604	5.29473099320006	-9.91786786479173	1.18284657354051e-05	0.000164744	195.75	108.1	-4.92707158384711
MAPK14	-0.932517698872034	4.19275089458165	-9.91104206547545	1.18872103914844e-05	0.000165299	91.2875	49.7125	-4.92492005065704
CAMK2D	-0.843777625016172	4.62619490674293	-9.9099446828795	1.18966852409307e-05	0.0001653	119.7	69.47	-4.92457402870062
YME1L1	-0.797801504471101	5.18501409930624	-9.90580032949075	1.19325442020154e-05	0.000165536	173.736538461538	104.336538461538	-4.92326694819107
ELP5	-0.728898147138865	5.97387458664162	-9.89779524916128	1.20021516033543e-05	0.000166156	293.675	184.925	-4.92074089181052
P4HA1	-0.927309738403205	4.32683727593332	-9.89134024378204	1.20586120410607e-05	0.000166757	100.1	54.7	-4.91870267707129
TMEM181	-0.667730677711818	6.94498249376232	-9.88808980502461	1.20871555353864e-05	0.00016702	563.8	370.7	-4.91767588943118
RNF144A	-0.856778366590771	4.80754115494731	-9.88518551448754	1.21127234311015e-05	0.000167241	136.55	78.45	-4.91675819887827
PREPL	-0.55360972403337	6.64088641674695	-9.88316204443371	1.21305728633285e-05	0.000167356	438.7375	312.0125	-4.91611868919874
BARD1	-1.01356804291366	5.03424529001	-9.86794204206766	1.22657803795602e-05	0.000168956	168.616666666667	87.4833333333333	-4.91130481567975
VIM	-0.637554430707807	8.61437926574702	-9.85234985321191	1.24060484428458e-05	0.000170605	1775.975	1191.45	-4.90636652734488
LPAR3	-0.693169288352429	5.40367234962721	-9.85032383726603	1.242440620564e-05	0.000170605	195.1	125.85	-4.90572435815006
PRC1	-0.655756335018586	8.61279231332676	-9.84623388195071	1.24615582030141e-05	0.000170932	1784.85	1183.05	-4.9044276497587
MAP7D2	-0.58195883168814	6.92757483253422	-9.83218955795359	1.25900839765951e-05	0.000172474	540.6	377.05	-4.89997137311293
ALG9	-0.840361278069632	4.80650262918009	-9.82627684346782	1.26446377004681e-05	0.000172951	135.55	78.925	-4.89809360973133
ANXA6	-1.22381015078308	4.53073021424214	-9.82090856813369	1.26943977035725e-05	0.000173227	128.45	56.925	-4.89638789977018
GPX1	-0.626280189325965	8.14445973923291	-9.81629835610061	1.27373062272644e-05	0.000173677	1277	863.85	-4.89492240986049
TCF19	-1.13242459142801	3.98248514774367	-9.81095619521446	1.27872306448919e-05	0.000173952	84.65	40	-4.8932235013282
SLC6A6	-0.875191844482416	4.53250325827694	-9.79430126505589	1.29442901745208e-05	0.000175952	113.4125	64.35	-4.88792175996383
NOTCH3	-1.25254607702993	3.53679360768131	-9.79142727558202	1.29716106438269e-05	0.000176187	64.6	28.025	-4.88700609559691
TLK2	-0.712085893112787	5.6250176071402	-9.78611389268235	1.3022290616096e-05	0.000176689	229.02	145.9	-4.88531261680985
ZBED5-AS1	-1.07780019192456	4.25637007152482	-9.78014589491857	1.30794792013472e-05	0.00017724	100.6	49.4	-4.8834095484035
KLHL15	-0.610344588263319	6.0336276812421	-9.76778964457578	1.31987803449539e-05	0.000178719	293.65	200.65	-4.87946619863726
CD2BP2	-0.931919755384158	5.41548934443456	-9.76361644323948	1.32393482363572e-05	0.000178991	213.8	117.275	-4.87813339437674
GCLM	-0.869522159774123	6.52344417434184	-9.76114008557061	1.32634870812414e-05	0.00017918	452.15	258.2	-4.87734228128217
FBN2	-0.816141979687216	4.52383761432835	-9.75345278854688	1.33387354862445e-05	0.000179849	110.4	65.2666666666667	-4.87488533963808
SLC26A2	-0.670903979394957	5.38728363788228	-9.75065426233533	1.33662480240001e-05	0.000180013	191.35	125.366666666667	-4.87399048437234
KLF4	-1.36070557041462	3.51037035075702	-9.73455672712039	1.3525744509935e-05	0.000181464	65.925	26.475	-4.86883882029478
ENOX1	-0.876132592127015	5.71352185222367	-9.72543787970721	1.36170408902973e-05	0.000182276	257.9	147.05	-4.86591725840267
SVIP	-0.941448941467309	4.207301725773	-9.72373324670667	1.36341838917134e-05	0.000182276	92.5125	50.1125	-4.86537085273027
GNB2	-0.58137283411424	6.9600316790712	-9.72203024980616	1.36513345932089e-05	0.000182305	553	385.7	-4.86482488868672
MTFP1	-0.68025777866425	5.7507167556597	-9.71899164447882	1.36819961517829e-05	0.000182305	247.15	161.05	-4.86385053606172
FAM98B	-0.571981944161136	6.08947603800141	-9.70696350239307	1.38041277968354e-05	0.000183567	301.15	211.35	-4.85999102871962
SRXN1	-1.08550641633075	5.33486033441848	-9.70640635316914	1.38098145249259e-05	0.000183567	214.35	104.6	-4.85981215424846
NOP14	-0.791923547671292	6.10847869007164	-9.69622658308931	1.3914181275877e-05	0.000184312	329.85	198.75	-4.85654234289297
TPP2	-0.734584032155811	5.27391266469099	-9.69244752349135	1.39531503071022e-05	0.000184516	180.9875	113.275	-4.85532772740621
C16orf91	-0.743197878277817	5.35314070172992	-9.68315178481155	1.40495278649084e-05	0.000185232	191.7	119.5	-4.85233827000162
POLR2E	-0.598685420225122	8.05313776066742	-9.67797488506218	1.41035248433127e-05	0.000185525	1187.175	818.525	-4.85067233211851
SNX30	-0.68966592954722	5.27349582342095	-9.66360221041007	1.42546601655663e-05	0.000187233	178	115.05	-4.84604313191317
SCCPDH	-0.628916621099699	5.88175371481319	-9.65421153655053	1.43543874099053e-05	0.000188401	265.95	179.4	-4.84301533679162
PIAS3	-1.67427184178523	3.51022575615275	-9.65005544402784	1.43987737224352e-05	0.000188843	73.75	23.75	-4.84167449320038
ATP5MC1	-0.569825838968414	7.2937169846514	-9.64691163537166	1.44324511951655e-05	0.000189143	694.1	488.1	-4.8406599024388
GART	-0.667697568525258	5.38831010482995	-9.62858605329697	1.46305260058685e-05	0.000191457	191.272222222222	125.605555555555	-4.83474005956576
MCM7	-0.579652018904214	8.43807384647508	-9.60880734042665	1.48477320585081e-05	0.000193717	1539.975	1075.65	-4.82833987831281
PSMC6	-0.587558668514295	8.16985354629558	-9.60405137250954	1.49004984803644e-05	0.00019391	1282.45	890.65	-4.82679920248367
MANBAL	-0.596083732849948	6.39527483228154	-9.6032828858958	1.49090443721132e-05	0.00019391	375.6	259.3	-4.82655019271191
CENPV	-0.616974838692606	8.42560959426418	-9.59425472510772	1.5009853564818e-05	0.000194961	1546.81666666667	1052.88333333334	-4.82362354468556
ALYREF	-0.595997158605167	8.63492158969266	-9.59257327889488	1.50287129704627e-05	0.000195062	1775.15	1226.05	-4.82307820994929
RFC1	-0.539062618185151	6.48700435897141	-9.58898994619633	1.50689929198056e-05	0.00019533	392.316666666667	281.766666666666	-4.82191577117481
ARHGEF10	-1.28825548264301	3.85862877673178	-9.58756825031996	1.5085007588717e-05	0.000195359	81.85	34.9625	-4.82145446701123
CENPI	-1.12042903684699	3.81340244783684	-9.58258306861558	1.51413139252607e-05	0.000195799	74.875	35.675	-4.81983643621437
GTF3C6	-0.641920800072315	8.63403860701429	-9.58147029274043	1.5153914562121e-05	0.000195817	1802.5	1206.5	-4.81947516563509
OAT	-0.665726209148171	7.89635417221696	-9.57143455798541	1.52680875508296e-05	0.000196713	1089.9	717.75	-4.8162153583684
PRELID3B	-0.541299387018416	6.45321934441045	-9.57028534972194	1.52812230679277e-05	0.000196737	383.533333333333	275.016666666667	-4.81584188460885
PRADC1	-0.734730415475943	4.95962859453967	-9.56871770152374	1.52991617970082e-05	0.000196824	145.4	91	-4.81533236244423
PSMC1	-0.770268908672992	8.25174606474679	-9.55229358783597	1.54885294221852e-05	0.000198822	1445.85	886.75	-4.80998981491662
CUX1	-0.892783346462944	4.71251088673643	-9.55089909566389	1.55047282687616e-05	0.000198885	129.37	72.66	-4.80953584067538
U2AF1	-0.576593435517209	7.14800684040288	-9.54868053421477	1.55305388876629e-05	0.00019907	628.85	440.1875	-4.8088134746077
RASSF3	-0.981639696538156	4.68912023491328	-9.54259026013144	1.560164057505e-05	0.0001998	131.583333333333	69.1333333333334	-4.80682973143853
GAR1	-1.54797341867786	6.80166587577837	-9.54185371105114	1.56102642023648e-05	0.0001998	702.9	248.55	-4.80658974647902
KIT	-0.751723862923268	5.80290293980539	-9.5308893571585	1.57392699437369e-05	0.000200849	262.7	163.05	-4.80301541598964
TMEM43	-0.90665009992609	4.68520250852792	-9.53002419419472	1.57495001135196e-05	0.000200849	127.45	70.9875	-4.80273322608932
SEC61B	-0.561189477480849	7.91030473951888	-9.52761767313025	1.57779953602121e-05	0.000201066	1061.275	750.75	-4.80194817598731
DLX3	-1.60480071736892	3.65513496118102	-9.52289951925168	1.58340300688188e-05	0.000201343	79.6	27.1	-4.80040853467042
IFRD2	-0.688228372026552	6.44837299565733	-9.52288818723659	1.58341649205056e-05	0.000201343	402.75	260.65	-4.80040483598513
ALKBH6	-0.802002747934702	5.17240432200527	-9.51520058506945	1.59259450592213e-05	0.000202217	172.8	103.1	-4.79789478682138
EMD	-1.50846110776556	4.03025755874169	-9.50807781677374	1.60115139496433e-05	0.000203009	99.7	36.95	-4.79556760194138
STAG1	-0.739114122514471	4.88781548041043	-9.49951095648637	1.6115114311991e-05	0.000204028	138.5	86.4333333333334	-4.79276660948824
BRAP	-0.721588200024378	4.81644657461134	-9.4852915044365	1.62887340793027e-05	0.000205929	130.95	82.7375	-4.78811266668822
ZCCHC9	-0.585811534993543	6.07158186333511	-9.48157619926235	1.63344425900867e-05	0.000206299	298.85	207.85	-4.78689568115671
GNL3L	-0.760553317101059	5.11465279685011	-9.48004192339775	1.6353360321553e-05	0.000206299	163.4125	100.55	-4.78639299412537
LSM6	-0.557665431870489	7.06176184027844	-9.43609264648836	1.69058188488677e-05	0.000212352	588.45	417.4	-4.77196378893653
FXYD6	-0.524672852021776	7.63722225750583	-9.43201309681809	1.6958151568276e-05	0.000212705	867	629.1	-4.77062148742405
FAM163A	-0.697588913361366	5.29994709304867	-9.42985384542146	1.69859239974856e-05	0.000212749	181.75	116.95	-4.76991082347193
DPM2	-1.44806354022433	4.31964232008702	-9.41345168554548	1.71985606393833e-05	0.000215105	120.2	45.4	-4.76450789800701
ARCN1	-0.733783976412144	6.29046247470318	-9.40947479645297	1.72505647776124e-05	0.000215601	366.25	230.45	-4.7631966817046
NPLOC4	-0.570173703820193	6.85254193281143	-9.40813375697304	1.72681406863021e-05	0.000215667	511.2	359.45	-4.7627544217348
RAVER1	-1.30870153804218	4.61087372903954	-9.39953898172465	1.73812627064549e-05	0.000216562	140.25	58.4	-4.7599186763036
PRELID1	-0.64836791225911	8.08870436036815	-9.39800687167749	1.74015149455702e-05	0.000216562	1238.875	824.775	-4.75941294115065
CHRAC1	-1.06961374526547	4.85714482510632	-9.39264813621618	1.74725576898586e-05	0.000217246	152	76	-4.75764351692391
SDHD	-0.646334088554401	5.1767331369513	-9.39019054096241	1.75052475421798e-05	0.00021739	163.9	109.175	-4.75683174348549
TEX264	-1.21520312548838	3.55031504052697	-9.37987317837183	1.76432339728958e-05	0.000218794	64.35	28.7	-4.75342180651403
ERLIN2	-0.850883390508756	4.40155040738418	-9.37543072722088	1.77030230211397e-05	0.000219225	102.65	59.2333333333333	-4.75195256588127
YAP1	-1.7678412417053	3.3001145701149	-9.36756235160755	1.78094778132873e-05	0.000220232	65.7333333333333	19.9	-4.74934881417699
EXOSC10	-1.0211401278665	4.83921881183796	-9.36325711815078	1.78680285769681e-05	0.000220645	147.625	76.225	-4.74792336161717
NUP93	-0.570223486547498	5.99472834667623	-9.36198101359991	1.7885424872236e-05	0.000220704	281.8	198.025	-4.7475007386307
SCYL2	-0.916935061650637	5.59562227339583	-9.35845392803	1.79336060586823e-05	0.00022097	240.95	133.666666666667	-4.74633237446888
STAT1	-0.679226962225425	5.0738858108187	-9.35268738707548	1.80126923782057e-05	0.000221651	154.333333333333	100.491666666667	-4.7444213678242
CENPL	-0.712475889645598	5.16276171918847	-9.3460427353073	1.81043064229276e-05	0.000222339	166.225	105.65	-4.74221810837611
DTYMK	-0.535610328957193	6.19874863653041	-9.32848189092822	1.83489510374772e-05	0.000224999	320.79	230.92	-4.73638875820517
DDX49	-0.677127433284597	5.19237782872992	-9.32506549754915	1.83969746253431e-05	0.00022543	167.533333333333	109.216666666666	-4.73525359066159
CCDC86	-0.704978935512985	6.51906681138937	-9.32179589095326	1.84430667027052e-05	0.00022568	425.7	272.15	-4.73416686303691
WDR26	-0.559864664607786	6.06385274961234	-9.31881137833266	1.8485252689941e-05	0.000226038	294.58	208.56	-4.7331746083261
NEMP1	-0.579973963129603	6.16696217471869	-9.30829553745736	1.8634757151822e-05	0.00022759	318.8	222.425	-4.72967626259948
KIF18B	-0.574032691545713	7.62634017574176	-9.30805897372955	1.86381359320038e-05	0.00022759	875.85	613.8	-4.72959752518625
EIF3A	-0.545967537510887	7.83943590173811	-9.30460914084827	1.8687487055404e-05	0.000227917	1004.98333333333	718.566666666666	-4.72844909516192
DKK1	-0.884018858723573	5.38160536984722	-9.30437076847488	1.86909024604177e-05	0.000227917	205.95	115.95	-4.72836972889846
PEG3	-0.574194990196004	6.06316735569157	-9.29563408014757	1.88165655350757e-05	0.000228994	295.9	207.425	-4.72545964261332
TMEM41A	-0.783136101090626	4.80916285837922	-9.29304979296479	1.88539174071803e-05	0.000229267	133.125	80.7	-4.72459839975191
MOB1B	-0.629384763991881	5.54051642188259	-9.28271471381317	1.9004127166496e-05	0.00023067	209.9	141.45	-4.72115207215292
FANCL	-0.596931922125392	7.55571057409553	-9.28239710935171	1.90087643963873e-05	0.00023067	840.45	580.25	-4.72104611213355
ASAH2B	-0.986970894485241	3.89167763241101	-9.28146452813309	1.90223880072067e-05	0.000230676	75.425	39.5	-4.72073496409403
PANX1	-0.554434979897329	6.21298401762644	-9.27688727090601	1.90894135764937e-05	0.000231329	326.1	231.7875	-4.7192074128533
HSD17B10	-0.55515101019387	7.85250432908593	-9.27289233808822	1.91481282347201e-05	0.00023172	1017.65	722.8	-4.71787367271689
HMGN2	-1.00282188356728	9.92707401968634	-9.269687068192	1.91953832167416e-05	0.000232003	5014.15	2618.6	-4.71680321320248
KIF11	-0.528341329955497	7.50648522720056	-9.26712007542243	1.92333223133797e-05	0.000232003	792.85	574	-4.71594569039789
CNOT7	-0.708653052875595	7.55013008783847	-9.26249533462664	1.93018861614981e-05	0.000232618	870.1	556.7125	-4.71440025008518
PRPF3	-0.586983020418721	6.29344199152996	-9.24724698666609	1.95298958431152e-05	0.000235121	348.9	242.3	-4.70930007288628
PTBP2	-0.548914717855969	6.43142455449353	-9.24450876194977	1.95711592981225e-05	0.000235216	378.825	270.25	-4.70838344813528
ZW10	-0.966847022985455	4.98084954371747	-9.228058284686	1.98211227360479e-05	0.000238057	159.85	85.7	-4.70287174923216
ZNF765	-0.746251544526405	4.81951001470018	-9.21215231605673	2.00662159102416e-05	0.000240507	132.45	82.2	-4.69753451910437
TIMP2	-0.538369948882579	8.11006016009294	-9.20754370833213	2.01378620174606e-05	0.000241134	1209.25	869.15	-4.69598663920973
VPS29	-0.571350347076025	6.79308838824157	-9.20172883279234	2.02286699284088e-05	0.000241714	490.6	344.825	-4.69403267193719
FBXL7	-0.527900311567085	6.22070454687253	-9.20126780906226	2.02358890892062e-05	0.000241714	324.85	235.1	-4.69387770957963
MAP2K2	-0.665603707340475	5.43305505351717	-9.1984551026715	2.02799957283887e-05	0.000242076	197.216666666667	129.75	-4.6929321408149
RAVER2	-1.2320189014284	4.03671619195737	-9.19516322954495	2.033175303158e-05	0.000242514	91.125	40.3	-4.6918251742828
DGCR6	-0.570218326794611	6.1471004577601	-9.19436320463018	2.0344353950639e-05	0.000242514	313.3	220.15	-4.69155609692042
NADK	-0.811226554793299	4.61159485239447	-9.19301511707362	2.03656070010877e-05	0.000242603	117.191666666666	69.5916666666667	-4.6911026411491
BEND3	-0.720364433944358	5.23026780467031	-9.19200018213903	2.038162419071e-05	0.000242628	174.65	110.55	-4.6907612104691
RAD54L	-1.38150234507573	5.53946580697531	-9.18936152964914	2.04233321040366e-05	0.000242782	275.75	108.8	-4.68987340052824
H3C7	-1.67627780409606	3.22391181323982	-9.18904762034739	2.04283002742824e-05	0.000242782	60.35	19.35	-4.6897677671027
HACD2	-0.566873440670399	5.87179648246118	-9.1885597674563	2.04360240952157e-05	0.000242782	258.425	182.025	-4.68960359393198
EIF4E2	-0.54977105590641	5.87546874916475	-9.17788325348613	2.06058789978432e-05	0.000244303	257.55	183.5625	-4.68600885477343
DCAF13	-0.529441325539965	6.81464991218145	-9.17191347892489	2.07015419622948e-05	0.000245271	490.8125	355	-4.68399730474718
NOP16	-0.621014431455476	5.51687606307179	-9.16311116430008	2.08435034425086e-05	0.000246454	205.85	139.5875	-4.68102928163592
CYCS	-0.668914692664767	8.0822822055002	-9.16222790365789	2.08578085054712e-05	0.000246457	1241.15	815.95	-4.68073132409639
SNUPN	-0.567860848386526	5.94621289376428	-9.15922880076399	2.09064632856347e-05	0.000246699	272.3	191.6	-4.67971942990088
CAPN2	-0.745438991811311	6.91577814570147	-9.1489583328992	2.107404729836e-05	0.000248009	567.475	354.3	-4.67625204955814
RPRD1B	-0.634339608126089	5.1948135288551	-9.14530724874566	2.11339842076137e-05	0.000248548	165.275	111.025	-4.6750186214394
CASP7	-0.776003090227342	4.6210408436495	-9.14384180223171	2.11580949110138e-05	0.000248664	116.5	70.9	-4.67452343904146
AATF	-0.615537524679948	6.34074293375252	-9.13683255283059	2.12738433819183e-05	0.00024969	364	248.25	-4.67215404235995
RNPEP	-0.537872187023464	6.14889495940444	-9.13554715183884	2.12951468999163e-05	0.000249773	310.15	222.9	-4.67171935969434
PKN1	-0.786005296676641	4.59019002543796	-9.12424837449292	2.14834374853608e-05	0.00025115	114.45	69.1	-4.66789622755897
SKP2	-0.734058158503782	7.81656183947909	-9.1182358167346	2.15843941014227e-05	0.000251924	1056	664.066666666666	-4.66586013797839
FAM107B	-0.647823225232336	7.0403496606814	-9.11529929882754	2.16338939921016e-05	0.000252228	598.275	399.15	-4.66486530270261
AURKB	-0.517714260414422	6.59162708460313	-9.11174444667413	2.16939870350621e-05	0.00025276	418.75	305.325	-4.66366062372576
MELK	-0.51345459665319	7.7483137729939	-9.10015500837195	2.18912021677199e-05	0.000254382	932.8	682.15	-4.65973038825065
RANGRF	-0.615854627099732	5.33072701203018	-9.09848555049839	2.19197760041379e-05	0.00025454	180.5	122.85	-4.65916388817416
TELO2	-1.08875972182341	4.02299351377609	-9.09766546247606	2.19338276224669e-05	0.00025454	85.8	41.85	-4.65888557396478
RITA1	-0.795382509535055	4.79569630102404	-9.09360188281637	2.20036030597351e-05	0.000254844	132.475	79.625	-4.65750619823062
PLS3	-0.678661998172052	7.49293324942116	-9.08920685406109	2.20793495973421e-05	0.000255552	827.85	540.4	-4.65601372398839
COPS7A	-0.71776163992353	5.29712172808345	-9.084962653509	2.21527737826176e-05	0.000256233	182.85	115.9	-4.65457188736126
EBNA1BP2	-0.682207064838816	7.14050376082203	-9.06853651749648	2.24395309498477e-05	0.000259037	650.2	422.1	-4.64898622531346
CIART	-1.05773387510441	4.1707260513527	-9.05527798792197	2.26740216884963e-05	0.000261228	94.05	47	-4.64447144228125
NOP58	-0.632578976800071	8.69309640878168	-9.04858277026724	2.27934747153148e-05	0.00026226	1872.15	1261.15	-4.64218946443528
DHRS13	-0.69410933003351	5.97668272286503	-9.04511669760966	2.28555913871891e-05	0.000262682	290.65	187.7	-4.64100753688307
DDX12P	-0.694969869084854	5.57698136271732	-9.04486103302399	2.28601807370024e-05	0.000262682	220.25	142.05	-4.64092034031114
GPT2	-1.17899361216001	4.6513305669666	-9.03181823634591	2.30956817639058e-05	0.000265215	137.7	62.9	-4.63646921324285
HMGXB4	-0.574382329585922	6.67184229092217	-9.02419324239888	2.32346158154905e-05	0.000266463	451.525	316.675	-4.63386450418756
FZD8	-2.13114498459489	2.73724779164111	-9.0231013575743	2.32545873639426e-05	0.000266463	50.25	11.75	-4.63349136232975
NEDD4	-1.51133371389492	3.50918794081821	-9.02270594098652	2.32618246243929e-05	0.000266463	69.4	25.45	-4.63335622283086
UCK1	-0.642634143833642	5.07295029068452	-9.02252126507076	2.3265205588165e-05	0.000266463	152.3	101.7	-4.63329310537395
NCR3LG1	-0.735893302833637	5.83187367749928	-9.01901347110468	2.33295292498693e-05	0.000266851	267.2	166.95	-4.63209402444014
NEXMIF	-0.733293091159979	4.74904102082066	-9.01784441986731	2.33510107567177e-05	0.000266923	125.5	78.65	-4.63169431610153
AIF1L	-1.07748445066731	3.67486078689867	-9.01437421720124	2.3414906787825e-05	0.000267479	66.9	32.875	-4.63050756675714
DNLZ	-0.892525435960355	4.73376736056951	-9.01131907904747	2.34713223270891e-05	0.000267949	131.4	73.75	-4.6294624424346
CTSV	-0.696709455260521	5.14637243249228	-9.00205566751159	2.36433105502141e-05	0.000269386	163.35	105.15	-4.6262917133649
CDCA7	-0.53058316534729	7.22883475515172	-8.99811233455611	2.37169516604316e-05	0.00027005	654.65	472.975	-4.62494113158639
NSUN5	-0.508401286572488	6.40786094148535	-8.99236179453763	2.38248026075599e-05	0.000270926	367.425	269.55	-4.62297068887653
UBQLN1	-0.492199750933776	7.11947595416836	-8.99030149763136	2.38635767789799e-05	0.000271191	598.666666666667	444.233333333333	-4.62226446179918
PRPF40A	-0.578717896626552	7.46215341793239	-8.96818507569852	2.42842789666112e-05	0.000274726	782.416666666667	547.241666666667	-4.61467478679547
NME6	-0.77617002951074	4.42924442443933	-8.96649918574971	2.43166871235816e-05	0.000274915	101.95	61.95	-4.61409559313084
AJUBA	-1.67933725596854	2.87544443070885	-8.96027422440616	2.44367705976299e-05	0.000275917	47.225	15.0625	-4.61195618813073
TMEM147	-0.512673946089064	7.5152020042916	-8.95638160518944	2.45121988616024e-05	0.000276325	793.5	580.5	-4.61061772870601
CDK19	-1.02614445798776	4.34531753765946	-8.95360658041442	2.45661302823557e-05	0.000276617	105.225	53.5375	-4.60966324927403
TSPAN11	-0.588413485437591	5.51764229014365	-8.952715049415	2.45834849774459e-05	0.000276617	203.6	141.25	-4.60935655110004
CKLF	-0.67637619153941	6.41462649510616	-8.95220429531414	2.45934335850793e-05	0.000276617	392.133333333333	255.483333333334	-4.60918083348361
DDX55	-0.735635651730389	5.81383237115478	-8.94966982472735	2.46428673847597e-05	0.000276818	263.85	164.9	-4.60830876010638
TASOR	-0.661199807424811	5.08325293349029	-8.9455987254579	2.47225054009739e-05	0.00027718	154.4	101.816666666667	-4.60690751955885
CHEK1	-0.717939961611558	4.90879323158488	-8.94243095052906	2.47846720102859e-05	0.000277522	139.575	88.35	-4.60581682398762
SF3B4	-0.774648257555657	7.72080765149145	-8.93837810802214	2.48644630021828e-05	0.000277981	1004.2	612.55	-4.60442091578857
FAM43A	-0.774831008284294	5.11934704976147	-8.93628248078139	2.49058337101273e-05	0.000277991	164.9	100.425	-4.60369891590118
COCH	-0.486462962570697	6.7556204565611	-8.92936786878695	2.50428854431869e-05	0.000279165	464.15	345.783333333334	-4.601315633135
RAB3GAP1	-0.606369921867587	5.72219993231388	-8.92447943985452	2.51402861901089e-05	0.000280073	236.2625	161.8125	-4.59962978273289
TIMM10	-0.492540806127939	7.49372705766417	-8.9220531142745	2.51887874824231e-05	0.000280237	776.175	575.875	-4.59879273771693
NUSAP1	-0.543936696228734	6.9586981517178	-8.92134706978285	2.52029206926932e-05	0.000280237	545.15	390.475	-4.59854912718595
FKTN	-0.903486034727571	4.20070209751256	-8.91978026931515	2.52343157462619e-05	0.000280408	90.9	50.55	-4.59800846710036
SLC39A11	-0.609689726226424	5.45797102463436	-8.91308225934895	2.53690226445945e-05	0.000281192	196.8	134.5	-4.59569626388728
PARL	-0.520461209085731	6.44539317380408	-8.91106972801537	2.54096546838138e-05	0.000281464	378.75	275.525	-4.59500123695409
DBH	-1.08145241882799	5.07158882330387	-8.90741239041797	2.54836811037754e-05	0.000282106	178.4	87.2	-4.59373783820533
TRRAP	-0.532471417467592	6.07331385520653	-8.90598821445107	2.55125724185841e-05	0.000282131	293.75	211.9	-4.59324574950971
MMS19	-0.492569097818751	6.50746394416646	-8.89954850545786	2.56436688529279e-05	0.000283162	391.55	290.45	-4.59101983997247
P3H4	-0.774756316220127	4.95344516154918	-8.89750494475991	2.56854280668767e-05	0.000283445	146.8	89.55	-4.59031319203685
DLSTP1	-1.19956797536219	4.8477500333236	-8.89499212731248	2.57368806578286e-05	0.000283834	159.3	71.6	-4.58944409127722
SHISA3	-1.61140874557424	3.12172461675931	-8.88796769742723	2.58813260879287e-05	0.000285248	54.9	18.4	-4.58701347537909
SNRPD3	-0.595415468587499	9.08484863147663	-8.88661637166229	2.59092177020743e-05	0.000285376	2424.55	1675.6	-4.5865456998201
TACC3	-0.567543386668229	6.44105819227489	-8.86616642217285	2.63354401580825e-05	0.000289343	384	270.35	-4.57945941865342
FUS	-0.716986855908047	6.63464808813341	-8.86427319381075	2.637529432882e-05	0.0002896	462.433333333334	294.508333333334	-4.5788026852613
NDC80	-0.802893931123358	6.46083780417292	-8.85738698730244	2.65208253070554e-05	0.000290517	423.05	253.05	-4.57641296515705
CMTM7	-0.564871334477026	5.87687621766088	-8.85718693141169	2.65250666346338e-05	0.000290517	259.175	182.875	-4.57634351641748
C3orf14	-0.62844266568929	6.74105775300894	-8.8523281635785	2.66283093602858e-05	0.000291283	482.775	326.325	-4.57465640617866
VSNL1	-1.77891899161306	3.11924350265011	-8.84517475724154	2.6781129445059e-05	0.000292773	58.125	17.4	-4.57217111136384
SLC30A1	-0.789454037792838	4.75600628482956	-8.82951405616597	2.7119130360583e-05	0.000296098	128.616666666667	77.5666666666666	-4.5667242412672
CCT2	-0.709947516942449	9.31658871551845	-8.82828819966346	2.71457884419257e-05	0.000296205	2962.925	1893.425	-4.56629753986187
RB1	-0.646853175230048	5.60093929155673	-8.81336142346159	2.74727561730811e-05	0.000299214	220.175	146.775	-4.56109776829276
RAB15	-0.887503713237382	4.23749736308455	-8.81003098281963	2.7546308426464e-05	0.000299643	92.725	52.225	-4.55993659417839
HSDL1	-0.751682601512758	4.55673529372221	-8.80439123934637	2.76713641587153e-05	0.000300817	110.5	68.3	-4.55796943023386
WIPI2	-0.566230992397059	5.46851847855359	-8.79808417361159	2.78119699144185e-05	0.000301784	195.24	137.53	-4.55576824908396
LIG3	-0.650006114892268	5.0664623963968	-8.79496970564127	2.78816965329208e-05	0.000301996	152.05	100.97	-4.55468080401487
CASP3	-0.565356480147083	5.93863003864188	-8.79494382337492	2.78822768030143e-05	0.000301996	270.55	190.85	-4.55467176563096
PEF1	-0.673437023293945	6.50970624205355	-8.79278795839212	2.79306578948893e-05	0.000302137	417.6	274	-4.55391883455481
CCZ1P-OR7E38P	-0.882891847945052	4.66759372082076	-8.78519089472764	2.81018982952025e-05	0.000303615	125.2	70.5	-4.55126434232674
IGFBP4	-0.744173887626666	5.79053668341966	-8.78294141294043	2.8152827485381e-05	0.000303978	260.15	162.05	-4.55047798093227
SEPTIN8	-0.684659009680966	5.3491705302708	-8.78013323272826	2.82165507853262e-05	0.000304308	187.266666666666	121.7	-4.5494960758564
TMED9	-0.863999073035867	5.15943200177707	-8.7800622167897	2.82181643711632e-05	0.000304308	174.7	100.55	-4.54947124109208
MTRR	-0.547777272918918	5.9241126194526	-8.77876865984668	2.82475739440618e-05	0.000304438	266.3	190	-4.54901884582511
XRCC2	-0.730940534961556	5.76693935128858	-8.77582617963179	2.83146002780008e-05	0.000304973	254.35	160.3	-4.5479895650028
UFD1	-0.566630902827996	7.92341107913067	-8.77230289412431	2.83950908351552e-05	0.000305117	1072.9	756.6	-4.54675673768158
EIF4H	-0.607043684760415	8.28629992241217	-8.77195806861426	2.84029822217226e-05	0.000305117	1400.15	959.75	-4.546636058036
POLDIP3	-0.756717809849293	4.848845236859	-8.77143686740619	2.84149146506791e-05	0.000305117	135.62	83.76	-4.5464536440991
PUS1	-0.653576796488951	5.62760243350776	-8.76459767971962	2.85720122938756e-05	0.000306616	224.8	149.3	-4.54405917168059
LAP3	-0.530434912759627	7.47605634923928	-8.74341887564051	2.90646898230036e-05	0.000311522	776.9	561.65	-4.53663430745305
VAT1L	-0.896955655468242	4.80261096339076	-8.73761884609405	2.92012668310116e-05	0.000312794	137.85	77.45	-4.53459830725762
TRAPPC4	-0.57462892344715	5.5014678424694	-8.73535393122905	2.92547949910286e-05	0.000312985	200.366666666667	140.333333333333	-4.53380294095019
CDC7	-0.546007637507315	8.24816116767439	-8.73026838830349	2.93753851424242e-05	0.000313697	1334.35	954.4	-4.53201643062206
KATNA1	-0.598644074840877	5.47928670489911	-8.72966988318534	2.93896136301461e-05	0.000313697	199	137.05	-4.5318061233319
EIF2D	-0.530707437193153	6.25644090636425	-8.72953057684262	2.93929265180673e-05	0.000313697	333.4	240.8	-4.53175717107698
CCDC58	-0.594774447831597	6.43291180166636	-8.72422328587489	2.95194524804285e-05	0.000314856	385.45	266.35	-4.52989170196193
NIP7	-0.60103489557773	6.28362528606208	-8.71021128615328	2.98564360393605e-05	0.000317678	348.375	239.525	-4.52496203521838
TMEM170A	-0.79890347068805	4.32058555783101	-8.70744075614584	2.99235745010687e-05	0.000318199	95.2833333333334	56.9666666666667	-4.5239865293448
ZC3H15	-0.490249664309622	7.40063942838429	-8.69925183816289	3.01230062937915e-05	0.000319932	727.183333333333	540.3	-4.52110168746298
U2AF2	-0.54005304229361	6.54403461800847	-8.69814327424024	3.01501181628396e-05	0.000320026	408.4	293.225	-4.52071098145522
MCMBP	-0.631665401174017	6.43964782970267	-8.6899819243851	3.03505603250952e-05	0.000321569	392.016666666667	264.5	-4.51783328666943
TBCB	-0.509311417863938	7.68982049493527	-8.68808917930033	3.03972586110059e-05	0.00032187	894.5	656.05	-4.51716558164774
LYRM7	-0.574805632979095	5.4395874167139	-8.68605032172064	3.04476517390719e-05	0.000322209	191.95	134.3875	-4.51644619649874
SRSF12	-1.11507639247896	3.48429097223796	-8.68300770578244	3.05230279503644e-05	0.000322617	59.35	28.35	-4.51537238562849
RHNO1	-0.512802871852477	6.44332186416395	-8.68226403868183	3.05414828991468e-05	0.000322617	377.275	275.85	-4.51510988020423
CYTL1	-1.13156617465617	4.03763012851979	-8.67191207741064	3.0799678739504e-05	0.000324758	87.95	41.85	-4.51145381344723
RIOX2	-0.47949445579941	6.57642699672431	-8.66898449183539	3.08731399032257e-05	0.000325337	408.8875	306.075	-4.51041919904726
TOMM40	-0.520295263624648	6.1341725839626	-8.663164104234	3.10197721508801e-05	0.000326294	305.1	222.05	-4.50836139652818
EEF1E1	-0.863921709894804	6.1252219303278	-8.65943795132296	3.11140534436586e-05	0.000326448	341.65	196.95	-4.50704340664958
SPPL3	-0.751585645738267	4.82931995542937	-8.65855241050438	3.11365070125293e-05	0.000326448	133.54	82.79	-4.50673010950299
ABCD3	-0.531008984831556	7.36037641829693	-8.65534731061889	3.12179263909127e-05	0.000327005	717.4	518.25	-4.50559594774678
RELA	-1.11393900396081	4.63356175865149	-8.64851839471019	3.13921970584532e-05	0.000328293	132.733333333333	63.8	-4.50317828809187
SNX12	-0.689137187257066	5.51233591494031	-8.64022764602212	3.16052367733088e-05	0.00032988	210.325	135.975	-4.50024095177013
STK35	-0.981082781457891	4.98194728072917	-8.63586103823689	3.17180910880116e-05	0.000330861	161.51	84.94	-4.49869295801552
CDC40	-0.556362376068297	5.76841659312178	-8.63224663605605	3.1811845674137e-05	0.000331608	239.65	170.05	-4.4974111330668
ARHGEF26	-1.44015394532105	3.00678181267216	-8.63158995080959	3.18289127862904e-05	0.000331608	47.6	18.0166666666667	-4.49717819577984
NKIRAS2	-0.598925670587946	5.32395581875157	-8.62958087013619	3.18811919848735e-05	0.000331608	178.625	122.975	-4.49646544942224
ECD	-0.725186292912653	5.38394600531898	-8.62857026263088	3.19075257519877e-05	0.000331608	194.55	123	-4.49610687157961
DSN1	-0.96362666646554	5.8989267112336	-8.62616263974301	3.19703601048371e-05	0.000331716	302.3	163.15	-4.49525247193404
ADIPOR1	-0.949058266427779	6.32855935535856	-8.61650992520762	3.22236705451892e-05	0.000333752	407.9	219.15	-4.4918249913306
TNPO2	-0.534067132102335	5.93813761333486	-8.61433127056944	3.22811536093124e-05	0.00033415	267.55	192.86	-4.49105095359041
UBR1	-0.54885211567712	5.65931153235974	-8.59809351617184	3.27132109534682e-05	0.000337828	221.6	158	-4.48527682576397
EIF2B5	-0.671358415375191	5.27184746592042	-8.59664467940274	3.27520750028027e-05	0.000337828	176.65	115.775	-4.48476118013876
BMS1	-0.484495874476686	7.19362791809579	-8.59331402398205	3.28416134385233e-05	0.000338529	628.65	468.95	-4.48357551506553
PGM2	-0.599394673239232	5.21731266506468	-8.5912508924894	3.28972141238873e-05	0.000338529	165.883333333333	114.15	-4.48284087839808
FAF2	-0.475338774827442	6.56585663352471	-8.57374001783143	3.337338668607e-05	0.000342624	405.325	304.275	-4.47659971949321
RRP7A	-0.596935099778657	5.23022436840536	-8.57047875612006	3.34629186209801e-05	0.000343342	167.25	115.275	-4.47543618274877
MAP3K4	-0.649820848905066	5.36615895617274	-8.56451665328466	3.36272922376301e-05	0.000344827	187.3	124.475	-4.47330810186765
NXT1	-0.486080562196725	6.96508829476474	-8.56054342511639	3.37373342831399e-05	0.000345753	536.8	400	-4.47188923567276
GLI3	-0.897187201949647	4.38313788854393	-8.55096424547361	3.40042972133569e-05	0.000348083	103.2	57.5	-4.4684661965424
PRODH	-1.45955581266147	3.40989667593154	-8.54872640524163	3.40670035387265e-05	0.000348521	63.8	23.85	-4.46766606437244
PARP4	-0.662864814820201	4.81994191953266	-8.54148010959968	3.42709400838918e-05	0.000350158	128.65	84.65	-4.46507398230351
TMEM245	-0.548051253033666	5.66794068674202	-8.5409156241709	3.42868839235853e-05	0.000350158	222.85	159.05	-4.46487198284323
NOL11	-0.775598226817428	8.60171322161319	-8.53839039803128	3.43583103011116e-05	0.000350668	1848.1	1128.75	-4.4639682023771
DCLRE1B	-0.480537477859761	6.37442889048617	-8.53339158841242	3.45001934243797e-05	0.000351721	355.525	265.925	-4.46217847005991
TARS3	-0.879518834961817	4.35163753792525	-8.52615727934239	3.47066888944361e-05	0.000353621	100.175	56.75	-4.45958681714009
DCLRE1A	-0.862004252459684	4.40219882365206	-8.51683506052915	3.49748216976375e-05	0.000355733	103.25	59	-4.45624449087272
PPIL1	-0.706780697236604	7.32133895812473	-8.5125788495479	3.50980114565689e-05	0.000356394	743.2	475.05	-4.45471748860265
UCP2	-0.652619687397311	6.14706841302634	-8.50472300058664	3.53266633612735e-05	0.000358272	322.425	214.425	-4.45189738017678
MIEF1	-0.500461482807416	6.14133649089723	-8.50383512421683	3.53526104051917e-05	0.000358328	304.55	224.625	-4.45157851276626
FAIM	-0.559548236480485	6.7305791294342	-8.48919942607467	3.57834043704226e-05	0.000362067	468.25	331.5	-4.44631834378665
CNP	-0.622534237545571	5.34413230360167	-8.4833226420003	3.59580329286642e-05	0.000363624	182.625	123.825	-4.44420407421336
SCLY	-0.774311306995778	4.51718742492885	-8.47543967084673	3.61937730614513e-05	0.000365476	108.35	66	-4.44136614100467
SNAI1	-0.985785530807154	4.33464160801949	-8.47510756063004	3.62037426668694e-05	0.000365476	102.75	54.2	-4.44124653069474
ABCB10	-0.589127587971906	6.31837580062902	-8.47151851100661	3.63116782746775e-05	0.000366325	355.35	246.55	-4.43995367814335
ACSF2	-0.756212080985331	5.000781097277	-8.47045705345628	3.63436689965898e-05	0.000366325	151	92.95	-4.43957123155358
ISCA1	-0.483223859804381	7.06833370119517	-8.47023027738517	3.63505077670654e-05	0.000366325	575.983333333333	430.25	-4.43948951826039
KCTD2	-0.69454143497694	5.36294621400757	-8.46432510109488	3.65290945304109e-05	0.000367702	189.825	122.45	-4.43736109278452
RFWD3	-0.618056195518676	5.18353199425971	-8.44882692986099	3.70024789222003e-05	0.000371827	163.1	110.8	-4.43176918009058
PAPSS2	-1.6167798561958	2.83391352291846	-8.44179432726935	3.72195449176827e-05	0.000373153	44.85	15	-4.42922894127907
PM20D2	-0.612611066681337	5.66706837081562	-8.43826422296913	3.73290401713644e-05	0.000373823	227.833333333333	155.566666666667	-4.4279531767932
RXYLT1	-0.658051376265645	5.75780126041069	-8.43673645466436	3.73765394128583e-05	0.000374085	246.9	162.9	-4.42740091118279
SKIV2L	-0.606196229563036	5.09152777010398	-8.43174362594421	3.75322412153409e-05	0.000375215	152.35	104.35	-4.42559550117729
SNX6	-0.461239087768381	6.77841225602665	-8.42889870149436	3.76212845631163e-05	0.000375543	467.45	354.4	-4.42456637972799
POLE	-0.536810911895841	5.80408091783977	-8.42864278734776	3.76293059924192e-05	0.000375543	244	175.5	-4.42447379141817
MIS18A	-0.488492331366215	6.86401400797926	-8.42585261994459	3.77168857511253e-05	0.000376096	500.883333333333	372.566666666666	-4.42346417375383
ORC5	-0.681060921373561	5.04320324514895	-8.42551319873794	3.77275552785786e-05	0.000376096	151.166666666667	98.4166666666667	-4.42334133589156
CDC34	-0.800688228325569	5.56418158107156	-8.42366149640274	3.77858220005893e-05	0.000376417	226.6	136.075	-4.42267112561143
TRMU	-0.680574343087292	4.69907529904297	-8.42312475294995	3.78027302721947e-05	0.000376417	119	77.35	-4.4224768324557
TOMM6	-0.517797417568984	8.18647913329299	-8.42121269218568	3.78630319750202e-05	0.000376698	1266.3	923.1	-4.42178461178539
PLBD2	-1.1011571375284	3.51916236241652	-8.40825181990845	3.82746314895078e-05	0.000379822	60.525	29.25	-4.4170889820234
NOP2	-0.499259091248006	6.29052478912672	-8.40686952232526	3.83188235239275e-05	0.000380046	337.7	249.25	-4.41658783322893
NOC3L	-0.644384277400457	7.70826034012342	-8.39869955267771	3.85811847162902e-05	0.000382431	949.9	635.05	-4.41362444056337
TPX2	-0.499559483311148	8.10221594306774	-8.39494377338516	3.87024666357068e-05	0.000383243	1186.7	876.15	-4.41226135508087
AP1S2	-0.536905389741577	6.28956571408578	-8.39431183815838	3.87229149830334e-05	0.000383243	341.9125	245.9375	-4.41203195731934
HEG1	-0.924297261621971	4.89300790627011	-8.39413504167753	3.87286379771522e-05	0.000383243	148.65	81.5	-4.41196777617189
OSBPL1A	-0.801981367727247	4.48785316044641	-8.39068403645875	3.88405383267135e-05	0.000383902	107.3	63.9666666666667	-4.410714759436
ACTN1	-0.754293692951415	5.01073605315009	-8.39005703300467	3.8860907949111e-05	0.000383902	151.7125	93.9125	-4.41048705672949
PRPF8	-0.548160647273999	8.47139603709801	-8.38410463503433	3.90548807787327e-05	0.000385384	1559.35	1113.05	-4.40832468360963
PSMD1	-0.563896022870982	8.05647457924508	-8.37399643216605	3.93867640120633e-05	0.000388222	1175.45	830.75	-4.4046496990445
NFYA	-0.659274931238419	5.05022124932995	-8.36500393920732	3.9684665684779e-05	0.000390939	150.908333333334	99.5250000000001	-4.40137727396657
MICOS13	-0.509586105977456	6.94486670973017	-8.36216025112548	3.97793942098499e-05	0.000391652	533.9	391.2	-4.40034183492005
RAB21	-0.582975388706077	5.19794095484647	-8.35223986166299	4.01118444306442e-05	0.00039447	162.7125	113.275	-4.39672736774575
GPI	-0.573302636919404	8.07970169361919	-8.35035264772253	4.01754392373207e-05	0.00039447	1198.8	841.4	-4.39603936640527
PSMD11	-0.526042649805268	7.32248522769343	-8.3474765378166	4.02725743780932e-05	0.000394734	697.375	505.775	-4.39499060772893
THOP1	-0.656914981653282	5.30484220489605	-8.34395726383275	4.03917883471816e-05	0.000395396	179.9	119.1	-4.39370691800805
CRYZ	-0.487190724554331	7.60674480520225	-8.34348829787786	4.04077041299283e-05	0.000395396	838.15	624	-4.39353582444052
POP7	-0.504410056683154	7.39596350851166	-8.33712066168541	4.06245041651927e-05	0.000397295	728.35	536.1	-4.391211926681
DHRSX	-0.703472137383609	4.48233282576152	-8.32679239854944	4.09789216314594e-05	0.000400315	103.125	65.95	-4.38743947433084
CCNY	-0.630359282698421	4.96088912364697	-8.32551931854113	4.10228464186547e-05	0.000400521	140.31	94.48	-4.38697420888655
SH3PXD2B	-0.899984369496116	5.06438360767415	-8.3246853943409	4.10516476290123e-05	0.000400579	166.1	92.675	-4.38666940756212
USP18	-0.801747437296039	4.91682762310422	-8.30988561711449	4.1566563958556e-05	0.000404478	144.45	86.65	-4.38125587435148
TRMT1	-0.562224473051264	5.72686988951232	-8.30468720775157	4.17491371750513e-05	0.000406029	233.316666666667	164.983333333334	-4.3793524956052
PYGO2	-0.86392340230843	4.47242252210603	-8.30013149210825	4.19098752198161e-05	0.000407141	108.325	62.2	-4.37768363220901
UTP25	-0.526820761021784	5.77397818335092	-8.29717617537078	4.2014516540148e-05	0.000407932	238.1125	172.4625	-4.3766006295063
GRINA	-0.630383233571684	4.97305732906699	-8.29345634237473	4.21466428818981e-05	0.000408988	141.5	95.3	-4.37523701263904
POGLUT2	-0.481401849632467	6.67597165145314	-8.29039744909237	4.22556408924189e-05	0.000409819	438.55	327.8	-4.37411530695274
GTF3A	-0.603332518202492	8.02535015761673	-8.28515831376195	4.24430601989873e-05	0.000411182	1166.25	802.433333333334	-4.37219331045354
LINC01963	-1.97606070241728	4.36674332493204	-8.28441126074944	4.246986006095e-05	0.000411214	149.5	40.55	-4.37191917001609
ERGIC1	-0.696746687429667	4.76809051171966	-8.28182293182268	4.25628603867327e-05	0.00041166	125.625	80.7	-4.37096919348483
GLOD4	-0.531974787530964	7.73741602995958	-8.27891294011889	4.26676900501477e-05	0.000411669	932.45	672.85	-4.36990086840456
PFN1	-0.570624583334169	9.37857784465966	-8.27857822600358	4.26797662911469e-05	0.000411669	2946.6	2071.9	-4.36977796738119
SLC19A1	-0.838693737338523	3.9980285295761	-8.27660210040946	4.27511413278685e-05	0.000412117	77.1357142857143	44.8428571428571	-4.36905228641467
UMPS	-0.50132259616429	6.15745537264194	-8.25999487340957	4.33562695866921e-05	0.000416577	308.0375	227.1875	-4.36294809195883
PUSL1	-0.833927062352482	4.12167171404012	-8.24690797653725	4.38398693133628e-05	0.000420762	83.95	49	-4.35813074915348
GPATCH11	-0.581502673354002	5.28380414936484	-8.24475308206433	4.39200754039035e-05	0.000421301	172.7	120.3	-4.35733692294159
RAB14	-0.51411804860616	5.71452833902361	-8.24079871011103	4.40676855688867e-05	0.000422486	227.483333333334	166.2	-4.35587975800054
PTAR1	-0.525803584551721	5.92972099999339	-8.23625404041262	4.42380154239765e-05	0.00042374	265.216666666666	192.283333333333	-4.35420436429261
CHST8	-0.858143325732064	4.20360189854697	-8.23535298072837	4.42718735635886e-05	0.00042374	89.65	51.55	-4.35387209850657
PRKACA	-1.584009932651	3.54917368163945	-8.23473492843194	4.42951141794343e-05	0.00042374	73.575	25.375	-4.35364417449771
IQCB1	-0.524536601668336	5.63368802232156	-8.23258518703669	4.43760570921552e-05	0.000424283	215.85	156.55	-4.35285128838594
POLR1A	-0.666063450962974	4.56136663486519	-8.22505580475036	4.46608618573429e-05	0.00042654	107.55	70.6	-4.3500729002463
MCM8	-0.594901062532844	5.29662034396284	-8.22350152160421	4.47199077349486e-05	0.000426872	175	120.925	-4.34949910114677
P2RX5	-0.652952411841657	4.89608391701845	-8.22200893672234	4.47766918350834e-05	0.000427181	135.2	89.6	-4.34894799585838
RALY	-0.534137989348936	6.6438767201939	-8.21065294086701	4.52113678046812e-05	0.000430625	436.7	315.15	-4.3447523538142
MALT1	-0.775135874119791	4.40384291861702	-8.19336234355372	4.58822845896763e-05	0.000436305	100.15	60.9333333333333	-4.33835496566206
SSBP1	-0.45013929232906	7.30240403241448	-8.19192705726613	4.59384750960515e-05	0.000436602	669.8	511.766666666667	-4.33782342508269
IL11RA	-0.737547187884464	4.63022027639913	-8.1888677005854	4.60585035835519e-05	0.000437269	115.816666666667	72.2666666666667	-4.33669017614085
TIMM13	-0.475486582653531	7.01246337720466	-8.18332139268277	4.62769974033077e-05	0.000438631	552.725	414.875	-4.33463482719389
LOC101928847	-1.1935436868699	3.28507720788497	-8.17338672795078	4.6671268212739e-05	0.000440969	53.1	23.95	-4.33095039773685
PHF10	-0.509809233598151	6.93129421668458	-8.1685266244273	4.68655136158095e-05	0.000442296	529.025	387.5	-4.32914661902415
MED22	-0.693529325333706	4.9818826779672	-8.16757035947988	4.69038391919855e-05	0.00044242	145.65	93.85	-4.32879160778269
CASC3	-0.47682481592177	7.08728089847101	-8.16269851820719	4.70996390688732e-05	0.000443611	582.3	437	-4.32698242091776
PSMB3	-0.531513684608418	9.01728988745533	-8.16191332672862	4.71312813446335e-05	0.000443611	2262.85	1634.55	-4.3266907530403
TUBG1	-0.502783391023863	8.70397764456045	-8.14916188044758	4.76484870888034e-05	0.000447278	1802.9	1328.55	-4.32195088431034
CHD3	-0.934172106129306	5.90248111866048	-8.14051741804671	4.80027157027955e-05	0.000449853	299.85	165.2	-4.31873419217908
AUNIP	-0.701429888727672	4.81988821930831	-8.14030271486174	4.80115510564471e-05	0.000449853	130.475	83.55	-4.31865426352937
IMPDH1	-1.04181559643151	4.92929156190885	-8.1399663258211	4.80253976150361e-05	0.000449853	158.55	80.95	-4.3185290308119
ANGEL1	-1.07699339121135	3.39163560918594	-8.13895126083864	4.80672070998675e-05	0.000450005	54.8833333333334	26.9166666666667	-4.31815111141314
SRSF1	-0.527303575390925	7.97974275192854	-8.13271271264923	4.83250608286478e-05	0.000451936	1100.575	797.53125	-4.31582759063558
CITED1	-0.580159249412054	5.1672227337608	-8.12829587800961	4.85085528436587e-05	0.000452927	159.15	111	-4.31418168149408
TOB2	-0.710886130156154	4.71552927330679	-8.12706560524879	4.85598014748382e-05	0.000453165	121.65	77.5333333333333	-4.31372309743853
TFIP11	-0.820483974101611	4.33542133939044	-8.12458589813795	4.86632807922849e-05	0.000453889	96.95	57.275	-4.31279861505266
EMC8	-0.523770610311921	5.6489588590695	-8.11308702135903	4.91463637932479e-05	0.000457907	218.125	158.2375	-4.30850860891925
ADRM1	-0.546162914029681	7.31825092320136	-8.1063218456825	4.94330785618295e-05	0.000459705	700.2	501.25	-4.30598234198144
RAD21	-0.511066756250379	8.38615805609661	-8.10606135639931	4.94441556358849e-05	0.000459705	1450.475	1063.175	-4.30588503521114
DTD2	-0.538521138455589	5.41800244862697	-8.09701427436644	4.98305999314575e-05	0.000462562	186.725	134.075	-4.30250388414435
PSMD2	-0.524939751696495	8.56707581263814	-8.09028203468322	5.01203549973828e-05	0.000464269	1652.4	1199.2	-4.2999858616033
FGFRL1	-0.778657868148373	4.21884670375804	-8.08874052490078	5.01869658561747e-05	0.000464634	88.1	53.475	-4.29940905958298
DLG1	-0.592872246538057	4.96145367208504	-8.08774699558898	5.02299500731139e-05	0.000464634	138.528571428571	95.7357142857143	-4.29903725351439
HIRIP3	-0.535778111823289	5.57866835501924	-8.08753058394221	5.02393183937802e-05	0.000464634	208.575	150.125	-4.29895626138527
CXADR	-0.590144908265264	6.17733065460462	-8.07822675408667	5.06439260704687e-05	0.000467432	322.2625	223.5	-4.2954726338626
STX6	-0.650609909704606	4.75078263139199	-8.07812270633704	5.06484714538573e-05	0.000467432	122.1	81.03	-4.29543365690137
SHMT1	-1.2954148235886	3.82554954085119	-8.07584271535214	5.07481885609193e-05	0.000468106	80.5	34.1375	-4.29457945512977
SCNM1	-0.474888130248867	6.89114808771291	-8.07357335953176	5.08476582548678e-05	0.000468777	507.95	381.5	-4.29372904333922
CEBPZ	-0.560638544512826	7.98298500897821	-8.07248306217195	5.08955252308012e-05	0.000468972	1115.9	790.5	-4.29332039945105
SNF8	-0.727322085459474	8.26011631342106	-8.07147035043053	5.09400310634338e-05	0.000469135	1434.4	905.65	-4.29294079453782
CDON	-0.640194616763843	4.83385803392862	-8.06974145150963	5.10161117596752e-05	0.000469589	128.85	86.2	-4.29229264462208
TPI1	-0.515429204620578	8.89752595853347	-8.06802340842423	5.10918404414434e-05	0.000470019	2071.01666666667	1512.61666666667	-4.29164845278521
SPTAN1	-0.871614822888523	4.52563122232154	-8.06608022626222	5.11776442039784e-05	0.000470335	113.07	64.1	-4.29091970931949
CANT1	-0.454588696647722	6.40979635789126	-8.06375201777741	5.12806612468134e-05	0.000470969	361.1	275.033333333334	-4.29004638337241
EPS8	-0.719748348143459	5.21112692366282	-8.06330773089142	5.13003460567978e-05	0.000470969	172.3	109.25	-4.28987970525756
ARL5B	-0.466268003052045	6.95462061003044	-8.06246240909759	5.13378226328366e-05	0.000471067	529.275	399.825	-4.28956255480359
ATMIN	-0.715622804431844	4.67290549515336	-8.05399288207508	5.17150035719035e-05	0.00047428	118.266666666667	75.1166666666666	-4.28638344098366
VPS52	-0.508013728802637	6.23974887303205	-8.04908966525412	5.19347763415438e-05	0.000475797	326.95	240.05	-4.28454173433953
MLX	-0.481937786459103	6.18377607505186	-8.03993608477909	5.2347855564e-05	0.000479205	311.608333333333	232.875	-4.28110110454478
PKDCC	-0.578026914738966	5.53249905867591	-8.03915154080378	5.23834304783984e-05	0.000479205	205.15	143.2	-4.28080606396626
AHCTF1	-0.720389503841712	5.2573700274566	-8.03525085122884	5.25607072782355e-05	0.000480277	178.35	112.533333333334	-4.27933879936593
APRT	-0.939281297336705	5.04793981852373	-8.01830457870084	5.3338688934304e-05	0.000486119	166.025	90.975	-4.27295766347919
CENPH	-0.450511253330774	6.88785709986864	-8.01120677731449	5.36683528308276e-05	0.00048887	502.5	383.8	-4.27028173371352
GABRA5	-1.09843514348324	3.62425192105305	-8.00001932379816	5.41925924278177e-05	0.000492877	65.0833333333333	31.6	-4.26606007301112
HSPH1	-0.545716791497648	7.7775978779162	-7.9936011539716	5.44959242808695e-05	0.000495122	962.85	689.033333333334	-4.2636359771457
NXPH2	-1.37220824657717	3.14941523088897	-7.98785121639411	5.47692847409249e-05	0.000497348	51.4666666666667	20.4833333333333	-4.2614629306998
PRDX4	-0.524424790460017	8.95639840058946	-7.98643485807569	5.48368552209707e-05	0.000497704	2164.1	1570.9	-4.2609274590492
POC5	-0.563783436271545	5.48944037132256	-7.98555303578243	5.48789714889974e-05	0.000497829	197.95	139.8	-4.26059403652941
NUDC	-0.444552281053869	7.68200617053157	-7.97478439195842	5.5396210555746e-05	0.000502001	869.833333333333	667.266666666666	-4.25651994269065
PPRC1	-0.485483252699142	6.51886300851205	-7.97329627550551	5.54681146990657e-05	0.000502184	393.7	293.7	-4.25595659506775
EXOSC5	-0.767429744886677	6.70132702505704	-7.97318133058593	5.54736730433842e-05	0.000502184	493.15	303.75	-4.25591307750206
BTBD3	-0.572262359819137	6.09765795553298	-7.9716544062568	5.55475689123301e-05	0.000502521	302.9	212.95	-4.25533494358295
NEK7	-0.674697538342036	7.41170566964239	-7.971040405218	5.55773146090867e-05	0.000502521	781.15	512.35	-4.25510244134113
SRRM1	-0.500997509153401	7.03670888522497	-7.97063760546887	5.55968381739693e-05	0.000502521	566.95	418.475	-4.25494990630721
LSM5	-0.467199566335056	7.27441413416171	-7.95817886498683	5.62045058092085e-05	0.000507115	661.033333333334	498.983333333333	-4.2502288664659
MRPL13	-0.462943273731717	7.37399830744261	-7.95784667719218	5.62208092245671e-05	0.000507115	707.25	535.45	-4.25010290758602
MIPEP	-0.945185766801272	3.72126167309617	-7.9521654835508	5.65004547187762e-05	0.000509376	66	35.625	-4.24794805694055
ATP6V1C1	-0.487969684827766	5.99624064953165	-7.94072842066749	5.70681426640329e-05	0.000513706	274.2125	203.9625	-4.24360626174029
GRIN2D	-0.848351471975055	4.18999790592595	-7.93867929039516	5.71705239070448e-05	0.000514359	88.55	51.175	-4.24282782792048
PNPO	-0.443591296518075	6.7759064826267	-7.93445087362443	5.73824380267869e-05	0.000515727	463.775	355.975	-4.24122100368349
TRMT6	-0.703783761874663	6.20963384182391	-7.93307887960605	5.74513860495631e-05	0.000515767	342.9	220.375	-4.2406994892313
CDC37	-0.542622110975615	6.91042662312343	-7.93090863791228	5.75606380000414e-05	0.000516279	527.4	377.8	-4.23987440100434
GLI2	-0.771657996137153	4.06413649783184	-7.92817564987623	5.76985491117563e-05	0.000516987	78.9	48.0666666666667	-4.23883510747998
CNOT11	-0.450617041198408	6.47173714058247	-7.92139719260166	5.80421956748755e-05	0.000519801	376.45	287.5	-4.23625616702262
CDK2	-0.598119595417992	6.09167180202961	-7.89568681820544	5.93665508001981e-05	0.000530307	304.383333333333	210.283333333333	-4.22645818287377
TGFB1	-0.669923955769934	4.48080662555333	-7.88580844903534	5.98843305879264e-05	0.000534607	101.825	66.675	-4.2226868008067
SELENOS	-0.467973026890822	7.14887870239849	-7.88451963797563	5.99522551384786e-05	0.000534607	605.85	457.4	-4.22219447602173
AK2	-0.469002964590294	6.69701852323183	-7.88049740093683	6.01647936353562e-05	0.0005358	443.133333333333	334.033333333333	-4.22065756858587
SERINC3	-0.554400348554358	5.62504032769507	-7.87804752074993	6.02946593904081e-05	0.000536139	216.8625	154.1	-4.21972115386305
MRPS16	-0.618955247251131	6.52261836654523	-7.87254219160169	6.05876343158872e-05	0.000537715	413.825	281.55	-4.2176160044867
FANCG	-0.453491342602457	6.3300192728888	-7.87241241900353	6.05945595105739e-05	0.000537715	341.55	260.3	-4.21756636726283
GTSE1	-0.51780604397777	5.91161596874679	-7.86868304985566	6.07939517623202e-05	0.000539114	261.358333333333	190.341666666667	-4.21613962544615
DHX37	-0.793414196464708	4.25913130516261	-7.86831583111383	6.08136248250441e-05	0.000539114	91.175	54.725	-4.21599910948657
SCARB1	-0.774332554020304	4.59825477187486	-7.86773013789942	6.08450169546354e-05	0.000539119	114.62	70.01	-4.21577498354271
NUP205	-0.48935616176365	6.74520941668643	-7.86553468318419	6.09628505086759e-05	0.000539891	461.35	343.125	-4.21493473439736
RAB24	-0.537244121904185	5.54452021034073	-7.862745249428	6.11129313181335e-05	0.000540947	203.85	146.5	-4.21386688458719
TBRG4	-0.935229973626452	4.86545711165624	-7.86035952688202	6.12416182592103e-05	0.000541539	146.25	80.025	-4.21295334194896
ASB16-AS1	-1.04166807012996	3.86300175917533	-7.85545268226618	6.15072472417629e-05	0.00054336	75.6	38	-4.21107370940065
MRPL43	-0.511256823745644	5.62315931123731	-7.85213854641799	6.1687383243365e-05	0.000544425	213.283333333334	156.166666666667	-4.20980365198119
MCM2	-0.538577801507842	9.04796865117257	-7.85205029501399	6.169218808552e-05	0.000544425	2318.65	1665.4	-4.20976982601773
SNHG15	-0.601554248386353	5.78673531378775	-7.85117417803413	6.17399108768996e-05	0.000544572	247	169.5	-4.20943400176838
SNHG17	-0.497620675717977	5.95302792340618	-7.84575071271685	6.20362496866604e-05	0.000546911	266.95	197.375	-4.20735446472077
METTL5	-0.603891323604349	7.14521373500775	-7.84187897126196	6.22487730035602e-05	0.000547813	633.475	436.1	-4.20586920460226
TSEN54	-0.661839698790355	5.72205737572288	-7.84161099709186	6.22635123739598e-05	0.000547813	240.916666666667	159.116666666667	-4.20576638378837
BUB1B	-0.429630601310078	7.47352534509603	-7.83773377877248	6.24772071709919e-05	0.000549417	748.85	580.4	-4.20427839234036
SFXN4	-0.59509169094706	4.83168618241862	-7.83562718950957	6.25936558834029e-05	0.000550165	126.6625	87.4	-4.20346968203641
B3GALNT2	-0.597875321162627	4.91580596570734	-7.8347829363213	6.26403927376742e-05	0.0005503	134.45	92.6	-4.20314552803712
KHSRP	-0.567620226059847	6.4784931284288	-7.82734470363226	6.30538513454897e-05	0.000553655	393.9375	277.9625	-4.20028838146186
TEAD4	-0.701871823276949	4.60509028591992	-7.82427341232355	6.32254583545065e-05	0.000554397	112.375	71.925	-4.19910801354368
TSG101	-0.438487669775808	7.16712504885978	-7.82413497937522	6.32332054963415e-05	0.000554397	607.45	467.8	-4.19905480183242
YTHDC2	-0.61423279448965	5.18473052332099	-7.82315665245867	6.32879859385743e-05	0.0005546	163.0125	111.1875	-4.19867872498719
TXLNA	-0.751952047655736	5.0399198871254	-7.8197278013588	6.34803994474507e-05	0.000555833	154.65	96.1	-4.19736034913083
CERS5	-0.603042971748948	5.12386348924959	-7.81871985776607	6.35370853030444e-05	0.000555949	155.7	106.9	-4.19697271185445
NDUFS3	-0.458621851392816	8.04907678685225	-7.81733042196138	6.36153185470915e-05	0.000556356	1127.5	856.55	-4.19643829379471
DIAPH3	-0.679581573924961	4.55546301519449	-7.81573981298114	6.37050109685052e-05	0.000556863	107.616666666667	70.0333333333334	-4.19582640517833
PPFIA1	-0.57695505608741	5.20191925225608	-7.81243463368524	6.38918373673308e-05	0.000557385	162.8375	113.875	-4.19455462247955
FAH	-1.05809891786234	3.41550777348583	-7.81055603275286	6.39982983408375e-05	0.000557759	55.425	27.6	-4.19383157337563
POLR2H	-0.447511715921192	7.71927264253734	-7.80912945044542	6.40792754729324e-05	0.000558187	893.55	684.05	-4.19328240734651
CHPT1	-0.500950706854728	5.80796006383468	-7.80192445113853	6.44900035506939e-05	0.000561486	241.616666666667	178.2	-4.19050759915125
HNRNPLL	-0.440514920132062	6.3232968071812	-7.79402913569258	6.49434597545537e-05	0.000564593	338.4	260.2375	-4.18746457877919
ARNTL2	-1.42209257479847	2.82883811417103	-7.79323305523686	6.49893785610071e-05	0.000564712	41.75	15.9833333333333	-4.18715761580745
PSMB2	-0.429629668641928	7.46098806404931	-7.77965297526006	6.57782981371534e-05	0.000570436	742.3875	575.3625	-4.18191736708329
CHMP6	-0.810094097109733	4.48628818933678	-7.77338259218794	6.6146169780953e-05	0.00057306	107.35	64	-4.17949529873509
UTP20	-0.709570166597199	5.71249823200626	-7.76106138836828	6.68757364824659e-05	0.000578238	243.7	155.35	-4.17473142218926
SAC3D1	-0.529858680350549	6.53669123056006	-7.75762589075352	6.70807573298423e-05	0.000579439	404.8	293.1	-4.17340204293067
VAMP3	-0.528752733776491	5.35452964479166	-7.75525965960459	6.72223750901642e-05	0.000580376	178.066666666666	128.716666666666	-4.17248614717255
GOLPH3	-0.462690049378807	7.40385658740046	-7.74812010810555	6.76516989113737e-05	0.000583796	721.85	546.85	-4.16972129265734
MTHFD1L	-0.57725877186795	5.08524855402865	-7.74312903886031	6.7953643983382e-05	0.000585249	150.15	104.975	-4.16778724946214
PA2G4	-0.782200674118783	7.56774759454283	-7.73707033791544	6.83221993777379e-05	0.000587269	903.475	551.95	-4.1654381616071
C18orf54	-0.732760440549187	4.59064642606751	-7.73620355547832	6.83751084843979e-05	0.000587436	112.55	70.4	-4.16510197160348
MMP24OS	-0.654396728566044	4.4224381134419	-7.72671481651747	6.89573070799541e-05	0.000591858	97.2333333333333	64.3333333333333	-4.16141970691582
SRF	-1.49340212102401	3.57621421422761	-7.71233152792253	6.98503917466676e-05	0.000597768	72.75	26.575	-4.15583115385991
MLEC	-0.440955123115391	6.37197418035664	-7.70353867035821	7.04027064240575e-05	0.000601897	350.1	269.15	-4.15241064536866
RBBP5	-0.763179879318758	4.46401734776536	-7.69163584443348	7.11581460029785e-05	0.000606781	104.05	63.85	-4.14777537580966
EIPR1	-0.502967304598855	5.62404701086805	-7.69083353535464	7.1209390637121e-05	0.000606781	212.85	156.65	-4.14746273061931
CAPRIN1	-0.505011589955565	7.64806694509244	-7.69074591566284	7.1214989525087e-05	0.000606781	868.15625	638.425	-4.14742858525533
PYGB	-0.542079595565244	5.7032628507362	-7.69005780924606	7.1258976514928e-05	0.000606853	227.925	163.5	-4.14716041966549
MRM3	-0.423873132237251	6.70607893848315	-7.686998522501	7.14549076343382e-05	0.000607911	438.85	341.45	-4.14596793782727
ALMS1	-0.537183609419521	5.12624093055657	-7.68600225236543	7.15188430874839e-05	0.000607911	152.35	109.483333333334	-4.14557951944684
MASTL	-0.43294160446366	6.53502556833277	-7.68438429867267	7.16228109491063e-05	0.000608482	390.95	302.3	-4.14494863842423
ITPRIPL1	-0.880626750533466	4.22086371584037	-7.6795307915371	7.19357043394362e-05	0.000610548	91.7	51.65	-4.14305549975882
SMARCA1	-0.468450799188664	5.97043356436359	-7.67652641665272	7.21301525388467e-05	0.000611606	267.475	201.7125	-4.14188314937503
SF3B2	-0.568856861734245	6.53852036526498	-7.67334744358227	7.23365394973845e-05	0.000612468	411.3	289.4	-4.14064227126057
HMOX2	-0.601638603311692	4.68652514330404	-7.65201947136488	7.37383555107691e-05	0.000622533	114.75	78.8	-4.1323065521186
HYPK	-0.427939067844545	6.4883233724059	-7.64968296463151	7.38937584988135e-05	0.000623545	377.816666666666	293.116666666667	-4.13139224312073
BAG4	-0.579602664127735	5.12185266837391	-7.64576683448267	7.41550432191604e-05	0.000624854	154.25	107.566666666667	-4.12985930764609
FKBP5	-0.471389159888962	6.03027509675012	-7.64462075606366	7.42317044650407e-05	0.000624854	279.11	210.08	-4.1294105673166
NAMPT	-0.69976989459092	4.30410797265279	-7.64362718211141	7.42982361976606e-05	0.000624854	90.9625	58.325	-4.12902149604717
FOXN2	-0.748596530952343	5.60509364464619	-7.62924643117812	7.5268683973478e-05	0.00063139	228.75	142.675	-4.12338567727054
POLR2L	-0.432519896178115	7.83495576129175	-7.62886166380881	7.52948424213218e-05	0.00063139	963.15	745.075	-4.12323477127172
RIOK2	-0.547569081317278	5.45862181310055	-7.62881791669758	7.52978172147289e-05	0.00063139	192.8	137.475	-4.12321761324603
ABCE1	-0.52744075474993	7.86041148706945	-7.62838172880122	7.53274850586595e-05	0.00063139	1013.675	734.25	-4.1230465320149
SLC7A2	-1.03700093044175	3.46797514855392	-7.61619871961836	7.6161416101481e-05	0.000637161	57.1	28.9	-4.11826498952719
DAXX	-0.498958844432583	5.66489875525009	-7.61341110929597	7.63536728475758e-05	0.000638289	218.65	161.45	-4.11717006719866
OS9	-0.758820796612182	6.36762863684228	-7.61318870659007	7.63690348761707e-05	0.000638289	389.85	241.95	-4.11708269781696
ATP5F1E	-0.465638324743793	8.59646270282979	-7.6100631572125	7.65852909517721e-05	0.000639385	1652.075	1248.925	-4.11585463339466
DPF1	-0.62608232535749	5.48377073317816	-7.608268884639	7.6709744700256e-05	0.000639917	201.5	136.525	-4.11514946263863
ACTR6	-0.487359562764612	5.69448443034996	-7.60294618736895	7.70802644506657e-05	0.000640968	222.275	165.425	-4.1130568040157
SRM	-0.426998378220655	6.80694754944759	-7.60285700658663	7.70864894106735e-05	0.000640968	471.25	365.8	-4.11302173204701
MIOS	-0.538530440500933	5.24670625104302	-7.60226008037262	7.71281702409736e-05	0.000640968	165.8	119	-4.11278697155041
ZNF704	-0.800650145134477	4.70285909241159	-7.59201846826427	7.78472266818153e-05	0.000645609	124.425	74.6833333333334	-4.10875685462108
TMEM126A	-0.582373083255425	7.5831229168026	-7.59168535303863	7.78707396380492e-05	0.000645609	852.05	595.15	-4.10862570023389
DYNC1I2	-0.543983501517111	7.18223480724702	-7.58809278801619	7.81248248008588e-05	0.000647104	636.666666666667	456.483333333333	-4.10721094357562
FSTL1	-0.492089062485169	5.89212956709267	-7.57355638477716	7.91623939437761e-05	0.00065477	255.375	189.55	-4.10148108080153
USP21	-0.447249443517974	5.98950751414184	-7.56789856960696	7.95703791417322e-05	0.000657834	269.033333333334	205.9	-4.0992485725815
ZNF395	-0.73248171145575	4.11377632061381	-7.56013869506989	8.01337611657962e-05	0.000660623	80.6	50.45	-4.09618447269368
ATP13A1	-0.609925958677112	6.26594480230466	-7.54937976799974	8.09222508886073e-05	0.000665247	345	236.55	-4.09193204563794
BATF3	-0.48996663198434	5.60464054937829	-7.54804736064397	8.10204994509217e-05	0.000665742	209.05	155.25	-4.09140508393556
UPF1	-0.87087637165761	4.56501559600729	-7.54090348194656	8.15495450014903e-05	0.000669615	115.95	66.3	-4.08857845772479
LZIC	-0.922402867529723	4.22954795408523	-7.53582701966036	8.19278266886923e-05	0.000671938	93.375	51.5	-4.08656856558034
CHERP	-0.430023885452758	6.44315025168644	-7.53327098766137	8.21190340179667e-05	0.000672877	366.466666666666	283.866666666667	-4.08555616796114
JPH1	-0.751927337572459	4.64237182691967	-7.53018188654686	8.23507824120248e-05	0.00067418	117.225	72.775	-4.0843322702573
PHB	-0.464352609501098	8.39806909794478	-7.53012689750267	8.23549143602501e-05	0.00067418	1439.275	1088.925	-4.08431048009036
ASCC2	-0.653540869961915	4.90768562672405	-7.52648887164438	8.26287944096063e-05	0.000675476	136.4	90.4	-4.08286858374452
POLR3K	-0.542720678384026	6.37899668232911	-7.52433835062337	8.2791168563796e-05	0.000676488	365	261.175	-4.0820159874732
DUT	-0.68199879002287	8.97046262455984	-7.52235981461548	8.29408712347091e-05	0.000677064	2308.56666666666	1506.3	-4.08123140699419
NOM1	-0.607311708045202	4.90223506720579	-7.52039877266012	8.30895480253695e-05	0.000677663	133.575	91.5	-4.08045360341678
FHOD1	-0.651523672523187	4.39554654488555	-7.51811341449341	8.3263187836343e-05	0.000678296	95.35	63.2	-4.07954696561799
SLCO4A1	-1.09198515810113	3.57527997553005	-7.51768691045538	8.32956380577678e-05	0.000678296	62.775	30.7	-4.07937774069456
WDR36	-0.460506456051817	6.36004400976911	-7.5172194802268	8.33312183064124e-05	0.000678296	349.725	265.125	-4.07919226872175
DPF2	-0.681669136386186	6.42065241361676	-7.51579534328832	8.34397264326039e-05	0.000678508	393.7	257.45	-4.07862712846702
LASP1	-0.440595634195126	6.31310039192018	-7.51547617074372	8.3464066486795e-05	0.000678508	336.1	258.4	-4.07850045967041
TWNK	-0.55966310570499	5.91462697968181	-7.51448722128923	8.35395338972827e-05	0.000678807	265.55	188.3	-4.07810795217843
KNTC1	-0.454269729713572	6.3708754050475	-7.51002693373173	8.38808478388293e-05	0.000681265	351.6	267.7	-4.0763371884849
ARAF	-1.35709054397367	3.95086136453081	-7.50804580276256	8.40329478903452e-05	0.000682184	89.5	37.2	-4.075550401064
CDC16	-0.428190091159791	6.71556436128921	-7.50281611113321	8.44359328862997e-05	0.000685138	442.383333333333	343.233333333333	-4.07347269397614
ERCC8	-0.626474655578711	4.53408322718979	-7.49577411959563	8.49819754132538e-05	0.00068925	104.1	70.2333333333333	-4.07067317791696
IVNS1ABP	-0.429313603871744	7.61883061921281	-7.49507484703336	8.50364121026421e-05	0.000689373	828.2	642.0625	-4.07039507206068
NDFIP2	-0.547714009377279	4.98044218782904	-7.48963288168584	8.54613865442105e-05	0.000691347	138.175	98.55	-4.06823006537309
CCDC12	-0.479801751660093	7.21926758391078	-7.48635699189996	8.57183485946178e-05	0.000692979	639.15	478.45	-4.06692620444254
RPP21	-0.490259732149948	6.07063529166962	-7.48359954732968	8.59353111253779e-05	0.000694413	289	214.75	-4.06582834634595
C12orf57	-0.504485686964012	8.49392228755588	-7.48299501790547	8.59829587402796e-05	0.000694478	1560.75	1147.85	-4.06558761455202
GZF1	-0.564009158703163	5.06102407317613	-7.48151199298413	8.60999720979029e-05	0.000695103	147	103.675	-4.06499698928652
MRPL39	-0.485112007580896	6.23875346375322	-7.46568933304052	8.73595171361707e-05	0.000704622	324.2	241.725	-4.0586897751164
LSM3	-0.64607735819724	7.4487251383596	-7.46439480378994	8.7463471905831e-05	0.000705137	793.65	531	-4.05817328711446
STS	-1.21080543515741	3.38838310710856	-7.46209355061589	8.7648610281041e-05	0.000706304	57.425	25.8125	-4.05725496550356
SAFB2	-0.581831894969874	6.05695045777414	-7.45896976619546	8.79006213249732e-05	0.00070801	296.1	205.925	-4.05600805510764
TERF2	-0.547473896688791	4.99907214798461	-7.45288260709728	8.83940254333296e-05	0.000711004	139.97	99.85	-4.05357708803018
SDHB	-0.74455561465571	4.68719855231591	-7.44810460628217	8.87834759380244e-05	0.000713809	120.625	75.3	-4.05166785603117
MCM6	-0.531720481576808	8.11532155642571	-7.44734538527646	8.88455352168705e-05	0.000713981	1211.275	875.175	-4.05136439204998
MBD4	-0.418259133171303	6.41748000138704	-7.44677303314714	8.88923516527421e-05	0.00071403	358.475	279.9875	-4.05113560436053
TRMT61A	-0.968805329600817	3.5089739192182	-7.44355275331596	8.91562724383018e-05	0.000715822	57.4	30.4	-4.04984809736225
NRM	-0.417745797919465	6.40144080801101	-7.44251737279723	8.92413133346959e-05	0.000716177	354.45	276.95	-4.04943404697388
NPIPB3	-0.58335120819538	5.04764691203078	-7.43690038331025	8.970424242957e-05	0.000719234	146.7125	102.0125	-4.04718701715454
DDX25	-0.842499549358038	5.95635962473097	-7.43531544482826	8.98353500940034e-05	0.000719956	303	175.95	-4.04655273538393
SCPEP1	-0.529016177245651	5.13565214534518	-7.42937684123986	9.03284994014116e-05	0.000722917	152.95	110.525	-4.04417520450354
RABEPK	-0.451402362969408	6.62347640515575	-7.42834865555508	9.04141872180615e-05	0.000723272	418.35	319.5	-4.0437634174551
PDCD7	-0.52796472530971	5.97083850925665	-7.42598095169084	9.06118535743585e-05	0.000724523	273.45	197.675	-4.04281498548874
FAM13B	-0.439228558711416	6.14288314784999	-7.42093678145029	9.10345707131007e-05	0.00072724	298.45	229.7	-4.04079365142849
TCFL5	-0.557998979177185	5.46667152327763	-7.41950472559676	9.11549815541042e-05	0.00072787	194.675	137.75	-4.04021959247975
PDSS1	-0.563993389471045	5.10282863300143	-7.41882850492436	9.12119015524467e-05	0.000727993	151.375	106.725	-4.03994849016587
LANCL2	-1.01577833633629	4.19726687570005	-7.41774310498046	9.1303346497344e-05	0.00072806	94.6333333333335	48.6333333333334	-4.03951330418865
MAP2K1	-0.584320284929835	6.16880452112041	-7.41280998503274	9.17202509849456e-05	0.000729669	319.65	223	-4.03753476552924
SLC4A7	-0.617442351165566	5.03159044438866	-7.41267856128033	9.17313867472349e-05	0.000729669	146.7	99.8875	-4.03748204100544
NOSIP	-0.425311889322134	6.78604732091122	-7.40944488759957	9.20058565783927e-05	0.000731003	464.2	360.8	-4.03618452701613
KLHL21	-3.38717960032636	2.3789338778959	-7.40309896444352	9.25471536157319e-05	0.000734305	61.05	5.6	-4.03363693388558
PEX3	-0.618775046408707	4.68966635639908	-7.40169044154596	9.26677789237286e-05	0.00073493	115.75	78.5166666666667	-4.03307124609433
DDX46	-0.706708538212459	6.97690502257474	-7.39611188826415	9.31472475098282e-05	0.000737813	584.125	375.5	-4.03082997392882
QSER1	-0.442906276370211	6.40469266166083	-7.39599271284095	9.31575205729975e-05	0.000737813	358.45	275.175	-4.03078207891575
TTC19	-0.402356804881824	7.34694941351658	-7.39171015120486	9.3527521466684e-05	0.000740074	679.45	536.65	-4.02906057455659
PGAP4	-0.497502258752672	5.78475734166483	-7.38675349679336	9.39578074662922e-05	0.000742809	237.525	175.575	-4.0270671261686
ARPC1A	-0.428761300403339	8.04132807601567	-7.38335204545889	9.42543625362644e-05	0.000744482	1109.9	860.8	-4.02569853946084
POLE3	-0.451969504466446	8.04535752767599	-7.38285503319875	9.42977817295837e-05	0.00074449	1122.1	856.65	-4.02549852352919
TRA2B	-0.545080341362567	8.36684647636675	-7.37654889350957	9.48506279429884e-05	0.000747844	1448.575	1037.425	-4.02295978959058
ITSN1	-0.632950483760164	4.39316144521398	-7.36736572014752	9.56621665027923e-05	0.000752889	94.56875	63.50625	-4.0192597876962
MFSD1	-0.524932219900098	6.68814481711828	-7.36249841379081	9.60954359389017e-05	0.000755959	448.85	326.15	-4.01729723869587
ATP6V1C2	-0.631844233324171	6.6208447928401	-7.36134787427704	9.61981718107198e-05	0.000756423	444.883333333333	300.316666666667	-4.01683318139317
PNP	-0.4924201109886	5.38824577518049	-7.36087289816187	9.62406198368784e-05	0.000756423	180	133.45	-4.01664158858936
GPD2	-0.493890614537048	5.60227579730634	-7.35485321812838	9.67804029126467e-05	0.000760325	209.016666666667	154.816666666666	-4.01421257418467
PDCL3	-0.447854864874321	6.72603071569623	-7.34433900614865	9.7731317584116e-05	0.000767108	448.95	343.35	-4.00996624616316
MLH1	-0.466171409971616	7.77358561504791	-7.33757449899848	9.83486055260625e-05	0.000771262	934.05	706	-4.00723179351414
WDR46	-0.639555122248724	5.44720025472931	-7.33524140499379	9.8562515780165e-05	0.000772333	197.4	132.45	-4.00628821979512
CAMK1D	-0.822926707718367	3.94587783413943	-7.33198029033095	9.88623807403753e-05	0.000772534	74.025	43.525	-4.00496893534845
NT5DC3	-1.0961257515384	3.16522112578609	-7.328634136639	9.91711218016827e-05	0.000773955	47.175	22.775	-4.00361477409617
GNG5	-0.47940849006179	9.28354420120002	-7.32839023177947	9.91936682374803e-05	0.000773955	2672.8	2001.6	-4.00351604898781
SIRT1	-0.403504676077448	6.89463612766273	-7.32808759514537	9.92216517445727e-05	0.000773955	496.65	392	-4.00339354753182
TMOD3	-0.945461671529581	3.59587793105321	-7.32038403964852	9.99369353251777e-05	0.00077815	60.475	32.6625	-4.0002739728019
RPF2	-0.405459068702462	7.11135634971724	-7.31155239624141	0.000100764038021954	0.000783547	577.65	455.25	-3.99669443689134
AP1B1	-0.677311438943803	4.91246057993053	-7.30821338303232	0.000101078727646458	0.000785645	137.95	90.1	-3.99534023350717
NUP153	-0.437271882806431	6.39478235999178	-7.30681723078934	0.000101210634209562	0.000786281	355.333333333333	273.8	-3.9947738537423
SDC2	-0.447041547222707	7.34311077665832	-7.30620773716234	0.000101268278441492	0.000786281	688.683333333334	527.05	-3.99452657295449
ANXA7	-0.459885237855957	6.23089113819193	-7.30209421887568	0.000101658281161725	0.000788751	319.7	242.45	-3.99285723762258
KTN1	-0.42668130825001	7.65304077173355	-7.30109040839531	0.000101753706153997	0.000788794	847.283333333334	658.15	-3.99244976359741
POLR3F	-0.887477297772101	5.23797374507835	-7.28984921805306	0.000102829165715592	0.000795723	187.05	105	-3.98788368774488
LSM12	-0.417818761189539	7.75034893938053	-7.28198194433736	0.000103589367128217	0.000800594	903.7	706.25	-3.98468482021366
ITM2B	-0.446235610765589	8.49777307156814	-7.28191890277714	0.000103595483949709	0.000800594	1532.425	1174.25	-3.9846591764293
POLA1	-0.440029266420791	6.78905313088707	-7.28088899816874	0.000103695470924159	0.000800897	467.65	359.7	-3.98424021174597
HMX2	-0.508910994426427	5.20016785783877	-7.28053766234022	0.000103729604494129	0.000800897	158.85	116.4	-3.98409727800288
WDR33	-0.554974363599105	5.21845423095074	-7.28010418633361	0.000103771735527964	0.000800897	163.44	116.14	-3.98392091985733
CPNE2	-0.796839999168935	5.29865407586426	-7.27775315383133	0.000104000572723685	0.000802252	188.95	112.9	-3.98296426906611
ZMYND19	-0.434932854037501	6.3097039680886	-7.27736066676427	0.000104038830069504	0.000802252	334.6	258.4	-3.98280454014798
AKT1	-0.434099882295182	6.33634121610307	-7.27041763724557	0.000104718193282555	0.000806781	340.75	263.3	-3.97997785933531
TOE1	-0.439360832355129	5.86077996819539	-7.26805965184406	0.000104950040582557	0.000808212	245.35	188.8	-3.97901738914659
CA5BP1	-0.60237059741695	4.71069434070528	-7.26692673257905	0.000105061637335891	0.000808716	116.775	80.125	-3.97855583520622
CRLF3	-0.649994137787584	6.43406732650432	-7.26174629940181	0.000105573615570365	0.000812301	393.3	262.25	-3.97644460494538
POLR1H	-0.515475779383418	5.4212248274438	-7.25223567543309	0.000106520791120523	0.000818511	185.633333333333	135.583333333333	-3.9725656167543
ZCCHC8	-0.52535474116288	5.79339269652021	-7.25168761698294	0.000106575660622292	0.000818574	241.475	174.9	-3.97234196664492
PWP2	-0.659682967651012	4.36743697636814	-7.24605773284904	0.000107141128657677	0.000821837	93.8	61.8	-3.97004378294711
VDAC3	-0.465172349327757	7.99431876832503	-7.24076703989985	0.000107675574368707	0.000824854	1088	823.166666666667	-3.96788280292274
MTCH2	-0.493716013259864	8.06197139424091	-7.23928282694293	0.000107826036599944	0.000825646	1151.575	854.55	-3.96727635801418
PCIF1	-0.730083138306791	4.16428422856692	-7.23584354574924	0.000108175594603662	0.000827239	83.4125	52.4	-3.96587070895679
MRPL47	-0.547107259970405	7.63265831096049	-7.23491416059145	0.000108270270876223	0.000827602	871.025	623.5	-3.96549077667884
PPY	-2.52849181135794	1.92550808228824	-7.22622888401768	0.000109159511527612	0.00083331	32.65	5.5	-3.96193841640025
RPE	-0.540511060644106	5.29524140773833	-7.21776372104686	0.000110034047302746	0.00083962	171.61	123.07	-3.95847291240719
POP1	-0.548144595844451	6.60130161860902	-7.21017708634741	0.000110824454103399	0.000844916	426.5	304.45	-3.95536439926134
PPP2R1B	-0.636752303392519	4.30792862654444	-7.20955323788373	0.000110889729929288	0.000845046	89.23	59.76	-3.95510867424376
FLOT1	-0.446398240460823	6.11166754569298	-7.20716162490002	0.00011114037108721	0.000846438	292.8	224.25	-3.95412815747993
SIGMAR1	-0.500895123786348	6.5289763241131	-7.19474549550884	0.00011245176007539	0.000855092	399.15	294.05	-3.94903374267346
LAS1L	-0.470562340222434	5.60774093900533	-7.1899375536945	0.000112964193045396	0.000858616	208.075	156.65	-3.94705919569488
EIF1AD	-0.622894020945726	4.9808593355296	-7.18912424697452	0.000113051132488317	0.000858905	142.125	96.025	-3.94672508275725
GTF3C5	-0.4867469838031	5.67465904616773	-7.18479055144609	0.000113515645964045	0.000861687	219.275	163.225	-3.94494427514443
FAM174C	-0.776815718308574	3.85800949419131	-7.18365014516246	0.000113638234910465	0.000862085	68.45	41.55	-3.94447552058971
PRRC1	-0.43815116312675	6.28765248307079	-7.16829928243413	0.000115302812754642	0.000872232	329.9	254.15	-3.93816009817867
BIRC6	-0.444619475555572	6.35736542973657	-7.16206437372302	0.000115986633647212	0.000877027	347.1	266.15	-3.93559205618453
HIF1AN	-0.521874450795614	4.97177482928603	-7.15278936549538	0.000117012248571206	0.000882968	136.116666666667	98.8500000000002	-3.93176867493366
SPSB4	-0.876989474174305	3.95796556122114	-7.15268264794084	0.000117024107808905	0.000882968	76.25	43	-3.93172466124642
NCKAP1	-0.457289889945744	6.89288033253431	-7.14983914853723	0.000117340591562022	0.000884595	505.85	384.3	-3.93055172665766
LACTB2	-0.48146030042579	5.97246850340636	-7.13644793071002	0.000118843908358635	0.000895158	269.275	201.075	-3.92502307421373
TSPO	-0.883802542256324	5.07778192818767	-7.13149085640424	0.000119405822454587	0.000898618	166.3	94.85	-3.9229744956669
NSFL1C	-0.458229973629653	5.95642338998956	-7.12781116666503	0.000119824849512818	0.000901057	263.975	200.508333333333	-3.9214531077632
GNPNAT1	-0.70918042759232	6.01279052984139	-7.12774253013038	0.000119832681074498	0.000901057	299.7	192.2	-3.92142472389381
NIT2	-0.427590891384287	6.49438051769838	-7.12082596692	0.000120624803167085	0.000906236	379.35	294.5	-3.91856338231981
TTC4	-0.390746082446617	6.77586866734078	-7.11226047055689	0.000121613857702537	0.000912885	455.35	362.525	-3.91501693508926
FGF13	-0.703906712352327	6.77114772899204	-7.1103781475723	0.000121832416315111	0.000913789	505.95	326.05	-3.9142371422968
ARV1	-0.557160851687777	5.43320058620469	-7.11032555568391	0.00012183852909134	0.000913789	190.05	134.725	-3.9142153527069
ALKBH7	-0.658929688914835	4.60828906240308	-7.10455631985986	0.000122511166588061	0.000918048	111.0125	73.1625	-3.91182432463369
KIF22	-0.522488066942821	6.18066083259157	-7.10266375326194	0.000122732721019128	0.000919221	315.4	229.575	-3.91103963724377
MRPL4	-0.550556831724879	5.95806849811419	-7.10187775306409	0.00012282486560452	0.000919221	273.266666666667	194.516666666666	-3.91071370239971
RPF1	-0.427946464773117	6.94412612608094	-7.09775571764738	0.000123309363380302	0.000921294	518.5	402.316666666667	-3.90900394440993
RPA2	-0.737379713266002	8.36045102200662	-7.08514297715864	0.000124805104594465	0.000930071	1550.55	966.15	-3.90376765141744
RABL3	-0.85316484797312	3.59792600434828	-7.08147140668789	0.000125244300768902	0.000932156	58.6166666666667	33.7	-3.902242027544
CNNM3	-0.581658598528036	4.79107357783622	-7.07855477979262	0.000125594415783919	0.000933969	122.65	85.35	-3.90102966989933
SAMD1	-0.656301171550343	4.62584173239306	-7.07377917818064	0.000126170037925793	0.00093666	112.15	74.275	-3.89904376639473
CSNK2A1	-0.399255123364433	6.63224177819486	-7.07145465223443	0.000126451283891702	0.000938351	413.39	327.17	-3.89807675679604
PPIG	-0.404488509148972	6.28920909622303	-7.06932338416751	0.000126709760528938	0.000939871	326.4	257.35	-3.89718992986328
TYK2	-0.586455771268535	5.11869148689316	-7.06114554152744	0.000127707025173296	0.000946189	154.4	107.1	-3.89378521150653
FAM117B	-0.609228439083294	4.6740169689057	-7.06101185087337	0.000127723400751903	0.000946189	114.0375	78	-3.89372952649242
PIP4K2B	-0.728405996311422	4.11374237237869	-7.05702773085907	0.000128212483803469	0.00094861	80.5	50.5625	-3.89206968633824
NUBP2	-0.581719902209893	5.82749834204021	-7.05643177618292	0.000128285821063457	0.000948752	251.95	176.15	-3.89182134186504
TTK	-0.381102407465497	7.13192772386881	-7.05467370814393	0.000128502438252977	0.000949553	581	465.7	-3.89108863178975
DCAF17	-0.966417748657988	4.05870029473314	-7.05033102064785	0.000129039260875068	0.000952442	84.45	44.925	-3.88927813321053
TAF10	-0.418778734956905	5.91654497887204	-7.04998883289924	0.000129081666443558	0.000952442	253.216666666667	197.666666666667	-3.88913543649272
CUL4A	-0.664775375818959	5.22798396302858	-7.04975571061126	0.000129110564969215	0.000952442	170.975	112.9375	-3.88903821846094
SELENOI	-0.572372314056386	4.5512493504504	-7.04663632238659	0.000129497946861547	0.00095371	103.366666666667	72.4333333333334	-3.88773711709446
CSTF2T	-0.443990110269618	5.91232330070028	-7.04661964180601	0.000129500021815757	0.00095371	254.7	195.425	-3.88773015842086
DGUOK	-0.391798337880081	7.33928470944171	-7.0388725456117	0.000130467719420554	0.000960433	673.4	535.85	-3.88449692902855
FAM172A	-0.886254833128015	4.29368200884279	-7.03272391092374	0.000131241478877266	0.000964914	96.425	54.625	-3.88192888446842
TIMELESS	-0.419546678904204	7.06148084137204	-7.03175848263503	0.000131363433843954	0.000965406	561.05	437.6	-3.88152550760596
MRPL12	-0.487532985980294	6.61134350203977	-7.02960141457654	0.000131636375073348	0.000967006	420.1	313.325	-3.88062408556422
RASA2	-0.560220670638061	4.9840664784243	-7.01813197988478	0.000133098278507983	0.000976397	139.183333333334	98.4500000000002	-3.87582756165018
SAFB	-0.416009149065812	5.94849358890911	-7.01454318117837	0.000133559412440183	0.000978673	258.65	202.3	-3.87432550017882
NUDT5	-0.471564372618617	7.50842635940809	-7.01402492120116	0.000133626151724078	0.000978753	778.6	586.575	-3.874108538582
SP1	-0.492241176593835	5.40891120710381	-7.01352034332147	0.000133691164729022	0.00097882	182.55	135.4625	-3.87389729308372
CENPU	-0.529305806018636	7.57389007633452	-7.00522841926148	0.000134764604424958	0.000984804	831.333333333333	602.166666666667	-3.87042415914691
TMEM117	-1.52960580712287	3.42704461997971	-7.00476730424515	0.00013482457933164	0.000984804	66.65	23.55	-3.87023092608695
GPSM2	-0.382430586631881	6.80132818949805	-7.00460728163311	0.000134845399605271	0.000984804	462.133333333334	370.05	-3.87016386537813
PER3	-1.19547193204278	2.88804704402953	-7.00307309649964	0.000135045191464592	0.000985852	40.2	18.0625	-3.86952087506463
MND1	-0.564374957164305	6.21878581025059	-7.00007388186143	0.00013543672100774	0.000988299	329.4	231.9	-3.86826356926329
SIMC1	-0.5129493222329	5.91119693339425	-6.99557982623418	0.000136025758662978	0.000991886	260.65	190.9	-3.86637884320389
AIDA	-0.412822848998394	7.82533071219064	-6.99041922783482	0.000136705677721978	0.000996315	950.35	745.2	-3.86421344774294
TMEM158	-0.719806034454663	4.27050967797201	-6.98652959657482	0.000137220642739641	0.000999653	89.65	56.55	-3.86258055077534
ATG4D	-1.10290793487346	4.03481799018037	-6.97931876351712	0.000138181033326917	0.00100601	87.5	41.95	-3.85955156395709
EIF2B1	-0.403320296113893	7.79042729096276	-6.97911652815572	0.000138208076047285	0.00100601	924.5	729.75	-3.85946657866736
PDIA6	-0.468231779909981	8.25374741125196	-6.96982831579317	0.000139456453074625	0.00101299	1304.2	984.316666666668	-3.85556138480518
TMEM123	-0.478171832835766	6.87778895437175	-6.96282333247404	0.000140406250376335	0.00101863	504.55	377.5	-3.85261355856283
LARS2	-0.468949898027183	5.47634331023794	-6.95481590118758	0.000141500790608835	0.0010253	189.825	143.05	-3.84924113359485
MICOS10	-0.40991841866532	6.17921342931724	-6.94174131910106	0.000143308416877714	0.00103711	302.95	238	-3.84372830160406
PIP5K1A	-0.465972687865138	5.89795954807693	-6.94107867194093	0.000143400712477513	0.00103735	254.183333333334	192.1	-3.84344869089776
PRCC	-0.538887285372906	6.50369246314997	-6.94014943136161	0.0001435302514132	0.00103786	396.95	285.9	-3.84305655441991
SNN	-0.453962346163753	5.70472447119659	-6.93964148224095	0.000143601116052319	0.00103794	221.25	168.6	-3.84284218479093
FAM189B	-0.525069037290286	6.36937649547307	-6.93798681347696	0.000143832230970306	0.00103918	359.825	261.65	-3.84214378318765
GLUD2	-0.636990601951833	4.25552536763241	-6.92900558915298	0.000145093915987428	0.00104744	86.025	57.625	-3.8383507978206
LOX	-0.636743107916281	4.35140020326648	-6.92711221565396	0.000145361465434949	0.00104894	91.9666666666667	61.65	-3.8375507074178
EEF1AKNMT	-0.379609301454536	7.12994816327	-6.92592449384131	0.000145529580400716	0.00104929	579.916666666667	465.35	-3.83704872283538
ARL2BP	-0.488794379288482	5.27727340362308	-6.92460653288064	0.000145716383043366	0.0010502	166.4	123.725	-3.83649161730799
DIXDC1	-0.671727790070602	4.38158094178022	-6.91458043517337	0.000147146203280103	0.0010572	95.2166666666668	62.15	-3.8322509392441
SCAF1	-0.776358753084146	3.73107942981535	-6.91441561948731	0.000147169837578736	0.0010572	62.65	38	-3.83218118942366
DNA2	-0.502033782545282	6.70191352686004	-6.91315118199398	0.000147351296303754	0.00105807	449.85	331.95	-3.83164603914836
ADCY3	-0.910604780448141	3.92827169986188	-6.91179089341363	0.000147546788381926	0.00105904	75.45	41.875	-3.83107023925238
PFKL	-0.566856968809136	4.53879276423563	-6.90977382773161	0.00014783719936828	0.00106069	102.275	71.95	-3.83021627333191
SV2A	-0.39398381474667	6.37676983237933	-6.9089267737992	0.000147959345058585	0.00106089	345.6	274.5	-3.82985759975508
HNRNPUL2	-0.55364765624062	5.11479694885493	-6.90872164545571	0.00014798894156382	0.00106089	152.0625	108.15	-3.82977073593777
SMPD4	-0.516972689532036	6.53081069891449	-6.90831729816879	0.000148047301226942	0.00106089	401.35	293.5	-3.8295995050118
RAB28	-0.630601880624535	4.46091572196741	-6.90727907085842	0.000148197266373605	0.00106144	99.15	66.6375	-3.82915980721909
CNPY3	-0.609272660591377	4.29768010226038	-6.90275150071623	0.000148853221480716	0.00106382	87.75	59.9	-3.82724176191642
MRC2	-0.994422110041446	3.5643181589482	-6.90256924803661	0.000148879693782463	0.00106382	60.375	31.3	-3.82716453313846
NOTCH2NLA	-1.4160793647195	2.96565096880686	-6.89888983047041	0.000149415252309342	0.00106701	45.925	17.875	-3.82560506747589
EIF3M	-0.600638563625932	7.14213772066369	-6.89866709560388	0.000149447741226663	0.00106701	632.05	436.2	-3.82551064456053
KDM1B	-1.37469836789897	3.71402190375621	-6.89756736246759	0.000149608267467084	0.00106727	76.9	30.825	-3.82504440636377
FGFR3	-1.73672223508873	2.40127411090821	-6.89716132552185	0.000149667584461797	0.00106727	34.6	10.525	-3.8248722505172
CLSPN	-1.11387962509097	3.35471184446494	-6.89513244126903	0.000149964371469832	0.00106895	54.25	26.1	-3.82401190835748
CMSS1	-0.506704324338599	7.40643119300638	-6.89460546336584	0.000150041565275084	0.00106907	735.15	539.75	-3.8237884138176
SF3A1	-0.385495356887832	6.64800596849913	-6.89039973664785	0.000150659222327518	0.00107129	415.95	332.375	-3.82200427863806
NAB2	-0.709424983395604	4.11428002621873	-6.88835066179527	0.000150961175139419	0.00107257	80.05	50.875	-3.82113473211592
EPB41L2	-0.498680148330497	5.12017682069392	-6.88466227888985	0.000151506394285638	0.00107601	149.7	110.55	-3.81956903749589
SRA1	-0.449172557401429	5.53376534604943	-6.87837730800037	0.000152440493333119	0.0010822	196.175	149.9	-3.816899654419
IGF2R	-0.487573833766479	5.23356022232335	-6.87736976694763	0.000152590832969164	0.00108239	161.375	120.075	-3.81647155622709
SH3BP4	-0.788904306315742	5.37206404212412	-6.87453817526768	0.000153014230516481	0.0010843	198.625	119.05	-3.8152681773694
BCL2L12	-1.64477352194881	3.53917802391539	-6.8743308851425	0.000153045277116685	0.0010843	75.3	24.45	-3.81518006792101
NAGA	-0.645039122285044	4.31467911206049	-6.87176456181246	0.000153430225327592	0.0010858	89.95	59.8833333333333	-3.81408907715404
WDR12	-0.427964181320555	6.09556805280897	-6.86323479079376	0.000154717444737758	0.00109218	287.733333333334	223.166666666667	-3.81046071586614
PCBD1	-0.510353483095444	5.34167093729263	-6.85644358965337	0.000155750884122901	0.00109829	175.4	128.5	-3.80756947938078
CDK1	-0.765238239138861	8.04998896455232	-6.85631047894178	0.000155771216543267	0.00109829	1254.8625	776.175	-3.80751278832765
HDGF	-0.492798238426621	8.8603292032787	-6.85155167925774	0.000156500056439049	0.00110117	2003.05	1486.65	-3.80548550149668
SLC16A7	-0.981901058166381	3.64050798077646	-6.85118923201902	0.000156555722654162	0.00110117	63.43	33.16	-3.80533105278868
NIFK	-0.422816268966471	7.12988370597044	-6.84910433699392	0.000156876357588339	0.00110275	589	458.4	-3.8044425028286
RILPL1	-0.63935287335091	4.53328741669104	-6.84890499983433	0.000156907051758175	0.00110275	104.5	70	-3.80435753779711
C6orf226	-0.949975906077042	3.40197976510315	-6.84669073207984	0.000157248456599276	0.00110471	52.95	28.35	-3.80341360848179
PECR	-0.777593366273125	3.98719903247346	-6.84557906248708	0.000157420169622228	0.00110547	75.05	45.475	-3.80293962398173
RBM14	-0.745378531572953	5.8339833233422	-6.84296733965244	0.00015782440760367	0.00110787	267.866666666667	168.1	-3.80182583212853
ZNF574	-0.538169240250043	4.87014075298899	-6.82956813900369	0.000159916540819926	0.00112121	127.55	91.6	-3.7961066130812
TUBGCP4	-0.420075183105443	5.92788758276536	-6.82850281801471	0.000160084196823005	0.00112193	255.375	199.175	-3.79565153860735
MPC2	-0.452047708069265	5.63609551898513	-6.82017935473543	0.000161400856830215	0.00113071	210.85	160.825	-3.79209416406471
NOL6	-0.793279354280697	3.76730438002091	-6.81689890708917	0.000161923082393382	0.00113391	64.6625	38.7875	-3.79069123746322
U2SURP	-0.370521327530928	7.33698545277142	-6.80480625730999	0.000163864435802657	0.00114561	667.36	538.87	-3.78551529298607
SYAP1	-0.377402041612915	6.60244208938945	-6.80411176809035	0.000163976711950855	0.00114561	401.85	322.9	-3.78521782627786
PDIA4	-0.392911386164739	6.46023525948344	-6.80405503359009	0.000163985887836968	0.00114561	366.1	290.975	-3.78519352450255
STAG2	-0.406488823508914	7.40411936694861	-6.79305426718809	0.000165775913181148	0.00115674	708.033333333334	557.733333333334	-3.78047857108634
TRIM25	-0.483701403320971	5.64501473913	-6.78065941138591	0.000167818843614493	0.00116856	214.575	160.1	-3.77515927581767
TRAF3	-0.774461149593144	4.95416467239989	-6.78035003300077	0.000167870192217739	0.00116856	147.375	89.625	-3.77502641228722
DLGAP5	-0.39448864797384	7.32602447614347	-6.77814015843587	0.00016823748089644	0.00117065	668	530.4	-3.77407724318055
PRKAB1	-0.599696002327853	4.84650279623381	-6.77591598235621	0.000168608048390646	0.0011723	128.15	88.35	-3.77312169846442
RIF1	-0.526719121644226	4.91709959270023	-6.77466477879472	0.000168816908574562	0.00117329	131.322222222222	94.9833333333333	-3.77258405692324
ORC6	-0.529807761500751	7.76355476261254	-6.77194059925873	0.000169272643910096	0.00117599	948.2	687.45	-3.77141322239224
METTL16	-0.559758412736875	6.10288110391757	-6.7668724908402	0.000170124143326501	0.00118144	303	214.633333333333	-3.76923404870711
TMEM54	-0.783425392559087	5.90485029306283	-6.76200489106334	0.000170946437737774	0.00118562	287.2	172.9	-3.76713994480566
DDX10	-0.427956399455589	5.6735798897677	-6.76123493195908	0.000171076912701798	0.00118571	214.6	166.425	-3.76680859573503
CEP192	-0.677378466762401	4.79437105230002	-6.76046850011276	0.000171206899844762	0.00118614	127.4	82.75	-3.76647873671422
CCN1	-0.674375558519127	4.13420415757181	-6.75931240205118	0.000171403182190202	0.00118703	80.125	52.275	-3.76598111943256
RAB3D	-1.01754032390072	3.51543690166213	-6.75353924579067	0.000172387097847085	0.00119286	58.625	30.225	-3.76349524166385
PRMT5	-0.382654029536467	7.14632794903833	-6.75127553999804	0.000172774611262873	0.00119464	587.15	470.3	-3.76252007550603
H2BC9	-0.715175459580232	4.91852695931689	-6.74958572969206	0.00017306451303315	0.0011957	140.9	89.05	-3.76179197530122
DCP1A	-0.408010873164512	5.93225410435172	-6.74694128105292	0.000173519276644937	0.00119837	255.05	200.625	-3.76065227144665
DNTTIP2	-0.468676629942914	8.57342555323812	-6.73910608589662	0.000174874501483716	0.0012063	1627.8	1228.7	-3.75727351054546
XPO1	-0.601228132356337	8.00146354709817	-6.7380049959806	0.000175065893586104	0.00120631	1149.36666666666	789.766666666666	-3.75679845511656
GSR	-0.454743742385057	5.75000491366875	-6.73600381297898	0.000175414336506159	0.00120813	228.525	173.925	-3.75593491489773
PKMYT1	-0.765244464388958	6.12095032705558	-6.73324826578513	0.000175895389692428	0.00121096	329.25	204	-3.75474554347249
SLC25A46	-0.445372067541768	6.81099706982219	-6.7297359775572	0.000176510677784234	0.00121377	475.5	364.9	-3.75322901740078
KANK2	-1.38612574543651	3.12439923531433	-6.72889035525119	0.000176659172095196	0.00121432	51.1166666666667	19.9666666666667	-3.75286380919477
AASDHPPT	-0.39993275842035	7.27061399017598	-6.71686361020271	0.000178786203939504	0.00122605	643.866666666667	509.6	-3.74766599663691
L3MBTL2	-0.643725722665001	5.53982778995515	-6.71448351209823	0.000179210507928141	0.001228	211.6	140.75	-3.74663652926421
CCDC113	-0.583138231847404	4.46064314090214	-6.71151482071348	0.000179741309915484	0.0012302	97.45	67.75	-3.74535209759033
EID1	-0.54860812429883	7.98771424676388	-6.70846500623237	0.00018028843600518	0.00123346	1115	798.133333333333	-3.74403212874183
CHEK2	-0.449312826609283	5.40165199137395	-6.70798055744198	0.000180375514578601	0.00123354	178.95	136.75	-3.74382241693336
NTPCR	-0.428507490125052	5.95135694640865	-6.70762135712099	0.000180440110185416	0.00123354	260.283333333333	201.916666666667	-3.74366691637313
ZC3HAV1L	-0.418200223661851	6.26054837647074	-6.70326001652161	0.000181226470992476	0.00123843	321.475	251.2	-3.74177836644772
NPW	-0.675305691233591	6.01457108212864	-6.70189809475729	0.000181472808321392	0.00123915	296.4	194.9	-3.74118843994284
ILF3-DT	-0.69959728443323	5.09791722310066	-6.69850637344454	0.000182087903303335	0.00124216	158.15	101.95	-3.73971890485369
KBTBD6	-0.406875921349716	6.05037200138094	-6.69809832424117	0.000182162059715343	0.00124216	276.725	217.875	-3.73954207177615
SZRD1	-0.687902511919461	4.84878438942167	-6.69141866611795	0.000183380762102258	0.00124768	132.4875	86.025	-3.73664622674158
EXOC5	-0.410739999513216	5.93764875494311	-6.69127344575465	0.000183407357920901	0.00124768	256.3	201.15	-3.73658324532714
ARL13B	-0.53484065234828	5.39942304750695	-6.69112432175466	0.000183434673114499	0.00124768	184.2	132.65	-3.73651856987084
CYC1	-0.404047769400298	8.35782095222342	-6.68837390832667	0.000183939280185582	0.00125015	1370.5	1081.5	-3.73532551738386
SLC39A8	-0.87461469885901	3.49542734279795	-6.68224999844257	0.000185068356126578	0.00125684	54.9916666666667	31.175	-3.73266783264876
WRN	-0.607908286121837	4.59439520694011	-6.6790161837453	0.000185667684271781	0.00125994	107.9	73.85	-3.73126367926366
DIS3L	-0.461340493716671	5.99598542504028	-6.67733001308488	0.000185981039813309	0.00126109	271.55	206.05	-3.73053132849269
C9orf78	-0.476854589761685	5.02919037490286	-6.6768621973613	0.000186068082071564	0.00126119	139.45	104.5	-3.73032811891138
SNRNP40	-0.400619413663585	7.08477617483794	-6.66911525422786	0.000187516083985111	0.00126953	566.15	448	-3.7269614752088
ARMC10	-0.823894158638515	4.7644473904923	-6.66733071342803	0.000187851407948973	0.00127082	131.025	77.725	-3.72618554554508
GLS	-0.53531257951779	4.69231947763417	-6.66669762443264	0.000187970528464313	0.00127114	112.56875	80.99375	-3.7259102375909
NDNF	-0.546222147299995	4.76467432125818	-6.66453872091575	0.000188377373837038	0.00127332	118.9	84.85	-3.72497126188193
NDUFAF2	-0.396531587681554	7.59287919757489	-6.65896007902434	0.000189433204704651	0.00127955	804.3	638.05	-3.72254389356889
B4GALT7	-0.763257963532362	3.80511073516204	-6.65680954610891	0.000189841974813994	0.00128132	65.65	40.275	-3.7216077570581
RPS19BP1	-0.411810411580039	7.06096199817078	-6.65561852767956	0.00019006878324205	0.00128155	559.15	438.95	-3.72108920548583
ALG6	-0.539833918845286	6.49511892637864	-6.64973178455416	0.000191194237835687	0.00128649	394.95	283.9	-3.7185252005216
RSRC2	-0.48450679567169	7.73835525131338	-6.64771530949365	0.000191581456884571	0.00128852	917.15	685.4	-3.7176465284643
ASTN2	-0.57136991512021	4.4462629933026	-6.64739280879908	0.000191643466686794	0.00128852	96.0666666666667	67.35	-3.71750598168089
POLR2G	-0.435812304343623	8.20959311420514	-6.64669920325392	0.000191776907331971	0.00128893	1250.8	965.25	-3.71720368925134
MRM2	-0.483138952038222	6.22876746238076	-6.64350245169826	0.000192393255635027	0.00129103	321.925	240.3	-3.71581015626822
RABGAP1	-0.549233214724402	5.85728243852268	-6.6431004884099	0.000192470911552986	0.00129103	254.733333333333	181.533333333334	-3.7156348968391
NUP62	-0.427987995005192	6.55732883139475	-6.64305330614219	0.000192480029051569	0.00129103	396.3875	307.8625	-3.7156143244549
EMG1	-0.396425625167826	7.21325904599115	-6.64126197415155	0.00019282654095286	0.00129251	618.1	490.4	-3.71483318933326
ITGAE	-0.38705768290808	8.02697724383698	-6.63516780661601	0.000194010582260622	0.00129846	1083.15	864.7	-3.71217458093548
AGO1	-0.524077323009304	4.65352828233097	-6.6314035872546	0.000194745968084295	0.00130276	109.15	79.125	-3.71053152496152
SMYD4	-0.565962591405098	4.85940294507161	-6.6240537766942	0.000196190780931663	0.00130906	128	90	-3.70732140411497
PRIM1	-0.535476360508498	7.62115763714774	-6.62176319335865	0.000196643489317118	0.00131027	860.75	621.4	-3.70632042810223
SSB	-0.405841359775843	8.02238149077514	-6.61688568045142	0.000197611345133968	0.00131503	1087.1	856.475	-3.70418812560042
KIF20A	-0.379330469684438	7.64996736740111	-6.61453035221074	0.000198080610973921	0.00131766	831.8	667.6	-3.70315803308913
MRPS36	-0.453955696578525	7.00753334043818	-6.61312005831048	0.000198362184216917	0.00131887	547.25	416.65	-3.7025411182266
CUEDC1	-0.506368812420629	5.0769321421951	-6.61283857219392	0.000198418437714866	0.00131887	145.7	107	-3.70241797418902
SYDE1	-1.0413783431251	3.31405669366776	-6.61213049926611	0.000198560020640897	0.00131887	51.51	25.81	-3.70210819069916
HERPUD2	-0.808049026041981	4.55299792709112	-6.61210965614942	0.000198564190031444	0.00131887	112.583333333333	67.15	-3.7020990714198
ZC3H14	-0.509092512750687	6.40472404189893	-6.60843457824822	0.000199300862702093	0.00132208	366.75	269.5	-3.70049082139009
THAP7	-0.431092530519028	5.63306491466186	-6.60535937348578	0.000199919622483539	0.0013251	208.9	161.65	-3.699144576977
MIS18BP1	-0.525373922153332	4.64143877761871	-6.6047908158289	0.000200034255019714	0.00132512	108.283333333334	78.4166666666667	-3.69889562687514
NUP107	-0.483151290407964	8.42722775152521	-6.60279034355789	0.000200438170495016	0.0013263	1478.5	1105.1	-3.69801956994645
TNFAIP8	-0.536384295845072	4.85840736553283	-6.59991502234081	0.000201020313748082	0.00132914	126.5	90.9166666666667	-3.6967600535102
POP5	-0.457833632667616	6.57970269450758	-6.59674762552716	0.000201663764912883	0.0013329	407.3	309.2	-3.6953721291154
HMG20B	-0.815889066675666	4.20397173971106	-6.59135641934776	0.000202764243927417	0.00133916	88.4333333333334	52.55	-3.69300862741623
ITGA1	-1.35105093278429	2.60241096797414	-6.59097881182613	0.000202841572461441	0.00133917	34.775	13.925	-3.69284303138841
SMC2	-0.436990093501626	5.83401950092693	-6.58605215098523	0.000203853486822198	0.00134433	240.775	185.5	-3.69068185573653
SART1	-0.555681080097013	4.95200209642487	-6.58429305333615	0.000204216154386088	0.0013454	135.95	96.45	-3.68990990630768
GTF2H2	-0.431160861599095	6.07503929862312	-6.58414814854186	0.000204246060861813	0.0013454	283.9125	219.9625	-3.68984631062162
NANS	-0.581640403440696	4.34802671238687	-6.5829878801723	0.000204485700646386	0.00134647	90.0333333333334	62.65	-3.68933705610406
CAND2	-0.612909946639322	4.5019559274705	-6.57448972375168	0.000206250439791219	0.00135606	101.35	69.075	-3.68560511672375
UBTF	-0.503940096939522	5.54730127677241	-6.57379906007932	0.000206394605134571	0.0013565	201.9	148.7	-3.68530165874496
ADORA2B	-0.521896305917587	4.86918010438683	-6.57085309352839	0.000207010787395583	0.00135953	126.75	92.1	-3.68400702273483
ZNF106	-0.661917262627416	4.2426799615457	-6.56490414109649	0.000208261313031454	0.00136671	86.075	56.675	-3.68139139782664
MESD	-0.430734604854262	5.59228964504124	-6.56340145041862	0.000208578517721676	0.00136828	202.98	157.17	-3.68073042321229
PRRG1	-0.673460660059405	4.94384709916078	-6.55366090522384	0.000210647711243755	0.00138031	141.3	91.95	-3.67644325526302
PTDSS1	-0.427889266269091	8.72744228579053	-6.54898891058552	0.000211648264441123	0.00138635	1785.75	1386	-3.67438528847858
AIMP2	-0.377434109811041	7.199286610756	-6.54857893117501	0.000211736316967383	0.00138641	608.25	488.6	-3.6742046454958
SEC24D	-0.69121114088099	4.35957820386242	-6.54678919494613	0.000212121180517972	0.00138789	94.3166666666667	61.0166666666667	-3.67341596456774
NUDT1	-0.404790327462878	6.25683248285973	-6.54437444047062	0.000212641678570836	0.00139026	319.3	251.65	-3.67235160811328
DDX23	-0.37724552183397	6.65779944742862	-6.54278452246635	0.00021298515775903	0.00139146	417.65	335.625	-3.67165066007274
PNN	-0.406208960103291	7.88536454492463	-6.54006134266621	0.000213574893537631	0.00139376	988.41	778.9	-3.67044980145116
H2AZ2	-0.418400537829447	7.48565118374685	-6.53966624805245	0.000213660606246711	0.0013938	752.4875	587.875	-3.67027554366078
JPT2	-0.397947311934505	6.75448859693332	-6.53744076284663	0.000214144121720864	0.00139549	449.766666666667	356.6	-3.66929384253395
CRELD2	-0.383020461533339	7.01999186908793	-6.53636520622119	0.000214378235494228	0.00139617	537.95	430.75	-3.66881930799305
MAP7D3	-1.00657468281454	3.4562805786329	-6.53493862812602	0.000214689193605731	0.00139739	56	29.15	-3.66818981525408
CKM	-2.5574780073378	2.75537146070323	-6.53308821994442	0.000215093282008371	0.0013987	59.55	11	-3.66737315368625
DCAF15	-0.690863626919888	4.04675960825873	-6.53292208604924	0.00021512960326714	0.0013987	75.8	48.95	-3.66729982368529
CALN1	-0.793845344138029	3.54959234831005	-6.52509195316197	0.000216849222341348	0.00140861	55.5333333333333	33.2333333333333	-3.66384213096722
SLC49A4	-0.509929942604218	4.81623696533607	-6.52488717078999	0.00021689439996516	0.00140861	121.675	89.075	-3.66375166096703
CDC26	-0.455308440446035	6.4483600284893	-6.51399348344809	0.00021931281132533	0.00142168	371	282.95	-3.65893599793769
S100PBP	-0.544254957110957	6.03440353424427	-6.50888294342796	0.000220457657003304	0.0014271	287.225	205.9	-3.65667481252587
ELOC	-0.424996100267324	7.67577076766297	-6.50878220406407	0.000220480290841105	0.0014271	861.05	668.925	-3.6566302268833
PYROXD1	-0.663470630158316	4.03083702429366	-6.50808243336974	0.000220637584543405	0.0014271	74.2833333333334	48.7666666666667	-3.65632050563347
DIS3	-0.591348230258688	5.27912553584888	-6.5044734172112	0.000221450795004515	0.00143184	173.1625	119.5125	-3.65472275626676
TRIM33	-0.364392862238843	6.38361050370871	-6.49809565470426	0.000222896024574409	0.00144012	343.6625	278.6375	-3.65189767723889
TRIM37	-0.505363282580918	7.11012655881463	-6.49507631146957	0.000223583868900106	0.00144297	597.5	440.45	-3.65055953307714
IMP3	-0.449732240055464	7.52364832774957	-6.48900012573758	0.000224975250850725	0.00145088	781.6	597	-3.64786525526707
CTNNBL1	-0.44678358267895	6.46375111362354	-6.48490661904668	0.000225918035980322	0.00145589	374.2	286.5	-3.64604909615333
DLAT	-0.40566703760384	5.76292387399994	-6.47907494862917	0.000227268721291017	0.00146352	226.583333333333	178.466666666667	-3.64346033156696
KCTD15	-0.473478710543375	5.38245581820341	-6.47629775272582	0.0002279151007892	0.00146714	178.17	133.82	-3.64222689916295
KAT2A	-0.439233585998624	5.62588570249424	-6.47558218050319	0.000228081977202608	0.00146768	208.5	160.4	-3.64190903085968
MOV10	-1.52360611306732	2.58688339366144	-6.47416295011814	0.00022841335279081	0.00146819	36.5	13.175	-3.64127851131121
HASPIN	-0.653859120798296	4.37498986386439	-6.47007431062713	0.000229370997494432	0.00147327	94.25	62.25	-3.6394614967417
SPOUT1	-0.679701404183491	3.97170994962372	-6.46629247283279	0.000230260749698408	0.0014779	71.7	46.525	-3.63778008566651
ADAM10	-0.452220560341025	6.74578692879262	-6.46264478654396	0.000231122569154008	0.00148289	455.583333333333	348.05	-3.63615764352797
PMM1	-1.04545881656103	4.29910688574153	-6.46139197009507	0.000231419390533876	0.00148346	102.35	52.6	-3.63560025450679
PAK2	-0.417524053916561	5.95757489702087	-6.46114330748589	0.000231478354778606	0.00148346	260.441666666666	203.633333333333	-3.63548961302489
IDH3A	-0.543906072497834	4.5667274361756	-6.46044199732593	0.000231644743107648	0.00148352	103.483333333334	73.9833333333333	-3.63517755112776
DYNLT2B	-0.36148088224384	6.39730950013026	-6.4541119004537	0.000233152599238332	0.00149209	346.6	281.6	-3.6323597385686
DCUN1D1	-0.499769971835994	4.771776569931	-6.44970137750869	0.000234209640270957	0.00149831	117.525	86.65	-3.63039523296001
SAT1	-0.934100732637393	3.37493290961048	-6.44850367432251	0.000234497602971185	0.0014996	51.6625	28.05	-3.62986159227388
ETV3	-0.53574419854747	5.08998154041026	-6.44033748243767	0.000236471492896846	0.00151081	148.6	106.9	-3.62622120682389
NDC1	-0.434689314907136	7.60834550261921	-6.43853239416339	0.000236910292494083	0.00151124	823.775	636.825	-3.62541607107848
CPSF7	-0.425828993629536	6.06880398172652	-6.43849301480784	0.000236919875298082	0.00151124	282.175	219.425	-3.62539850462036
HOMER3	-0.605957915590465	5.24390809325523	-6.43720388800214	0.000237233816541548	0.00151269	169.366666666667	116.566666666667	-3.62482340430184
HSPA14	-0.400140637043395	6.51846657070219	-6.43271563301224	0.000238330447269982	0.00151858	382.116666666667	302.383333333333	-3.62282047197723
PCNA	-0.46824009595748	9.3159281816246	-6.42957561364249	0.000239101001713472	0.00152137	2723.2	2056.35	-3.621418604404
RFC5	-0.42511874708188	6.37887999626733	-6.426980264257	0.000239739981394324	0.00152424	349.866666666667	272.166666666667	-3.62025953271235
CUTA	-0.428435847148849	8.54332107716105	-6.42194403467729	0.00024098532088512	0.00153104	1571.9	1220	-3.61800941075604
CALM3	-0.42547036322687	6.13510995832737	-6.42038415882014	0.00024137249501938	0.00153209	295.566666666667	229.683333333333	-3.61731222032764
LY6G5B	-0.772356072961883	3.59134358614555	-6.42022203026353	0.000241412776237598	0.00153209	56.75	34.5	-3.6172397495549
OTULIN	-0.774417076704051	3.60860452950866	-6.41819459184253	0.000241917128129473	0.00153418	57.5	34.8833333333333	-3.61633338178787
RPAP1	-0.62608754098307	4.27483495474698	-6.41437599393234	0.000242870230903466	0.00153967	86.9	58.7	-3.61462571428776
CFAP20	-0.495565005905872	8.40278201526429	-6.41396762502886	0.000242972403980334	0.00153976	1459.6	1082.6	-3.61444304936315
RAB11FIP1	-0.866857785906104	3.45314862333468	-6.41194688138613	0.000243478692067505	0.00154163	53.2833333333334	30.3166666666666	-3.61353903988022
YES1	-0.490938549246801	6.0803208041394	-6.41081445789701	0.000243762927091687	0.00154254	290.95	216.583333333333	-3.61303234377006
TAX1BP3	-0.352722428470669	6.64571668469523	-6.40861951984374	0.000244314898713694	0.00154473	410.566666666666	335.633333333333	-3.61205004824616
RMND5A	-0.436080152094023	5.75034472429648	-6.40838649471792	0.000244373580008795	0.00154473	227.1	175.116666666667	-3.61194574882481
FAM135A	-0.659200929483367	4.03687356379911	-6.40554481089384	0.000245090442908743	0.00154871	74.45	49.1166666666666	-3.61067362335796
C1QBP	-0.450032520004948	9.21105352742696	-6.40155855953932	0.000246099975880458	0.00155445	2516.35	1924.45	-3.60888842886113
F8A1	-0.551693974626619	6.57757307264844	-6.39835090195994	0.000246915675940887	0.00155743	420.9	299.05	-3.60745133712958
SART3	-0.432595795294749	6.29888276047275	-6.39719411717984	0.000247210578943993	0.00155873	331.925	256.75	-3.60693294831342
ASPH	-0.629030728427829	4.16817672001112	-6.39679120714727	0.000247313385842031	0.00155882	80.7222222222222	54.3944444444445	-3.60675237680489
ZFR	-0.428305235865779	6.82637959594375	-6.39579013567517	0.000247569025477695	0.00155987	477.8625	370.975	-3.60630369287327
MARCHF6	-0.373221509970612	6.56415889711755	-6.39260487172869	0.000248384385259044	0.00156389	390.833333333333	314.95	-3.60487570965885
MTAP	-0.820068647892156	3.63878891295438	-6.3909293595116	0.000248814475621635	0.00156603	59.7333333333333	35.0916666666667	-3.60412435669939
FAM50A	-0.441435065133565	6.49604088324468	-6.38969229558702	0.0002491325498412	0.00156691	381.65	293.85	-3.60356952700821
USP48	-0.56381422426688	4.33183282661658	-6.38764982683367	0.000249658697267393	0.00156965	88.46	62.33	-3.60265329998963
SYT2	-0.669988527078109	3.91398490995443	-6.38551699873291	0.000250209437130299	0.00157199	68.6	44.85	-3.60169631408176
MED28	-0.390780371966085	5.86232758329105	-6.38295852711732	0.000250871864954794	0.00157559	241.505555555556	192.233333333333	-3.60054804167473
PTGES2	-0.607080888487246	4.70495627629012	-6.37571955463894	0.000252756706082937	0.00158345	116.6	79.8	-3.59729731298255
UHRF1BP1	-0.748856768112494	3.87000168176061	-6.37151799611825	0.00025385788173828	0.00158922	68.5	42.2833333333333	-3.59540934814551
LAPTM4A	-0.38648938768417	8.58492558166143	-6.36973618555566	0.000254326477319035	0.00159158	1594.5	1273.45	-3.59460842411463
DHDDS	-0.973786138307673	3.97207942478666	-6.36889794109486	0.000254547257591955	0.0015924	79.575	42.525	-3.59423157754669
CENPA	-0.368411333736395	6.32811497699942	-6.36820445141003	0.000254730072395287	0.00159297	331.15	267.75	-3.59391978097129
SHC1	-0.35317177179681	7.51196881276031	-6.36662402648408	0.000255147241473787	0.00159476	749	612.1	-3.59320912268424
SOX2	-1.59685768108132	2.44213434679151	-6.36563684829883	0.000255408201432397	0.00159551	33.9125	11.4875	-3.59276516118519
HS3ST3A1	-1.28425536746221	3.26996435515335	-6.36427676776933	0.000255768222768949	0.00159662	54.15	23.6	-3.59215341424897
RNGTT	-0.446679755896472	5.33717548791151	-6.36008900353979	0.000256880286937233	0.00160242	171.0375	130.85	-3.59026922233105
NUDT21	-0.357267129513141	7.69643257235759	-6.35409349068762	0.000258481743487621	0.00161126	852.4	694.666666666667	-3.58757012561677
SPC25	-0.548116985007855	6.25355687278817	-6.35158072776012	0.000259156214718861	0.00161489	335.8	238.95	-3.58643837206178
SLC16A9	-0.586621472186801	4.99626185288336	-6.34693102175494	0.000260409432301128	0.00161925	141.95	98.35	-3.58434328922004
COX6B1	-0.418073891572337	8.64293396414169	-6.3455228074652	0.000260790307406365	0.00162047	1678.4	1311.7	-3.58370855373059
HTT	-0.624466605914532	4.05071722366179	-6.34364277496555	0.000261299756626356	0.00162204	74.25	50.15	-3.58286099477279
EXOSC7	-0.39287147476221	6.52819649140883	-6.34356264352957	0.000261321495060128	0.00162204	383.9	305.075	-3.58282486581015
DPY19L3	-0.355888432616049	6.93965610209565	-6.34193593569518	0.000261763229802142	0.00162381	504.05	411.2	-3.58209135937264
SRPRA	-0.520490959312942	5.6447759476255	-6.34183463053352	0.00026179076672709	0.00162381	217.2	158.35	-3.58204567493648
NDUFA13	-0.417819290112455	9.02458607351311	-6.33923439659545	0.000262498666588578	0.00162705	2186.45	1709	-3.58087289833305
SAMHD1	-0.568367287762421	4.89561808774994	-6.33142877654668	0.000264636483551854	0.00163798	131.441666666666	92.2583333333333	-3.57735028292626
RAD18	-0.584405391377214	4.75513803270618	-6.32866986840002	0.000265396708998671	0.00164211	119.6625	83.4	-3.57610446682418
SUV39H1	-0.489795179262211	5.03425167709041	-6.31959510122141	0.00026791441727957	0.00165485	140.65	104.45	-3.57200391507232
MRPS2	-0.396023603153758	6.59015062834873	-6.3195458412563	0.00026792815603868	0.00165485	401.2	318.25	-3.57198164484756
WRAP53	-0.453020070852973	5.68942653760644	-6.31895031576459	0.000268094311775979	0.00165529	218.925	167	-3.57171240045394
MTO1	-0.451919782136844	5.06681032810408	-6.31476958236609	0.000269263985939583	0.00166135	141.91	108.22	-3.56982172959494
YWHAE	-0.534553444534641	8.840092566605	-6.31354126069465	0.000269608716717281	0.00166289	2005.125	1447.35	-3.56926607073828
TXNDC15	-0.445049171528125	5.78217627673862	-6.3131111639234	0.000269729539797553	0.00166305	232.8	178.65	-3.56907148859139
EIF4E3	-0.515431823138357	5.12882503845754	-6.31114309604951	0.000270283176969796	0.00166475	151.5125	110.725	-3.56818098492117
HNRNPC	-0.420867207288657	8.65772148777111	-6.31012395833853	0.000270570365526482	0.00166589	1697.55	1323.90714285714	-3.5677197716449
SCO2	-0.502000544007417	5.72579109201416	-6.30886918680478	0.000270924419348449	0.00166748	228.65	168.35	-3.56715184874931
GOSR2	-0.51287955006593	4.74383822001799	-6.30714302394564	0.000271412323188527	0.0016693	115.794444444445	84.6555555555555	-3.56637043754851
FBXW4	-0.601241197517595	4.99382447343502	-6.30701452781173	0.000271448681840602	0.0016693	142.5	97.65	-3.56631226294454
HMCES	-0.498874727128878	5.22445778174741	-6.3061582469643	0.000271691108878859	0.0016693	161.125	118.875	-3.5659245736838
WDR83OS	-0.41349467343889	7.74563858354273	-6.30614274628089	0.00027169549958533	0.0016693	899.4	705.75	-3.56591755525691
STEAP1B	-0.803066495559549	3.41815025009799	-6.30504717912506	0.000272006028041668	0.00167045	50.8	30.2	-3.5654214712738
EIF4ENIF1	-0.45612009043473	5.34734405588567	-6.30426345121372	0.000272228409884522	0.00167082	172.75	131.425	-3.56506655359174
UTP11	-0.399244829050384	6.30488248971185	-6.30204636732781	0.000272858596869359	0.00167402	329.35	260.8	-3.56406235848664
PSMD8	-0.376400642155184	8.07257716711705	-6.3017016699999	0.000272956719272519	0.00167402	1114	895.85	-3.56390621036311
CEP78	-0.381911647758205	5.90934555916288	-6.30141936886939	0.000273037108949591	0.00167402	248.783333333334	199.216666666666	-3.56377832322739
THAP4	-0.555004770468863	5.96586007645575	-6.29739420166034	0.000274186197652834	0.001679	275.1	195.7	-3.56195441108583
FBXO8	-0.490507473792873	5.7674482095736	-6.29713977814539	0.00027425900936342	0.001679	234.525	173.825	-3.56183909701651
BCLAF1	-0.362128494020334	7.30040298249597	-6.29656438397263	0.000274423756502883	0.001679	648.741666666667	527.016666666667	-3.561578295037
ABT1	-0.437014518856977	5.36708587907759	-6.29497428483297	0.00027487960512642	0.00168062	174	134.1	-3.56085748172669
POLR1E	-0.577794215313785	4.94291626251836	-6.28943952106657	0.000276472864428619	0.00168977	136.05	95.3333333333333	-3.55834748789357
CEP83	-0.577398485247183	4.20410940216933	-6.28846405386276	0.000276754725832332	0.0016909	81.3	56.75	-3.55790495442257
PLPPR5	-0.690070152088317	5.01262663903042	-6.28562983814702	0.0002775754814394	0.00169533	149.1	96.025	-3.55661889825265
GATD1	-0.551856899712917	4.91693926006107	-6.28291890087226	0.000278363061876375	0.00169955	132.45	94.35	-3.55538839509446
LSM11	-0.581467443579518	4.44647192931502	-6.2823383186984	0.000278532054177552	0.00169999	96.45	67.1875	-3.55512481790004
COPS8	-0.353892873801267	6.47460027153834	-6.280748704091	0.000278995331565011	0.00170222	364.733333333333	297.908333333333	-3.55440306372467
CAPZA1	-0.387725112663325	8.04371565442709	-6.27836590219815	0.000279691375768699	0.00170587	1096.375	874.8	-3.5533209248112
ATP5IF1	-0.372608886169455	6.53277067354692	-6.27656735049475	0.000280218028199807	0.00170849	382.366666666667	308.216666666666	-3.55250392723787
CKB	-0.517699806167682	7.57184226642697	-6.27011049979252	0.000282117799456143	0.00171795	829.2	603	-3.5495695123497
SLC25A32	-0.4618260491686	7.64505936430481	-6.268671583729	0.000282543107575728	0.00171924	852.9	648.05	-3.54891528252053
ADNP2	-0.455091222922084	6.85478440325293	-6.26858463728023	0.000282568829557197	0.00171924	491.875	375.15	-3.54887574729259
ABCC4	-0.471277111984675	4.9805019198434	-6.26689130344445	0.000283070298204685	0.00172169	134.575	101.25	-3.54810569758131
UBL4A	-0.45005722575961	5.51743348825323	-6.2631995328359	0.000284167011877575	0.00172657	194.15	148.2	-3.5464263394665
DEDD	-0.386706129211291	5.83675078906137	-6.25678392713214	0.000286084113347624	0.00173699	236.95	189.1	-3.54350625850731
LRRFIP2	-0.820695621849652	3.44115011687167	-6.25334092171618	0.000287118853083347	0.00174209	51.96	30.55	-3.54193828949151
FARS2	-0.706022373526331	3.95677584932072	-6.25143092878993	0.0002876946585306	0.00174437	71.5666666666667	45.7666666666667	-3.54106820134297
ATP6V0C	-0.354268074857549	7.71669377907428	-6.24562992687561	0.000289451345347745	0.00175381	863.55	705.35	-3.53842442752491
CSTB	-0.393852347263406	7.12953726450087	-6.24415320774377	0.000289900428002111	0.00175525	582.875	463.05	-3.53775114346246
METTL17	-0.391736473194817	5.84540777694168	-6.24272801386137	0.0002903345735611	0.00175552	238.775	189.9375	-3.53710124452397
NDUFAF4	-0.371290874620671	6.8678216381725	-6.24188525611674	0.000290591635101565	0.00175647	482.1	389.175	-3.53671689135086
SRI	-0.351185082841508	6.6282079387497	-6.23809108624762	0.000291752076414348	0.00176288	405.4	331.75	-3.5349860443757
FARSB	-0.432128761486721	6.1203603865815	-6.23391989224846	0.000293033758472441	0.00177001	293.1	226.933333333334	-3.53308234458186
ARHGDIA	-0.462879002558635	7.00014436690013	-6.23158865823813	0.000293752792988361	0.00177374	545.5	414.2375	-3.53201799544815
LEPROT	-0.469357399844538	5.33223622024403	-6.22917280572925	0.000294499989879662	0.00177764	171.89	129.38	-3.53091471580118
PCID2	-0.434603637976445	6.04225027815966	-6.22341517710511	0.00029628926530174	0.00178664	277.85	214.775	-3.52828408292654
HEATR1	-0.347903562144968	6.52614835717694	-6.21816380224693	0.000297931720433086	0.00179476	377.27	309.39	-3.52588325551047
ZNRD2	-0.765972427368105	5.63724337987391	-6.20872716251846	0.000300908595326422	0.00181134	235.35	146.05	-3.52156540664503
QSOX2	-0.774409137788945	4.06207965967374	-6.20481889294544	0.000302151131604539	0.00181633	79.2	47.95	-3.51977577490986
GLE1	-0.557751616801375	4.47662169017871	-6.20387681527102	0.000302451490987041	0.00181688	97.6666666666667	69.1833333333333	-3.51934427022144
VEZF1	-0.352121862518747	7.90149154273942	-6.20179464050868	0.000303116517622336	0.00181963	980.9	802.266666666666	-3.5183903971303
SRRD	-0.40078632307863	5.43810582050982	-6.200633172866	0.000303488182886362	0.00182124	180.475	142.625	-3.51785821466174
BRCA2	-0.684320812282365	4.29656188022414	-6.19502770597257	0.000305289022520493	0.00183079	90.075	58.55	-3.5152888116348
AURKAIP1	-0.3849167612876	5.88024734687584	-6.19239886955445	0.000306137649854369	0.00183524	244.091666666667	195.025	-3.51408325609853
MTARC1	-0.566927546545722	6.38258985820355	-6.18953313083222	0.000307065730650849	0.00183831	368.6	260.85	-3.51276864926743
LRBA	-0.396220809566584	5.65243992864982	-6.18827595268497	0.000307473855833384	0.00184012	209.15	165.825	-3.51219180590483
SLC29A4	-0.462667209961704	4.87622659622646	-6.18672666307949	0.00030797763754943	0.00184188	124.775	94.4	-3.51148081675108
RNF14	-0.488366908191875	4.72497550861528	-6.18340143241882	0.000309061990870376	0.00184585	113.316666666666	84.2166666666666	-3.50995440215203
SLC19A2	-0.438456790008454	5.03383242602645	-6.18252228841016	0.000309349384879896	0.00184654	138.05	106.25	-3.50955074320801
AGBL5	-0.499240705413903	4.79839131041917	-6.18111049450027	0.000309811522776978	0.00184718	119.766666666667	88.3	-3.50890243362202
BCS1L	-0.392387752520275	6.1322613849791	-6.18048349741809	0.000310017009731053	0.00184777	291.55	231.85	-3.50861447703775
ENAH	-0.34330684228715	7.56162489160692	-6.17385702709183	0.000312197967777028	0.0018582	772.558333333334	635.783333333334	-3.50556992826302
CMTM3	-0.589937896570042	4.55526933272059	-6.17056749016994	0.000313286954344163	0.00186283	104.333333333333	72.3833333333333	-3.50405768930056
PLSCR4	-1.53256511576757	2.65221641447864	-6.16742433392093	0.000314331413660017	0.00186714	38.4	13.95	-3.50261221428162
DYNLL1	-0.453808546654306	9.53800564488652	-6.15917116041767	0.000317092316494715	0.00188036	3160.35	2410.7	-3.49881428129166
GCSH	-0.403438298936459	7.5388310187	-6.15851935778197	0.000317311503113162	0.00188045	776.525	613.35	-3.49851418365749
DDX21	-0.460057088707925	9.02469081542554	-6.15345344552919	0.000319020786715902	0.00188975	2218.925	1685.875	-3.49618101831618
TONSL	-0.629513318059691	4.13628304477125	-6.15118477250972	0.000319789560515902	0.00189251	79.0666666666666	53.1333333333334	-3.49513571783913
MFSD14B	-0.455332969946094	5.18846295193777	-6.1477817138776	0.000320946587310175	0.00189808	154.7	117.675	-3.49356723789601
URB1	-1.05960666662356	2.94334370147627	-6.14259087812913	0.000322720389813516	0.0019047	39.9166666666667	19.7166666666667	-3.49117359454728
HEATR5A	-0.600535308915501	4.0419545552709	-6.14228063606492	0.000322826748409362	0.0019047	73.2	50.25	-3.49103048818382
SAE1	-0.34542555654332	7.65009016774314	-6.13285015624321	0.000326078343011704	0.0019211	822.066666666667	675.466666666666	-3.4866780445637
ANKRD13A	-0.425225233168486	5.11064115056503	-6.1318949437869	0.000326409714111294	0.00192131	144.95	112.6	-3.48623692491158
ARMC1	-0.439246151450309	7.43317210509255	-6.13110053787014	0.000326685584089858	0.00192229	730.675	563.375	-3.48587002955383
GRPEL1	-0.349132972772384	6.5711658540174	-6.12982527198637	0.000327128980272248	0.00192275	389.45	319.075	-3.48528098013423
BSDC1	-0.46316863161786	5.27991788628708	-6.12981787351647	0.000327131554583639	0.00192275	165.316666666666	125.116666666667	-3.48527756250724
MPDZ	-0.423567028721494	6.11323311766791	-6.12910269378755	0.00032738050861626	0.00192315	290.775	226.6	-3.48494718091794
MYBBP1A	-0.536512184505632	4.6793774282908	-6.12680158056176	0.000328182950402685	0.00192658	111.6	80.325	-3.48388398494767
PDLIM5	-1.48803630638409	2.43485476347585	-6.1180547646066	0.000331253062116892	0.0019433	32.47	11.805	-3.47984009840058
GTPBP4	-0.376062258216468	7.88323484432456	-6.10382490517093	0.000336315881082314	0.00196971	977	785.825	-3.47325262449752
HNRNPD	-0.443617161513475	7.89195886104533	-6.09895545852028	0.000338067998461727	0.00197794	1005.88333333333	773.277777777778	-3.47099593763193
BLMH	-0.369946672400164	6.9802880012782	-6.09866338010152	0.000338173414475199	0.00197794	521	421.15	-3.47086053748503
OSGIN2	-0.537415359682954	4.45720142328545	-6.09804989022127	0.000338394951792209	0.00197858	95.65	68.7	-3.47057612443071
TARDBP	-0.342335430100035	7.23941711078518	-6.09530951846288	0.000339386490877737	0.00198371	617.733333333333	508.55	-3.46930544856524
STT3A	-0.433510307691958	5.40478312783659	-6.08934455783948	0.000341555909704791	0.0019944	178.45	137.8	-3.46653819596824
INPP1	-0.488722663582908	5.59479815123001	-6.08897889229549	0.000341689398446651	0.00199452	207.75	154.45	-3.46636849579165
NLE1	-0.599360061610717	4.38966012823137	-6.08293998118925	0.000343902317622665	0.00200476	93.325	64.2	-3.46356489737559
PSME2	-0.469191145482655	6.58309926111352	-6.07875517081691	0.000345445118177201	0.00201175	410.35	308.65	-3.46162094037677
SLC36A4	-0.584696748819793	4.95741408770213	-6.07765983348008	0.000345850196559824	0.00201344	137.725	96.1	-3.46111197315915
SLC35B1	-0.358121906010491	8.13222464895175	-6.07531989144683	0.000346717317899932	0.00201782	1153.55	939.55	-3.46002446558172
FAM234B	-1.04437211750219	2.90795079386574	-6.07348754708194	0.000347398016814664	0.00202111	38.6833333333333	19.35	-3.4591726651316
CDC25C	-0.6667884899053	4.18947492733648	-6.06591637024815	0.000350226363335015	0.00203486	83.0833333333333	54.5666666666666	-3.45565116544851
PCYOX1	-0.556892402782361	4.42766105595966	-6.06551159386478	0.000350378290763712	0.00203507	94.4	66.825	-3.45546281030534
PSMA4	-0.471710666567587	9.34810732659974	-6.06378346933662	0.000351027740271479	0.00203817	2787.95	2101.45	-3.45465856168008
SLC35A4	-0.391240427783832	6.76246188179874	-6.06272595758811	0.000351425822645914	0.00203981	451.25	359.55	-3.45416632986237
MRPS7	-0.375061930458983	8.15667933787228	-6.06222280246556	0.000351615402253777	0.00204023	1180.25	950.2	-3.45393210923161
NASP	-0.402013873642876	7.7910797018082	-6.06163491140534	0.000351837052201634	0.00204069	925.35	730.466666666666	-3.45365842661996
PRPH	-1.72900977124822	3.86793023959835	-6.0613948605402	0.000351927601967792	0.00204069	96.85	32.2	-3.45354666975987
HMGN3	-0.443866551388366	9.51429779155542	-6.06074334534069	0.000352173490519584	0.00204144	3099	2378.95	-3.45324333818806
FRA10AC1	-0.688256062571733	3.85014473641119	-6.05325045566087	0.000355015093205638	0.00205723	66.1	42.6	-3.44975318284186
CEP43	-0.54071261792324	4.27642598291604	-6.04622475404014	0.000357702584549282	0.00207144	84.42	60.46	-3.44647792188224
RTL8A	-0.565274444342686	6.01573746806513	-6.04583661886998	0.000357851709993044	0.00207162	285.4	202.25	-3.44629690317054
ZDHHC7	-0.482525528797288	5.14547664154383	-6.04362906895885	0.000358701182397782	0.00207517	151.55	113.2	-3.44526719174337
RNASEH2C	-0.385864638509288	6.2639595744353	-6.04223545711839	0.000359238597647367	0.0020769	318.7	254.725	-3.44461700762635
EOGT	-0.766435957776594	3.86041394275345	-6.04124333646469	0.000359621729714828	0.00207775	68.35	42	-3.444154074419
ATG13	-0.581587749253074	4.79148262669023	-6.03796374899556	0.000360891445299749	0.0020844	122.6	85.7166666666666	-3.44262341249064
GGNBP2	-0.428954116404253	5.06336592011031	-6.03587466404106	0.000361702835384322	0.00208702	140.4625	108.8125	-3.44164808679564
BAG3	-0.364026107000507	6.08614374842608	-6.034266186619	0.000362328935378354	0.00208995	279.5	226.7	-3.44089698207542
GEM	-0.694111857086537	4.47726789425511	-6.03168058156792	0.00036333789715456	0.00209508	102.75	66.05	-3.4396893016508
SPAG5	-0.364505141874356	7.35811581724351	-6.0297401930032	0.000364097122796584	0.00209843	675.85	548.2	-3.43878275297626
CDK4	-0.393152083658599	9.33626473847205	-6.02780777415443	0.000364854975067145	0.00210175	2690.7	2139.05	-3.43787972744482
FABP5	-0.467383533620861	10.1507449731296	-6.02723847744807	0.000365078573460355	0.00210235	4857.3	3668.3	-3.43761365513846
FBXO17	-1.10363659007677	3.60913566776782	-6.02677088337865	0.000365262340284187	0.0021024	64.6	31.8	-3.43739510263037
FBXO22	-0.419270026579896	5.33295045726642	-6.02612241817367	0.000365517359788137	0.00210265	168.89	131.72	-3.43709199194509
PGD	-0.443202186522773	5.75986521466191	-6.02532843623617	0.000365829874430883	0.00210322	229.066666666667	176.1	-3.43672083201785
ACTR3	-0.407374173875522	7.63429642552981	-6.02440540121043	0.000366193556594438	0.00210462	830.84	654.56	-3.4362893016512
THADA	-0.538224031155735	4.25387689601987	-6.02409664915389	0.000366315296302801	0.00210463	83.0285714285714	59.5571428571428	-3.43614494603325
CEP72	-0.494961161955899	4.76250141565502	-6.02256953162809	0.000366918091528484	0.00210673	116.6	86.3	-3.43543087407866
CYBRD1	-1.20921815724875	2.95144743844484	-6.02135706642596	0.000367397466475548	0.00210809	42.3	19.1	-3.43486384285733
LDB2	-0.562408420697643	4.15478582667652	-6.0198937691088	0.000367976936490265	0.00211072	78.15	55.1	-3.43417940053545
BORCS8	-0.783244504024872	3.9651978038734	-6.01549829460834	0.00036972364677107	0.00211728	73.975	45.025	-3.43212277194848
HSPA4	-0.339810185756075	7.3163856368596	-6.01259249305022	0.000370883414407456	0.00212127	651	536.9375	-3.43076258751899
TBC1D15	-0.452685654183909	5.27395238452506	-6.00485031391998	0.000373993180222415	0.00213532	164.075	124.975	-3.42713631710106
AGPS	-0.361730760658227	6.16723748054326	-6.00465693639074	0.000374071221659012	0.00213532	295.5	240.05	-3.42704570200078
UIMC1	-0.374663401948005	5.69095412353563	-6.00440684253305	0.000374172178842038	0.00213532	213.2	171.6	-3.42692850712079
PXDN	-0.44912451738735	5.04759419292901	-6.00338289266467	0.000374585838504283	0.00213605	139.925	106.925	-3.42644864547574
ZFYVE16	-0.685948490136183	3.69934726190552	-6.00144818108213	0.00037536881334181	0.00213974	59.35	38.38	-3.42554181257826
CORO6	-0.908007985897875	3.33068371129699	-5.99557115825355	0.000377758360266571	0.00215065	49.7	27.4	-3.42278591540069
EIF1AX	-0.349107029371222	7.9187469636985	-5.99216694009859	0.000379150179560415	0.00215787	991.8	812.775	-3.42118873400136
UBE2E3	-0.440985189069727	8.97745463261244	-5.99115451760049	0.000379565203585125	0.00215953	2135.75	1640.65	-3.42071360810891
MPC1	-0.482909129625883	5.34745124812814	-5.9899791459314	0.00038004765611925	0.00216157	174.425	130.325	-3.42016194156233
PTX3	-1.74847611913749	2.87458002922505	-5.98847879488169	0.000380664488191543	0.00216368	49.05	14.75	-3.41945763619276
NTHL1	-0.451268650950529	5.64806525954912	-5.98684608738717	0.000381336993907885	0.00216609	212.7	162.35	-3.4186910613124
GBAP1	-0.694848241463245	3.59492680389071	-5.98659652018156	0.00038143990539394	0.00216609	55.35	35.525	-3.4185738739911
PDK1	-0.659378335134998	3.9159325029889	-5.98299047893496	0.000382930325897405	0.00217374	68.4666666666667	45.1166666666667	-3.41688023864479
TAFA4	-1.46329963737585	2.51418009360837	-5.98059127797396	0.000383925512961428	0.00217781	34	12.75	-3.41575302679845
ETF1	-0.35822389803918	7.8212285618871	-5.98028288224316	0.000384053642687371	0.00217781	930.025	757.25	-3.41560811131981
RRN3	-0.529732707579438	5.81885597195452	-5.97969903408247	0.000384296344682766	0.00217797	246.75	177.75	-3.41533374640126
ILF2	-0.45894850028357	9.42545991813119	-5.97899213126873	0.000384590426799858	0.00217893	2929.45	2226.1	-3.41500153039328
TFG	-0.376806879011155	5.72405823339153	-5.96292770218381	0.00039134102951956	0.0022136	218.35	175.4625	-3.40744461680719
CLIC1	-0.349447729211179	7.44633886830521	-5.94697983013803	0.000398172513568689	0.00225152	714.8	585.85	-3.39992872325752
BTBD6	-0.587474996803619	6.04811013607481	-5.94093378881486	0.00040079680598269	0.0022649	295.7	204.35	-3.39707574809296
SMARCD1	-0.516041062817077	5.70935409196555	-5.93868673052819	0.000401777015186607	0.00226897	227.125	165.875	-3.39601491194603
IFNGR2	-0.477016896083954	7.23561646207378	-5.93693450988669	0.000402543206455337	0.00227257	645.45	485.8	-3.39518749835679
FAM126A	-0.951578282398927	3.15568840414315	-5.93182037572199	0.00040478871231309	0.00228377	44.6375	23.8125	-3.3927716064659
SLC25A37	-0.516596659197755	4.51729682972295	-5.93123345945614	0.000405047299322998	0.0022845	99.07	72.145	-3.3924942591667
COG5	-0.558885976524913	4.12940273464256	-5.92773941003471	0.000406590513649384	0.00229099	76.6833333333333	54.2	-3.39084275830444
SLC31A1	-0.653612999634633	4.24842120761739	-5.92492898180815	0.000407836511583368	0.00229727	86.0833333333333	57.2333333333333	-3.38951389658296
INAFM2	-0.679930507794101	3.77056384606757	-5.92375088878896	0.000408360072179267	0.00229948	62.325	40.4	-3.38895672809328
EP300-AS1	-0.64512118851898	4.80430138014723	-5.92069072696073	0.000409723525458409	0.00230642	127.05	84.25	-3.38750909906017
MYL12A	-0.379792229118924	5.85015762272331	-5.91868048563365	0.000410621926224732	0.00231	238.57	191.39	-3.3865578640639
ZNF639	-0.362552780497205	6.74912909458801	-5.91648574803995	0.000411605268387426	0.00231478	442.683333333334	359.516666666666	-3.38551907507349
NAV2	-0.530725341701808	4.31040809783145	-5.91545848210804	0.000412066424484768	0.00231589	86.1666666666667	62.1166666666666	-3.38503277070967
HNRNPH3	-0.360155533649588	8.04203031166731	-5.91199027087063	0.000413627584885551	0.0023227	1084.5	882.05	-3.38339050578429
SNRPC	-0.341871236861807	7.77337660173314	-5.90496961978751	0.00041680787549651	0.00233655	894.35	736.85	-3.38006408372877
TRIM2	-0.421303226122221	5.00525007776516	-5.90373147173169	0.000417371544527962	0.00233821	134.525	104.775	-3.37947716350187
PAQR6	-1.35309064067608	2.94453147221588	-5.90180871807247	0.000418248552652399	0.00234222	44.25	18.4	-3.37856555323745
NUP188	-0.563312870036454	4.53070272037602	-5.90018283883585	0.000418991740006596	0.00234504	101.566666666666	71.8	-3.37779453862061
DIAPH1	-0.441182426229018	4.98027149850756	-5.8982683778263	0.000419868709876102	0.0023492	133.1625	102.2625	-3.37688648934036
DZIP1	-0.434534487582178	5.59697218508392	-5.89568221913948	0.000421056592378401	0.00235342	203.95	157.6	-3.3756595286159
CISD1	-0.350991108600336	8.15753858624687	-5.89480153308467	0.000421461959463909	0.00235436	1171.05	958.75	-3.37524161805101
SMIM4	-0.71610692353165	3.49841033105537	-5.89243607258013	0.000422552883961233	0.00235895	52.125	32.95	-3.37411892984974
TBC1D14	-0.377384944371919	6.6985444191147	-5.89181097840392	0.000422841691732992	0.00235981	429.85	345.35	-3.37382219828772
C19orf48	-0.896658909111498	6.94892489939893	-5.88583835254386	0.000425612210697205	0.00237376	616.3	347.2	-3.37098592074509
MYL6	-0.42477946415474	8.59056043333788	-5.88508343114029	0.000425963821838285	0.00237403	1622.425	1263.4	-3.37062728503627
STK32B	-0.850786395402013	4.58739450382502	-5.88507834016794	0.000425966194092163	0.00237403	117.25	68.15	-3.37062486639448
NCAPH2	-0.592915981569583	3.94609409074573	-5.88188911575037	0.000427455159529912	0.00238026	68.27	47.11	-3.36910943646823
PAK1IP1	-0.641979988887609	5.80996333657579	-5.87875834086309	0.00042892243414186	0.00238643	254.15	171.35	-3.36762123804814
CDC42EP4	-0.503582138329854	6.21852846946385	-5.87838501734664	0.00042909776779241	0.00238643	321.7	237.716666666667	-3.36744374470284
GUSB	-0.381864057074873	5.61439533430335	-5.87816340082076	0.000429201888807921	0.00238643	202.7	162.3	-3.36733837548276
UBE2C	-0.370506570347672	8.86979558249441	-5.87807164948091	0.000429245004067977	0.00238643	1932	1560.2	-3.36729475083993
MYO1C	-0.480410078286609	4.53462418693507	-5.86500242746782	0.00043543560524791	0.00241667	98.9666666666667	73.9333333333334	-3.36107606190386
MRPL49	-0.339627836817807	7.2657091401913	-5.86415028999644	0.00043584265730625	0.00241713	628.65	518.4	-3.36067026622814
C2CD5	-0.425712039362701	7.46783745978988	-5.86207655790603	0.000436835003175781	0.00242172	745.65	579.4	-3.3596825693028
ECI2	-0.380498210758576	6.06826313844245	-5.85941290866498	0.000438113308399167	0.00242497	277.65	222.8	-3.3584135542253
HAUS2	-0.466038275006645	4.78038841346166	-5.85891005228871	0.000438355096539615	0.00242523	116.875	88.2125	-3.35817393975145
CXorf38	-0.908364560140866	3.47636366660804	-5.85409725568365	0.000440676705522872	0.00243609	54.925	30.65	-3.35587990599169
DCAF16	-0.480217386397376	5.43806720175298	-5.85111474976731	0.000442122232086217	0.00244254	185.566666666666	139.1	-3.3544576460767
TMEM241	-0.460856515819359	5.69320098319348	-5.84919928250415	0.000443053361657551	0.00244582	220.175	167.1	-3.35354396389482
RIC1	-0.712917206697822	3.48560222159165	-5.8473577407456	0.00044395059886242	0.00244724	51.6	32.6875	-3.35266535383831
SNX18	-0.503278780633448	5.46648904908104	-5.84671435063737	0.000444264544981802	0.0024482	190.725	140.8	-3.35235834472259
PCOLCE2	-0.454611429171807	5.81039901425012	-5.84507249872871	0.000445066809053901	0.00245185	238.2	181.8	-3.35157479210753
TRIM28	-0.373425956862199	8.62484575130939	-5.84204599773051	0.000446549858116075	0.00245848	1632.25	1315.2	-3.35013004428755
FANCA	-0.601519706842647	3.9367802779783	-5.8411701651083	0.000446980052702097	0.00246007	68.05	46.675	-3.34971185761685
NME4	-0.363408957842712	8.06616600031654	-5.84064476134679	0.000447238342148946	0.00246012	1104.2	896.1	-3.3494609710655
PHACTR4	-0.3451787128473	6.70820438063624	-5.84058222354067	0.000447269096830748	0.00246012	427.675	351.5	-3.34943110750479
ANGEL2	-0.392450245775655	5.6881276724601	-5.83699521214854	0.000449037025410772	0.00246907	214.233333333333	170.2	-3.34771784770796
NECAP2	-0.925037351367169	3.32402207433396	-5.82810325098377	0.00045345299072994	0.00248711	49.775	27.175	-3.34346772938625
TAF1D	-0.354338985035015	7.47686210693409	-5.82686668634985	0.000454070890491951	0.00248894	731.233333333334	597.616666666667	-3.34287633889167
LBHD1	-0.319839860201489	6.95276398810491	-5.82553881253104	0.000454735452684165	0.00249081	502.3	420.1	-3.34224118543666
YDJC	-0.420382683190495	5.15545999509335	-5.82533448885253	0.000454837806107318	0.00249081	149.3	116.4	-3.34214344393725
SRSF2	-0.525228753931064	9.36823698305453	-5.82287203180909	0.000456073347560994	0.00249524	2881.88333333334	2094.23333333333	-3.34096530672288
DDX24	-0.357339679503045	7.3850496594318	-5.82186452860329	0.000456579932393014	0.00249645	686.85	560	-3.3404831805429
TRAPPC5	-0.462637781518342	6.11495469550711	-5.81841072113705	0.000458321272992633	0.00250441	295.4	223.9	-3.33882998449883
MTERF3	-0.357439898174637	7.70225455369442	-5.8180430549107	0.000458507074652934	0.00250465	855.95	697.7	-3.33865395888376
FKBP15	-0.712804952990026	3.58110066307239	-5.816109877847	0.000459485383891835	0.00250921	55.175	35.0166666666667	-3.33772829885041
TFAP4	-0.996371840271011	2.90252463564962	-5.81160428439303	0.000461774461078175	0.00251779	37.9	19.6	-3.33557008986737
ZNF598	-0.893493223335533	4.43319970881285	-5.80710037701395	0.000464075279886174	0.00252719	106.525	60.8	-3.33341156473106
RPL22L1	-0.455008491290517	9.79037422517344	-5.80544166113942	0.000464925822698185	0.00253025	3769.3	2869.6	-3.33261633176081
DHFR	-0.375333022582804	8.16947073735008	-5.79639273581626	0.000469596285721371	0.00255409	1191.4	958.6875	-3.32827534680536
UBIAD1	-0.945231455628575	3.00515365191026	-5.79142650956439	0.00047218153740636	0.00256576	40	21.5	-3.32589099811137
TAF4B	-0.594744419501395	3.94900393256872	-5.78607240988357	0.000474986327505154	0.0025786	68.475	47.175	-3.32331889137413
SSTR2	-0.365838902610498	7.70638831199091	-5.78421266689996	0.000475964871779569	0.00258279	861.133333333333	697.65	-3.32242509886618
ILKAP	-0.320008261939106	6.86346943698646	-5.78404823896018	0.000476051496204765	0.00258279	472.15	394.9	-3.32234606554022
ZNF26	-0.509971501233314	4.5460441172659	-5.78217206516328	0.000477041141674278	0.00258735	100.85	73.8	-3.32144416428984
SNX5	-0.361909050711417	6.81540916901275	-5.77995312558441	0.000478214523638131	0.00259292	463.366666666667	376.766666666667	-3.32037723825764
UAP1	-0.449516137490111	7.44289508978189	-5.77889160651476	0.000478776985145486	0.00259436	740.05	564.4	-3.31986673434029
NDUFS6	-0.409224958792301	8.72562021472356	-5.77854889290746	0.00047895873299945	0.00259454	1772.8	1393.5	-3.31970190371003
METTL1	-0.636466138483882	4.2173185965426	-5.77680161597349	0.00047988653420352	0.00259848	84	56.1	-3.31886143636296
IFFO2	-1.33365729615404	2.51600656753185	-5.77591223918991	0.00048035955405359	0.00259904	32.6	13.2	-3.31843356702854
KANSL3	-0.467649553144224	4.85554719943548	-5.76793140402958	0.000484627323785723	0.0026157	123.3	92.8875	-3.31459210353976
RAB5A	-0.357347405115528	6.26537778400375	-5.76273136988502	0.000487430578607986	0.00262811	315.816666666666	257.416666666667	-3.31208722914361
RTL6	-0.354517267554816	7.57192333979169	-5.76205658598843	0.000487795654571942	0.00262861	781.15	638.1	-3.31176207282883
RCOR1	-0.439362773038116	5.2301868603589	-5.75735154213751	0.000490349617155616	0.00264075	158.45	121.8	-3.30949415944271
PI4KB	-0.529161760955509	5.70499783033263	-5.75539695099073	0.000491414934710451	0.00264486	227.383333333333	164.866666666667	-3.30855164890645
RANBP9	-0.364890077940766	5.87537338513621	-5.75490213723291	0.000491685030010302	0.0026455	241.5125	195.7875	-3.30831301416843
ADAMTS2	-2.43453807648154	2.10984107518753	-5.75354943322955	0.000492424243840735	0.00264867	36.0666666666667	7.18333333333332	-3.30766057331372
PEX26	-1.05587206613348	3.14443869117982	-5.74745247704333	0.000495771321602699	0.00266504	45.8166666666666	23.1	-3.30471859904848
ADAM15	-1.26140815768695	2.93305262238253	-5.74631848755927	0.000496396620365987	0.00266676	42.6	18.6	-3.30417118398515
DIPK1B	-0.826276441709143	3.30637305829035	-5.745541011464	0.0004968258355271	0.00266743	47.3875	27.7625	-3.30379582842101
MRPL17	-0.374791014105408	6.32437725767079	-5.74254072650941	0.000498486025749561	0.00267553	331.1	266.6	-3.30234701192589
HAUS1	-0.405031958185902	7.93715989551198	-5.74006767158779	0.000499859082511361	0.0026798	1024.25	808.35	-3.30115241229087
DROSHA	-0.395809498404134	7.74090776951009	-5.7400074079898	0.000499892593347351	0.0026798	890.95	707.75	-3.30112329791875
ARL6IP4	-0.414248447477327	6.44728616361174	-5.73955040979209	0.000500146797515697	0.00268015	365.5	286.875	-3.30090250767594
RBM42	-0.62175970315244	6.25160947278891	-5.73934050520614	0.000500263604279378	0.00268015	344.4	233.35	-3.30080109223073
SF3B3	-0.327760331347758	6.33984066531035	-5.73746808750832	0.000501306892686592	0.00268492	329.175	273.8	-3.2998963240421
ARF5	-0.319537629214732	6.49477701314487	-5.73087013999496	0.000505002381385342	0.002699	365.5	305.75	-3.29670657392079
LINC02593	-2.01337425308625	1.84056300133075	-5.73030269556809	0.00050532160709115	0.002699	25.625	6.425	-3.2964321313287
TXNDC9	-0.377083339995293	6.83540415325484	-5.72953249569733	0.000505755252880169	0.00269974	472.616666666667	379.783333333334	-3.29605959786013
ZMYM3	-0.486061055361766	4.82750157223571	-5.72810297305199	0.000506561206734704	0.00270315	121.6	90.6166666666666	-3.29536807223625
RING1	-0.454005629997948	5.77005815418891	-5.7277152725229	0.000506780033675341	0.00270349	231.675	176.75	-3.29518050396113
GATM	-0.603119201658231	4.03829897822258	-5.72727699548422	0.000507027532829519	0.00270399	73.1428571428571	50.1	-3.29496845677856
APBA1	-0.396337111480753	5.13540153931888	-5.72449247740094	0.00050860309707062	0.0027091	146	115.725	-3.29362099957402
OST4	-0.426921203684696	9.12416830727147	-5.72189764029201	0.000510076200929931	0.00271447	2350.25	1826.95	-3.29236493925243
PMP22	-0.60603896428673	3.9530995921215	-5.71968849946914	0.00051133405559662	0.00271952	68.975	47.125	-3.29129528166197
PCOLCE	-1.2499317169051	6.05428705231873	-5.71934126161328	0.000511532079360359	0.00271974	372.65	170	-3.29112712548588
SBF1	-0.502512459174605	4.37565130866767	-5.7180609072292	0.000512262975367377	0.00272185	89.28	65.68	-3.29050703232338
GBA	-0.794812218307986	4.39414029952773	-5.71783037083736	0.000512394700542112	0.00272185	100.75	60.3	-3.29039537060811
CEBPD	-0.622756891435827	3.86763353581729	-5.71633106072026	0.000513252297734548	0.00272311	65.3333333333334	44.1666666666667	-3.28966909769785
PTGES3	-0.580335621917401	10.1264546064996	-5.71596020070468	0.000513464672013886	0.00272341	4970.5	3478.5	-3.28948943186656
TMEM106C	-0.459107742721542	5.75894626592336	-5.71463467990533	0.000514224529528824	0.00272611	230.325	174.975	-3.28884721049183
NUP98	-0.351658847097171	5.84917622967714	-5.71453080110506	0.000514284130698763	0.00272611	236.116666666667	193.083333333333	-3.28879687652723
IPO4	-0.534428745201343	5.34072521056131	-5.71272377570888	0.000515322144992951	0.00273079	176.75	127.8	-3.28792119415528
EZH2	-0.35988886831478	7.51875431967288	-5.70150008661256	0.000521821424124678	0.00276123	754.9	613.6	-3.28247809428884
XPO6	-0.322530672282619	7.04542794625105	-5.69511498857425	0.000525559174779175	0.00277882	536.275	447.575	-3.27937837795502
NDUFV2	-0.365073726994716	7.51278834094363	-5.69373539663896	0.000526370645955458	0.00278177	752.55	610.6	-3.27870833796368
ZFP36L2	-0.402927240671375	5.58675460213542	-5.6924170300747	0.000527147397019988	0.0027841	200.375	158.0875	-3.27806793362602
KCTD20	-0.345135439887089	6.82174184984316	-5.68942257243957	0.000528916366774955	0.00279075	462.983333333333	380.25	-3.27661299397539
C3orf70	-0.692687588929494	3.77528714120215	-5.68585612342879	0.000531031793435132	0.00279881	62.725	40.5	-3.27487947647015
ACAA2	-0.504137721221314	6.0042128777251	-5.68080812789847	0.000534041974400431	0.00281298	277.333333333333	204.65	-3.27242460713983
ZNF324	-0.768868267748869	4.37957170828095	-5.67997152152425	0.000534542669752767	0.00281478	98.7	60.3	-3.27201762160857
KIF26A	-0.511146558928271	4.96565670475458	-5.67798628296157	0.000535732877530548	0.0028202	135.325	98.8	-3.27105170047807
KDELR1	-0.33686366643404	8.30193702829738	-5.67745564107069	0.000536051507813998	0.00282103	1288.075	1064.7	-3.27079347805976
RNASEH1-AS1	-0.393349669170226	5.35533388598471	-5.67553368628985	0.000537207320426092	0.00282467	170	135	-3.26985807791137
CTDSPL2	-0.347994051388838	6.20710834633126	-5.67444453474819	0.000537863528014685	0.00282548	302.3625	247.95	-3.26932790379212
FARP2	-0.594973980941443	3.97686883755848	-5.67401854604959	0.00053812042439482	0.00282598	69.86	48.1	-3.26912052396609
TOR1AIP2	-0.433213630258279	4.92859568254121	-5.67167962511965	0.000539533347111853	0.00283255	128.11875	98.91875	-3.26798170757218
POLR2M	-0.428738136309554	5.25765389138067	-5.66736702350875	0.000542149300554318	0.00284414	160.92	124.58	-3.26588109818858
THOC3	-0.331159509189496	7.87581771351488	-5.66697143402032	0.000542389958628497	0.00284414	956.6	794.1	-3.26568835924535
CLUAP1	-0.521119402837148	4.28060447516164	-5.66373544054698	0.000544363017511712	0.00285032	84.125	61.05	-3.26411138720889
UTP23	-0.446781832938155	5.26898798169498	-5.66370580832485	0.00054438112150955	0.00285032	163.0625	124.95	-3.26409694402416
SEC22C	-0.453326520323382	4.73017199613208	-5.65637728645967	0.000548878998395034	0.00287073	112.383333333333	85.5416666666667	-3.26052338618986
GFUS	-0.385174563956947	6.02991761344768	-5.65517307066874	0.000549622000666284	0.00287347	270.9	216.575	-3.25993589134747
EMC3-AS1	-1.01251991741422	3.66458901367876	-5.65248944792169	0.000551281794172255	0.00287981	65.05	34.1	-3.25862634965947
EDC4	-0.471472171212342	5.68292378225958	-5.65214992039857	0.00055149218235695	0.00287981	219.4	165.45	-3.25846063949451
GEMIN2	-0.354434642639619	5.75412914322587	-5.65129169129775	0.000552024379020431	0.00288088	221.2	180.5875	-3.25804174212542
SLC25A44	-0.34045858336412	6.27744450200389	-5.64745375139046	0.000554411268376465	0.00288862	316.6	261.075	-3.25616795129671
SMCHD1	-0.409799816552563	4.95500551643813	-5.6473179417812	0.000554495939367269	0.00288862	129.391666666667	101.583333333333	-3.25610162988785
STMP1	-0.35631224495171	6.93244897171639	-5.64650075160529	0.000555005720851326	0.00288958	501.61	409.29	-3.25570254026227
ANXA2P2	-0.414280416073376	6.19439281914849	-5.64473103811548	0.000556111481142621	0.00289274	307.2	240.15	-3.2548381386483
PBK	-0.411222069650879	8.53070717380652	-5.64426929270245	0.000556400390673234	0.00289338	1549.1	1217.35	-3.25461257374259
ILVBL	-0.518520365638323	5.53042762178495	-5.64313031921459	0.000557113743418226	0.00289623	200.5	146.675	-3.25405612781398
PI4KA	-0.36716755208153	6.08052983375744	-5.63819298772368	0.000560217743146347	0.00291151	278.9	225.55	-3.25164314037407
PSMG4	-0.956443791027876	3.06514816015412	-5.63428207451402	0.000562689999159383	0.00292176	41.86	22.44	-3.24973080360999
RFC4	-0.458616850029413	8.58538106421907	-5.63245761661659	0.000563847432645113	0.0029269	1635.45	1245.2	-3.24883839269011
PRIMA1	-0.502371944334265	4.89435041638644	-5.63145569006973	0.000564484170533599	0.00292934	128.1	94.5	-3.24834823220899
GARS1	-0.381313933765851	8.68218937191231	-5.63041141542987	0.000565148665615372	0.00293192	1702.8	1365.45	-3.24783729348391
CAB39	-0.38157954352364	6.14998809918517	-5.6275421447935	0.000566978893325943	0.0029388	294.075	235.65	-3.24643310809597
MSTO1	-0.357925886835389	5.66523915107732	-5.62594672248243	0.000567999396823347	0.00294322	208.233333333333	169.566666666666	-3.24565212547988
RCL1	-0.425786150050667	5.04950999749082	-5.62560525470152	0.000568218078056863	0.00294349	139.016666666666	107.916666666667	-3.24548495316246
TP53	-0.555010429900076	6.22900403583303	-5.62365405195648	0.000569469441478829	0.00294669	329.85	235.825	-3.24452957580471
DNAJC7	-0.358599896896116	5.77386385237479	-5.62151638098882	0.000570843883357826	0.00295099	224.6	182.825	-3.2434826480879
PLAGL1	-0.489899944111828	4.92837847734111	-5.61894583905927	0.000572501493158435	0.00295781	130.633333333333	97.1999999999998	-3.24222337629004
PSMB10	-0.553297497084423	4.79590172347808	-5.617711386592	0.000573299414485827	0.00296019	122	86.65	-3.24161850177269
PRPF31	-0.344306322570221	6.50170514018119	-5.61432074313202	0.000575497366858076	0.00296892	370.583333333333	304.666666666667	-3.23995665910912
TMEM128	-0.317206954426076	6.35280811798055	-5.60600188299677	0.000580929472095912	0.00299226	330.95	277.25	-3.23587659005167
BLOC1S6	-0.321363877030754	7.25245477566926	-5.60326176141383	0.000582731098225183	0.00299918	618.733333333333	517.016666666667	-3.23453180458496
ANKLE2	-0.407633641926433	5.10077097882958	-5.60206075646103	0.000583522699134834	0.00300149	143.116666666667	112.55	-3.23394224515887
MRPL2	-0.506616538552811	4.92638416691427	-5.60073985026707	0.000584394698670644	0.00300345	131.35	96.425	-3.23329373241695
KDM2B	-0.309707639914484	7.16739148562984	-5.6004452916619	0.000584589348201141	0.00300345	580.9	489.3	-3.23314910218353
CBL	-0.709466623347584	3.51101815720982	-5.59250612426263	0.000589862722181761	0.00302637	52.46	33.37	-3.22924904926621
TIMM8B	-0.307146394842468	7.10889032052017	-5.59243059554503	0.000589913141325599	0.00302637	557.35	470.25	-3.22921192906967
RAB32	-0.569862424876175	4.10885055767431	-5.59085945331174	0.000590963034796088	0.00303087	75.95	53.225	-3.22843968373154
TMEM109	-0.412486977255163	5.2920564521163	-5.58983403442524	0.000591649367719727	0.00303225	163.75	128.45	-3.22793559526719
TM7SF3	-0.375808657845396	5.34005295273592	-5.58922885781243	0.000592054836742764	0.00303225	167.133333333333	134.416666666667	-3.22763806660165
REXO2	-0.39202320412769	5.15950959200635	-5.58538328499327	0.000594638546924484	0.00304349	148.25	117.8625	-3.22574694145805
CHCHD4	-0.434330421158808	6.15124445477687	-5.58301545490314	0.000596235595739917	0.00305018	299.95	231.85	-3.22458209980296
CWC15	-0.399801747277943	8.27025507697541	-5.5823674806859	0.000596673463897391	0.00305018	1289.6	1019.2	-3.22426327628226
DEPDC1	-0.322999918030968	6.62127656613413	-5.58219895816837	0.000596787400978755	0.00305018	399.525	333.45	-3.22418035400583
MRPL15	-0.337313640313306	8.45036822717658	-5.58130614838074	0.000597391424826843	0.00305223	1427.95	1179.95	-3.22374101570764
UBE2T	-0.365505842464785	8.67736143850557	-5.57881597878731	0.000599079696125041	0.00305905	1687.85	1368.05	-3.22251539917158
BDP1	-0.416149299202788	5.05501894244096	-5.57856521453626	0.000599249999261756	0.00305905	139.05	108.716666666667	-3.22239195782934
TRIM27	-0.568619055473387	5.89231220984136	-5.56902294535499	0.000605770339453613	0.00308605	262.516666666667	185.683333333333	-3.2176919949962
IBTK	-0.447966385108654	4.58118356867215	-5.56379120258644	0.000609378424526012	0.00310353	101.075	77.25	-3.21511292634435
ENDOD1	-1.0093136499279	2.69804710811988	-5.5611305428275	0.000611222440153321	0.00311078	32.95	16.85	-3.21380070964202
PYCR3	-1.00369885828789	3.37753352775276	-5.55953768916408	0.000612329338305513	0.00311494	53	27.9	-3.21301493187743
RAPH1	-0.519083677205134	4.17593700462053	-5.5586186398721	0.000612969004985247	0.00311729	78.13	56.78	-3.21256148519479
PRCP	-0.557985264443979	4.0009351020395	-5.55833266730831	0.000613168194762844	0.0031174	70.0875	49.5625	-3.21242038023192
MAT2B	-0.363335834955048	8.13287199792563	-5.55746262018294	0.000613774651665233	0.00311958	1156.15	938.825	-3.21199105150086
DYRK1A	-0.490358529803797	5.26045926806342	-5.55559450577642	0.000615079036234347	0.00312362	164.56	122.53	-3.2110690748018
SF3B1	-0.374986747434603	8.46746337570744	-5.5555566361922	0.00061510550972509	0.00312362	1464.19	1179.15	-3.21105038282427
PRKAR2A	-0.309145104278828	6.87163705410741	-5.55426914417443	0.000616006304624274	0.00312729	473.05	398.66	-3.21041484294999
PDIA3	-0.335833559932973	7.89642572405182	-5.55300277150943	0.00061689374240213	0.00312908	972.3	804	-3.20978963509564
RPUSD2	-0.604809933659504	4.40074965252426	-5.55113058369425	0.000618208301524022	0.00313394	94.15	64.75	-3.20886516737063
LTN1	-0.377549461355513	5.45630321186838	-5.54898717715715	0.000619717090437477	0.00313878	181.383333333333	145.616666666667	-3.20780652679635
STRN	-0.471862420786317	4.40767295085002	-5.54875646850101	0.00061987973296493	0.00313878	90.305	67.87	-3.20769256272147
RAD9A	-0.709150022920707	4.89621713159351	-5.54733454761722	0.000620883182997349	0.00314295	137.95	88.85	-3.2069901031277
TRPC1	-0.69992294043291	3.51732843703339	-5.54304497441684	0.0006239212023253	0.00315742	52.5666666666666	33.5833333333333	-3.20487025576021
NDE1	-0.533306566666926	4.16913025330619	-5.54277451601631	0.00062411329849519	0.00315748	78.1666666666667	56.2416666666666	-3.20473656345093
ZDHHC13	-0.547888651431703	4.28606114031221	-5.54219218143031	0.00062452712966106	0.00315866	85.25	60.8	-3.20444869098692
ADCY9	-0.560403652072056	4.29407048045205	-5.5405908078957	0.000625666692811897	0.00316274	86.0666666666667	60.95	-3.20365696395011
BACE2	-0.943719094016764	3.04764678195247	-5.54025668834397	0.000625904746577249	0.00316274	41.3	22.1166666666666	-3.20349175494216
PSMD14	-0.433388483600591	8.73736336791993	-5.54004752801905	0.000626053820110091	0.00316274	1801.75	1394.8	-3.20338833009291
ERG28	-0.376105868768195	5.18905059091405	-5.53637921174771	0.000628674689451856	0.00317506	150.483333333334	120.966666666667	-3.20157402406633
OSTM1	-0.571276400891582	3.88694800041423	-5.53408612779725	0.000630319151016473	0.00318245	65.025	45.5375	-3.20043949748421
CDV3	-0.365514455232756	7.22839410637658	-5.53238797874859	0.000631540017138901	0.0031877	618.016666666666	501.066666666666	-3.19959912543805
ISL1	-0.437080818457893	7.58169992998287	-5.53011796950761	0.000633176089128317	0.00319354	809.4	625.5	-3.19847549392924
SLC25A11	-0.60926604049906	6.18513738947781	-5.52759428503305	0.000635000479885094	0.00320148	326.05	225.025	-3.19722594650114
ENTPD6	-0.520277528437885	4.77828741850591	-5.52702542849663	0.000635412510388352	0.00320263	119.15	86.475	-3.19694423877053
LOC646214	-0.701643526699588	4.57512343148412	-5.52588596021043	0.000636238729381198	0.00320588	110	71.15	-3.19637989787469
MYO19	-0.55802448755222	4.04849263362023	-5.52505993292315	0.000636838415284611	0.00320742	72.45	51.29	-3.19597074702459
PRICKLE4	-0.415479510842991	9.38057666816706	-5.52371505137598	0.000637816116574524	0.00321013	2797.9	2189.9	-3.19530451104014
AGL	-0.303302999566596	6.78681237269288	-5.52222028286574	0.000638904724407593	0.00321469	445.1	376.55	-3.19456390044735
CDIPT	-0.360601814373098	7.62580788393981	-5.52127005890411	0.000639597816806498	0.00321695	812.6	661.25	-3.19409302733748
DPYSL4	-0.33295102007224	6.94502061578978	-5.52110084903771	0.000639721325219376	0.00321695	501.883333333333	416.15	-3.19400917176058
GRK3	-0.349765724668138	6.69985578149184	-5.51818510118829	0.000641853700850953	0.00322583	426.016666666667	348.966666666667	-3.19256395036361
CWF19L1	-0.406104734458292	5.36797423384349	-5.51668082877922	0.000642956883878197	0.00322985	172.3	135.633333333333	-3.19181814950441
NUP214	-0.575377839575938	4.45478917875001	-5.5146785439467	0.000644428536043152	0.00323413	96.8500000000002	67.8666666666666	-3.19082523676355
MRPL28	-0.357396718388973	6.36459539159361	-5.51350009626117	0.000645296414377269	0.00323704	338.65	275.65	-3.19024074806581
HNRNPA3P1	-0.337867022299291	8.00310883545094	-5.51217159852208	0.00064627634342552	0.0032372	1047.36666666666	865.35	-3.18958174088653
IPO11	-0.735518835766089	5.01433855904188	-5.51209457998908	0.000646333204260288	0.0032372	151.283333333334	95.65	-3.18954353236976
TPM4	-0.435145107832335	5.05116775678991	-5.50917354366939	0.00064849380688668	0.0032436	139.6125	107.775	-3.1880941670707
RUSC1	-0.401670109023974	6.75837461828196	-5.50886702195595	0.000648720992857096	0.0032436	452	357.3	-3.18794204790841
PPP2R5A	-0.820315011404881	3.17164336014862	-5.5053425074784	0.000651339584357106	0.00325577	43	25.275	-3.18619252731423
LPP	-0.617488773161616	4.18433476497808	-5.50454583397968	0.000651933097832636	0.00325781	81.5285714285715	55.2071428571429	-3.18579696980934
AFG3L2	-0.342877372286292	6.62679305447915	-5.50236781499545	0.000653558743663331	0.003265	403.816666666666	332.583333333333	-3.18471537074258
LINC01224	-0.369007241184236	5.34873963111535	-5.49864899313526	0.000656344760948749	0.00327612	167.75	135.55	-3.18286797701662
CNKSR2	-0.684504244416061	3.50358337723675	-5.49759143058773	0.000657139439875055	0.00327915	51.7333333333333	33.4666666666666	-3.18234246675243
ASTE1	-0.566577832358825	4.76176214079299	-5.49673428356363	0.000657784299543879	0.00328144	119.55	84.35	-3.18191649677436
GLB1L2	-0.912067387054182	3.53461388267451	-5.49493588040798	0.000659139564604035	0.00328726	57.7	31.55	-3.18102261921477
RAP1GDS1	-0.341202759061076	5.96901279836645	-5.49326851845964	0.000660398827198957	0.00329261	255.65	210.65	-3.18019370667132
DPP8	-0.375792909924715	5.81878494902771	-5.48963449891231	0.000663152588879787	0.0033007	233.3	187.483333333333	-3.17838653059396
NDUFB11	-0.337228644723059	8.67026940047379	-5.48763031183987	0.000664676719345886	0.00330735	1663.1	1374.35	-3.17738953235371
TRMT11	-0.35354786857195	6.6120653978496	-5.48714892124361	0.000665043378610851	0.00330824	401.2	328.05	-3.1771500261602
ERLEC1	-0.351712226985867	5.64657136315692	-5.48095049272875	0.000669784479886976	0.0033275	205.133333333333	167.716666666666	-3.17406492006509
NAA10	-0.308947452616936	6.41889708691977	-5.48084702927108	0.000669863933159516	0.0033275	345.5	291.1	-3.17401340488016
NDUFB1	-0.311977410534757	7.63303451615852	-5.47537179844099	0.000674083410795294	0.00334467	803.125	675.3	-3.1712863607246
COLGALT1	-0.441465947348377	5.33487110806599	-5.47456524367532	0.00067470745184338	0.00334682	170.4	131.175	-3.17088449322904
TEDC2	-0.465320819337899	5.561155496721	-5.47039152417753	0.000677946894317063	0.00336003	201.55	151.95	-3.16880432443434
PSMA3	-0.346229670730522	7.1255914156524	-5.46453541218464	0.000682521055216125	0.00337793	571.533333333334	469.65	-3.16588394645112
CYREN	-0.444653661299873	5.25045521379578	-5.46146656673013	0.000684931674568938	0.00338795	161.125	123.275	-3.16435274943848
POLD1	-0.417037009747907	6.2257417710561	-5.4609069627234	0.000685372261375584	0.00338917	314.25	245.35	-3.16407347646772
CENPO	-0.395164453104276	5.23031292321531	-5.45836278261191	0.000687379282763858	0.00339814	155.975	123.675	-3.16280356140002
MSH3	-0.916668365721951	4.42584404697225	-5.45361186665183	0.000691144483253096	0.00341483	108.133333333333	59.0333333333333	-3.16043115418825
AKIRIN2	-0.371500224229547	5.43547615966834	-5.44996509933984	0.000694050036281363	0.00342822	178.3875	143.8375	-3.15860921874174
RCC1	-0.341476102992349	6.05710534097627	-5.44365604839644	0.00069910858486801	0.00344932	271.8	224.025	-3.15545536481719
XRCC6	-0.393554642196348	8.46522382253706	-5.44196270292365	0.000700473199406737	0.00345411	1472.225	1169.825	-3.15460847647018
[truncated: 15,536 more rows]

## Sheet: FDR≤0.05
Gene Symbol	logFC	AveExpr	t	P.Value	FDR	t0	t72	Score
ARL6IP1	-3.33256411439807	7.63038822562295	-44.3290186669645	1.49416866295946e-10	8.87779e-07	2284.4	236.6	-9.82560037624337
GABARAP	-2.86599068102514	8.19999510772237	-43.9046104428378	1.60859854436141e-10	8.87779e-07	2885.45	412.7	-9.79355232863117
NDUFB2	-2.82125861422832	6.98742763724571	-42.9770573677939	1.89484417656269e-10	8.87779e-07	1225.15	180.666666666667	-9.72242649864655
COX5B	-2.50302822666095	7.02179995213949	-41.6406160890935	2.41423270753583e-10	8.87779e-07	1123.5625	206.55	-9.61722087063975
RRM2	-2.29888601439206	7.96109034778583	-37.7941591777669	5.0744075860924e-10	1.33084e-06	2007.9	425.625	-9.29461465235243
PPP4C	-2.43717640950196	6.18438945018725	-36.9191504413616	6.0717022174788e-10	1.33084e-06	614.4	118.1	-9.21668953626888
ID1	-2.92484470465509	7.48869070890636	-34.8930200020938	9.3541419540918e-10	1.52775e-06	1797.7	247.35	-9.02899604372718
MCM5	-2.07994973006166	6.66490736930092	-34.7826163955932	9.58382245941506e-10	1.52775e-06	757.5	186.725	-9.01846124019793
MARCHF11	-2.26854628358016	6.34206559613676	-34.0785592129209	1.12074854289058e-09	1.63769e-06	646.75	139.7	-8.95049181709745
BRI3BP	-1.92220233218486	6.5737040877771	-31.9017576917755	1.85689734504943e-09	2.43734e-06	673.175	185.125	-8.73121210472057
RHOBTB3	-1.97196103782078	6.49660917136724	-31.3920423980818	2.10022817478778e-09	2.45517e-06	649.333333333333	172.466666666667	-8.67773351970986
MCM3	-1.83148086016595	7.69475666048911	-30.3620060371692	2.710193716614e-09	2.70392e-06	1419.95	416.1	-8.5669996659338
LRRC59	-1.94958857484852	7.25441975650274	-29.9982096301892	2.97164405778113e-09	2.70392e-06	1089.95	294.325	-8.52700321139839
RAD51AP1	-2.11530938720546	6.99792958610833	-29.9628008905182	2.99857676079067e-09	2.70392e-06	967.4	232.45	-8.52308482914699
TMED10	-1.78764845538994	6.38570751550147	-29.8527948052228	3.08402405645886e-09	2.70392e-06	564	170.2	-8.51088224296006
TIMM17A	-2.3202551892064	6.90820914170867	-29.5302187849413	3.35086480160474e-09	2.74796e-06	974.6375	203.8375	-8.47484309442719
RAP1A	-2.33992362396252	5.4565789269742	-29.2391562772893	3.61417691048434e-09	2.74796e-06	358.5	73.6	-8.44199059295752
PDZD11	-1.76262771267102	6.66259429719498	-29.1170203433877	3.7315646001131e-09	2.74796e-06	677.5	208.2	-8.42810903555777
TFDP1	-1.81981870565832	6.19351114803571	-28.8506932992023	4.0027689048661e-09	2.74796e-06	499.2	147.266666666667	-8.39763948264997
THOC7	-2.21055102084498	5.48196844029891	-28.6423799872369	4.23044806807032e-09	2.74796e-06	348.9	78.375	-8.37361363187203
ID3	-3.60029424916892	4.65618427153159	-28.5664249364599	4.31707336015839e-09	2.74796e-06	318.65	27	-8.36481057130174
SAMD11	-2.6586717179139	4.92589543528478	-28.5055338559806	4.38796583302008e-09	2.74796e-06	277.05	45.4	-8.35773676272645
SNX7	-1.97669292454143	5.96707369723187	-28.3697257967251	4.55086476744482e-09	2.7517e-06	450.5	119.15	-8.34190606970677
NT5DC2	-2.40613230010194	5.61967415415263	-28.1849118187336	4.78362543058943e-09	2.77831e-06	410.883333333333	80.75	-8.32024283399389
CTNNAL1	-1.74650336610746	6.23474375358628	-27.9708356212773	5.07020607605407e-09	2.77831e-06	500.8	155.45	-8.29497438862045
EIF2S2	-1.86395832412429	7.4391143913373	-27.3020479525536	6.09828522512992e-09	3.21334e-06	1202.75	344.775	-8.21479226694946
CPE	-1.85060417221389	6.34023794593414	-27.0451942963705	6.55414436726888e-09	3.21334e-06	558.825	161.375	-8.18348399670132
RBX1	-1.63639121355592	8.2796089404554	-26.9495943103044	6.73353929244801e-09	3.21334e-06	1990.15	668.05	-8.17175660128209
HDDC2	-1.8720678222202	5.94728876637586	-26.8332209513866	6.95944018860977e-09	3.21334e-06	428.575	121.9	-8.15742569325951
SMCO4	-2.73066532188375	5.30331538785243	-26.831112531367	6.9636111521963e-09	3.21334e-06	369.75	57.65	-8.15716548786636
CCNE2	-2.44790609888363	4.89595436657672	-26.5326875360945	7.58346531591977e-09	3.3244e-06	252.25	47.85	-8.12013229520211
ZCRB1	-1.69647381094341	6.74713250796477	-26.1939620415777	8.36373321395404e-09	3.48694e-06	702.3	225.925	-8.0775998287424
FAM217B	-2.16974023802386	5.62635085893774	-26.1439796611592	8.4863682549894e-09	3.48694e-06	380.4	88	-8.07127812651239
PLSCR1	-1.95097855615505	5.82189534219119	-26.0966053886941	8.60448038855777e-09	3.48694e-06	403.683333333334	108.733333333333	-8.0652753509257
EPDR1	-2.79201142560405	4.66621586608763	-26.0298618149469	8.77404478075221e-09	3.48694e-06	242.35	36.1	-8.05680015338401
UNC5B	-1.70485127805758	6.06602923892505	-25.9626913774876	8.94851094806581e-09	3.48694e-06	439.05	140.333333333333	-8.0482492262305
ATP5MF	-1.47604916992417	7.50286564308918	-25.7861034273599	9.42615488952316e-09	3.55161e-06	1098.65	412	-8.02566542823939
REEP3	-2.18110412817206	4.96071298514898	-25.7281011539377	9.5892697123948e-09	3.55161e-06	240.475	54.975	-8.01821446602577
WASF3	-2.07089441686894	6.88837317942872	-25.657766099028	9.79135653655296e-09	3.55161e-06	881.8	219.3	-8.0091571350072
NAA38	-2.1524455451462	6.07914535514067	-25.6122587404553	9.92466821136457e-09	3.55161e-06	517.825	121.45	-8.00328400309201
HDAC3	-1.86971364523344	5.84806110183203	-25.309672522234	1.08649876872363e-08	3.71197e-06	399.55	113.95	-7.96397076150805
CMC2	-1.79204441267517	5.74945286844011	-25.204360646958	1.1215529658543e-08	3.71197e-06	363.3	109.2	-7.95018021184019
ATP6V1D	-2.3223855482269	4.67979956130302	-25.1243304138781	1.14904615791422e-08	3.71197e-06	207.7375	42.975	-7.93966252507603
UBE4A	-2.24302411732123	5.37647822058008	-25.0887939468429	1.16149739839812e-08	3.71197e-06	328.15	72.05	-7.93498175862535
UBQLN2	-1.54415941879282	6.36126013735309	-25.0512539955268	1.17481626832391e-08	3.71197e-06	509.575	182.15	-7.93003004819419
RAB2B	-1.61780682497321	5.84545072641545	-24.9722414043841	1.20341626062752e-08	3.71197e-06	365.5	124	-7.9195841245935
PFKM	-1.93153623185205	6.84336071552508	-24.8712580127128	1.24111958615575e-08	3.71197e-06	814.4	223.15	-7.90618637071288
MAF1	-2.81027810777497	5.17716041560211	-24.7958735302013	1.27013484077476e-08	3.71197e-06	347.5	51.75	-7.89615017077961
IFIT5	-1.63417001764712	5.70487733587977	-24.5695557803022	1.36194798624896e-08	3.89026e-06	333.425	111.8	-7.8658394781181
PEG10	-1.4934121913982	6.31132183913482	-24.5375856728883	1.37551160048446e-08	3.89026e-06	483.725	179.025	-7.86153574260244
PIN1	-1.51720510381036	6.08497714458418	-24.4764075265018	1.40189409163623e-08	3.9017e-06	416.75	151.75	-7.85328479461139
GRSF1	-1.54259461158437	5.82716008986968	-24.321333448412	1.47136457194572e-08	3.9017e-06	351.5625	125.675	-7.832279705269
TMEM30A	-1.6456666663277	5.56824603143194	-24.2716892852034	1.49441890298876e-08	3.9017e-06	304.45	101.25	-7.82552764766391
CDC6	-1.39316518165437	6.57200150104392	-24.227813400394	1.51513423716446e-08	3.9017e-06	559.7	222.2	-7.81954888803484
TMEM167B	-1.49146208727393	6.08674196340038	-24.130746910046	1.56212423771732e-08	3.9017e-06	413.55	153.3	-7.80628442909544
SAR1A	-1.57512242764448	6.28078722771408	-24.1154386071772	1.56968409403258e-08	3.9017e-06	487.35	170.366666666667	-7.80418774251
ORC3	-1.41442823812951	6.23495794972798	-24.1132720763104	1.57075734518023e-08	3.9017e-06	446.25	174.5	-7.80389090075811
POLE2	-1.54922934615451	5.82310425089935	-24.0950534887618	1.57981525767298e-08	3.9017e-06	351.4	125.05	-7.80139369612417
SNAI2	-1.5475744756678	6.32960269577087	-23.9454506161503	1.65646489750386e-08	3.98909e-06	499.35	177.95	-7.78081776291024
LYAR	-1.96672711382266	4.96019196291039	-23.9010082522614	1.68003717444177e-08	3.98909e-06	223.125	59.225	-7.77468110846681
RNF11	-1.55440809320333	7.02332662869128	-23.8946381534975	1.68344679419894e-08	3.98909e-06	809.5	287.75	-7.77380060505609
PRMT1	-1.38382690738859	7.85023149969541	-23.8451228532979	1.71021788235315e-08	3.99849e-06	1353.925	541.35	-7.76694855681499
ASCC1	-2.28357994508213	4.92116244837069	-23.7937897804782	1.73848007246373e-08	4.01109e-06	242.6	51.6	-7.75983028310476
IMPDH2	-1.50244724567495	8.36457083854024	-23.6994419470511	1.79180998700476e-08	4.04384e-06	2015.75	742.3	-7.74670804711289
BOP1	-1.4116445984137	6.12752507510304	-23.657322144472	1.81621221826285e-08	4.04384e-06	413.8	162.1	-7.74083340700673
MSH6	-1.38873609099501	6.44833185032373	-23.6476594660166	1.82186305793497e-08	4.04384e-06	512.9375	204.2125	-7.73948427029294
ADSL	-1.47158208239178	7.40774572257762	-23.5262290099139	1.8945944965789e-08	4.15271e-06	1027	386.425	-7.7224837285683
COMT	-1.66497860364303	5.30922315232165	-23.4099790133018	1.96730601597437e-08	4.25885e-06	256.025	83.9583333333333	-7.70612807998301
NKAIN1	-2.46704093879811	5.36132128520668	-23.1251347479082	2.15916038862107e-08	4.53595e-06	351.55	65.85	-7.66571509582885
NELFCD	-1.4084556956114	7.4871936662625	-23.1211842164347	2.16196570416274e-08	4.53595e-06	1061.4875	417.3625	-7.665151199657
NCAPH	-1.33486169284542	6.62542998517786	-23.1058273064154	2.17290994459584e-08	4.53595e-06	569.2	235.35	-7.66295827247172
AP3S1	-1.47548418374799	8.12923564259652	-23.0136934059226	2.23989730762154e-08	4.62078e-06	1696.6	636.45	-7.64977189227103
MEST	-1.35978336002381	7.71283259198164	-22.8298895144263	2.38061315033143e-08	4.79817e-06	1220.65	496.3	-7.62331117172078
MEA1	-1.27647046396094	7.26481562164811	-22.6869567158438	2.49694790909461e-08	4.97545e-06	869.1	374.35	-7.60259051773225
MFAP4	-1.47544793058126	7.17799641611729	-22.5286928874873	2.63330668144827e-08	5.18821e-06	876.8	329.3	-7.57949855893246
XPO5	-1.55073561366755	6.22677379031275	-22.4030748767117	2.74753214704259e-08	5.27757e-06	465.4	165.583333333333	-7.56105721748444
DONSON	-1.55117736901772	5.69981406096417	-22.2964071709856	2.84892675450701e-08	5.27757e-06	322.75	114.75	-7.54531871626503
ARMCX2	-1.77920952585703	6.30899092349311	-22.2857874932741	2.85925041210705e-08	5.27757e-06	534	162	-7.54374780762421
PHGDH	-1.41917300674654	7.99731474345155	-22.1086660469793	3.03781026145978e-08	5.43551e-06	1517.7	592.65	-7.51743935521792
PSMC3	-1.40555945299343	7.70629563405981	-21.9919756466586	3.16231610009709e-08	5.5213e-06	1235.15	486.4	-7.49999472084704
PCGF6	-1.60428268997988	5.48823001368163	-21.9751394820352	3.18075066043858e-08	5.5213e-06	284	97.15	-7.49747037397338
POM121C	-1.74085057263065	7.46758912525055	-21.9259633701114	3.23529340093863e-08	5.5213e-06	1175.2	367.8	-7.49008632809245
SYN2	-1.64766885661228	5.11856211864203	-21.9189204881522	3.24319091007875e-08	5.5213e-06	222.92	73.97	-7.48902748587732
MCM4	-1.24785184899183	6.36041313188971	-21.7448583654067	3.44545814334045e-08	5.69963e-06	459.5	201.74	-7.46275302168216
ANLN	-1.33525605018658	6.08115330117272	-21.638685760162	3.57580725129729e-08	5.80572e-06	390.275	161.175	-7.44662589925925
ORC1	-1.7196789403486	5.42600842808697	-21.5828032024918	3.6466433615758e-08	5.81308e-06	283	89.55	-7.43810670821714
PRPS2	-1.38458559920486	6.08668683088947	-21.5461500576365	3.69396377842913e-08	5.83546e-06	398.45	159.125	-7.43250736739753
PCMT1	-1.20138990300267	7.31756338009609	-21.4020050316017	3.88689749950134e-08	5.96975e-06	878.316666666666	398.516666666666	-7.41039691189971
YWHAH	-1.98018060956575	4.62190675334731	-21.3805701431936	3.91654688995453e-08	5.96975e-06	177.166666666667	46.55	-7.40709666959971
HJURP	-1.38927320068645	6.07558038291984	-21.3530020976496	3.95505559679707e-08	5.96975e-06	396.15	157.65	-7.40284740718212
NSF	-1.3419163511515	6.28893108734147	-21.3124473455539	4.01248364152058e-08	5.96975e-06	451.983333333333	185.8	-7.396586725157
DIMT1	-1.26002372579427	6.37184369004482	-21.2805642238113	4.05829287065928e-08	5.98001e-06	465.2	202.4875	-7.39165661488728
SH3GLB1	-1.20466463025618	6.72673244586866	-21.1737090794866	4.21617741351606e-08	6.01841e-06	583.683333333334	264.166666666667	-7.37508112263187
MZT1	-1.45762828165373	5.50199523166097	-21.1414894444492	4.26513463481036e-08	6.01841e-06	272.35	103.25	-7.37006725518055
NSUN2	-1.42713078863235	6.37355447985983	-21.0851532997289	4.35228513096822e-08	6.01841e-06	493.95	191.3	-7.36128266047215
PANK1	-1.77090399310416	5.56492389116054	-21.0537288755407	4.40176950680718e-08	6.01841e-06	317.6	96.8	-7.35637270247839
DESI2	-1.31208426763119	5.77613851702544	-21.0272125228043	4.44401909218041e-08	6.01841e-06	313.22	131.42	-7.35222408393216
IPO8	-1.45890235071767	5.54138932154433	-21.0160768522927	4.46189823358684e-08	6.01841e-06	280.125	106.05	-7.35048033927309
CRTAP	-1.67260464320614	5.25229329374657	-20.9118395394052	4.63325110128625e-08	6.20184e-06	246.83	80.57	-7.33411416235935
DRAP1	-1.72181768251153	5.00754264509756	-20.8806501729926	4.68595605397183e-08	6.22487e-06	211.85	66.7	-7.32920178863855
DCP2	-1.37335645638741	5.61686558243685	-20.8390084871465	4.75738102261399e-08	6.27223e-06	286.4875	115.1625	-7.32263206417985
HAUS7	-2.01726841616849	4.92787746370455	-20.6978417064728	5.00880994322305e-08	6.49403e-06	222.05	57.125	-7.30026544708378
POLE4	-1.41078589478519	6.22538276025595	-20.6683619923211	5.06318730821816e-08	6.49403e-06	443	173.666666666667	-7.29557600596871
WDR77	-1.24289405472301	7.02868866915498	-20.6552088211613	5.08766380010912e-08	6.49403e-06	729.325	321.625	-7.29348159519407
CERKL	-2.01776219530624	5.34126043619221	-20.6524716270008	5.09277415231465e-08	6.49403e-06	295.85	76.3	-7.29304558292029
SOAT1	-2.08858484480478	4.61087662199838	-20.6428479876288	5.11078753773367e-08	6.49403e-06	182.7	44.4833333333333	-7.29151217287137
GPX7	-1.74603372005037	6.5469708089007	-20.4922839615076	5.40217828226047e-08	6.69403e-06	622.2	193.8	-7.26743108735991
RPIA	-1.49109707473043	6.39652526001581	-20.4539653008858	5.47929778212567e-08	6.69403e-06	512.75	190.5	-7.26127509642243
SF3A3	-1.24266674403038	6.70952456683581	-20.4451385566363	5.49723779828507e-08	6.69403e-06	584.4	257.75	-7.25985547601421
RAMAC	-1.56104059168134	5.81623640042146	-20.35817690298	5.67757005611449e-08	6.77253e-06	351.6	123.925	-7.24583749827137
BCAP31	-1.12898716341129	6.97959848942974	-20.1756251363763	6.07825223510756e-08	7.15316e-06	677.55	323.25	-7.21622128154426
IARS1	-1.41562388296417	8.6926628984419	-20.1519729676928	6.13246198224827e-08	7.16885e-06	2456.35	960.7	-7.21236513549026
GSTM2	-1.13903278342773	6.64774602874919	-20.0697402433125	6.32522324506408e-08	7.34522e-06	540.15	255.8	-7.19892414171128
MANF	-1.12440157671785	7.64411280871883	-19.9463197765647	6.62749225984307e-08	7.49762e-06	1072.55	513.4	-7.17865077080112
FAM122B	-1.25748979534214	5.77921255798483	-19.8151425912422	6.96674657236015e-08	7.79985e-06	308.016666666667	134.25	-7.15696998740247
MCAM	-1.24362284219086	5.83370914440447	-19.7593082193972	7.11705498025711e-08	7.79985e-06	318.375	140.091666666667	-7.14769967917377
PMF1	-1.11213213499993	6.76835783576761	-19.6786824580149	7.34059933133938e-08	7.99487e-06	581.85	280.75	-7.13426848018372
TESC	-2.22547380879269	4.58966778477513	-19.658460584124	7.39790160450657e-08	8.00754e-06	188.85	41.875	-7.13089144929854
VTI1B	-1.80492806858736	4.62949257570304	-19.5914046372525	7.59155700735335e-08	8.16675e-06	167.616666666667	49.75	-7.11966914237148
TRIR	-1.10063132832792	7.23913114513796	-19.5380103606954	7.74985037190348e-08	8.19111e-06	803.25	390.9	-7.11070668243356
PPIH	-1.24399871860212	7.10615214843887	-19.5365129750265	7.75434288040354e-08	8.19111e-06	770.1	339.2	-7.11045499933411
ANXA5	-1.12930972977732	6.72756770445211	-19.512390234312	7.82712298623736e-08	8.21848e-06	569.05	271.3	-7.106397842132
MCCC2	-1.50694473427964	5.15840362052319	-19.3193518623777	8.4380914081785e-08	8.59247e-06	218.316666666666	79.9	-7.07375577430227
ARFGAP3	-1.4125399612926	6.27947313144194	-19.3014710146161	8.49735384931278e-08	8.59247e-06	460.65	180.1	-7.07071629635159
EIF6	-1.14089328920668	7.06650962671833	-19.3006070745228	8.50022906576695e-08	8.59247e-06	722.85	341.9	-7.07056937067887
LBR	-1.22785683927642	8.59167460139953	-19.2564692695104	8.64859092235535e-08	8.66589e-06	2145.3	955.7	-7.06305464449987
BRIP1	-1.06391095990979	7.10529225313511	-19.2303504032788	8.73775915767454e-08	8.70015e-06	722.775	360.725	-7.05859993009274
SMAD5	-1.19576149212943	6.11641668870843	-19.1954035755843	8.85869128997141e-08	8.70015e-06	380.96	173.44	-7.0526304324611
CD164	-1.17969345001659	5.8464814233437	-19.1825705699558	8.90357223049097e-08	8.70015e-06	314.116666666666	144.516666666667	-7.05043571372277
IDH3B	-1.08816221638064	6.7206892626835	-19.1818040813461	8.90626097783406e-08	8.70015e-06	558.233333333333	273.883333333333	-7.05030458300082
CPOX	-1.81325852718812	5.91615345557328	-19.1638532252227	8.96949289407555e-08	8.70015e-06	412.2	121.7	-7.04723210985783
PLPPR4	-1.3973068098204	5.51824155941309	-19.1273503769145	9.0996415741443e-08	8.76715e-06	269.75	106.7	-7.04097571377088
MTLN	-1.8696590413372	4.44270894887387	-19.0433833339453	9.40718212742322e-08	8.91648e-06	150.55	42.7	-7.02654044775042
CAT	-1.25267547943058	5.71082001586645	-19.0247994187563	9.47682156883291e-08	8.9342e-06	293.233333333333	128.233333333333	-7.02333729626669
RWDD4	-1.22214202009155	6.21250356422149	-18.9375624389325	9.81158948266735e-08	9.15139e-06	411.15	183.75	-7.00826063098563
STMN1	-1.12893309904016	7.01236369270747	-18.8541327328575	1.01442677100828e-07	9.27538e-06	693.383333333333	330.7	-6.99377929815738
YARS1	-1.13669038867311	6.75251834216903	-18.8512203503976	1.01561085100884e-07	9.27538e-06	580.6	275.35	-6.99327266767613
C12orf29	-1.29086626950206	5.67180100296129	-18.8296267060817	1.02443889035445e-07	9.30753e-06	289.175	123.2	-6.98951394294693
PPP1CA	-1.12478414738338	7.78055381021725	-18.8020381603923	1.03584393905947e-07	9.35086e-06	1179.1	564.55	-6.98470567075939
ITPKB	-1.81358375079477	4.56590562794785	-18.780559273589	1.04482241108101e-07	9.35086e-06	160.91	47.45	-6.98095752050197
GALNT11	-1.50480631843191	5.47414195677486	-18.7796474209274	1.04520551496091e-07	9.35086e-06	271.7	99.75	-6.98079830741125
PHLDB2	-1.35190571175402	5.19820219752653	-18.7159322210885	1.07237101814096e-07	9.49698e-06	212.6	86.67	-6.96965493175698
TIPIN	-1.19273117215291	5.95179932926196	-18.6263503517102	1.11192169463415e-07	9.72784e-06	339.6	154.8	-6.95392579619437
TRMT5	-1.38990746608854	8.61666905237722	-18.5644208658878	1.14022508208898e-07	9.84919e-06	2310.575	919.75	-6.94300940983861
RMDN3	-1.31172376855784	5.22669197249564	-18.464325229254	1.18770550210021e-07	1.01592e-05	213.85	89.65	-6.92529123163437
ENO1	-1.07894377765957	8.0586725083775	-18.3994890112404	1.2196490713994e-07	1.03818e-05	1407.4125	695.35	-6.91376511053718
SEPTIN11	-1.0765834885671	6.15157858783563	-18.3298373332837	1.25504876403579e-07	1.05804e-05	374.575	185.2	-6.9013393996489
NECTIN3	-1.71048215312155	5.0004418171936	-18.3006840134562	1.27020831539109e-07	1.06315e-05	209.95	66.85	-6.89612504848827
TFB2M	-1.33342758364453	5.08258359573268	-18.2722142258865	1.28521192390126e-07	1.06315e-05	194.925	80.475	-6.8910252538173
RPA1	-1.03530782992988	6.99926969591836	-18.2719201402831	1.28536794626803e-07	1.06315e-05	665	338.5	-6.8909725344649
TM9SF2	-1.03594459298525	7.57468917257629	-18.2490794825309	1.29755116812989e-07	1.06315e-05	991.3	504.5	-6.88687550700683
AZIN1	-1.03281103895674	7.75142193757442	-18.2342550242711	1.30552819058643e-07	1.06315e-05	1119.26666666667	570.966666666667	-6.88421374591385
MRPL45	-1.10836205838177	6.05492494331351	-18.2265644051196	1.30968827109559e-07	1.06315e-05	354.2	171.25	-6.8828320617896
POLR2C	-1.30714792974295	6.01409375382669	-18.2213237764654	1.31253164050553e-07	1.06315e-05	369.216666666666	155.366666666667	-6.88189021848861
GFRA2	-1.16256653895586	7.89240246948984	-18.1638139806891	1.34419576405318e-07	1.08121e-05	1291.95	601.9	-6.8715374775197
GINS3	-1.05636814912762	6.89349725477695	-18.1070822454228	1.3762776281032e-07	1.10196e-05	622.375	312.3	-6.86129394968244
TGOLN2	-1.28937547188005	5.14501484864953	-18.0790517141085	1.39244686255768e-07	1.10733e-05	200.47	85.35	-6.85622136903632
RANBP1	-1.10363542068711	7.90388738971002	-18.0736207051229	1.39560440774033e-07	1.10733e-05	1275.03333333334	619.383333333333	-6.85523766758859
SPIN4	-1.04995243975343	6.71941242270499	-18.0490550835908	1.40998784441944e-07	1.11262e-05	550.35	277.35	-6.85078463140442
ATOH8	-1.67555984119204	4.5579332756518	-18.019791710561	1.42734040678793e-07	1.11262e-05	152.466666666667	49.55	-6.84547243952769
SUMO3	-1.00893357296443	7.53336211459869	-18.0139948531664	1.43080631257697e-07	1.11262e-05	954.275	494.85	-6.84441915245423
ZDHHC20	-1.46245494535903	5.20882826895683	-18.0063648110891	1.43538273778502e-07	1.11262e-05	222.725	84.025	-6.84303228098916
PIH1D1	-1.05974600523947	7.22278178039345	-17.9999174968087	1.43926263782447e-07	1.11262e-05	783.25	392	-6.84185994841906
GSTM1	-1.2521274175961	6.15830639784102	-17.9981179343225	1.44034769759391e-07	1.11262e-05	400.15	175.225	-6.84153265726657
LPGAT1	-1.0362507735952	6.66881793445113	-17.9444232668127	1.47315142095695e-07	1.13297e-05	528.9	269.016666666666	-6.83175261099428
PHF20	-1.28865942102001	5.36936097345853	-17.8762560487042	1.51601663731511e-07	1.15342e-05	234.23	99.87	-6.81929603257303
WDR18	-1.1402029894812	5.65115863477336	-17.8708550546562	1.5194725753403e-07	1.15342e-05	270.55	127.9	-6.81830713400843
AK4	-1.28254657546622	5.19391956566927	-17.8400024793214	1.53938529146228e-07	1.15837e-05	206.925	88.525	-6.81265266735903
TBX2	-1.05592282816488	6.08530532156088	-17.8282622414862	1.54703974096479e-07	1.15837e-05	355.1875	178.125	-6.81049852983003
MYBL2	-1.06396209217459	7.47425877109408	-17.7981619820683	1.5668613836849e-07	1.15837e-05	934	466	-6.80496942278065
NTAN1	-1.60030948251308	4.89513106764573	-17.7952594515248	1.56878784365506e-07	1.15837e-05	187.783333333334	64.4833333333333	-6.80443578462201
BAG6	-0.984947627679244	7.00556600330209	-17.790071058709	1.57223812501152e-07	1.15837e-05	656.275	345.95	-6.80348167677842
PTP4A2	-1.09192185363719	7.88207076999274	-17.7637501980887	1.58987377802755e-07	1.16646e-05	1251	612.525	-6.79863735346702
SNHG12	-1.28080126363711	5.13965668025568	-17.7358571496111	1.60880658299434e-07	1.17543e-05	199.15	85.2875	-6.79349616534004
ZNF667-AS1	-1.26723194503971	6.29468787163455	-17.7199934360882	1.61968759048489e-07	1.17666e-05	442.55	191.45	-6.79056874521823
IPO5	-0.992082269578655	6.82094662612884	-17.7138828801173	1.62390096259701e-07	1.17666e-05	578.78	303.6	-6.7894404607532
CHMP3	-1.15520583801476	6.39304413198794	-17.6510148136715	1.66797486341078e-07	1.19869e-05	455.333333333333	213.2	-6.77781049852097
ANXA2	-1.12421192999473	6.8993579108092	-17.6395677878748	1.67614409484952e-07	1.19964e-05	639.7875	306.4375	-6.77568864864845
MALSU1	-1.05714566154029	6.40972117381245	-17.6286105707213	1.68400603470755e-07	1.20037e-05	445.17	223.07	-6.77365635652076
LOC93622	-1.10723323633009	6.01099117773106	-17.6074159414586	1.69933167919823e-07	1.20567e-05	343.4	166.2	-6.7697218463299
CCNI	-1.2709488436719	8.04857968773455	-17.5935904582946	1.70941345914782e-07	1.20567e-05	1493.7	647.2	-6.76715288092525
PRPF38A	-1.0148681859453	6.80410684536825	-17.5707471745753	1.72621922957862e-07	1.20595e-05	576.633333333333	297.733333333333	-6.76290404978525
SLC6A2	-2.26587920468797	3.8502434400963	-17.5306536474322	1.75616817040163e-07	1.222e-05	114.4	24.45	-6.75543389846386
NEDD1	-1.42323734422101	5.87531143275747	-17.447915690022	1.81984106821086e-07	1.25634e-05	348.866666666667	135.883333333333	-6.73996653850554
CDC25A	-1.33224662979393	5.97721597573533	-17.4314412487633	1.83282764655825e-07	1.25872e-05	363.216666666666	150.15	-6.73687837282721
PPA2	-1.51054586303124	6.15725774187225	-17.4125416210682	1.84785477372356e-07	1.25872e-05	438.45	159.92	-6.73333216377005
CHAF1B	-1.32711328108197	5.28241951814614	-17.3713009424217	1.88112982528571e-07	1.2715e-05	223.45	92.8	-6.72558123078691
DYNC2I2	-1.11855313725947	6.30006406920227	-17.3217211046187	1.9220306246348e-07	1.2715e-05	421.35	202.55	-6.71623969679029
METTL9	-1.09162571745566	6.19380160884872	-17.314325420299	1.92821715409152e-07	1.2715e-05	387.7125	189.8	-6.71484405782272
STC1	-1.38163531825263	5.24690078307613	-17.3042556536362	1.93667667819205e-07	1.2715e-05	222.366666666667	88.75	-6.71294287726617
UBE2K	-1.04240946625116	7.05748550442617	-17.27248586949	1.96364157435298e-07	1.2715e-05	694.033333333334	351.7	-6.70693778156252
HSD17B12	-1.42913248863231	5.2367131684726	-17.2623485516677	1.97233456184435e-07	1.2715e-05	224.2625	86.8375	-6.7050194149329
PGP	-1.64073456884529	5.23475599047799	-17.2418864204455	1.99001375825381e-07	1.27457e-05	241.15	80.775	-6.70114392102092
FERMT2	-1.42310469516924	5.42153411850563	-17.231681110269	1.99889779764076e-07	1.27457e-05	254.65	98.8999999999998	-6.69920941051187
PRSS12	-1.10211072067846	5.82169711018163	-17.1883651096802	2.03710647297515e-07	1.28492e-05	300.625	145.95	-6.69098627123688
ESPL1	-1.37578670916481	6.62797651099191	-17.150875981242	2.07084061811008e-07	1.29027e-05	578.875	232.975	-6.68385332521999
UXT	-0.965854221696429	7.44566864040321	-17.1462715446247	2.07502710096242e-07	1.29027e-05	884.7	472.65	-6.68297622679691
POLA2	-1.47479531035267	5.09512973861604	-17.1338486827201	2.08636997443986e-07	1.29274e-05	206.616666666667	77.4333333333333	-6.68060867596203
OIP5	-2.98711347949702	4.33674244786554	-17.1176157400985	2.10129714514414e-07	1.29527e-05	206.85	26.8	-6.67751252952094
ANAPC1	-1.40980252900949	5.44131034433049	-17.1100420515594	2.1083027541759e-07	1.29527e-05	257.166666666667	100.666666666667	-6.67606702390215
KIF23	-1.39009324178287	4.78552763306804	-17.067882289146	2.14778455449728e-07	1.30769e-05	161.725	64.125	-6.66800928511666
FAM91A1	-1.49513766456651	5.37278906910211	-16.8831512626244	2.3308939769494e-07	1.40939e-05	252.3	93.475	-6.6324774803503
HK1	-0.995146830464465	7.26378874279779	-16.8414102287607	2.37466551932954e-07	1.43092e-05	787.8	412.6	-6.62439755376098
MAD2L1BP	-1.15213717519427	6.05913146160289	-16.8040736068173	2.41460435847003e-07	1.44014e-05	360.65	169.4	-6.61715401978186
TADA3	-1.64972842845128	5.02563891175795	-16.6912634215995	2.5399510018359e-07	1.50572e-05	209.175	69.625	-6.59517466126886
NOC4L	-1.39081020384745	5.57080793542426	-16.6313792590738	2.60945845779459e-07	1.53033e-05	279.4	111.05	-6.58344961265952
POC1A	-2.48742892158217	3.68901831935189	-16.6086933227989	2.63634769294678e-07	1.53647e-05	110.5	20.175	-6.57899731366437
PPAT	-0.950043392682811	6.31967066996373	-16.6077694940565	2.63744928732104e-07	1.53647e-05	402.833333333333	217.483333333334	-6.578815882196
DPYSL2	-1.25554428097471	9.1189752158293	-16.5829218027208	2.6672736913248e-07	1.54625e-05	3122.85	1365.3	-6.57393241868073
AK3	-0.931526888317517	6.82590137082341	-16.5791070634916	2.67188603980052e-07	1.54625e-05	568.7	311.125	-6.57318206915354
AP2M1	-1.35415105300283	8.03589034543699	-16.5619474364603	2.69274493752133e-07	1.5532e-05	1525.05	623.7	-6.56980478192943
KREMEN1	-1.36398937571834	5.04444142882244	-16.5444577775849	2.71419400753961e-07	1.5575e-05	191.88	77.66	-6.56635911268492
SPC24	-1.21702196837086	5.40821164299147	-16.5363169286463	2.72424343079816e-07	1.5575e-05	234.7	105.25	-6.56475408768114
LMAN1	-1.20704273424235	6.51856928634471	-16.5342130253665	2.72684739417659e-07	1.5575e-05	505.6	228.8	-6.56433916632002
SEPTIN10	-1.21365663218914	6.17674583061387	-16.5187953626067	2.74601535606897e-07	1.56336e-05	400.275	179.725	-6.5612970384622
HMGCS1	-1.00486973029842	6.19680235559057	-16.505733295422	2.76237356749382e-07	1.56758e-05	377.1	195.925	-6.55871759030098
TFAM	-1.02357916299512	6.13868560164989	-16.4710675821034	2.80632190828601e-07	1.58738e-05	364.575	186.975	-6.55186251328852
HDAC2	-0.975486957299176	7.78571987555812	-16.4258153209706	2.8648817349928e-07	1.60497e-05	1123.65	596.525	-6.54289330141043
DCAF12	-1.64855163849577	5.74866913828133	-16.3756516602272	2.93141197724433e-07	1.63702e-05	346.1	115.15	-6.53292314202873
TMEM251	-1.16696693916643	5.68981518178714	-16.3366662290109	2.98431988875839e-07	1.66127e-05	280.5	130.3	-6.5251546267501
ABHD3	-1.50631151631613	4.61978791635799	-16.3262611690734	2.99862209586974e-07	1.66282e-05	150.15	54.85	-6.52307826315672
MRPL38	-1.16837669907207	5.61414455163969	-16.3208668056362	3.00606726545708e-07	1.66282e-05	266.35	123.55	-6.52200130562204
DCUN1D5	-1.17313606881616	5.21553633375125	-16.3113070669492	3.01931259592382e-07	1.66489e-05	202.2	93.3833333333333	-6.52009192120782
ARPC2	-0.951846068718721	7.98797429675595	-16.2817525171326	3.0606790607139e-07	1.67485e-05	1282.38333333334	691.9	-6.51418220763509
ATAD2	-0.971498134734237	6.73797087348563	-16.2794271010058	3.06396086305107e-07	1.67485e-05	542.5375	288.825	-6.51371678638588
DCTPP1	-0.960473644192859	7.93635589562051	-16.2779667246919	3.06602388250497e-07	1.67485e-05	1241	665.6	-6.5134244665724
ABCC1	-0.964888652519747	6.20203458706566	-16.2245878556361	3.14251506693404e-07	1.70601e-05	373.225	199.4	-6.502722631392
SRP19	-0.925441510106391	6.71593103446292	-16.1991271016041	3.17975550279231e-07	1.7209e-05	525.825	288.875	-6.49760627242763
TK1	-1.02343636177102	7.50369346148791	-16.1886279216518	3.19525680828886e-07	1.72396e-05	939.55	482.8	-6.49549423110787
PRDX1	-1.48444581601487	9.46740576188384	-16.1621293347549	3.23476009085744e-07	1.73992e-05	4309.4	1607.25	-6.49015792367547
ZNF207	-0.990337679973885	6.56604232328373	-16.1300719513369	3.28328759022384e-07	1.75526e-05	484.655555555556	254.622222222222	-6.48369107481649
CDCA3	-1.25456229024559	5.72789012990655	-16.0935935702413	3.33950774842231e-07	1.77989e-05	297	129.95	-6.47631754453548
UTP18	-0.887390586982178	7.40376849967277	-16.0563112160726	3.39809011412348e-07	1.80338e-05	836.225	471.775	-6.46876510823694
RACGAP1	-1.07234158485869	7.63807828886904	-15.9911675466166	3.50325136406966e-07	1.84473e-05	1048.95	521.05	-6.45552870021817
EYA2	-0.992260383322836	6.29536407259623	-15.9572366078332	3.55947471472208e-07	1.86872e-05	402	210.85	-6.44861408779389
MYPOP	-1.67178549141356	4.19780984977868	-15.9240894215194	3.61538267546597e-07	1.88863e-05	118.55	38.5	-6.44184572740198
PCCB	-1.24412244109271	4.86778605064065	-15.9169677870877	3.62752311599286e-07	1.88863e-05	162.775	71.475	-6.4403898113875
IRGQ	-1.66301798837591	4.71961760208294	-15.9156898799122	3.62970645424342e-07	1.88863e-05	170.191666666666	55.675	-6.44012849630196
ADPGK	-1.04746039187939	5.67154328746935	-15.8776850648633	3.69532025402467e-07	1.90196e-05	265.725	134.05	-6.43234791761322
TXNDC17	-0.969700072209525	6.59015932435229	-15.8757441121344	3.6987069158282e-07	1.90196e-05	489.35	260.85	-6.43195008065579
GSS	-1.04769599774553	5.86345278457212	-15.8528566396093	3.73890680255109e-07	1.91099e-05	303.775	153.1	-6.42725536010447
SCOC	-0.910907191823941	7.06335135443764	-15.8471788874714	3.74895531836945e-07	1.91099e-05	665.85	369.575	-6.4260897356524
TTC37	-0.964886005872636	5.90507495929734	-15.8243999580233	3.78957655259118e-07	1.91887e-05	303.666666666667	162.216666666666	-6.42140931540058
PRUNE1	-1.30602746644982	5.14886700879192	-15.8232469325312	3.79164586508336e-07	1.91887e-05	202.35	85.15	-6.42117223199384
DKC1	-1.0332422854324	7.78086772179301	-15.8201320692313	3.79724241601392e-07	1.91887e-05	1142.68333333334	582.983333333334	-6.4205316766088
SPPL2A	-1.3752021831103	4.89484108651441	-15.789364746218	3.85302550526854e-07	1.9359e-05	173.733333333334	69.6	-6.41419811614643
DNAJC9	-0.92011780649948	7.06614854162123	-15.7806535722047	3.86898664915172e-07	1.93836e-05	669.333333333333	369.05	-6.41240276891141
PFKFB3	-1.32153952154145	5.87692256097413	-15.7657507885376	3.89646542173961e-07	1.94657e-05	337.1	140.9	-6.40932917345131
POM121	-1.42213037724256	4.62567542076385	-15.7406652609014	3.94321771156993e-07	1.96433e-05	146.4	56.725	-6.40414924414837
IDH1	-1.22962321612119	7.54545512536337	-15.7340462704088	3.95565874923941e-07	1.96494e-05	1038.81666666667	463.266666666667	-6.40278118161347
MSX1	-1.4683908676391	4.35844218043164	-15.725718225317	3.97137497461201e-07	1.96718e-05	123.475	46.275	-6.4010591052009
ANAPC7	-0.965916366208268	6.15831803978662	-15.694745017925	4.0304461775219e-07	1.97966e-05	362.225	193.4	-6.39464687403015
NCAPG2	-1.07351126977198	6.13059163727437	-15.6799319663288	4.05904654330434e-07	1.98814e-05	368.75	182.9	-6.39157596879004
DSCC1	-0.982170208025339	5.71813629329596	-15.6197036600514	4.17771034139327e-07	2.03068e-05	268.3	141.575	-6.37906167481417
SULT1C4	-0.916046823742838	6.36555874780634	-15.6182394698102	4.18064338954583e-07	2.03068e-05	411.025	227.25	-6.3787568763524
MPRIP	-1.03321221860748	6.20486012923895	-15.5702537020293	4.27806353667651e-07	2.06655e-05	382.933333333333	195.308333333333	-6.36875276968897
HPDL	-1.10955450384692	5.67625131978614	-15.5447982666352	4.33077908354924e-07	2.08372e-05	272.45	131.7	-6.36343396940859
FOXRED2	-1.37677561609041	4.59415533384863	-15.5282190998508	4.36550611274443e-07	2.09151e-05	140.933333333334	56.4	-6.35996539932833
FANCI	-1.01197392199153	6.44337984141519	-15.5205544847749	4.38166647904048e-07	2.09353e-05	448.65	232.066666666666	-6.35836068287409
NQO1	-1.641825113701	4.30232161577628	-15.4936712719662	4.43888296004132e-07	2.1151e-05	126.15	41.9833333333333	-6.35272630585959
TRIM44	-0.884788058254606	6.8887986541063	-15.4430008130723	4.54902913293276e-07	2.14395e-05	584.616666666667	330.316666666666	-6.34208128184856
CENPM	-1.09479428579299	6.51280124230269	-15.437782921443	4.56054539337897e-07	2.14395e-05	484.9	236.6	-6.34098321716642
COX14	-1.01211771387774	6.01333584290504	-15.4098339868987	4.62279238455964e-07	2.1674e-05	332.75	172.15	-6.33509561083724
CKAP2	-1.09121482624783	5.29533317792789	-15.3608797323371	4.73414129952239e-07	2.2078e-05	207.775	101.5625	-6.32475878386214
SESTD1	-1.48866180100947	4.31676622000666	-15.3521227244807	4.75437637807971e-07	2.21135e-05	120.816666666667	44.6333333333333	-6.32290644051846
WDFY1	-1.31684828331398	5.37226024675867	-15.2774852769064	4.93085194907561e-07	2.27542e-05	237.45	99.05	-6.30707803714941
UNK	-1.07085613344978	5.64405050721341	-15.2774037932135	4.93104860039257e-07	2.27542e-05	262.966666666666	130.383333333333	-6.30706071704333
ABHD10	-1.030412780272	5.59925564932378	-15.2398113548884	5.0227227219583e-07	2.30841e-05	251.225	128.25	-6.29906079628745
TYW3	-1.1482583622072	6.00286609526562	-15.2286253351529	5.05037067176305e-07	2.30841e-05	346.85	162.95	-6.29667674568459
PUS7	-1.08053585206343	7.20829023980803	-15.2221859372049	5.06636432600986e-07	2.30841e-05	780.95	385.75	-6.29530358298477
FBXL5	-1.0615915100699	5.66653961514838	-15.1876028919747	5.15324060290788e-07	2.33494e-05	266.15	132.925	-6.28791958001596
DTL	-1.14367501111461	7.84078288791431	-15.1818826252841	5.16777159132773e-07	2.33549e-05	1237.7	585.475	-6.28669668983072
WDR41	-1.12836849475883	5.64402983393943	-15.1589633399703	5.22645721253629e-07	2.3499e-05	268.083333333333	127.983333333333	-6.28179260069441
CENPK	-0.868704915156813	6.75814244133808	-15.1517930779791	5.24497074621499e-07	2.35219e-05	531	303.35	-6.28025692973789
UBAP2L	-0.866138002349578	6.61632424614749	-15.123728936648	5.31814555509823e-07	2.37892e-05	480.775	275.1875	-6.2742397804097
CCT7	-1.07663750978786	8.59106954933343	-15.0687900927538	5.46474616645416e-07	2.43009e-05	2034.35	1007.6	-6.26243000591345
BUD31	-1.30518327972844	6.48361482817041	-15.0602403692991	5.48796717846327e-07	2.43009e-05	511.15	216.15	-6.26058849465096
RFC2	-1.2778036529251	5.92469682416883	-15.0346424083645	5.55815812972665e-07	2.43936e-05	343.275	148.025	-6.25506910169488
RBM3	-0.89127996285815	6.71470187345611	-15.0340024979043	5.55992570202805e-07	2.43936e-05	519.275	292.15	-6.25493101190982
DIABLO	-0.93812592431062	7.83529848448001	-15.0299186593806	5.57122107488903e-07	2.43936e-05	1148	625.6	-6.25404960770472
DAZAP1	-0.901300869959491	8.03898724874299	-15.0273015076341	5.57847336483821e-07	2.43936e-05	1305.73333333333	729.516666666667	-6.25348463617707
TCTN3	-0.956698016805258	5.71177057632161	-15.0165729335231	5.60831421724345e-07	2.44631e-05	264.8	142.2	-6.25116766212555
MBOAT2	-0.980647979609845	5.46745478175266	-15.0099143093081	5.62692513737047e-07	2.44834e-05	225.3	118.975	-6.24972886281707
RARS2	-1.7915553855867	3.98882348747873	-14.9898418965452	5.68344984773684e-07	2.46681e-05	106.8	31.9416666666667	-6.24538796798168
TMEM60	-1.01960306705277	5.74508117218042	-14.9803093401639	5.71051760393298e-07	2.47244e-05	277.1	142.4	-6.24332452531914
CPLX1	-1.15272348213102	5.29231008333551	-14.9660946044593	5.75115045984304e-07	2.4839e-05	211.8	99.35	-6.24024527037396
PNMA8A	-1.03932248294694	6.80874891718782	-14.9586172025975	5.77265522322161e-07	2.48706e-05	583.4	296.55	-6.23862438033677
SLC29A1	-1.61634317302348	4.35321809656156	-14.9459246731807	5.80936612181681e-07	2.49064e-05	129.55	43.95	-6.23587125225949
LIMS1	-1.07024236756006	5.11375478579055	-14.9000986335878	5.94411461167025e-07	2.53001e-05	181.79	90.14	-6.2259128253013
CCNA2	-0.836576589373795	7.30721479669706	-14.8951431632377	5.95889550041317e-07	2.53001e-05	768.4	449.15	-6.22483423061681
NAA60	-1.0408771328947	5.90336248512503	-14.8538448314712	6.08370009210173e-07	2.5693e-05	311.65	157.85	-6.21583220348749
FAM32A	-0.939318394604786	7.10905172177292	-14.8500226384382	6.09539886696066e-07	2.5693e-05	694.65	377.65	-6.21499787002063
CHMP2B	-1.08632422384973	5.56083247572809	-14.8385550917592	6.13065042511411e-07	2.57179e-05	249.616666666667	122.383333333333	-6.21249344700639
COL4A1	-1.2756540761857	4.50946421463856	-14.8211919518261	6.18446293376367e-07	2.58818e-05	128.25	55.025	-6.2086980090551
E2F5	-1.78218465558354	3.87038683292569	-14.8137761982769	6.20760802817705e-07	2.59159e-05	98.0666666666666	29.4166666666667	-6.20707571387844
RALGPS2	-1.60222839904623	4.02085587232649	-14.8091260116597	6.22217133551596e-07	2.59159e-05	102.27	34.84	-6.20605803420375
CD276	-1.42756158004378	4.30348049373607	-14.8033939935717	6.24017564631963e-07	2.59222e-05	117.166666666667	45.2	-6.2048031857737
TUBB6	-1.42992427856128	6.04130748274817	-14.7992365653081	6.25327085820647e-07	2.59222e-05	392.65	152.5	-6.20389275960067
RPA3	-0.85507152964364	7.84628822742279	-14.7760289638868	6.32694180379729e-07	2.61658e-05	1124	648.55	-6.19880616023122
TM2D1	-1.21830004424097	5.44477397513581	-14.7709894453461	6.34306823920057e-07	2.61708e-05	241.07	107.93	-6.19770061640502
SURF4	-1.09244072524512	6.40487062069803	-14.7155844120792	6.52344883981104e-07	2.6664e-05	449.066666666667	220.166666666667	-6.18552273922286
CEBPB	-1.00259129388465	6.71176421671007	-14.6606531302884	6.70800791797503e-07	2.72912e-05	538.55	280.9	-6.17340643343464
PNMA2	-0.870011930102267	6.07590515623409	-14.6233810220707	6.83658204093517e-07	2.76496e-05	330.825	188.8	-6.16516097017514
PYCR1	-1.17163835189225	6.95650725227341	-14.6214229016717	6.8434130982495e-07	2.76496e-05	677.3	314.2	-6.1647272433041
ERI3	-1.00047736698443	6.0370544078877	-14.6025751546984	6.90955934363761e-07	2.78527e-05	336.95	175.85	-6.16054964882391
E2F8	-1.82154136803803	4.67800796987275	-14.5980165623709	6.92566563533078e-07	2.78536e-05	174.9	51.3	-6.15953847961245
GINS2	-1.02678663906417	5.19478047438578	-14.5724983352598	7.01661014595397e-07	2.81548e-05	189.45	96.8333333333333	-6.15387265289465
DDX52	-1.05009379669023	5.036165240032	-14.4927576034192	7.30957879353619e-07	2.91303e-05	171.0375	86	-6.13610764806449
SLC7A6	-1.0094712483277	5.24233952744403	-14.471081972202	7.39157823395241e-07	2.93265e-05	194.633333333333	100.716666666667	-6.13126282207649
CDCA8	-0.889223709720096	6.76600783664091	-14.4709060019271	7.39224815745554e-07	2.93265e-05	537.65	303.1	-6.13122346229599
SLC25A39	-0.943629158369991	7.14103315323459	-14.4308142957713	7.5466753970356e-07	2.96837e-05	710.8	386	-6.12224432978971
KIF4A	-0.984251150497226	6.6739160059528	-14.4235637374412	7.57498947818186e-07	2.96837e-05	521.95	274.9	-6.12061796606932
ACVR2B	-1.10709201732429	5.57447364017201	-14.4206919529016	7.58623709929607e-07	2.96837e-05	253.9	122.683333333334	-6.11997358803623
SYNPO2	-1.3012009575018	4.59146129213744	-14.4198267173559	7.58962956206243e-07	2.96837e-05	136.992857142857	57.8142857142857	-6.11977942082102
ZNF146	-1.00121481546884	7.9221600365683	-14.4169847334867	7.60078458969833e-07	2.96837e-05	1246.725	650.3	-6.11914157543113
C8orf88	-1.20420596624345	5.46783721340504	-14.3971351541178	7.6792124463238e-07	2.99233e-05	243.725	110.35	-6.11468331743644
KCTD5	-1.27419952520393	4.85715861191192	-14.3826470789479	7.73703156484032e-07	3.00307e-05	163.283333333334	70.3666666666666	-6.11142563134351
HELLS	-0.844729843832935	6.16089250579907	-14.3512198756152	7.86414360112956e-07	3.03072e-05	347.87	202.05	-6.10434856478315
SLC5A3	-1.15445368968466	6.80508336243731	-14.3197355344564	7.99384865837425e-07	3.06053e-05	606.4	284.266666666667	-6.09724407817438
MOB1A	-0.905811723209542	5.73605529803233	-14.3117082205271	8.02730258935657e-07	3.06158e-05	264.5625	147.2125	-6.09543036597414
MYCBP	-1.04611602667656	5.7152927296009	-14.3106995257881	8.03151747105573e-07	3.06158e-05	273.983333333333	138.233333333333	-6.09520239157765
ZNRF3	-0.982798199220728	6.8831335180379	-14.2393098649414	8.33624784317701e-07	3.15715e-05	602.35	318.45	-6.07902938193754
RPAP3	-0.860330448871053	5.98522525989264	-14.20226883616	8.49947271493682e-07	3.19825e-05	309.6	177.875	-6.0706080159441
ZNF317	-1.03859172746716	5.16864613868275	-14.1757040267489	8.61874836767937e-07	3.22309e-05	186.85	94.7	-6.0645557987319
KIFBP	-0.914300710369551	6.15373917117703	-14.1518309530964	8.72754725456589e-07	3.2492e-05	354.8	196.25	-6.05910779105671
CDC123	-1.04567527947786	7.58969404999827	-14.1267752845668	8.84340125765122e-07	3.27842e-05	1005.1	509.2	-6.05338066899932
ALG14	-1.08641777549402	4.82825820080236	-14.1173000905971	8.88766350649461e-07	3.27848e-05	149.9	73.45	-6.05121239646581
E2F1	-1.04153857926727	6.00795427677609	-14.1130768161386	8.90747232372417e-07	3.27848e-05	335.3	169.775	-6.05024551836483
PNO1	-0.837839043736307	6.00015190582857	-14.1107621130411	8.91835026783845e-07	3.27848e-05	310.383333333333	181.116666666667	-6.04971547475361
MPP5	-1.51155184244246	4.1033791688036	-14.086683927262	9.03239671695486e-07	3.31345e-05	104.975	38.15	-6.04419699577301
NGDN	-0.852392482914174	5.91465813422798	-14.0495007036381	9.21175423388206e-07	3.37219e-05	293.975	169.8	-6.03565765736572
NCAPG	-0.919702078256259	7.10969454824345	-14.0376933341152	9.26954427187355e-07	3.38628e-05	689.6	380.775	-6.03294161699636
GMPS	-0.802580547249411	6.38938632269384	-14.0079648295462	9.41686308540499e-07	3.42582e-05	401.75	240.283333333334	-6.02609374387204
ELMOD2	-1.26289655949339	4.55860110041689	-13.9950420451561	9.48172178832208e-07	3.43517e-05	132.16	57.23	-6.02311279185287
LIMCH1	-1.13164057128998	5.22142978562325	-13.9603486965482	9.65834638031655e-07	3.48499e-05	200.1875	95.2875	-6.01509722341666
SLBP	-1.06232112305182	7.9669045106663	-13.9556185568189	9.68271320205764e-07	3.48499e-05	1313.05	657.4	-6.01400293157836
PAICS	-0.867858525381201	8.4074685750588	-13.9524308809675	9.69917320050156e-07	3.48499e-05	1666.31666666667	952.933333333334	-6.01326528529705
MCL1	-0.774743841705233	6.70442820482775	-13.9442969559566	9.74131670233453e-07	3.48499e-05	495.066666666666	301.941666666666	-6.01138233697048
C14orf132	-0.898437013315728	7.82326870942686	-13.9087511192177	9.92792093268269e-07	3.51717e-05	1123.425	628.925	-6.00314169027608
HDHD5	-0.796465086757829	7.26660800494498	-13.9086038163112	9.92870254893749e-07	3.51717e-05	736.9	442.7	-6.00310750000935
HSDL2	-1.92097963229861	3.60601928872611	-13.8890488795005	1.00330820883434e-06	3.52436e-05	85.6	23.2375	-5.99856563444266
LTV1	-1.05507120863171	5.00771086717573	-13.8862602876317	1.00480672764282e-06	3.52436e-05	168	84.2	-5.997917465796
MRPL51	-0.795565927538576	7.59023863074608	-13.884209765075	1.00591023359083e-06	3.52436e-05	921.975	554.325	-5.99744077355008
LBX2-AS1	-1.65232588545351	4.24766615333306	-13.881660944339	1.00728380449238e-06	3.52436e-05	121.9	40.4	-5.99684814875154
SEH1L	-0.820499967316453	7.41878005591252	-13.8753552293941	1.01069106155127e-06	3.52436e-05	825.6	488.05	-5.99538157513836
FOXM1	-1.04735127478905	7.11193666658554	-13.8707471341331	1.01318922194126e-06	3.52436e-05	722.15	365.4	-5.99430943877522
PPP3CA	-0.82356874630922	6.36383626618985	-13.8694721009062	1.01388167517723e-06	3.52436e-05	397.533333333333	234.383333333333	-5.99401272628087
HTRA1	-1.16962546144988	4.73714495035767	-13.8476866294756	1.02579573865332e-06	3.55481e-05	144.9	66.95	-5.98893910940674
UBE2Z	-0.891339612216363	6.21794520522563	-13.8385523442634	1.03083791774182e-06	3.55822e-05	368.066666666666	206.816666666667	-5.98680961499194
FBXW2	-1.43308448699099	4.05615167479557	-13.8177935852147	1.04240092034807e-06	3.58402e-05	98.81	37.9	-5.98196521385158
PSRC1	-0.759819188632374	7.28823268868654	-13.8077646992226	1.04803942549294e-06	3.59491e-05	738.45	455.15	-5.97962237961186
TMBIM6	-1.20902872638917	7.9289328649981	-13.7980513783357	1.0535332481781e-06	3.59491e-05	1345.6	609.95	-5.97735175405452
C12orf4	-1.16491278568955	4.92675841592253	-13.7931278920424	1.05633032656986e-06	3.59491e-05	165.125	76.55	-5.97620025171363
COX16	-0.915979666612117	7.07690429387137	-13.7927635523527	1.05653764316783e-06	3.59491e-05	673.225	372.725	-5.976115024945
TMEM38B	-1.29448872252666	4.6968476186126	-13.7809863348233	1.06326383994261e-06	3.59491e-05	147.15	62.45	-5.97335895559575
SH3GL1	-0.891817826477678	5.74937613510592	-13.7696599058388	1.0697780664221e-06	3.59491e-05	265.8	149.3	-5.97070631065628
PNPT1	-0.769779468583526	7.45957990452186	-13.7695064546445	1.06986662937652e-06	3.59491e-05	834.55	510.85	-5.97067035851665
GYS1	-1.04514917915802	4.87973046125407	-13.7607679240115	1.0749236307186e-06	3.59491e-05	153.15	77.25	-5.96862238964201
THYN1	-0.859037007202743	5.74520733882376	-13.7588024291772	1.07606476734604e-06	3.59491e-05	261.95	150.6	-5.96816158809856
FBXO5	-0.768193849301874	6.7512168331936	-13.7583636143116	1.07631972272959e-06	3.59491e-05	510.25	312.625	-5.96805870153973
PTPRF	-1.28182522507052	6.03326813020563	-13.7483300099182	1.08216792320288e-06	3.60757e-05	370.6375	159.7125	-5.96570534323881
C1orf122	-1.08984887444169	6.0787802315594	-13.7319293170563	1.0918044046439e-06	3.62506e-05	357.8	175.8	-5.96185515796129
ID2	-0.842480267499328	7.00510327442372	-13.7246625503964	1.09610494496501e-06	3.62506e-05	624.583333333333	363.583333333333	-5.96014786297092
TATDN2	-0.945223074554946	5.27198100724165	-13.7198690556141	1.09895221261134e-06	3.62506e-05	194.3	105.125	-5.95902119224478
TMEM138	-0.845004875836858	6.09414361660913	-13.7156525733777	1.10146362406899e-06	3.62506e-05	332.2	192.9	-5.95802984088904
UBL7	-1.06333454437596	5.93693115681934	-13.7040943432627	1.10838108836361e-06	3.6277e-05	321.75	160.35	-5.95531089293076
SNRNP27	-0.800561714275526	7.0889809628426	-13.7033963387401	1.10880039834516e-06	3.6277e-05	652.475	390.85	-5.95514662670857
PROM1	-2.48213364489312	3.49715098126561	-13.7032374766542	1.10889585598023e-06	3.6277e-05	96.45	17.8	-5.95510923951083
DOLPP1	-1.01046227055369	5.69958512144738	-13.6636663796847	1.13296408108249e-06	3.69266e-05	267.5	138.65	-5.94578385856992
MRPL41	-1.09921265143402	5.13428798184508	-13.6566462613994	1.13729500855098e-06	3.6999e-05	186.44	90.54	-5.94412686691521
OCIAD1	-0.756293101829353	7.10604036086776	-13.6087797262141	1.16732673992213e-06	3.78356e-05	650.02	401.61	-5.93280756599067
LPL	-1.18594777139374	4.64223062224083	-13.5556917975796	1.20168265430687e-06	3.87204e-05	136.425	62.3	-5.92021020760785
SGTB	-1.16243424240812	4.55711918508171	-13.5529953237432	1.20345780079264e-06	3.87204e-05	127.475	59.2	-5.91956913364338
DNAJA1	-1.03656233423635	8.82271529822922	-13.5484336811438	1.20646754904137e-06	3.87462e-05	2355.65	1200.35	-5.91848435503311
LMNB2	-0.9866827142548	6.96650250325787	-13.5271462801818	1.22062530087931e-06	3.89878e-05	640	336.8	-5.91341763231618
H2AX	-0.897824247045317	6.24392984664451	-13.5224064401503	1.22380304121575e-06	3.90171e-05	375.3625	210.3875	-5.9122884718931
CIP2A	-0.940291373610979	5.20631162514316	-13.5148978119577	1.22885613471875e-06	3.90447e-05	185.3	100.6	-5.91049895808586
NUP35	-0.740938219001208	7.22709918262109	-13.5145036490648	1.22912204288402e-06	3.90447e-05	703.15	439.1	-5.9104049926875
GNB4	-0.943718303305409	6.56701649827761	-13.4952515371124	1.24218894474904e-06	3.93863e-05	477.316666666666	259.15	-5.90581234021352
ERCC3	-1.03072409709368	6.01404394350427	-13.4839785470997	1.24991272356796e-06	3.94905e-05	335.35	171.3	-5.90312031098885
SPTBN2	-1.09715434875208	4.75709199549088	-13.4743567774226	1.25654791109017e-06	3.95732e-05	143.2	69.65	-5.90082094748096
C4orf46	-0.83256665240715	6.47415604615803	-13.4556288458013	1.26957666362577e-06	3.98961e-05	430.575	252.375	-5.8963410690444
PPP2R5E	-0.808660249896354	6.5379829716739	-13.4356964722484	1.28361054558013e-06	4.02145e-05	446.325	265.9125	-5.89156672358927
RAD51C	-0.752283461448221	6.69390762288732	-13.4328684129393	1.28561581206742e-06	4.02145e-05	487.65	302.1	-5.89088879472993
ZNF326	-0.829421034527247	5.78456286079499	-13.4314967204304	1.2865896947233e-06	4.02145e-05	266.4625	156.3625	-5.89055993151697
GTF3C2	-0.991442796423943	7.59209652699817	-13.4254171226038	1.29091612771067e-06	4.0278e-05	988.4	519.266666666667	-5.88910197342352
AGPAT1	-1.17879777547301	6.30439252054383	-13.4177933867807	1.29636456605447e-06	4.03761e-05	431.6	199.7	-5.88727284818698
BAMBI	-0.962264167627979	6.32325209160394	-13.4027417174485	1.30719763577941e-06	4.04726e-05	405.9	217.25	-5.88365874628357
RCOR3	-0.977220334831424	5.19915456581037	-13.4006728263764	1.30869461493392e-06	4.04726e-05	186.75	98.8666666666665	-5.88316168463501
RBBP8	-0.825784734324045	6.74363851936972	-13.3950202767981	1.31279444949343e-06	4.05279e-05	517.8	305	-5.881803268152
CARHSP1	-0.988607930650607	5.80568841007126	-13.3758373736067	1.32681604622931e-06	4.06747e-05	286.0875	150.175	-5.87718928485628
BLM	-0.794849080549846	6.56107035679907	-13.3738323662487	1.3282912901358e-06	4.06747e-05	451.35	271.5	-5.87670667509869
PIK3C2A	-1.10060956764646	4.60309664205283	-13.347586360101	1.3477737217859e-06	4.11012e-05	128.794444444445	62.4555555555555	-5.87038301553713
SLF1	-1.39400696158247	4.29057723824256	-13.3284560731916	1.36217672592128e-06	4.14683e-05	114.85	45.35	-5.86576654432232
CCDC117	-0.86949820593939	6.23072312875326	-13.3077449748401	1.37796543656991e-06	4.18038e-05	368.575	210.25	-5.86076167567601
DDX3X	-0.740568042726226	7.51263892438388	-13.2689252939893	1.40811656693208e-06	4.24991e-05	857.108333333333	535.383333333333	-5.8513613918701
RFC3	-0.746441448299119	7.15103212483273	-13.2657994941618	1.4105764696556e-06	4.24991e-05	668.3	415.833333333333	-5.85060336505682
SHMT2	-0.791595146588516	7.25528512877869	-13.2594778744962	1.41556616641015e-06	4.25762e-05	729.966666666666	440.033333333334	-5.84906982602673
CREG1	-0.996435819410838	5.17756050349633	-13.2538015322824	1.42006346391988e-06	4.26077e-05	185.3	96.7	-5.84769224617025
HAT1	-1.07297851851071	7.41811625630496	-13.2492446129794	1.42368548796798e-06	4.26077e-05	901.05	447.85	-5.84658594182718
SEC23IP	-1.1474481796093	4.87594395647283	-13.2399388380553	1.43111441970948e-06	4.26861e-05	158.325	74.475	-5.84432564236746
NIPA2	-0.852946633039189	5.97187570592895	-13.2395941528159	1.43139042307482e-06	4.26861e-05	306.1	176.65	-5.84424189282256
UBE2G2	-0.797119679400104	6.0940020608326	-13.2280624317962	1.44065893835376e-06	4.28896e-05	326.6375	196.0875	-5.8414388219082
EED	-0.800441332655714	6.339989456982	-13.1897619874053	1.47193045648862e-06	4.3525e-05	387.875	232.425	-5.83211270839302
RRP9	-1.03933306059511	5.40818684553344	-13.1862586559956	1.4748287594657e-06	4.35372e-05	220.7	112.1	-5.83125840215117
ZMPSTE24	-0.84876211176276	7.79690915990643	-13.1627014196334	1.49448517037222e-06	4.38958e-05	1083.8	628.45	-5.82550839006429
KIF2C	-0.789153395490369	7.13319946434805	-13.144497345377	1.5098767642695e-06	4.42737e-05	670.3	404.575	-5.82105849825772
GLUD1	-0.768578221108998	6.34195622835307	-13.1014227513133	1.54701161584075e-06	4.50612e-05	384.225	235.25	-5.81050642535907
SLC25A19	-1.01884427501253	4.79227580561522	-13.0945442070109	1.55303624480487e-06	4.51583e-05	142.8	73.35	-5.80881840857597
RAB30	-0.944370998381554	5.050206779189	-13.085898210365	1.56064637573742e-06	4.51583e-05	166.49	90.1	-5.80669549185365
PIR	-1.01472659670531	6.33553361673804	-13.0794760806722	1.56632622811199e-06	4.5248e-05	417.2	215.15	-5.80511777975337
RBM17	-0.884321534950117	5.75965592353716	-13.0710359131078	1.57382626010663e-06	4.53899e-05	267.0875	150.7625	-5.80304321253709
PTBP3	-1.5252212115924	3.89508000647067	-13.0477139276158	1.59476132088648e-06	4.58429e-05	91.21	32.79	-5.7973043061983
PMM2	-1.12126456206085	4.7907553477727	-13.0427417602095	1.59926500055382e-06	4.58971e-05	147.9	70.75	-5.79607956705892
CIB2	-1.52284119847946	4.09415082372081	-13.0370111714703	1.60447339479356e-06	4.59713e-05	104.75	37.8333333333333	-5.79466747993348
ASCL1	-0.850039100175036	7.8741780142042	-13.0167607100419	1.62303196121452e-06	4.61262e-05	1144.2	662.69	-5.78967292783709
SUSD5	-1.27666084363775	4.28453855508613	-13.008826093808	1.63036938576667e-06	4.62598e-05	109.75	47	-5.78771398821831
AP5M1	-1.07935801219008	4.68970300251648	-12.9951125873461	1.64313888496128e-06	4.65393e-05	135.79	66.87	-5.78432572663
CALB1	-0.949888473045994	5.03281261245026	-12.9925598819046	1.64552826481191e-06	4.65393e-05	164.8	88.85	-5.78369465354195
PRPF4	-0.744706865515411	6.26303393759578	-12.9793325237403	1.65797207279037e-06	4.6804e-05	360.675	224.55	-5.78042278906632
E2F7	-0.9094815764481	5.34700191114182	-12.9769478869303	1.66022669182895e-06	4.6804e-05	202.175	112.175	-5.77983260817156
NDUFS1	-1.0125361890507	4.99020152368078	-12.9691146899272	1.66765710069507e-06	4.68602e-05	163.5	84.44	-5.7778932430179
TIMM10B	-1.03452688389099	4.76496057097753	-12.966402630408	1.67023841460798e-06	4.68602e-05	140.875	71.575	-5.77722153199113
CHAC2	-0.950994436128885	6.47087629549386	-12.9634322283668	1.67307077387901e-06	4.68647e-05	448.25	241.55	-5.77648568721752
NDUFA8	-0.76660730264877	7.34301592596564	-12.9457288826165	1.69006384519637e-06	4.72652e-05	768.85	471.8	-5.77209688882257
LRRC8B	-0.924647331843435	5.1699263262709	-12.9242423855523	1.71094960495975e-06	4.76904e-05	179.6875	98.6375	-5.76676278216563
ELP6	-0.925423285832785	5.19702166109493	-12.8975683931933	1.73728279100721e-06	4.82777e-05	183.15	100.5	-5.76012948231417
MTFMT	-1.85314244906863	3.96496377756582	-12.8738134674832	1.76111836894815e-06	4.88627e-05	107.6	30.7	-5.75421145308816
CD9	-1.64452190248193	3.70316946676972	-12.8668639293175	1.76816087271542e-06	4.8885e-05	83.1666666666667	27.4666666666667	-5.75247822407737
POLD2	-1.43829626064011	6.55594904349163	-12.8668227237408	1.76820272384561e-06	4.8885e-05	562.3	218.45	-5.75246794475263
EXOSC9	-0.80933518430566	7.01630261128033	-12.8620347983577	1.77307325347472e-06	4.8885e-05	622.1	370.7	-5.7512733214083
MRPL11	-0.779523337246194	7.1172211138826	-12.8551188838532	1.7801351432439e-06	4.8967e-05	660.75	401.45	-5.74954702592865
HACD1	-1.52784767684039	4.36040257410892	-12.8159111576117	1.82077332395102e-06	4.99644e-05	126.45	45.475	-5.73974411806278
PSMC2	-0.751351286074488	7.11649861227255	-12.8100903826594	1.8268949375148e-06	4.9976e-05	653.716666666666	405.25	-5.73828642767185
NUP85	-0.738300403418053	8.01635713026473	-12.7601678855355	1.88035862741387e-06	5.11989e-05	1214.45	759.9	-5.72575931294195
BRCA1	-0.882029090504592	6.70226394040646	-12.7523057274998	1.88893778571804e-06	5.13528e-05	513.15	290.825	-5.72378234581787
PSMG1	-0.771722033339046	7.80154625259638	-12.7347197612996	1.90828732416828e-06	5.17978e-05	1058.6	647.5	-5.71935623450287
CDCA5	-0.720557314590831	7.08366038802711	-12.7066429766822	1.93964346024405e-06	5.20056e-05	632.15	400.4	-5.71227809351263
PELO	-0.940386573267085	4.92744963978067	-12.6964340893137	1.95118803205057e-06	5.21556e-05	152.65	82.825	-5.70970087650651
SEPTIN2	-0.764320681245887	7.56833588379093	-12.687807593939	1.96100342584109e-06	5.23382e-05	898.67	551.91	-5.70752164762616
PAG1	-1.2189865331401	4.20886269041096	-12.6632677102607	1.98923035248747e-06	5.25174e-05	102	45.4833333333333	-5.70131492274704
PLD6	-0.919948324811449	5.03957279589827	-12.6544288696772	1.99950888081689e-06	5.25174e-05	163.875	90.2	-5.69907666260763
RIDA	-1.03186383718139	5.77143157609617	-12.652720427824	2.00150247618533e-06	5.25174e-05	283.875	144.4	-5.69864386826537
DNMT1	-0.766112024284303	8.34834942568768	-12.6490285552936	2.00581819135724e-06	5.25174e-05	1543.85	947.5	-5.69770843426108
YARS2	-1.21788556408729	5.52788631168485	-12.6483690901956	2.00659019198004e-06	5.25174e-05	255.85	114.45	-5.69754131487411
SLIRP	-0.805713902134269	8.54152948405267	-12.6468988899253	2.00831247994325e-06	5.25174e-05	1789.85	1068.65	-5.69716871296285
PCGF1	-0.938890921124456	7.44382854322874	-12.6454725264298	2.00998500333136e-06	5.25174e-05	875.325	477.35	-5.6968071828754
RNF114	-0.799270543921581	6.36954839851754	-12.643252278117	2.01259153620322e-06	5.25174e-05	395.783333333333	237.483333333334	-5.69624435803393
PRMT7	-1.35045020928204	4.83862147048276	-12.6232784303033	2.03621213878967e-06	5.30535e-05	165.45	67.9	-5.69117697785475
RALB	-1.06186277356501	4.77174333728484	-12.6184834289665	2.0419288853255e-06	5.30837e-05	142.975	71.225	-5.68995938724839
SAAL1	-0.736208887552993	6.80454190840883	-12.6120211834208	2.04966194108155e-06	5.31669e-05	523.7	328.15	-5.68831776295875
HPRT1	-0.767373436811181	6.61376529636349	-12.5997598058593	2.06442521611898e-06	5.3282e-05	463.7	284.375	-5.68520084483826
NTRK1	-1.07703930302672	5.07520984148471	-12.5990416961662	2.06529355292503e-06	5.3282e-05	177.45	87.75	-5.6850182106639
CCDC25	-1.4579592315137	4.7359829472662	-12.5983540416192	2.06612544833975e-06	5.3282e-05	160	60.925	-5.68484331308372
KDELR2	-0.721711202524428	7.25288045267073	-12.576581982912	2.09266017536629e-06	5.38047e-05	711.083333333333	450.2	-5.67930129050774
MRPL42	-0.691423911328944	6.84518281061921	-12.5653080110659	2.10655076284949e-06	5.39426e-05	530.333333333333	342.7	-5.67642807094977
VBP1	-0.92917984245414	8.74342842861023	-12.5647400479307	2.10725328435084e-06	5.39426e-05	2148.2	1178.95	-5.67628326060222
ARHGAP36	-0.94701455237022	8.74685409100853	-12.5587652556014	2.11465957011682e-06	5.40533e-05	2167.3	1174.4	-5.67475953784909
PPP4R2	-0.722152469830607	6.34594896976052	-12.5518928558311	2.12321473501087e-06	5.41142e-05	379.05	239.75	-5.67300608048581
MSH2	-0.8323138068973	7.21970727428613	-12.5454385184163	2.13128491968579e-06	5.4241e-05	722.2	423.6	-5.67135848797892
NCAPD3	-0.804702824123257	6.08852756371321	-12.5233913293528	2.15911285137518e-06	5.4711e-05	326.35	194.9	-5.66572465759691
AK6	-1.27122664509299	6.68364465832157	-12.5148802462132	2.1699646285996e-06	5.48413e-05	579.75	252.1	-5.66354734528936
PKM	-0.791157214847974	8.28393243152931	-12.5144554644767	2.17050783697275e-06	5.48413e-05	1489.85	898.25	-5.66343864173135
USP14	-0.704720285375427	7.41692424707559	-12.5078249645748	2.17900672901716e-06	5.49123e-05	792.2	507.25	-5.66174142860161
SLC20A1	-1.19202448899397	6.88197694183154	-12.5028853687933	2.1853625610981e-06	5.4979e-05	647.425	296.925	-5.66047650138371
NANP	-0.862065433200936	5.97757253896147	-12.4812006757241	2.21351218329907e-06	5.55278e-05	308.45	176.8	-5.65491808329661
BCAS2	-0.759438165562831	7.83029983398593	-12.4717556528629	2.22590034428414e-06	5.56793e-05	1075.45	663.3	-5.65249428335096
HIPK2	-0.975400929784626	5.11897415807639	-12.4519615465367	2.25211609956521e-06	5.6143e-05	176.665	93.53	-5.64740922478834
TXN	-0.701875284456317	7.76520397706985	-12.4504088342955	2.25418718361926e-06	5.6143e-05	1007.525	646.525	-5.64701002376567
SNAP23	-1.428547114772	3.8086520774203	-12.4497605871974	2.25505248101172e-06	5.6143e-05	83.025	31.9	-5.64684334649175
PEDS1	-1.11483784673504	4.91822194894109	-12.4457249558418	2.26044775423552e-06	5.6143e-05	161.25	77.55	-5.64580552636887
DCPS	-1.17810240481413	4.42732807148663	-12.4325040976652	2.27822474448946e-06	5.64247e-05	117.1	53.85	-5.64240343544694
B4GALT5	-0.679943735536055	6.87353028026939	-12.4281409781918	2.28412591947376e-06	5.64332e-05	538.7	350.9	-5.6412799579458
PARPBP	-0.903285167840717	4.98382451743986	-12.4274928853979	2.28500393818953e-06	5.64332e-05	156.716666666667	87.2666666666667	-5.64111304708975
MED29	-1.07390321649882	4.85883006255508	-12.4196982124276	2.29559372909462e-06	5.65354e-05	152.6	75.4	-5.63910497029175
TMEM50B	-1.08433094831258	4.41855611123531	-12.3987783754293	2.3242890664736e-06	5.7002e-05	112.63	55.21	-5.6337098607191
TAFA5	-0.797376569769811	6.37043283949137	-12.3942511505885	2.33055191349429e-06	5.70293e-05	396.016666666667	237.616666666667	-5.63254121863013
LINC00682	-0.97901151730267	4.82772744426316	-12.3932716846485	2.33190937635244e-06	5.70293e-05	144.35	76.25	-5.63228833132075
TUBGCP2	-1.13954515851915	4.34678630941524	-12.3720062342698	2.3616018756664e-06	5.758e-05	109.25	51.5	-5.62679331492512
BRAT1	-1.27593830636318	4.04536980344291	-12.3701039762114	2.36427860116513e-06	5.758e-05	92.85	39.75	-5.62630134851011
E2F2	-1.39999525274435	3.83605189271527	-12.350241456713	2.39243241762606e-06	5.81849e-05	83.7833333333333	32.85	-5.62116032149955
HAND1	-0.798644751269982	7.86398549685096	-12.3361063249426	2.41269757595872e-06	5.84425e-05	1116.75	669.6	-5.61749711212502
MGST3	-0.843274657809492	5.68994063316877	-12.3152209379639	2.44299453944359e-06	5.88892e-05	250.716666666667	145.783333333333	-5.61207750375606
CMTR1	-0.804553762998354	5.56601818618864	-12.2480427551577	2.54338360317854e-06	6.06551e-05	226.95	135.5	-5.59458813287201
NDUFAF8	-0.800205209746424	6.69120106726079	-12.2464052464215	2.54588788011217e-06	6.06551e-05	495.083333333333	296.833333333333	-5.59416072641716
RILPL2	-1.21774892947291	4.20531798028226	-12.2236967926765	2.58090366496115e-06	6.1157e-05	101.75	45.4	-5.58822820566791
DDX56	-0.982656363653573	5.02685077329954	-12.2114307767521	2.60004246649082e-06	6.13925e-05	166.05	87.575	-5.58501955863995
FTH1P5	-0.847044836974673	9.21795632673458	-12.2103381108701	2.60175508865643e-06	6.13925e-05	2903.1	1683.7	-5.58473358734825
RRAGC	-0.802264161134937	5.43113286872614	-12.2083662230529	2.60484899506874e-06	6.13925e-05	206.5	123.433333333334	-5.5842174479918
MAP1B	-0.821107937413758	8.32822876139875	-12.1968419920524	2.62301351259872e-06	6.15329e-05	1552.16666666667	917.05	-5.58119947211192
UHRF1	-0.793731150070029	8.94858668217354	-12.1941584522456	2.62726372202369e-06	6.15329e-05	2363.2	1423.2	-5.58049633099349
IL17RB	-1.17300312724268	4.38199809238823	-12.1912616968859	2.63186031339219e-06	6.15329e-05	113.25	52.2333333333333	-5.57973716472862
MBD2	-1.10944108348555	4.55789252693064	-12.1830950909145	2.6448678770335e-06	6.17103e-05	125.3	60.325	-5.57759601803653
TMEM33	-0.799790539506298	6.67598783587635	-12.1733051151501	2.66055642839358e-06	6.1868e-05	489.66	293.75	-5.57502752558344
TLX2	-0.934923169618046	7.37568000417028	-12.1712681223273	2.66383386274413e-06	6.1868e-05	833.85	456.35	-5.57449286461563
MDM1	-0.885683310691736	5.4171873584315	-12.1408561461222	2.71330898384162e-06	6.27676e-05	210.6	118.825	-5.56650074721277
MEX3D	-1.82626586823584	3.88023314567326	-12.1379674211692	2.71806190690785e-06	6.27948e-05	100.566666666667	29.1666666666667	-5.56574065594705
PLK1	-0.761042670708242	6.91413137757942	-12.1290487684318	2.73279523146843e-06	6.29692e-05	569.9	351.3	-5.56339290880313
CCNE1	-1.33203716638553	4.1086735891072	-12.1225179532653	2.74364085685612e-06	6.31361e-05	98.925	40.85	-5.56167273848047
NBN	-0.72863262900102	6.43235328847495	-12.1111097516494	2.76270254164232e-06	6.34915e-05	403.38	254.08	-5.55866587276633
DENR	-0.750949973001887	6.96630630488567	-12.1051699339567	2.77268612798033e-06	6.36375e-05	588.9	365.33	-5.55709929039375
HTR3A	-0.729112174084653	6.01401043204819	-12.0889584470319	2.80014121043778e-06	6.41836e-05	301.8	189.925	-5.5528200667408
MLF2	-0.786007892648844	7.75766482975491	-12.0824695597476	2.81121602831933e-06	6.43375e-05	1032.2	625.2	-5.55110577968529
GLMN	-0.78877144106624	5.75033614301525	-12.0785905747707	2.8178599369452e-06	6.43375e-05	256.65	154.85	-5.55008059750187
AMMECR1L	-0.81149965565741	6.78312057690482	-12.0534760750393	2.86130536183548e-06	6.52445e-05	530.3	314.85	-5.54343579130926
MRPL35	-0.840745618485655	5.4810071364695	-12.0271614739106	2.90763621368869e-06	6.56332e-05	216.666666666667	126.15	-5.53645993078088
PRKDC	-0.689188312036885	7.13957765051441	-12.0246856771211	2.91203844484734e-06	6.56332e-05	649.983333333334	420.783333333334	-5.53580289574813
ALDOA	-0.862428349658897	8.71213944796571	-12.0148062197105	2.92967990847601e-06	6.5946e-05	2054.63333333334	1180.13333333333	-5.53317982728292
PRPF19	-0.759946417921802	7.51467856156961	-12.0068269593366	2.94401594167524e-06	6.61837e-05	864.05	533.1	-5.53105984264879
EPB41L5	-1.31164406167468	3.90288727663849	-12.0017135693083	2.95324441689544e-06	6.63062e-05	85.125	35.525	-5.52970060839683
GPATCH4	-0.723563857081383	5.95617676362395	-11.9941339247261	2.96698377481753e-06	6.64445e-05	289.37	182.77	-5.52768482864995
RBBP7	-0.922773683372953	8.32872709824854	-11.991234717514	2.97225804710811e-06	6.64777e-05	1608.95	886.75	-5.5269134884612
CLTB	-1.05213787833293	4.57617054131051	-11.9840714687031	2.9853347495219e-06	6.66852e-05	124.3625	62.3375	-5.52500696379121
MGST1	-0.681220750540639	6.42856101467858	-11.9595944610151	3.03050850538e-06	6.74365e-05	395.76	257.54	-5.51848449276784
SNRNP25	-0.701123058917598	7.7502455076851	-11.9531006034568	3.04262187723001e-06	6.75347e-05	997	640.05	-5.51675201636878
TYMS	-0.830425769628222	8.39213129586903	-11.9493219678291	3.04969542265888e-06	6.76061e-05	1628.06666666667	955.55	-5.51574353208392
TROAP	-0.982190309854004	5.73001055516453	-11.935093248607	3.07649765320498e-06	6.81141e-05	270.65	143.05	-5.51194341186167
UBR7	-0.672600746930607	6.94129195177717	-11.9264201073088	3.09296480047697e-06	6.81345e-05	563.25	368.75	-5.50962502246226
CD99	-1.07449383495666	6.831942718113	-11.9199006969061	3.10540800677745e-06	6.81345e-05	600.525	298.65	-5.50788133157402
EIF3B	-0.829372109935272	6.70058253562541	-11.9193418715006	3.10647721800735e-06	6.81345e-05	503.775	295.675	-5.50773182702752
MRPS24	-0.748524121104418	8.28048188724733	-11.9182843797992	3.10850166916229e-06	6.81345e-05	1463.8	909.65	-5.50744889509403
PRPS1	-0.649942581013922	7.08042113691159	-11.9033886507554	3.13717598293816e-06	6.86771e-05	615.4	409.325	-5.50346111844754
RAD51	-1.19517027691232	4.37617423924925	-11.9013565981577	3.14111067767601e-06	6.86775e-05	113.65	51.675	-5.50291676087716
G6PC3	-0.898792346524183	6.93252270654017	-11.8930692586605	3.1572151050916e-06	6.89437e-05	606.575	339.1	-5.50069582806285
TEX15	-1.40952590628034	3.79750599708622	-11.8812714349303	3.1803016003623e-06	6.9221e-05	81.85	31.9	-5.49753169222876
MAEA	-0.745548548283832	7.61172849392099	-11.8789560488639	3.18485468116057e-06	6.9221e-05	920.35	572.5	-5.49691037890473
GEMIN5	-0.760469464546857	6.88257395838301	-11.8741591260328	3.19431089390492e-06	6.9297e-05	557.75	343.5	-5.4956228173971
RABL6	-0.933864359781376	4.99450012075963	-11.8727439187787	3.19710672700329e-06	6.9297e-05	159.5875	87.0875	-5.49524286570675
AP3M2	-0.790094481461725	5.3630939265044	-11.8669164039986	3.20864836622292e-06	6.94613e-05	196.125	118.225	-5.49367787435871
DIAPH2	-1.37091303464514	3.96937383595051	-11.8612477343088	3.21992034397595e-06	6.96098e-05	91.1	36.475	-5.49215487196864
B3GNT5	-0.913501865761528	4.76726107468284	-11.8425179541859	3.25748152066805e-06	7.02582e-05	135.283333333334	74.7666666666667	-5.48711803931289
MTFR1L	-0.750002389953187	5.81537024684566	-11.8254799082111	3.29207810403232e-06	7.0574e-05	264.85	164.25	-5.48252986976965
INO80E	-1.00506553855096	6.03084473215676	-11.8253972322744	3.29224698498886e-06	7.0574e-05	336.05	175.3	-5.48250759138377
MFAP1	-0.807185034762298	7.55435662853026	-11.8142341576442	3.31513928273426e-06	7.0978e-05	902.9	539.1	-5.47949822036564
NR3C1	-1.38571329261129	4.05191255934839	-11.7922026411012	3.36084640780532e-06	7.1694e-05	96.89	38.57	-5.47355133453046
DHX15	-1.08185174930307	9.03234633654482	-11.7866016855359	3.37257888047313e-06	7.17696e-05	2770.975	1367.675	-5.47203788392334
MYRIP	-1.55692477750625	3.9793211312163	-11.7741729023607	3.39877850440639e-06	7.19978e-05	97.75	34.65	-5.46867713710816
TRAM1	-0.652222969591613	6.60506531929112	-11.7737267487477	3.39972322971647e-06	7.19978e-05	442.866666666667	294.05	-5.46855643728112
NAGS	-0.963284749203115	4.84416336445313	-11.7584768745	3.43219274596678e-06	7.23359e-05	145.25	77.6	-5.46442833091678
RPP30	-0.813398412521497	5.53915029552018	-11.7439234060599	3.46350472623114e-06	7.29082e-05	223.4875	132.6	-5.46048421539694
ZFP36L1	-1.92362565321106	3.20430259277982	-11.7388190636972	3.474562706305e-06	7.29658e-05	64.725	17.45	-5.45909984609232
CENPX	-0.647075214287053	7.48931311235385	-11.7364588984459	3.47968914325914e-06	7.29861e-05	816.4	544.15	-5.45845955185723
DNPEP	-1.59800649928774	3.96395541543964	-11.7336937567715	3.48570602911383e-06	7.30249e-05	98.2166666666668	33.8	-5.45770924238872
TMEM65	-1.37801751970854	4.20272795752735	-11.7235444196938	3.50789116006676e-06	7.33924e-05	107.6	42.825	-5.45495389002541
PSIP1	-0.799450237306625	6.86080711254253	-11.721846804757	3.51161738958679e-06	7.33924e-05	556.9625	333.9	-5.4544928090083
LOXL1	-0.724318986000341	6.48846879097619	-11.7198825534553	3.51593443089822e-06	7.33951e-05	418.8	264.7	-5.45395923273496
RELL1	-0.723481040345764	5.92612764905353	-11.7123829303927	3.53247206879447e-06	7.35411e-05	283.4	179	-5.45192126342601
ISG20L2	-0.811493998330522	6.17965333805711	-11.7110102333991	3.53550849510319e-06	7.35411e-05	348.766666666667	207.066666666667	-5.451548114898
OXCT1	-1.32946774033206	5.43714881332664	-11.6945003219567	3.57225931838146e-06	7.4042e-05	249.1	104.05	-5.44705702222069
UTP4	-0.72842239250486	7.97896914194264	-11.6732849405701	3.62011611513357e-06	7.4857e-05	1179.675	743.1	-5.44127749925882
BRCC3	-0.930984036456254	5.54792334481952	-11.6708176742303	3.62572827488066e-06	7.48847e-05	234.55	128.0375	-5.44060474661167
PAPSS1	-0.726501183213998	8.5520516849591	-11.6677070411055	3.63281780138146e-06	7.49429e-05	1753.65	1106.4	-5.43975638299027
SPATS2L	-0.803940360743666	5.5104257963654	-11.6610828772151	3.64796706217026e-06	7.5167e-05	218.4	130.3875	-5.43794909161069
TPD52L2	-0.663023145214209	6.45544106044256	-11.6139597977653	3.75780723236746e-06	7.7119e-05	400.7	264.05	-5.42506550206049
SUMF1	-1.17411299599966	4.5423347676005	-11.6117438322311	3.76306319593304e-06	7.7119e-05	126.7	58.5	-5.42445848818703
EIF2B4	-0.635988924747787	7.23860727157889	-11.6110579013798	3.76469180235268e-06	7.7119e-05	683.45	459.075	-5.42427057165882
RECQL4	-0.877199561387114	5.30462555231011	-11.5995035950514	3.79224455155075e-06	7.73182e-05	194.15	110.25	-5.42110366395938
PDCD5	-0.800325573014774	5.56275914535438	-11.5881973164137	3.81942531022955e-06	7.76056e-05	226.1	135.45	-5.41800197828516
CCNC	-0.840370815419116	6.05159421041516	-11.5743387679631	3.85304081528896e-06	7.81076e-05	322.025	187.775	-5.41419639047807
GLRX2	-0.648847945318892	7.24608766086449	-11.5682830478497	3.8678338992483e-06	7.82266e-05	690.1	459.4	-5.41253218458614
EIF5A	-0.731012654925124	8.23420173559892	-11.5566559420335	3.89641611143405e-06	7.87139e-05	1408.96666666667	886.35	-5.40933466954246
CDC45	-0.909712828657289	6.1490006626122	-11.5536356716858	3.90387942632653e-06	7.87739e-05	353.55	195.95	-5.40850360424553
SKA3	-1.06106588999721	5.16361350474338	-11.5294157032565	3.96431287823848e-06	7.98097e-05	187.6	93.95	-5.40183207670689
KAT7	-0.633932538584813	6.93561146841366	-11.5107212571333	4.01167799699138e-06	8.05339e-05	553.5	372.3	-5.39667393351355
SCAP	-1.08579768238661	5.98572956153699	-11.5079868811629	4.01865907990075e-06	8.05339e-05	335.3	165.25	-5.39591883531032
AKIP1	-0.923944466766022	4.80214317987902	-11.5041845828643	4.02838934624765e-06	8.05628e-05	139.1	76.375	-5.39486856126756
UBE2N	-0.700070130243684	8.03916394759611	-11.5021109867916	4.03370692867655e-06	8.05628e-05	1217.56666666667	782.483333333333	-5.39429565889525
EYA1	-0.823062778360279	7.22223602910291	-11.4774316228295	4.09760437642227e-06	8.16494e-05	721.15	425.975	-5.38746997502973
MAN1A1	-0.927258925028407	5.28628780088408	-11.4576285143632	4.14969936356061e-06	8.22203e-05	195.025	107.025	-5.38198336581228
RBM8A	-0.631854414372438	6.96167064991024	-11.4451673843864	4.18286137136198e-06	8.27252e-05	563.23	379.34	-5.37852652859417
SNAPIN	-0.752602883973243	6.60494551710847	-11.4445117176494	4.18461448033765e-06	8.27252e-05	458.5	284.25	-5.37834454645787
CD320	-0.668033435106293	6.42332070416434	-11.4335613457228	4.21401569584927e-06	8.32126e-05	392.6	257.8	-5.37530385111804
TIMM50	-0.794461797440515	7.03646581436972	-11.4230727897545	4.24239466123548e-06	8.35847e-05	627.75	378.275	-5.37238893241915
CDCA2	-0.910502382658762	5.4143123232375	-11.3972201007411	4.31326558781958e-06	8.47905e-05	211.925	117.7	-5.36519379949993
NAA50	-0.791325337645855	6.79260382318994	-11.3946114709334	4.32049026804991e-06	8.48374e-05	529.966666666667	319.35	-5.36446696878053
PRDX6	-0.817595353123652	8.73503126397336	-11.383129366595	4.35245229002313e-06	8.53694e-05	2056.375	1217.325	-5.36126598076049
DDT	-0.968569446296483	6.19689584875078	-11.3663123853886	4.39974508677492e-06	8.59858e-05	372.4	199.25	-5.35657248501701
ARHGAP1	-1.21191248440992	4.22970573459755	-11.3657325118253	4.40138607211432e-06	8.59858e-05	103.3625	46.275	-5.35641053517825
ISOC1	-0.834524883273552	6.36669363727396	-11.3649882580233	4.40349324476597e-06	8.59858e-05	400.5	233.95	-5.35620266555515
DHCR7	-1.05284216448109	5.83450449330953	-11.3435574391041	4.46465810466456e-06	8.69954e-05	298.3	150.5	-5.35021179297761
CDH11	-1.22075422357443	3.92803161299801	-11.343397654511	4.46511770872073e-06	8.69954e-05	83.9375	37.325	-5.35016708782268
SMIM7	-0.77127085361958	5.51023100899073	-11.3384035739284	4.47950948948908e-06	8.71789e-05	215.858333333334	131.891666666667	-5.34876953905343
POLR1G	-1.05723878090129	5.55995311902033	-11.3257524699874	4.51620073747781e-06	8.75569e-05	246.85	124.15	-5.3452267626635
PRDX3	-0.777295171737142	7.59299429338607	-11.3256990411111	4.51635640808949e-06	8.75569e-05	918.025	559.45	-5.34521179306263
NUP155	-0.660592317858962	6.38986011581417	-11.3248242421819	4.51890608338407e-06	8.75569e-05	382.6	252.5	-5.34496668453556
EXO1	-0.799907754671579	7.13332765717506	-11.3210158204973	4.53002490283364e-06	8.76755e-05	672.65	403.65	-5.34389941054048
LAGE3	-0.683904336063651	5.92409953816368	-11.3178164260173	4.53938939599752e-06	8.77599e-05	279.1	181.25	-5.34300256119207
DPAGT1	-1.03641375819583	4.75526270335926	-11.3147978161647	4.54824467593575e-06	8.77904e-05	140.2	71.05	-5.34215618018692
SYT17	-1.53155149900726	3.45999738062029	-11.2961999563286	4.6032325016639e-06	8.85062e-05	67.475	24.05	-5.33693708905571
LIG1	-0.759169998012815	5.91092696699859	-11.2927909068594	4.61339270793707e-06	8.85099e-05	283.9	175.05	-5.33597957517042
SF3A2	-0.752188373408971	5.38213807845973	-11.2912371856429	4.6180317142819e-06	8.85099e-05	196.15	121.4	-5.33554308889603
GALNT1	-0.711995276995784	5.78461036050468	-11.2828380652396	4.64320017504658e-06	8.87879e-05	255.87	162.88	-5.33318259286965
MAD2L2	-0.635896052526242	6.65393374568564	-11.2772071001125	4.66015994047232e-06	8.89183e-05	455.55	306	-5.33159917771503
SNX27	-0.682619510050729	5.86750707521833	-11.2704437312136	4.68062238973478e-06	8.9066e-05	268.225	174.325	-5.32969639426445
ZNF468	-1.5246066838482	4.4081552216196	-11.2703034929847	4.68104774434527e-06	8.9066e-05	131	47	-5.32965692926351
NELFB	-0.668226475303134	6.03561728165889	-11.2696138811823	4.68314002789861e-06	8.9066e-05	299.95	196.9	-5.32946285643221
MORN2	-0.959652310457723	5.178773742907	-11.2622046717508	4.70568596143428e-06	8.93978e-05	183.05	98.3	-5.32737705926093
YTHDF2	-0.708747728690417	8.21545946718481	-11.251676227457	4.73793356342106e-06	8.96092e-05	1380.675	881.425	-5.32441103336461
FTH1	-0.676558456855141	8.13690205915408	-11.249822956066	4.74363560060774e-06	8.96092e-05	1292.4	844.125	-5.32388868025164
DNAJC8	-0.738544023006088	6.66200135765927	-11.2485772476584	4.74747265403765e-06	8.96092e-05	474.783333333334	297.133333333333	-5.32353752816751
NDUFA2	-0.70868905007984	6.25409882003859	-11.2383050063265	4.77924659901054e-06	8.98222e-05	354	226.166666666667	-5.32064056022487
SNORA50C	-0.705067837469961	6.72144667042505	-11.2298010659824	4.80573159678447e-06	9.01729e-05	489.05	313.3	-5.31824048848229
PAXIP1	-0.79797847868923	6.66362401563623	-11.2066724630823	4.87860175109878e-06	9.13956e-05	485.65	291.45	-5.31170463266852
UNG	-0.657944723951254	7.89550010296924	-11.1978881488763	4.90660250041314e-06	9.18221e-05	1086.2	718.7	-5.30921912418123
EIF2B3	-0.865297041833361	6.57801970718415	-11.1858292971459	4.94533548184423e-06	9.24482e-05	468	268.65	-5.30580424138294
PPP2R2A	-0.721306423094306	5.70428442924687	-11.147624484506	5.07033446645071e-06	9.42824e-05	242.7875	153.5375	-5.29496339132882
B3GALT6	-1.00195150323424	4.56763769696706	-11.1349755105431	5.11249820091961e-06	9.49657e-05	121.45	63.15	-5.29136683181215
MPPED2	-0.744019596125311	5.51072924219397	-11.1134718065975	5.18508466721454e-06	9.56133e-05	213.85	133.175	-5.28524414762521
PES1	-0.838691316843541	5.51719206641875	-11.1111530607798	5.19298054068302e-06	9.56133e-05	222.075	129.6	-5.28458330480526
UNC119B	-0.772121503545247	5.56489933805578	-11.1093106056132	5.199264158478e-06	9.56133e-05	224.225	137	-5.28405811685091
FYTTD1	-0.64123790006505	7.03761628012263	-11.1081719901357	5.20315162757133e-06	9.56133e-05	595.625	398.625	-5.2837335179329
GRB10	-0.742228206621379	5.44179063258926	-11.1080653346183	5.20351593873139e-06	9.56133e-05	203.725	127	-5.283703110826
FIGNL1	-0.658650996929389	6.32773380854707	-11.0973378674882	5.24030527285121e-06	9.59313e-05	366.175	242.025	-5.28064341254814
FDX1	-1.11965136317167	4.0871897903985	-11.0784864856977	5.30566486833677e-06	9.70123e-05	90.5333333333333	43.2666666666667	-5.27526018564443
ITGA4	-2.03546338822099	3.34548397244408	-11.0670991529518	5.3455890481622e-06	9.75389e-05	74.225	18.825	-5.27200443147091
MRTO4	-0.73815494444305	5.52659883327445	-11.04515258338	5.4234891515355e-06	9.86175e-05	215.85	134.9	-5.26572122421428
MFSD5	-1.01977141572166	4.79744975678748	-11.0419237698435	5.43505712121131e-06	9.86581e-05	143.4	73.8	-5.2647958872177
CHST2	-1.16918060564908	5.40449087099534	-11.026476975353	5.49078346460069e-06	9.94637e-05	230.475	107.375	-5.26036568285834
HDHD2	-0.818296544297888	6.90777205215819	-11.0198634101416	5.51483865287851e-06	9.97281e-05	578.85	343.15	-5.25846718915118
EMC6	-0.712044842861759	7.12313789775139	-11.0193389359602	5.51675135391289e-06	9.97281e-05	648	413	-5.25831658973395
NSL1	-0.687347582915574	6.28381263213102	-11.0001151317166	5.58737508605024e-06	0.000100764	358.9	232.4	-5.25279217304041
SPOPL	-0.817526005967836	5.16327206167203	-10.9990623453724	5.59127198878717e-06	0.000100764	172.375	101.95	-5.25248938086665
LAMP2	-0.927842237168968	5.21183334717552	-10.9893560845539	5.62734393691618e-06	0.000101206	185.45	101.525	-5.24969654044578
MAGI2-AS3	-0.75029531315844	5.58461166591552	-10.960439124201	5.73636772684251e-06	0.000102344	225.65	139.9	-5.24136301622805
FARSA	-0.80596942647406	6.47918126257082	-10.9586709945788	5.74311052328826e-06	0.000102344	428.25	255.95	-5.24085282585842
CSE1L	-0.735559377536291	8.41874734605501	-10.9586542701504	5.74317434468093e-06	0.000102344	1604.525	1005.75	-5.24084799970637
NCBP1	-0.895825327885835	5.0932867891006	-10.9404728861031	5.81302881534505e-06	0.000103274	168.85	94.475	-5.23559752422849
COPRS	-0.638538436145417	7.33796660296599	-10.9316940131901	5.84709907520751e-06	0.000103774	732.95	491.45	-5.23305954726903
NPR3	-2.04829852228771	2.99123248932122	-10.917985388378	5.90075063187915e-06	0.000104304	58.2666666666667	14.3333333333333	-5.22909273843458
MRPS18B	-0.641162414742464	6.21018406159718	-10.9111599033515	5.92766949174952e-06	0.000104674	335.45	224.4	-5.22711601925122
ZBTB2	-0.779305832051688	5.11439731438801	-10.9086082122589	5.93776841961076e-06	0.000104747	164.4	99.8	-5.22637674443725
LONP1	-0.722729869648198	6.64743281217453	-10.894821382998	5.99266827730553e-06	0.000105292	467.65	295.75	-5.22237976190355
USP37	-1.04076067078724	5.10898286406893	-10.8900550065279	6.01178058906685e-06	0.000105522	179.366666666667	91.2166666666668	-5.2209968781677
SRSF3	-0.718846378629767	8.14822381899911	-10.8877179767811	6.02117664855803e-06	0.000105581	1321.81666666667	838.841666666666	-5.22031863132655
CIAO3	-1.37101106758739	3.68426839735716	-10.8796209533855	6.05385855931719e-06	0.000106048	74.65	29.85	-5.21796772999749
PREP	-0.716851833348583	5.54921311747297	-10.8721920128029	6.08401912831686e-06	0.000106364	217.6	138.1	-5.21580942918357
CDS2	-1.15828402465435	4.06626057904574	-10.8586681130278	6.1393584513822e-06	0.000107225	90.46	42.09	-5.21187700924673
TCF7L2	-1.08020487104006	4.21078063554104	-10.8509756015791	6.17108789078407e-06	0.000107672	97.3071428571428	47.8642857142857	-5.20963826816822
ZKSCAN1	-0.673491627939526	6.40402647866312	-10.8367668855553	6.23017998351516e-06	0.000108585	388.025	254	-5.20549940683708
B2M	-0.674532758276068	8.22869680701418	-10.8354128216404	6.23584441486975e-06	0.000108585	1376.4	900.35	-5.2051047290519
NUFIP1	-0.859683014648309	4.9112481684259	-10.8317227889384	6.25131022513088e-06	0.000108642	146.75	84.3	-5.20402894843051
CDC42SE2	-0.99833784966472	4.44047075192288	-10.8316766953052	6.25150368663501e-06	0.000108642	111.0625	57.775	-5.20401550837385
ILK	-0.784039123034166	5.62796107121577	-10.8175569076625	6.31108399338305e-06	0.000109377	235.5	142.45	-5.19989603981888
CNIH4	-0.803233197609126	6.93734732696314	-10.8142937988918	6.32494360410363e-06	0.000109377	587.666666666667	352.166666666667	-5.19894334248982
POLD3	-0.771224435503216	5.14290868013823	-10.8111640372043	6.33826894426192e-06	0.000109499	167.2	102.1	-5.19802933685117
CNNM1	-1.01455944991868	4.35758723180644	-10.8040974156444	6.36847198791512e-06	0.000109913	105.4	54.25	-5.19596475711854
PITRM1	-0.907354154833532	4.84854255756604	-10.8004186492188	6.38425910385642e-06	0.000110077	142.9	79.4	-5.19488949554649
XRN2	-0.596192685447467	7.25367816355799	-10.7964510458161	6.40133499001083e-06	0.000110233	681.175	470.375	-5.19372944502629
CYRIB	-0.773167440279756	5.48608084334696	-10.7931741442861	6.41547687010775e-06	0.000110233	212.5	129.566666666667	-5.19277105645832
BUD13	-0.823227898745382	5.11719555520871	-10.7922726170004	6.419373672282e-06	0.000110233	167.3	98.5	-5.19250734326155
PDLIM1	-0.722027444550695	7.29441932890505	-10.7897898677951	6.43011895801165e-06	0.000110233	732.2	463.5	-5.19178099249877
ZNF45	-0.809706700714423	4.90376447217692	-10.7895823055912	6.43101819678284e-06	0.000110233	143.5	85.275	-5.19172026156461
OSBPL9	-0.638957805759643	7.98637893436356	-10.7823836675753	6.46229295068373e-06	0.000110628	1149.4	770.35	-5.18961335829893
LRRC14	-1.11052834712515	4.77809763462598	-10.7785423923466	6.47905133644495e-06	0.000110731	146.025	70.625	-5.18848857893005
PDS5A	-0.644177249224775	6.60339900734718	-10.7766141793207	6.48748196136792e-06	0.000110746	441.1625	294.6125	-5.18792383671023
RRM1	-0.717070107365629	7.84931217144876	-10.7696962093781	6.51783052186227e-06	0.000110961	1073.83333333333	682.266666666667	-5.18589693634969
MCM10	-0.942362221958234	6.69435490277286	-10.760912300692	6.55659464697371e-06	0.000111189	521.066666666666	284.016666666667	-5.18332166520099
BCCIP	-0.625104995770825	6.75980192413547	-10.7447966309684	6.6283891398079e-06	0.000112082	488.55	330.566666666666	-5.17859200292164
KARS1	-0.800490172441721	8.58555734516279	-10.7392735449931	6.65319687227261e-06	0.000112333	1841.425	1105.125	-5.17696962531742
NOP56	-0.656502111202816	7.92481800575347	-10.7386396670084	6.65605068560848e-06	0.000112333	1108.175	733.75	-5.17678337956645
EARS2	-0.971363171923132	4.40799546248418	-10.730772423171	6.69158476313766e-06	0.000112607	107.5375	57.0125	-5.17447101640556
COL5A1	-0.959641953441725	4.75545313232285	-10.7139238245107	6.76840350286465e-06	0.00011361	136.483333333334	73.0333333333333	-5.16951375844363
STIL	-0.708934447455081	5.61711134465697	-10.7137458374948	6.76922027402124e-06	0.00011361	227.5	145.15	-5.16946135349981
FTL	-0.730194202778994	9.44464105555987	-10.7134418970244	6.77061529334088e-06	0.00011361	3260.75	2051.775	-5.16937186213312
TRIP13	-0.590135646011912	7.49848870393686	-10.7056100130565	6.80667340722269e-06	0.000113838	805.55	558.55	-5.16706508689264
KIAA0319L	-0.805925659702713	4.83445430726574	-10.7048504435364	6.81018192529218e-06	0.000113838	136.55	81.35	-5.16684128631112
GMNN	-0.732313132871585	8.43101952050673	-10.7027310558969	6.81998229868168e-06	0.000113894	1615.7	1015.95	-5.16621675255684
MSL3	-0.929107467292221	4.40981392589794	-10.6969849391752	6.84663294379157e-06	0.000114075	106.066666666666	57.9333333333334	-5.16452295455694
ZWINT	-0.772707536047795	9.37748507318622	-10.694799061203	6.85680177438157e-06	0.000114075	3159.7	1930.15	-5.16387840552028
IQGAP1	-0.742191687035725	5.26955364441354	-10.6942026219011	6.85957938691918e-06	0.000114075	180.783333333333	112.633333333333	-5.16370251338076
BAG2	-0.859152652142743	4.68130612771744	-10.6933876366463	6.86337680768149e-06	0.000114075	125.05	71.7666666666667	-5.16346215716287
TEX10	-0.789127870568797	6.43635897046088	-10.6897077849736	6.88055246251812e-06	0.000114252	413.4	249.7	-5.16237668941124
PRDX2	-0.749462541038746	7.69367430665202	-10.6671226607068	6.98703066545391e-06	0.000115474	974.7875	605.9125	-5.15570735066176
HSPB1	-0.835352387083841	8.85050656697924	-10.6538546463093	7.05044465152146e-06	0.000116084	2241.45	1311.65	-5.15178349242526
SLC25A40	-0.815131813273544	4.90105431711325	-10.6481609632692	7.07785523499105e-06	0.00011625	143.475	84.975	-5.15009832433308
AIP	-0.642667385436566	5.92553462411834	-10.6476351777364	7.08039250206991e-06	0.00011625	275.425	184.025	-5.14994266649692
TGFBR1	-0.684535483956441	6.0160172721059	-10.6364860638257	7.13443545249685e-06	0.000117022	297.683333333333	193.183333333333	-5.1466403868893
WDR74	-0.720688721014806	5.61269453113262	-10.6341969885497	7.14558843889673e-06	0.000117022	227.716666666666	144.2	-5.14596200126867
SEM1	-0.752785632801666	8.56974133196792	-10.6306218916434	7.1630464263725e-06	0.000117063	1792.2	1110.5	-5.14490223400792
DBI	-0.672863781941148	8.64312521085144	-10.6292049021785	7.16997913886133e-06	0.000117063	1833.43333333333	1200.75	-5.14448210791527
UQCR10	-0.663347967298883	8.17864259005973	-10.6270211089237	7.18067823638317e-06	0.000117117	1324.55	872.925	-5.14383453341683
TPR	-0.680253524988466	5.97655493652256	-10.6258085199335	7.18662683012732e-06	0.000117117	289.07	188.28	-5.14347490555707
CCDC3	-0.686288211396328	7.73420228686455	-10.6193970908817	7.2181714134486e-06	0.000117412	981.6	636.25	-5.14157280875048
MEPCE	-0.704341921035884	6.5945288414909	-10.6142381938615	7.24366629211939e-06	0.0001175	447.75	287.05	-5.14004156537474
LAMA1	-1.13428433711032	3.99661997591034	-10.5930814226409	7.3492835954871e-06	0.000118774	85.425	40.4	-5.13375499366284
TMEM164	-0.703604904322062	6.20724756158384	-10.5910499666157	7.35951547334667e-06	0.00011883	342.183333333333	219.316666666667	-5.13315077726286
MORC4	-1.2756682723587	3.6776154409134	-10.580956745823	7.41058978816628e-06	0.000119325	71.85	30.7	-5.13014722635899
GGA2	-0.897771868305419	4.71758292719495	-10.5587396281255	7.52442140643413e-06	0.000120526	129.99375	72.7125	-5.12352688970805
MTHFD1	-0.591249312029628	7.245437418449	-10.5567865401773	7.534521694364e-06	0.000120526	676.125	468.55	-5.12294431230644
FEN1	-0.638982955449597	8.08063167111977	-10.5556945365709	7.54017556134664e-06	0.000120526	1227.05	822.425	-5.122618542136
ICMT	-0.89130277070627	4.76123156624567	-10.5439969124	7.60103974702234e-06	0.00012114	133.775	75.0625	-5.11912699646806
EYA3	-1.03780010969598	4.17072732871167	-10.5429999162074	7.60625268152939e-06	0.00012114	93.275	47.1875	-5.11882925131845
SCN3B	-0.607670901108852	6.39989656048028	-10.5165427646103	7.74606400436471e-06	0.000123032	378.2	259.05	-5.11091891883618
GSTM3	-0.57324900606813	7.14235312954744	-10.5125761058596	7.76727309094646e-06	0.000123047	625.55	438.825	-5.10973142513952
CALU	-0.616070760527956	6.75453801596739	-10.5094106530972	7.78424500442679e-06	0.000123123	485.14	330.51	-5.10878350336714
DDX27	-0.680460352223681	6.34437108437345	-10.508916314485	7.78689920798955e-06	0.000123123	373.233333333334	243.133333333333	-5.10863544668529
PPIB	-0.662664886667759	8.68851456916252	-10.5050596010701	7.80764157567845e-06	0.00012334	1885.5	1243.425	-5.10748013198045
ACOX1	-1.31699884383961	3.58593764482766	-10.4972508877263	7.8498288766227e-06	0.000123733	68.37	28.36	-5.10513981061125
MCUR1	-0.638519270768721	6.09541096256195	-10.4965397195572	7.85368371772419e-06	0.000123733	309.425	207.425	-5.10492659255031
PHF6	-1.16719259411564	6.52469860322895	-10.490742880522	7.8851844381208e-06	0.000124117	504.575	232.575	-5.10318814386693
BMPR1A	-0.804596728995533	4.95241941072728	-10.4800710580476	7.94354778985641e-06	0.000124924	148.17	88.43	-5.09998548731731
APPL1	-0.762234012876918	5.09250571276505	-10.4762714917799	7.96444418307146e-06	0.00012514	160.975	98.875	-5.09884452703771
LRP11	-0.671487148004185	5.84860014573341	-10.4675731602406	8.0125148041343e-06	0.000125783	263.8	172.7	-5.09623115505841
PSME3	-0.595574223222593	7.81267731738515	-10.4449747073703	8.13893184840458e-06	0.000127198	1003.55	693.35	-5.08943258808168
PARP2	-0.584189960593139	6.66185594249335	-10.4369404627179	8.18441380309333e-06	0.000127795	449.916666666667	313.2	-5.08701242085787
TMTC3	-0.83614125037565	4.7461660082648	-10.4252663342788	8.25101020792719e-06	0.000128492	129.783333333334	75.7333333333333	-5.0834928755871
COPS7B	-1.19797628310519	3.9292945425433	-10.406483921303	8.35943632263518e-06	0.000129834	83.35	37.7166666666666	-5.07782300608041
UQCC3	-0.827424913547341	5.09851148945014	-10.4002218894421	8.39594000166594e-06	0.000130128	165.45	97.1	-5.07593067359589
WDR83	-0.986992929147338	4.53367328149115	-10.3996714414028	8.39915730535856e-06	0.000130128	118.05	62	-5.07576428488949
FGD5-AS1	-0.680349163542679	6.74370609461286	-10.3991775960142	8.40204495025876e-06	0.000130128	492.375	320.925	-5.07561499935157
GINS1	-0.733855232150524	8.14507472671438	-10.3981512887139	8.40804960388786e-06	0.000130128	1325.85	833.05	-5.07530473482101
SIVA1	-0.710297453056367	6.14683880853449	-10.389830848735	8.45690840593448e-06	0.000130375	329.066666666666	209.716666666667	-5.07278837308766
MGME1	-1.29960901178018	7.30576404770931	-10.3889635879523	8.46201938579069e-06	0.000130375	905.7	384.35	-5.07252598407063
FSBP	-0.902890291446746	5.00360932700894	-10.3808544600381	8.50997648540578e-06	0.000130782	159.05	88.55	-5.07007163994745
TMPO	-0.578272005485003	7.25514843248342	-10.372926048529	8.55715978101706e-06	0.000131107	677.65	473.75	-5.06767035870065
SELENOW	-0.626373930301765	6.83734969166388	-10.3705756931753	8.57120347412409e-06	0.000131148	515.95	348.625	-5.06695819494072
TEX30	-0.755888785904972	5.40953936657855	-10.3639308900346	8.61104714408561e-06	0.000131643	200.2	123.65	-5.06494403307062
AKR1B1	-0.662678279676463	8.89684760808684	-10.3579977319004	8.64679927352532e-06	0.00013196	2178.75	1436.65	-5.06314462260321
LPAR1	-1.14351675549133	3.85836273989072	-10.3491259781335	8.70056989120098e-06	0.00013255	77.8333333333333	36.5166666666667	-5.06045229996782
UQCRH	-0.752907663062128	9.45785509987051	-10.3341271503446	8.79233117414192e-06	0.000133713	3317.65	2054.95	-5.05589596203206
GDI1	-0.665298062172922	7.73372060253045	-10.3335561022483	8.79584617621876e-06	0.000133713	973.3	641.35	-5.05572237428664
PPP2R2B	-1.81128718101172	3.01332512565337	-10.3287529670346	8.82547362750857e-06	0.000133987	54.45	15.85	-5.05426197848473
PRMT6	-0.577294435020606	7.03102556572753	-10.3270680802902	8.83589311673941e-06	0.000134029	579.9	405.65	-5.05374954620611
MGAT4B	-0.769659562970372	5.70728456899815	-10.3212681156747	8.87186625307246e-06	0.000134168	247.375	151.575	-5.05198501397234
KNSTRN	-0.590472073894286	6.30899402856516	-10.3206530508807	8.87569069520709e-06	0.000134168	352.95	244.6	-5.05179784070156
PIGW	-0.788950608864394	5.73587292529948	-10.2833686809668	9.11101378771367e-06	0.000137252	254.25	153.4	-5.04043329614295
GNL3	-0.606981007536636	7.37213587296646	-10.2761392510528	9.15744835070313e-06	0.000137833	742.275	508.85	-5.03822552213848
CLINT1	-0.587820583680148	6.3527446517445	-10.2712281903278	9.18914343696574e-06	0.000138192	363.5	252.383333333333	-5.03672496934692
SLC30A7	-0.658473470293519	5.54860203026572	-10.2546978170093	9.29673492972434e-06	0.000139529	213.15	140.816666666667	-5.03166955155145
GTPBP1	-1.32711547408805	3.8052580804408	-10.2539050922191	9.30192993846321e-06	0.000139529	79.97	33.1	-5.03142693589023
GJA1	-0.94321953224463	5.21678543407548	-10.2509889481515	9.32106850903461e-06	0.000139622	187.3	101.3	-5.03053429998735
RDH11	-0.706842670910644	5.74139750041453	-10.2505311399102	9.32407710042016e-06	0.000139622	247.825	158.45	-5.03039414397293
WDR76	-1.23638208396168	4.56403649254879	-10.2198581295391	9.528154871989e-06	0.000142314	131.475	58.5	-5.02099119238342
CYP27C1	-0.740537889006172	5.12760088431743	-10.2102650032675	9.59300584122196e-06	0.000142816	163.7	102.1	-5.01804529108619
ASF1B	-0.766091016028444	5.9545462387402	-10.2100602007736	9.5943957230466e-06	0.000142816	293.35	180.3	-5.01798237292544
OGFOD1	-0.716300627808796	5.70142283672515	-10.1922190053028	9.71634534743273e-06	0.000144387	241.83	153.62	-5.01249705749197
SUPT16H	-0.56471710879091	7.57443667120667	-10.1782147593994	9.81328655341327e-06	0.000145334	841.65	594.025	-5.00818551933031
NR2F6	-2.50632374884444	3.46863578801798	-10.1675446862247	9.88787589087921e-06	0.000146192	96.0666666666668	17.1166666666666	-5.00489699333177
TMBIM4	-0.796024974396226	5.42911239648526	-10.1579303863869	9.9556296752276e-06	0.00014707	205.75	123.7375	-5.00193126644235
FAT1	-0.819920375342108	5.10370081713322	-10.1548246945435	9.97762719958919e-06	0.000147271	165.55	97.8	-5.00097272691377
FAR1	-0.62264518906827	6.18281453295005	-10.1506598118866	1.00072125475271e-05	0.000147403	327	221.7	-4.99968687594839
CNOT1	-0.600524817995348	6.74538830048452	-10.1495280317692	1.00152691649349e-05	0.000147403	479.6	330.05	-4.99933737435093
STK38L	-0.993228462856348	5.00165569488056	-10.1426331774184	1.00645078393327e-05	0.000147683	163.75	85.975	-4.99720745752525
TOP3A	-0.974843252216698	4.17567127156154	-10.1305371408571	1.01515472976647e-05	0.000148587	91.5666666666666	48.4	-4.99346775759084
PLP2	-0.598972493645729	6.0491787481037	-10.1185032741305	1.02389778281453e-05	0.000149492	295.6	203.6	-4.98974339743774
GAL	-0.572819868135014	7.45774704770881	-10.1090415764307	1.03083136813914e-05	0.00015038	778.425	546.3	-4.98681237436399
BCKDK	-0.785695370440514	4.90482941589297	-10.0988812044249	1.03833562881631e-05	0.000151223	142.45	86.05	-4.98366224361421
SINHCAF	-0.697188862182724	8.34930824534537	-10.0881539445309	1.04632512895107e-05	0.000152134	1508.2	971.875	-4.98033334437029
LINC00674	-1.02589626636606	5.15480136491008	-10.0869169036578	1.04725088261052e-05	0.000152142	184.3375	94.7125	-4.97994926494839
PUM3	-0.667969257313075	5.48289710649938	-10.0775271717291	1.05430781359674e-05	0.000152914	204.3	134.1	-4.97703257486361
ARL15	-0.957410855196673	4.64487729153028	-10.0742624685356	1.05677390787218e-05	0.000153145	126.375	67.6	-4.9760179181481
NEIL3	-0.641782502792115	5.82549842006852	-10.0713477702835	1.05898108086616e-05	0.000153211	256.85	171.8	-4.97511179867327
CHAF1A	-0.596989720973026	6.05026779186405	-10.0459289847528	1.07845022564028e-05	0.000155291	295.625	203.9	-4.96719989435245
H19	-1.39097104060106	3.59240893071424	-10.0456481310196	1.07866757123693e-05	0.000155291	70.5	27.825	-4.96711237758007
SLC5A6	-0.614366059121374	7.06336947028349	-10.0393343828923	1.08356660647881e-05	0.00015574	601	409.6	-4.96514438758632
ERCC6L	-0.803700035613708	5.72753208539537	-10.0328669607949	1.08861076214129e-05	0.000156235	253.8	152	-4.9631273765085
LHX2	-0.684525470393299	5.27604046097259	-10.0204485883811	1.09837023982384e-05	0.000157096	177.975	115.45	-4.95925124275545
PDK3	-0.923369832813693	4.2549309345719	-10.004646751601	1.1109308708269e-05	0.000158375	95.03	52.09	-4.95431296477875
RBM18	-0.771506248166916	4.97075997213812	-9.99435409506607	1.11919892639819e-05	0.000159059	148.333333333333	90.6	-4.95109271511699
CCNF	-0.835495057890502	5.24250058476834	-9.99340995124029	1.11996080166444e-05	0.000159059	183.325	107.225	-4.95079717725727
DAAM2	-1.21853187485283	3.92097604465151	-9.99304143714864	1.12025833123682e-05	0.000159059	83.55	37.25	-4.95068181760307
SPTY2D1	-1.18312656806233	4.20700062508249	-9.99013521665944	1.12260785249676e-05	0.000159134	100.85	46.025	-4.94977192427198
PPAN	-0.699150746960965	5.95398661319293	-9.98752130493684	1.1247257776371e-05	0.000159306	286.7	184.15	-4.94895335113134
TICRR	-0.781361299834021	4.89976520536885	-9.97948420666849	1.13126595962357e-05	0.000159974	141.675	85.925	-4.94643528082315
EIF3J	-0.55680833851304	7.09810918881017	-9.97262348602093	1.13688260833656e-05	0.000160509	603.2	428.025	-4.94428437716251
METTL2A	-0.583880453822871	7.2320827842725	-9.96409809914608	1.14390567348867e-05	0.000161371	668.35	465.35	-4.94160978600832
SLK	-0.695370893913527	5.49939067708998	-9.96182642372276	1.14578523735654e-05	0.000161506	208.75	134.35	-4.94089677763179
RPP40	-1.06583181827987	4.65975253071995	-9.95566500570558	1.15090059286216e-05	0.000161967	132.75	65.8	-4.93896218621889
PEMT	-0.818461766495365	4.72388639593249	-9.94593061961113	1.15903457081695e-05	0.00016285	127.05	75	-4.93590361003198
CDK5	-0.8822314128348	6.19533203176698	-9.94069547613709	1.1634356514737e-05	0.000163251	361.05	205.2	-4.93425763213034
ITPRID2	-0.604735349059812	6.52919407932623	-9.94031902995108	1.16375284354313e-05	0.000163251	413.266666666667	283.733333333333	-4.93413924484318
H4C3	-0.854659145241309	9.79331651398494	-9.93504230214061	1.16820921195052e-05	0.000163745	4335	2508.85	-4.93247937344001
DNAJA3	-0.547023216407761	7.07372172368866	-9.93238403300047	1.1704614503349e-05	0.000163818	591.075	422.25	-4.93164288541249
CCHCR1	-0.980440708099805	4.12891275647401	-9.93222642720444	1.17059513579484e-05	0.000163818	88.8125	46.75	-4.93159328485352
CYP27B1	-0.943441754070393	4.25569066977123	-9.9305442138784	1.17202310106094e-05	0.000163887	95.75	51.8	-4.93106382810938
EMP2	-0.709555559773917	5.06169823001653	-9.91986387787379	1.18113490587985e-05	0.000164744	154.675	98.575	-4.92770049566918
CISD2	-0.663825957193819	6.18379977799416	-9.91852950893587	1.18227887713571e-05	0.000164744	332.25	218.583333333333	-4.92728006954977
LOC730101	-0.920003184947604	5.29473099320006	-9.91786786479173	1.18284657354051e-05	0.000164744	195.75	108.1	-4.92707158384711
MAPK14	-0.932517698872034	4.19275089458165	-9.91104206547545	1.18872103914844e-05	0.000165299	91.2875	49.7125	-4.92492005065704
CAMK2D	-0.843777625016172	4.62619490674293	-9.9099446828795	1.18966852409307e-05	0.0001653	119.7	69.47	-4.92457402870062
YME1L1	-0.797801504471101	5.18501409930624	-9.90580032949075	1.19325442020154e-05	0.000165536	173.736538461538	104.336538461538	-4.92326694819107
ELP5	-0.728898147138865	5.97387458664162	-9.89779524916128	1.20021516033543e-05	0.000166156	293.675	184.925	-4.92074089181052
P4HA1	-0.927309738403205	4.32683727593332	-9.89134024378204	1.20586120410607e-05	0.000166757	100.1	54.7	-4.91870267707129
TMEM181	-0.667730677711818	6.94498249376232	-9.88808980502461	1.20871555353864e-05	0.00016702	563.8	370.7	-4.91767588943118
RNF144A	-0.856778366590771	4.80754115494731	-9.88518551448754	1.21127234311015e-05	0.000167241	136.55	78.45	-4.91675819887827
PREPL	-0.55360972403337	6.64088641674695	-9.88316204443371	1.21305728633285e-05	0.000167356	438.7375	312.0125	-4.91611868919874
BARD1	-1.01356804291366	5.03424529001	-9.86794204206766	1.22657803795602e-05	0.000168956	168.616666666667	87.4833333333333	-4.91130481567975
VIM	-0.637554430707807	8.61437926574702	-9.85234985321191	1.24060484428458e-05	0.000170605	1775.975	1191.45	-4.90636652734488
LPAR3	-0.693169288352429	5.40367234962721	-9.85032383726603	1.242440620564e-05	0.000170605	195.1	125.85	-4.90572435815006
PRC1	-0.655756335018586	8.61279231332676	-9.84623388195071	1.24615582030141e-05	0.000170932	1784.85	1183.05	-4.9044276497587
MAP7D2	-0.58195883168814	6.92757483253422	-9.83218955795359	1.25900839765951e-05	0.000172474	540.6	377.05	-4.89997137311293
ALG9	-0.840361278069632	4.80650262918009	-9.82627684346782	1.26446377004681e-05	0.000172951	135.55	78.925	-4.89809360973133
ANXA6	-1.22381015078308	4.53073021424214	-9.82090856813369	1.26943977035725e-05	0.000173227	128.45	56.925	-4.89638789977018
GPX1	-0.626280189325965	8.14445973923291	-9.81629835610061	1.27373062272644e-05	0.000173677	1277	863.85	-4.89492240986049
TCF19	-1.13242459142801	3.98248514774367	-9.81095619521446	1.27872306448919e-05	0.000173952	84.65	40	-4.8932235013282
SLC6A6	-0.875191844482416	4.53250325827694	-9.79430126505589	1.29442901745208e-05	0.000175952	113.4125	64.35	-4.88792175996383
NOTCH3	-1.25254607702993	3.53679360768131	-9.79142727558202	1.29716106438269e-05	0.000176187	64.6	28.025	-4.88700609559691
TLK2	-0.712085893112787	5.6250176071402	-9.78611389268235	1.3022290616096e-05	0.000176689	229.02	145.9	-4.88531261680985
ZBED5-AS1	-1.07780019192456	4.25637007152482	-9.78014589491857	1.30794792013472e-05	0.00017724	100.6	49.4	-4.8834095484035
KLHL15	-0.610344588263319	6.0336276812421	-9.76778964457578	1.31987803449539e-05	0.000178719	293.65	200.65	-4.87946619863726
CD2BP2	-0.931919755384158	5.41548934443456	-9.76361644323948	1.32393482363572e-05	0.000178991	213.8	117.275	-4.87813339437674
GCLM	-0.869522159774123	6.52344417434184	-9.76114008557061	1.32634870812414e-05	0.00017918	452.15	258.2	-4.87734228128217
FBN2	-0.816141979687216	4.52383761432835	-9.75345278854688	1.33387354862445e-05	0.000179849	110.4	65.2666666666667	-4.87488533963808
SLC26A2	-0.670903979394957	5.38728363788228	-9.75065426233533	1.33662480240001e-05	0.000180013	191.35	125.366666666667	-4.87399048437234
KLF4	-1.36070557041462	3.51037035075702	-9.73455672712039	1.3525744509935e-05	0.000181464	65.925	26.475	-4.86883882029478
ENOX1	-0.876132592127015	5.71352185222367	-9.72543787970721	1.36170408902973e-05	0.000182276	257.9	147.05	-4.86591725840267
SVIP	-0.941448941467309	4.207301725773	-9.72373324670667	1.36341838917134e-05	0.000182276	92.5125	50.1125	-4.86537085273027
GNB2	-0.58137283411424	6.9600316790712	-9.72203024980616	1.36513345932089e-05	0.000182305	553	385.7	-4.86482488868672
MTFP1	-0.68025777866425	5.7507167556597	-9.71899164447882	1.36819961517829e-05	0.000182305	247.15	161.05	-4.86385053606172
FAM98B	-0.571981944161136	6.08947603800141	-9.70696350239307	1.38041277968354e-05	0.000183567	301.15	211.35	-4.85999102871962
SRXN1	-1.08550641633075	5.33486033441848	-9.70640635316914	1.38098145249259e-05	0.000183567	214.35	104.6	-4.85981215424846
NOP14	-0.791923547671292	6.10847869007164	-9.69622658308931	1.3914181275877e-05	0.000184312	329.85	198.75	-4.85654234289297
TPP2	-0.734584032155811	5.27391266469099	-9.69244752349135	1.39531503071022e-05	0.000184516	180.9875	113.275	-4.85532772740621
C16orf91	-0.743197878277817	5.35314070172992	-9.68315178481155	1.40495278649084e-05	0.000185232	191.7	119.5	-4.85233827000162
POLR2E	-0.598685420225122	8.05313776066742	-9.67797488506218	1.41035248433127e-05	0.000185525	1187.175	818.525	-4.85067233211851
SNX30	-0.68966592954722	5.27349582342095	-9.66360221041007	1.42546601655663e-05	0.000187233	178	115.05	-4.84604313191317
SCCPDH	-0.628916621099699	5.88175371481319	-9.65421153655053	1.43543874099053e-05	0.000188401	265.95	179.4	-4.84301533679162
PIAS3	-1.67427184178523	3.51022575615275	-9.65005544402784	1.43987737224352e-05	0.000188843	73.75	23.75	-4.84167449320038
ATP5MC1	-0.569825838968414	7.2937169846514	-9.64691163537166	1.44324511951655e-05	0.000189143	694.1	488.1	-4.8406599024388
GART	-0.667697568525258	5.38831010482995	-9.62858605329697	1.46305260058685e-05	0.000191457	191.272222222222	125.605555555555	-4.83474005956576
MCM7	-0.579652018904214	8.43807384647508	-9.60880734042665	1.48477320585081e-05	0.000193717	1539.975	1075.65	-4.82833987831281
PSMC6	-0.587558668514295	8.16985354629558	-9.60405137250954	1.49004984803644e-05	0.00019391	1282.45	890.65	-4.82679920248367
MANBAL	-0.596083732849948	6.39527483228154	-9.6032828858958	1.49090443721132e-05	0.00019391	375.6	259.3	-4.82655019271191
CENPV	-0.616974838692606	8.42560959426418	-9.59425472510772	1.5009853564818e-05	0.000194961	1546.81666666667	1052.88333333334	-4.82362354468556
ALYREF	-0.595997158605167	8.63492158969266	-9.59257327889488	1.50287129704627e-05	0.000195062	1775.15	1226.05	-4.82307820994929
RFC1	-0.539062618185151	6.48700435897141	-9.58898994619633	1.50689929198056e-05	0.00019533	392.316666666667	281.766666666666	-4.82191577117481
ARHGEF10	-1.28825548264301	3.85862877673178	-9.58756825031996	1.5085007588717e-05	0.000195359	81.85	34.9625	-4.82145446701123
CENPI	-1.12042903684699	3.81340244783684	-9.58258306861558	1.51413139252607e-05	0.000195799	74.875	35.675	-4.81983643621437
GTF3C6	-0.641920800072315	8.63403860701429	-9.58147029274043	1.5153914562121e-05	0.000195817	1802.5	1206.5	-4.81947516563509
OAT	-0.665726209148171	7.89635417221696	-9.57143455798541	1.52680875508296e-05	0.000196713	1089.9	717.75	-4.8162153583684
PRELID3B	-0.541299387018416	6.45321934441045	-9.57028534972194	1.52812230679277e-05	0.000196737	383.533333333333	275.016666666667	-4.81584188460885
PRADC1	-0.734730415475943	4.95962859453967	-9.56871770152374	1.52991617970082e-05	0.000196824	145.4	91	-4.81533236244423
PSMC1	-0.770268908672992	8.25174606474679	-9.55229358783597	1.54885294221852e-05	0.000198822	1445.85	886.75	-4.80998981491662
CUX1	-0.892783346462944	4.71251088673643	-9.55089909566389	1.55047282687616e-05	0.000198885	129.37	72.66	-4.80953584067538
U2AF1	-0.576593435517209	7.14800684040288	-9.54868053421477	1.55305388876629e-05	0.00019907	628.85	440.1875	-4.8088134746077
RASSF3	-0.981639696538156	4.68912023491328	-9.54259026013144	1.560164057505e-05	0.0001998	131.583333333333	69.1333333333334	-4.80682973143853
GAR1	-1.54797341867786	6.80166587577837	-9.54185371105114	1.56102642023648e-05	0.0001998	702.9	248.55	-4.80658974647902
KIT	-0.751723862923268	5.80290293980539	-9.5308893571585	1.57392699437369e-05	0.000200849	262.7	163.05	-4.80301541598964
TMEM43	-0.90665009992609	4.68520250852792	-9.53002419419472	1.57495001135196e-05	0.000200849	127.45	70.9875	-4.80273322608932
SEC61B	-0.561189477480849	7.91030473951888	-9.52761767313025	1.57779953602121e-05	0.000201066	1061.275	750.75	-4.80194817598731
DLX3	-1.60480071736892	3.65513496118102	-9.52289951925168	1.58340300688188e-05	0.000201343	79.6	27.1	-4.80040853467042
IFRD2	-0.688228372026552	6.44837299565733	-9.52288818723659	1.58341649205056e-05	0.000201343	402.75	260.65	-4.80040483598513
ALKBH6	-0.802002747934702	5.17240432200527	-9.51520058506945	1.59259450592213e-05	0.000202217	172.8	103.1	-4.79789478682138
EMD	-1.50846110776556	4.03025755874169	-9.50807781677374	1.60115139496433e-05	0.000203009	99.7	36.95	-4.79556760194138
STAG1	-0.739114122514471	4.88781548041043	-9.49951095648637	1.6115114311991e-05	0.000204028	138.5	86.4333333333334	-4.79276660948824
BRAP	-0.721588200024378	4.81644657461134	-9.4852915044365	1.62887340793027e-05	0.000205929	130.95	82.7375	-4.78811266668822
ZCCHC9	-0.585811534993543	6.07158186333511	-9.48157619926235	1.63344425900867e-05	0.000206299	298.85	207.85	-4.78689568115671
GNL3L	-0.760553317101059	5.11465279685011	-9.48004192339775	1.6353360321553e-05	0.000206299	163.4125	100.55	-4.78639299412537
LSM6	-0.557665431870489	7.06176184027844	-9.43609264648836	1.69058188488677e-05	0.000212352	588.45	417.4	-4.77196378893653
FXYD6	-0.524672852021776	7.63722225750583	-9.43201309681809	1.6958151568276e-05	0.000212705	867	629.1	-4.77062148742405
FAM163A	-0.697588913361366	5.29994709304867	-9.42985384542146	1.69859239974856e-05	0.000212749	181.75	116.95	-4.76991082347193
DPM2	-1.44806354022433	4.31964232008702	-9.41345168554548	1.71985606393833e-05	0.000215105	120.2	45.4	-4.76450789800701
ARCN1	-0.733783976412144	6.29046247470318	-9.40947479645297	1.72505647776124e-05	0.000215601	366.25	230.45	-4.7631966817046
NPLOC4	-0.570173703820193	6.85254193281143	-9.40813375697304	1.72681406863021e-05	0.000215667	511.2	359.45	-4.7627544217348
RAVER1	-1.30870153804218	4.61087372903954	-9.39953898172465	1.73812627064549e-05	0.000216562	140.25	58.4	-4.7599186763036
PRELID1	-0.64836791225911	8.08870436036815	-9.39800687167749	1.74015149455702e-05	0.000216562	1238.875	824.775	-4.75941294115065
CHRAC1	-1.06961374526547	4.85714482510632	-9.39264813621618	1.74725576898586e-05	0.000217246	152	76	-4.75764351692391
SDHD	-0.646334088554401	5.1767331369513	-9.39019054096241	1.75052475421798e-05	0.00021739	163.9	109.175	-4.75683174348549
TEX264	-1.21520312548838	3.55031504052697	-9.37987317837183	1.76432339728958e-05	0.000218794	64.35	28.7	-4.75342180651403
ERLIN2	-0.850883390508756	4.40155040738418	-9.37543072722088	1.77030230211397e-05	0.000219225	102.65	59.2333333333333	-4.75195256588127
YAP1	-1.7678412417053	3.3001145701149	-9.36756235160755	1.78094778132873e-05	0.000220232	65.7333333333333	19.9	-4.74934881417699
EXOSC10	-1.0211401278665	4.83921881183796	-9.36325711815078	1.78680285769681e-05	0.000220645	147.625	76.225	-4.74792336161717
NUP93	-0.570223486547498	5.99472834667623	-9.36198101359991	1.7885424872236e-05	0.000220704	281.8	198.025	-4.7475007386307
SCYL2	-0.916935061650637	5.59562227339583	-9.35845392803	1.79336060586823e-05	0.00022097	240.95	133.666666666667	-4.74633237446888
STAT1	-0.679226962225425	5.0738858108187	-9.35268738707548	1.80126923782057e-05	0.000221651	154.333333333333	100.491666666667	-4.7444213678242
CENPL	-0.712475889645598	5.16276171918847	-9.3460427353073	1.81043064229276e-05	0.000222339	166.225	105.65	-4.74221810837611
DTYMK	-0.535610328957193	6.19874863653041	-9.32848189092822	1.83489510374772e-05	0.000224999	320.79	230.92	-4.73638875820517
DDX49	-0.677127433284597	5.19237782872992	-9.32506549754915	1.83969746253431e-05	0.00022543	167.533333333333	109.216666666666	-4.73525359066159
CCDC86	-0.704978935512985	6.51906681138937	-9.32179589095326	1.84430667027052e-05	0.00022568	425.7	272.15	-4.73416686303691
WDR26	-0.559864664607786	6.06385274961234	-9.31881137833266	1.8485252689941e-05	0.000226038	294.58	208.56	-4.7331746083261
NEMP1	-0.579973963129603	6.16696217471869	-9.30829553745736	1.8634757151822e-05	0.00022759	318.8	222.425	-4.72967626259948
KIF18B	-0.574032691545713	7.62634017574176	-9.30805897372955	1.86381359320038e-05	0.00022759	875.85	613.8	-4.72959752518625
EIF3A	-0.545967537510887	7.83943590173811	-9.30460914084827	1.8687487055404e-05	0.000227917	1004.98333333333	718.566666666666	-4.72844909516192
DKK1	-0.884018858723573	5.38160536984722	-9.30437076847488	1.86909024604177e-05	0.000227917	205.95	115.95	-4.72836972889846
PEG3	-0.574194990196004	6.06316735569157	-9.29563408014757	1.88165655350757e-05	0.000228994	295.9	207.425	-4.72545964261332
TMEM41A	-0.783136101090626	4.80916285837922	-9.29304979296479	1.88539174071803e-05	0.000229267	133.125	80.7	-4.72459839975191
MOB1B	-0.629384763991881	5.54051642188259	-9.28271471381317	1.9004127166496e-05	0.00023067	209.9	141.45	-4.72115207215292
FANCL	-0.596931922125392	7.55571057409553	-9.28239710935171	1.90087643963873e-05	0.00023067	840.45	580.25	-4.72104611213355
ASAH2B	-0.986970894485241	3.89167763241101	-9.28146452813309	1.90223880072067e-05	0.000230676	75.425	39.5	-4.72073496409403
PANX1	-0.554434979897329	6.21298401762644	-9.27688727090601	1.90894135764937e-05	0.000231329	326.1	231.7875	-4.7192074128533
HSD17B10	-0.55515101019387	7.85250432908593	-9.27289233808822	1.91481282347201e-05	0.00023172	1017.65	722.8	-4.71787367271689
HMGN2	-1.00282188356728	9.92707401968634	-9.269687068192	1.91953832167416e-05	0.000232003	5014.15	2618.6	-4.71680321320248
KIF11	-0.528341329955497	7.50648522720056	-9.26712007542243	1.92333223133797e-05	0.000232003	792.85	574	-4.71594569039789
CNOT7	-0.708653052875595	7.55013008783847	-9.26249533462664	1.93018861614981e-05	0.000232618	870.1	556.7125	-4.71440025008518
PRPF3	-0.586983020418721	6.29344199152996	-9.24724698666609	1.95298958431152e-05	0.000235121	348.9	242.3	-4.70930007288628
PTBP2	-0.548914717855969	6.43142455449353	-9.24450876194977	1.95711592981225e-05	0.000235216	378.825	270.25	-4.70838344813528
ZW10	-0.966847022985455	4.98084954371747	-9.228058284686	1.98211227360479e-05	0.000238057	159.85	85.7	-4.70287174923216
ZNF765	-0.746251544526405	4.81951001470018	-9.21215231605673	2.00662159102416e-05	0.000240507	132.45	82.2	-4.69753451910437
TIMP2	-0.538369948882579	8.11006016009294	-9.20754370833213	2.01378620174606e-05	0.000241134	1209.25	869.15	-4.69598663920973
VPS29	-0.571350347076025	6.79308838824157	-9.20172883279234	2.02286699284088e-05	0.000241714	490.6	344.825	-4.69403267193719
FBXL7	-0.527900311567085	6.22070454687253	-9.20126780906226	2.02358890892062e-05	0.000241714	324.85	235.1	-4.69387770957963
MAP2K2	-0.665603707340475	5.43305505351717	-9.1984551026715	2.02799957283887e-05	0.000242076	197.216666666667	129.75	-4.6929321408149
RAVER2	-1.2320189014284	4.03671619195737	-9.19516322954495	2.033175303158e-05	0.000242514	91.125	40.3	-4.6918251742828
DGCR6	-0.570218326794611	6.1471004577601	-9.19436320463018	2.0344353950639e-05	0.000242514	313.3	220.15	-4.69155609692042
NADK	-0.811226554793299	4.61159485239447	-9.19301511707362	2.03656070010877e-05	0.000242603	117.191666666666	69.5916666666667	-4.6911026411491
BEND3	-0.720364433944358	5.23026780467031	-9.19200018213903	2.038162419071e-05	0.000242628	174.65	110.55	-4.6907612104691
RAD54L	-1.38150234507573	5.53946580697531	-9.18936152964914	2.04233321040366e-05	0.000242782	275.75	108.8	-4.68987340052824
H3C7	-1.67627780409606	3.22391181323982	-9.18904762034739	2.04283002742824e-05	0.000242782	60.35	19.35	-4.6897677671027
HACD2	-0.566873440670399	5.87179648246118	-9.1885597674563	2.04360240952157e-05	0.000242782	258.425	182.025	-4.68960359393198
EIF4E2	-0.54977105590641	5.87546874916475	-9.17788325348613	2.06058789978432e-05	0.000244303	257.55	183.5625	-4.68600885477343
DCAF13	-0.529441325539965	6.81464991218145	-9.17191347892489	2.07015419622948e-05	0.000245271	490.8125	355	-4.68399730474718
NOP16	-0.621014431455476	5.51687606307179	-9.16311116430008	2.08435034425086e-05	0.000246454	205.85	139.5875	-4.68102928163592
CYCS	-0.668914692664767	8.0822822055002	-9.16222790365789	2.08578085054712e-05	0.000246457	1241.15	815.95	-4.68073132409639
SNUPN	-0.567860848386526	5.94621289376428	-9.15922880076399	2.09064632856347e-05	0.000246699	272.3	191.6	-4.67971942990088
CAPN2	-0.745438991811311	6.91577814570147	-9.1489583328992	2.107404729836e-05	0.000248009	567.475	354.3	-4.67625204955814
RPRD1B	-0.634339608126089	5.1948135288551	-9.14530724874566	2.11339842076137e-05	0.000248548	165.275	111.025	-4.6750186214394
CASP7	-0.776003090227342	4.6210408436495	-9.14384180223171	2.11580949110138e-05	0.000248664	116.5	70.9	-4.67452343904146
AATF	-0.615537524679948	6.34074293375252	-9.13683255283059	2.12738433819183e-05	0.00024969	364	248.25	-4.67215404235995
RNPEP	-0.537872187023464	6.14889495940444	-9.13554715183884	2.12951468999163e-05	0.000249773	310.15	222.9	-4.67171935969434
PKN1	-0.786005296676641	4.59019002543796	-9.12424837449292	2.14834374853608e-05	0.00025115	114.45	69.1	-4.66789622755897
SKP2	-0.734058158503782	7.81656183947909	-9.1182358167346	2.15843941014227e-05	0.000251924	1056	664.066666666666	-4.66586013797839
FAM107B	-0.647823225232336	7.0403496606814	-9.11529929882754	2.16338939921016e-05	0.000252228	598.275	399.15	-4.66486530270261
AURKB	-0.517714260414422	6.59162708460313	-9.11174444667413	2.16939870350621e-05	0.00025276	418.75	305.325	-4.66366062372576
MELK	-0.51345459665319	7.7483137729939	-9.10015500837195	2.18912021677199e-05	0.000254382	932.8	682.15	-4.65973038825065
RANGRF	-0.615854627099732	5.33072701203018	-9.09848555049839	2.19197760041379e-05	0.00025454	180.5	122.85	-4.65916388817416
TELO2	-1.08875972182341	4.02299351377609	-9.09766546247606	2.19338276224669e-05	0.00025454	85.8	41.85	-4.65888557396478
RITA1	-0.795382509535055	4.79569630102404	-9.09360188281637	2.20036030597351e-05	0.000254844	132.475	79.625	-4.65750619823062
PLS3	-0.678661998172052	7.49293324942116	-9.08920685406109	2.20793495973421e-05	0.000255552	827.85	540.4	-4.65601372398839
COPS7A	-0.71776163992353	5.29712172808345	-9.084962653509	2.21527737826176e-05	0.000256233	182.85	115.9	-4.65457188736126
EBNA1BP2	-0.682207064838816	7.14050376082203	-9.06853651749648	2.24395309498477e-05	0.000259037	650.2	422.1	-4.64898622531346
CIART	-1.05773387510441	4.1707260513527	-9.05527798792197	2.26740216884963e-05	0.000261228	94.05	47	-4.64447144228125
NOP58	-0.632578976800071	8.69309640878168	-9.04858277026724	2.27934747153148e-05	0.00026226	1872.15	1261.15	-4.64218946443528
DHRS13	-0.69410933003351	5.97668272286503	-9.04511669760966	2.28555913871891e-05	0.000262682	290.65	187.7	-4.64100753688307
DDX12P	-0.694969869084854	5.57698136271732	-9.04486103302399	2.28601807370024e-05	0.000262682	220.25	142.05	-4.64092034031114
GPT2	-1.17899361216001	4.6513305669666	-9.03181823634591	2.30956817639058e-05	0.000265215	137.7	62.9	-4.63646921324285
HMGXB4	-0.574382329585922	6.67184229092217	-9.02419324239888	2.32346158154905e-05	0.000266463	451.525	316.675	-4.63386450418756
FZD8	-2.13114498459489	2.73724779164111	-9.0231013575743	2.32545873639426e-05	0.000266463	50.25	11.75	-4.63349136232975
NEDD4	-1.51133371389492	3.50918794081821	-9.02270594098652	2.32618246243929e-05	0.000266463	69.4	25.45	-4.63335622283086
UCK1	-0.642634143833642	5.07295029068452	-9.02252126507076	2.3265205588165e-05	0.000266463	152.3	101.7	-4.63329310537395
NCR3LG1	-0.735893302833637	5.83187367749928	-9.01901347110468	2.33295292498693e-05	0.000266851	267.2	166.95	-4.63209402444014
NEXMIF	-0.733293091159979	4.74904102082066	-9.01784441986731	2.33510107567177e-05	0.000266923	125.5	78.65	-4.63169431610153
AIF1L	-1.07748445066731	3.67486078689867	-9.01437421720124	2.3414906787825e-05	0.000267479	66.9	32.875	-4.63050756675714
DNLZ	-0.892525435960355	4.73376736056951	-9.01131907904747	2.34713223270891e-05	0.000267949	131.4	73.75	-4.6294624424346
CTSV	-0.696709455260521	5.14637243249228	-9.00205566751159	2.36433105502141e-05	0.000269386	163.35	105.15	-4.6262917133649
CDCA7	-0.53058316534729	7.22883475515172	-8.99811233455611	2.37169516604316e-05	0.00027005	654.65	472.975	-4.62494113158639
NSUN5	-0.508401286572488	6.40786094148535	-8.99236179453763	2.38248026075599e-05	0.000270926	367.425	269.55	-4.62297068887653
UBQLN1	-0.492199750933776	7.11947595416836	-8.99030149763136	2.38635767789799e-05	0.000271191	598.666666666667	444.233333333333	-4.62226446179918
PRPF40A	-0.578717896626552	7.46215341793239	-8.96818507569852	2.42842789666112e-05	0.000274726	782.416666666667	547.241666666667	-4.61467478679547
NME6	-0.77617002951074	4.42924442443933	-8.96649918574971	2.43166871235816e-05	0.000274915	101.95	61.95	-4.61409559313084
AJUBA	-1.67933725596854	2.87544443070885	-8.96027422440616	2.44367705976299e-05	0.000275917	47.225	15.0625	-4.61195618813073
TMEM147	-0.512673946089064	7.5152020042916	-8.95638160518944	2.45121988616024e-05	0.000276325	793.5	580.5	-4.61061772870601
CDK19	-1.02614445798776	4.34531753765946	-8.95360658041442	2.45661302823557e-05	0.000276617	105.225	53.5375	-4.60966324927403
TSPAN11	-0.588413485437591	5.51764229014365	-8.952715049415	2.45834849774459e-05	0.000276617	203.6	141.25	-4.60935655110004
CKLF	-0.67637619153941	6.41462649510616	-8.95220429531414	2.45934335850793e-05	0.000276617	392.133333333333	255.483333333334	-4.60918083348361
DDX55	-0.735635651730389	5.81383237115478	-8.94966982472735	2.46428673847597e-05	0.000276818	263.85	164.9	-4.60830876010638
TASOR	-0.661199807424811	5.08325293349029	-8.9455987254579	2.47225054009739e-05	0.00027718	154.4	101.816666666667	-4.60690751955885
CHEK1	-0.717939961611558	4.90879323158488	-8.94243095052906	2.47846720102859e-05	0.000277522	139.575	88.35	-4.60581682398762
SF3B4	-0.774648257555657	7.72080765149145	-8.93837810802214	2.48644630021828e-05	0.000277981	1004.2	612.55	-4.60442091578857
FAM43A	-0.774831008284294	5.11934704976147	-8.93628248078139	2.49058337101273e-05	0.000277991	164.9	100.425	-4.60369891590118
COCH	-0.486462962570697	6.7556204565611	-8.92936786878695	2.50428854431869e-05	0.000279165	464.15	345.783333333334	-4.601315633135
RAB3GAP1	-0.606369921867587	5.72219993231388	-8.92447943985452	2.51402861901089e-05	0.000280073	236.2625	161.8125	-4.59962978273289
TIMM10	-0.492540806127939	7.49372705766417	-8.9220531142745	2.51887874824231e-05	0.000280237	776.175	575.875	-4.59879273771693
NUSAP1	-0.543936696228734	6.9586981517178	-8.92134706978285	2.52029206926932e-05	0.000280237	545.15	390.475	-4.59854912718595
FKTN	-0.903486034727571	4.20070209751256	-8.91978026931515	2.52343157462619e-05	0.000280408	90.9	50.55	-4.59800846710036
SLC39A11	-0.609689726226424	5.45797102463436	-8.91308225934895	2.53690226445945e-05	0.000281192	196.8	134.5	-4.59569626388728
PARL	-0.520461209085731	6.44539317380408	-8.91106972801537	2.54096546838138e-05	0.000281464	378.75	275.525	-4.59500123695409
DBH	-1.08145241882799	5.07158882330387	-8.90741239041797	2.54836811037754e-05	0.000282106	178.4	87.2	-4.59373783820533
TRRAP	-0.532471417467592	6.07331385520653	-8.90598821445107	2.55125724185841e-05	0.000282131	293.75	211.9	-4.59324574950971
MMS19	-0.492569097818751	6.50746394416646	-8.89954850545786	2.56436688529279e-05	0.000283162	391.55	290.45	-4.59101983997247
P3H4	-0.774756316220127	4.95344516154918	-8.89750494475991	2.56854280668767e-05	0.000283445	146.8	89.55	-4.59031319203685
DLSTP1	-1.19956797536219	4.8477500333236	-8.89499212731248	2.57368806578286e-05	0.000283834	159.3	71.6	-4.58944409127722
SHISA3	-1.61140874557424	3.12172461675931	-8.88796769742723	2.58813260879287e-05	0.000285248	54.9	18.4	-4.58701347537909
SNRPD3	-0.595415468587499	9.08484863147663	-8.88661637166229	2.59092177020743e-05	0.000285376	2424.55	1675.6	-4.5865456998201
TACC3	-0.567543386668229	6.44105819227489	-8.86616642217285	2.63354401580825e-05	0.000289343	384	270.35	-4.57945941865342
FUS	-0.716986855908047	6.63464808813341	-8.86427319381075	2.637529432882e-05	0.0002896	462.433333333334	294.508333333334	-4.5788026852613
NDC80	-0.802893931123358	6.46083780417292	-8.85738698730244	2.65208253070554e-05	0.000290517	423.05	253.05	-4.57641296515705
CMTM7	-0.564871334477026	5.87687621766088	-8.85718693141169	2.65250666346338e-05	0.000290517	259.175	182.875	-4.57634351641748
C3orf14	-0.62844266568929	6.74105775300894	-8.8523281635785	2.66283093602858e-05	0.000291283	482.775	326.325	-4.57465640617866
VSNL1	-1.77891899161306	3.11924350265011	-8.84517475724154	2.6781129445059e-05	0.000292773	58.125	17.4	-4.57217111136384
SLC30A1	-0.789454037792838	4.75600628482956	-8.82951405616597	2.7119130360583e-05	0.000296098	128.616666666667	77.5666666666666	-4.5667242412672
CCT2	-0.709947516942449	9.31658871551845	-8.82828819966346	2.71457884419257e-05	0.000296205	2962.925	1893.425	-4.56629753986187
RB1	-0.646853175230048	5.60093929155673	-8.81336142346159	2.74727561730811e-05	0.000299214	220.175	146.775	-4.56109776829276
RAB15	-0.887503713237382	4.23749736308455	-8.81003098281963	2.7546308426464e-05	0.000299643	92.725	52.225	-4.55993659417839
HSDL1	-0.751682601512758	4.55673529372221	-8.80439123934637	2.76713641587153e-05	0.000300817	110.5	68.3	-4.55796943023386
WIPI2	-0.566230992397059	5.46851847855359	-8.79808417361159	2.78119699144185e-05	0.000301784	195.24	137.53	-4.55576824908396
LIG3	-0.650006114892268	5.0664623963968	-8.79496970564127	2.78816965329208e-05	0.000301996	152.05	100.97	-4.55468080401487
CASP3	-0.565356480147083	5.93863003864188	-8.79494382337492	2.78822768030143e-05	0.000301996	270.55	190.85	-4.55467176563096
PEF1	-0.673437023293945	6.50970624205355	-8.79278795839212	2.79306578948893e-05	0.000302137	417.6	274	-4.55391883455481
CCZ1P-OR7E38P	-0.882891847945052	4.66759372082076	-8.78519089472764	2.81018982952025e-05	0.000303615	125.2	70.5	-4.55126434232674
IGFBP4	-0.744173887626666	5.79053668341966	-8.78294141294043	2.8152827485381e-05	0.000303978	260.15	162.05	-4.55047798093227
SEPTIN8	-0.684659009680966	5.3491705302708	-8.78013323272826	2.82165507853262e-05	0.000304308	187.266666666666	121.7	-4.5494960758564
TMED9	-0.863999073035867	5.15943200177707	-8.7800622167897	2.82181643711632e-05	0.000304308	174.7	100.55	-4.54947124109208
MTRR	-0.547777272918918	5.9241126194526	-8.77876865984668	2.82475739440618e-05	0.000304438	266.3	190	-4.54901884582511
XRCC2	-0.730940534961556	5.76693935128858	-8.77582617963179	2.83146002780008e-05	0.000304973	254.35	160.3	-4.5479895650028
UFD1	-0.566630902827996	7.92341107913067	-8.77230289412431	2.83950908351552e-05	0.000305117	1072.9	756.6	-4.54675673768158
EIF4H	-0.607043684760415	8.28629992241217	-8.77195806861426	2.84029822217226e-05	0.000305117	1400.15	959.75	-4.546636058036
POLDIP3	-0.756717809849293	4.848845236859	-8.77143686740619	2.84149146506791e-05	0.000305117	135.62	83.76	-4.5464536440991
PUS1	-0.653576796488951	5.62760243350776	-8.76459767971962	2.85720122938756e-05	0.000306616	224.8	149.3	-4.54405917168059
LAP3	-0.530434912759627	7.47605634923928	-8.74341887564051	2.90646898230036e-05	0.000311522	776.9	561.65	-4.53663430745305
VAT1L	-0.896955655468242	4.80261096339076	-8.73761884609405	2.92012668310116e-05	0.000312794	137.85	77.45	-4.53459830725762
TRAPPC4	-0.57462892344715	5.5014678424694	-8.73535393122905	2.92547949910286e-05	0.000312985	200.366666666667	140.333333333333	-4.53380294095019
CDC7	-0.546007637507315	8.24816116767439	-8.73026838830349	2.93753851424242e-05	0.000313697	1334.35	954.4	-4.53201643062206
KATNA1	-0.598644074840877	5.47928670489911	-8.72966988318534	2.93896136301461e-05	0.000313697	199	137.05	-4.5318061233319
EIF2D	-0.530707437193153	6.25644090636425	-8.72953057684262	2.93929265180673e-05	0.000313697	333.4	240.8	-4.53175717107698
CCDC58	-0.594774447831597	6.43291180166636	-8.72422328587489	2.95194524804285e-05	0.000314856	385.45	266.35	-4.52989170196193
NIP7	-0.60103489557773	6.28362528606208	-8.71021128615328	2.98564360393605e-05	0.000317678	348.375	239.525	-4.52496203521838
TMEM170A	-0.79890347068805	4.32058555783101	-8.70744075614584	2.99235745010687e-05	0.000318199	95.2833333333334	56.9666666666667	-4.5239865293448
ZC3H15	-0.490249664309622	7.40063942838429	-8.69925183816289	3.01230062937915e-05	0.000319932	727.183333333333	540.3	-4.52110168746298
U2AF2	-0.54005304229361	6.54403461800847	-8.69814327424024	3.01501181628396e-05	0.000320026	408.4	293.225	-4.52071098145522
MCMBP	-0.631665401174017	6.43964782970267	-8.6899819243851	3.03505603250952e-05	0.000321569	392.016666666667	264.5	-4.51783328666943
TBCB	-0.509311417863938	7.68982049493527	-8.68808917930033	3.03972586110059e-05	0.00032187	894.5	656.05	-4.51716558164774
LYRM7	-0.574805632979095	5.4395874167139	-8.68605032172064	3.04476517390719e-05	0.000322209	191.95	134.3875	-4.51644619649874
SRSF12	-1.11507639247896	3.48429097223796	-8.68300770578244	3.05230279503644e-05	0.000322617	59.35	28.35	-4.51537238562849
RHNO1	-0.512802871852477	6.44332186416395	-8.68226403868183	3.05414828991468e-05	0.000322617	377.275	275.85	-4.51510988020423
CYTL1	-1.13156617465617	4.03763012851979	-8.67191207741064	3.0799678739504e-05	0.000324758	87.95	41.85	-4.51145381344723
RIOX2	-0.47949445579941	6.57642699672431	-8.66898449183539	3.08731399032257e-05	0.000325337	408.8875	306.075	-4.51041919904726
TOMM40	-0.520295263624648	6.1341725839626	-8.663164104234	3.10197721508801e-05	0.000326294	305.1	222.05	-4.50836139652818
EEF1E1	-0.863921709894804	6.1252219303278	-8.65943795132296	3.11140534436586e-05	0.000326448	341.65	196.95	-4.50704340664958
SPPL3	-0.751585645738267	4.82931995542937	-8.65855241050438	3.11365070125293e-05	0.000326448	133.54	82.79	-4.50673010950299
ABCD3	-0.531008984831556	7.36037641829693	-8.65534731061889	3.12179263909127e-05	0.000327005	717.4	518.25	-4.50559594774678
RELA	-1.11393900396081	4.63356175865149	-8.64851839471019	3.13921970584532e-05	0.000328293	132.733333333333	63.8	-4.50317828809187
SNX12	-0.689137187257066	5.51233591494031	-8.64022764602212	3.16052367733088e-05	0.00032988	210.325	135.975	-4.50024095177013
STK35	-0.981082781457891	4.98194728072917	-8.63586103823689	3.17180910880116e-05	0.000330861	161.51	84.94	-4.49869295801552
CDC40	-0.556362376068297	5.76841659312178	-8.63224663605605	3.1811845674137e-05	0.000331608	239.65	170.05	-4.4974111330668
ARHGEF26	-1.44015394532105	3.00678181267216	-8.63158995080959	3.18289127862904e-05	0.000331608	47.6	18.0166666666667	-4.49717819577984
NKIRAS2	-0.598925670587946	5.32395581875157	-8.62958087013619	3.18811919848735e-05	0.000331608	178.625	122.975	-4.49646544942224
ECD	-0.725186292912653	5.38394600531898	-8.62857026263088	3.19075257519877e-05	0.000331608	194.55	123	-4.49610687157961
DSN1	-0.96362666646554	5.8989267112336	-8.62616263974301	3.19703601048371e-05	0.000331716	302.3	163.15	-4.49525247193404
ADIPOR1	-0.949058266427779	6.32855935535856	-8.61650992520762	3.22236705451892e-05	0.000333752	407.9	219.15	-4.4918249913306
TNPO2	-0.534067132102335	5.93813761333486	-8.61433127056944	3.22811536093124e-05	0.00033415	267.55	192.86	-4.49105095359041
UBR1	-0.54885211567712	5.65931153235974	-8.59809351617184	3.27132109534682e-05	0.000337828	221.6	158	-4.48527682576397
EIF2B5	-0.671358415375191	5.27184746592042	-8.59664467940274	3.27520750028027e-05	0.000337828	176.65	115.775	-4.48476118013876
BMS1	-0.484495874476686	7.19362791809579	-8.59331402398205	3.28416134385233e-05	0.000338529	628.65	468.95	-4.48357551506553
PGM2	-0.599394673239232	5.21731266506468	-8.5912508924894	3.28972141238873e-05	0.000338529	165.883333333333	114.15	-4.48284087839808
FAF2	-0.475338774827442	6.56585663352471	-8.57374001783143	3.337338668607e-05	0.000342624	405.325	304.275	-4.47659971949321
RRP7A	-0.596935099778657	5.23022436840536	-8.57047875612006	3.34629186209801e-05	0.000343342	167.25	115.275	-4.47543618274877
MAP3K4	-0.649820848905066	5.36615895617274	-8.56451665328466	3.36272922376301e-05	0.000344827	187.3	124.475	-4.47330810186765
NXT1	-0.486080562196725	6.96508829476474	-8.56054342511639	3.37373342831399e-05	0.000345753	536.8	400	-4.47188923567276
GLI3	-0.897187201949647	4.38313788854393	-8.55096424547361	3.40042972133569e-05	0.000348083	103.2	57.5	-4.4684661965424
PRODH	-1.45955581266147	3.40989667593154	-8.54872640524163	3.40670035387265e-05	0.000348521	63.8	23.85	-4.46766606437244
PARP4	-0.662864814820201	4.81994191953266	-8.54148010959968	3.42709400838918e-05	0.000350158	128.65	84.65	-4.46507398230351
TMEM245	-0.548051253033666	5.66794068674202	-8.5409156241709	3.42868839235853e-05	0.000350158	222.85	159.05	-4.46487198284323
NOL11	-0.775598226817428	8.60171322161319	-8.53839039803128	3.43583103011116e-05	0.000350668	1848.1	1128.75	-4.4639682023771
DCLRE1B	-0.480537477859761	6.37442889048617	-8.53339158841242	3.45001934243797e-05	0.000351721	355.525	265.925	-4.46217847005991
TARS3	-0.879518834961817	4.35163753792525	-8.52615727934239	3.47066888944361e-05	0.000353621	100.175	56.75	-4.45958681714009
DCLRE1A	-0.862004252459684	4.40219882365206	-8.51683506052915	3.49748216976375e-05	0.000355733	103.25	59	-4.45624449087272
PPIL1	-0.706780697236604	7.32133895812473	-8.5125788495479	3.50980114565689e-05	0.000356394	743.2	475.05	-4.45471748860265
UCP2	-0.652619687397311	6.14706841302634	-8.50472300058664	3.53266633612735e-05	0.000358272	322.425	214.425	-4.45189738017678
MIEF1	-0.500461482807416	6.14133649089723	-8.50383512421683	3.53526104051917e-05	0.000358328	304.55	224.625	-4.45157851276626
FAIM	-0.559548236480485	6.7305791294342	-8.48919942607467	3.57834043704226e-05	0.000362067	468.25	331.5	-4.44631834378665
CNP	-0.622534237545571	5.34413230360167	-8.4833226420003	3.59580329286642e-05	0.000363624	182.625	123.825	-4.44420407421336
SCLY	-0.774311306995778	4.51718742492885	-8.47543967084673	3.61937730614513e-05	0.000365476	108.35	66	-4.44136614100467
SNAI1	-0.985785530807154	4.33464160801949	-8.47510756063004	3.62037426668694e-05	0.000365476	102.75	54.2	-4.44124653069474
ABCB10	-0.589127587971906	6.31837580062902	-8.47151851100661	3.63116782746775e-05	0.000366325	355.35	246.55	-4.43995367814335
ACSF2	-0.756212080985331	5.000781097277	-8.47045705345628	3.63436689965898e-05	0.000366325	151	92.95	-4.43957123155358
ISCA1	-0.483223859804381	7.06833370119517	-8.47023027738517	3.63505077670654e-05	0.000366325	575.983333333333	430.25	-4.43948951826039
KCTD2	-0.69454143497694	5.36294621400757	-8.46432510109488	3.65290945304109e-05	0.000367702	189.825	122.45	-4.43736109278452
RFWD3	-0.618056195518676	5.18353199425971	-8.44882692986099	3.70024789222003e-05	0.000371827	163.1	110.8	-4.43176918009058
PAPSS2	-1.6167798561958	2.83391352291846	-8.44179432726935	3.72195449176827e-05	0.000373153	44.85	15	-4.42922894127907
PM20D2	-0.612611066681337	5.66706837081562	-8.43826422296913	3.73290401713644e-05	0.000373823	227.833333333333	155.566666666667	-4.4279531767932
RXYLT1	-0.658051376265645	5.75780126041069	-8.43673645466436	3.73765394128583e-05	0.000374085	246.9	162.9	-4.42740091118279
SKIV2L	-0.606196229563036	5.09152777010398	-8.43174362594421	3.75322412153409e-05	0.000375215	152.35	104.35	-4.42559550117729
SNX6	-0.461239087768381	6.77841225602665	-8.42889870149436	3.76212845631163e-05	0.000375543	467.45	354.4	-4.42456637972799
POLE	-0.536810911895841	5.80408091783977	-8.42864278734776	3.76293059924192e-05	0.000375543	244	175.5	-4.42447379141817
MIS18A	-0.488492331366215	6.86401400797926	-8.42585261994459	3.77168857511253e-05	0.000376096	500.883333333333	372.566666666666	-4.42346417375383
ORC5	-0.681060921373561	5.04320324514895	-8.42551319873794	3.77275552785786e-05	0.000376096	151.166666666667	98.4166666666667	-4.42334133589156
CDC34	-0.800688228325569	5.56418158107156	-8.42366149640274	3.77858220005893e-05	0.000376417	226.6	136.075	-4.42267112561143
TRMU	-0.680574343087292	4.69907529904297	-8.42312475294995	3.78027302721947e-05	0.000376417	119	77.35	-4.4224768324557
TOMM6	-0.517797417568984	8.18647913329299	-8.42121269218568	3.78630319750202e-05	0.000376698	1266.3	923.1	-4.42178461178539
PLBD2	-1.1011571375284	3.51916236241652	-8.40825181990845	3.82746314895078e-05	0.000379822	60.525	29.25	-4.4170889820234
NOP2	-0.499259091248006	6.29052478912672	-8.40686952232526	3.83188235239275e-05	0.000380046	337.7	249.25	-4.41658783322893
NOC3L	-0.644384277400457	7.70826034012342	-8.39869955267771	3.85811847162902e-05	0.000382431	949.9	635.05	-4.41362444056337
TPX2	-0.499559483311148	8.10221594306774	-8.39494377338516	3.87024666357068e-05	0.000383243	1186.7	876.15	-4.41226135508087
AP1S2	-0.536905389741577	6.28956571408578	-8.39431183815838	3.87229149830334e-05	0.000383243	341.9125	245.9375	-4.41203195731934
HEG1	-0.924297261621971	4.89300790627011	-8.39413504167753	3.87286379771522e-05	0.000383243	148.65	81.5	-4.41196777617189
OSBPL1A	-0.801981367727247	4.48785316044641	-8.39068403645875	3.88405383267135e-05	0.000383902	107.3	63.9666666666667	-4.410714759436
ACTN1	-0.754293692951415	5.01073605315009	-8.39005703300467	3.8860907949111e-05	0.000383902	151.7125	93.9125	-4.41048705672949
PRPF8	-0.548160647273999	8.47139603709801	-8.38410463503433	3.90548807787327e-05	0.000385384	1559.35	1113.05	-4.40832468360963
PSMD1	-0.563896022870982	8.05647457924508	-8.37399643216605	3.93867640120633e-05	0.000388222	1175.45	830.75	-4.4046496990445
NFYA	-0.659274931238419	5.05022124932995	-8.36500393920732	3.9684665684779e-05	0.000390939	150.908333333334	99.5250000000001	-4.40137727396657
MICOS13	-0.509586105977456	6.94486670973017	-8.36216025112548	3.97793942098499e-05	0.000391652	533.9	391.2	-4.40034183492005
RAB21	-0.582975388706077	5.19794095484647	-8.35223986166299	4.01118444306442e-05	0.00039447	162.7125	113.275	-4.39672736774575
GPI	-0.573302636919404	8.07970169361919	-8.35035264772253	4.01754392373207e-05	0.00039447	1198.8	841.4	-4.39603936640527
PSMD11	-0.526042649805268	7.32248522769343	-8.3474765378166	4.02725743780932e-05	0.000394734	697.375	505.775	-4.39499060772893
THOP1	-0.656914981653282	5.30484220489605	-8.34395726383275	4.03917883471816e-05	0.000395396	179.9	119.1	-4.39370691800805
CRYZ	-0.487190724554331	7.60674480520225	-8.34348829787786	4.04077041299283e-05	0.000395396	838.15	624	-4.39353582444052
POP7	-0.504410056683154	7.39596350851166	-8.33712066168541	4.06245041651927e-05	0.000397295	728.35	536.1	-4.391211926681
DHRSX	-0.703472137383609	4.48233282576152	-8.32679239854944	4.09789216314594e-05	0.000400315	103.125	65.95	-4.38743947433084
CCNY	-0.630359282698421	4.96088912364697	-8.32551931854113	4.10228464186547e-05	0.000400521	140.31	94.48	-4.38697420888655
SH3PXD2B	-0.899984369496116	5.06438360767415	-8.3246853943409	4.10516476290123e-05	0.000400579	166.1	92.675	-4.38666940756212
USP18	-0.801747437296039	4.91682762310422	-8.30988561711449	4.1566563958556e-05	0.000404478	144.45	86.65	-4.38125587435148
TRMT1	-0.562224473051264	5.72686988951232	-8.30468720775157	4.17491371750513e-05	0.000406029	233.316666666667	164.983333333334	-4.3793524956052
PYGO2	-0.86392340230843	4.47242252210603	-8.30013149210825	4.19098752198161e-05	0.000407141	108.325	62.2	-4.37768363220901
UTP25	-0.526820761021784	5.77397818335092	-8.29717617537078	4.2014516540148e-05	0.000407932	238.1125	172.4625	-4.3766006295063
GRINA	-0.630383233571684	4.97305732906699	-8.29345634237473	4.21466428818981e-05	0.000408988	141.5	95.3	-4.37523701263904
POGLUT2	-0.481401849632467	6.67597165145314	-8.29039744909237	4.22556408924189e-05	0.000409819	438.55	327.8	-4.37411530695274
GTF3A	-0.603332518202492	8.02535015761673	-8.28515831376195	4.24430601989873e-05	0.000411182	1166.25	802.433333333334	-4.37219331045354
LINC01963	-1.97606070241728	4.36674332493204	-8.28441126074944	4.246986006095e-05	0.000411214	149.5	40.55	-4.37191917001609
ERGIC1	-0.696746687429667	4.76809051171966	-8.28182293182268	4.25628603867327e-05	0.00041166	125.625	80.7	-4.37096919348483
GLOD4	-0.531974787530964	7.73741602995958	-8.27891294011889	4.26676900501477e-05	0.000411669	932.45	672.85	-4.36990086840456
PFN1	-0.570624583334169	9.37857784465966	-8.27857822600358	4.26797662911469e-05	0.000411669	2946.6	2071.9	-4.36977796738119
SLC19A1	-0.838693737338523	3.9980285295761	-8.27660210040946	4.27511413278685e-05	0.000412117	77.1357142857143	44.8428571428571	-4.36905228641467
UMPS	-0.50132259616429	6.15745537264194	-8.25999487340957	4.33562695866921e-05	0.000416577	308.0375	227.1875	-4.36294809195883
PUSL1	-0.833927062352482	4.12167171404012	-8.24690797653725	4.38398693133628e-05	0.000420762	83.95	49	-4.35813074915348
GPATCH11	-0.581502673354002	5.28380414936484	-8.24475308206433	4.39200754039035e-05	0.000421301	172.7	120.3	-4.35733692294159
RAB14	-0.51411804860616	5.71452833902361	-8.24079871011103	4.40676855688867e-05	0.000422486	227.483333333334	166.2	-4.35587975800054
PTAR1	-0.525803584551721	5.92972099999339	-8.23625404041262	4.42380154239765e-05	0.00042374	265.216666666666	192.283333333333	-4.35420436429261
CHST8	-0.858143325732064	4.20360189854697	-8.23535298072837	4.42718735635886e-05	0.00042374	89.65	51.55	-4.35387209850657
PRKACA	-1.584009932651	3.54917368163945	-8.23473492843194	4.42951141794343e-05	0.00042374	73.575	25.375	-4.35364417449771
IQCB1	-0.524536601668336	5.63368802232156	-8.23258518703669	4.43760570921552e-05	0.000424283	215.85	156.55	-4.35285128838594
POLR1A	-0.666063450962974	4.56136663486519	-8.22505580475036	4.46608618573429e-05	0.00042654	107.55	70.6	-4.3500729002463
MCM8	-0.594901062532844	5.29662034396284	-8.22350152160421	4.47199077349486e-05	0.000426872	175	120.925	-4.34949910114677
P2RX5	-0.652952411841657	4.89608391701845	-8.22200893672234	4.47766918350834e-05	0.000427181	135.2	89.6	-4.34894799585838
RALY	-0.534137989348936	6.6438767201939	-8.21065294086701	4.52113678046812e-05	0.000430625	436.7	315.15	-4.3447523538142
MALT1	-0.775135874119791	4.40384291861702	-8.19336234355372	4.58822845896763e-05	0.000436305	100.15	60.9333333333333	-4.33835496566206
SSBP1	-0.45013929232906	7.30240403241448	-8.19192705726613	4.59384750960515e-05	0.000436602	669.8	511.766666666667	-4.33782342508269
IL11RA	-0.737547187884464	4.63022027639913	-8.1888677005854	4.60585035835519e-05	0.000437269	115.816666666667	72.2666666666667	-4.33669017614085
TIMM13	-0.475486582653531	7.01246337720466	-8.18332139268277	4.62769974033077e-05	0.000438631	552.725	414.875	-4.33463482719389
LOC101928847	-1.1935436868699	3.28507720788497	-8.17338672795078	4.6671268212739e-05	0.000440969	53.1	23.95	-4.33095039773685
PHF10	-0.509809233598151	6.93129421668458	-8.1685266244273	4.68655136158095e-05	0.000442296	529.025	387.5	-4.32914661902415
MED22	-0.693529325333706	4.9818826779672	-8.16757035947988	4.69038391919855e-05	0.00044242	145.65	93.85	-4.32879160778269
CASC3	-0.47682481592177	7.08728089847101	-8.16269851820719	4.70996390688732e-05	0.000443611	582.3	437	-4.32698242091776
PSMB3	-0.531513684608418	9.01728988745533	-8.16191332672862	4.71312813446335e-05	0.000443611	2262.85	1634.55	-4.3266907530403
TUBG1	-0.502783391023863	8.70397764456045	-8.14916188044758	4.76484870888034e-05	0.000447278	1802.9	1328.55	-4.32195088431034
CHD3	-0.934172106129306	5.90248111866048	-8.14051741804671	4.80027157027955e-05	0.000449853	299.85	165.2	-4.31873419217908
AUNIP	-0.701429888727672	4.81988821930831	-8.14030271486174	4.80115510564471e-05	0.000449853	130.475	83.55	-4.31865426352937
IMPDH1	-1.04181559643151	4.92929156190885	-8.1399663258211	4.80253976150361e-05	0.000449853	158.55	80.95	-4.3185290308119
ANGEL1	-1.07699339121135	3.39163560918594	-8.13895126083864	4.80672070998675e-05	0.000450005	54.8833333333334	26.9166666666667	-4.31815111141314
SRSF1	-0.527303575390925	7.97974275192854	-8.13271271264923	4.83250608286478e-05	0.000451936	1100.575	797.53125	-4.31582759063558
CITED1	-0.580159249412054	5.1672227337608	-8.12829587800961	4.85085528436587e-05	0.000452927	159.15	111	-4.31418168149408
TOB2	-0.710886130156154	4.71552927330679	-8.12706560524879	4.85598014748382e-05	0.000453165	121.65	77.5333333333333	-4.31372309743853
TFIP11	-0.820483974101611	4.33542133939044	-8.12458589813795	4.86632807922849e-05	0.000453889	96.95	57.275	-4.31279861505266
EMC8	-0.523770610311921	5.6489588590695	-8.11308702135903	4.91463637932479e-05	0.000457907	218.125	158.2375	-4.30850860891925
ADRM1	-0.546162914029681	7.31825092320136	-8.1063218456825	4.94330785618295e-05	0.000459705	700.2	501.25	-4.30598234198144
RAD21	-0.511066756250379	8.38615805609661	-8.10606135639931	4.94441556358849e-05	0.000459705	1450.475	1063.175	-4.30588503521114
DTD2	-0.538521138455589	5.41800244862697	-8.09701427436644	4.98305999314575e-05	0.000462562	186.725	134.075	-4.30250388414435
PSMD2	-0.524939751696495	8.56707581263814	-8.09028203468322	5.01203549973828e-05	0.000464269	1652.4	1199.2	-4.2999858616033
FGFRL1	-0.778657868148373	4.21884670375804	-8.08874052490078	5.01869658561747e-05	0.000464634	88.1	53.475	-4.29940905958298
DLG1	-0.592872246538057	4.96145367208504	-8.08774699558898	5.02299500731139e-05	0.000464634	138.528571428571	95.7357142857143	-4.29903725351439
HIRIP3	-0.535778111823289	5.57866835501924	-8.08753058394221	5.02393183937802e-05	0.000464634	208.575	150.125	-4.29895626138527
CXADR	-0.590144908265264	6.17733065460462	-8.07822675408667	5.06439260704687e-05	0.000467432	322.2625	223.5	-4.2954726338626
[truncated: 5,546 more rows]

[truncated: 6 more sheets: Up upon MYCN KD, UP and MYCN Target, Up upon MYCN KD FC>1, DN upon MYCN KD, DN and MYCN Target, DN upon MYCN KD FC<-1]
