# Supplementary material for: MYCN Amplification Is Associated with Reduced Expression of Genes Encoding γ-Secretase Complex and NOTCH Signaling Components in Neuroblastoma
Source: Int J Mol Sci. 2023 May 2;24(9):8141. doi: 10.3390/ijms24098141 (PMC10179553; doi:10.3390/ijms24098141)
Supplement: Supplementary file 1 [file ijms-24-08141-s001.zip › Table S4. Sequences of primers used for qPCR analysis.xlsx]

## Sheet: Sheet1
Gene	Forward Primer 5'- 3'	Reverse Primer 5'-3'
APH1A	CTACAGGAGGTGTTCCGCTTTG	GACACCACTGATGATACCGAAGG
APH1B	AGGTGAGACAGCACCCTCTATG	GAGGAGAATCTCCATGAATGCCC
PSENEN	CCTGCCTTTTCTCTGGTTGGTC	TCCAGGAGGTGAGCACTATCAC
PSEN1	GCAGTATCCTCGCTGGTGAAGA	CAGGCTATGGTTGTGTTCCAGTC
NCSTN	GGAGGAACCAACTTCAGCGACA	TGCCTGAGGATAGACTGGAACC
ADAM17	AACAGCGACTGCACGTTGAAGG	CTGTGCAGTAGGACACGCCTTT
HES1	GGAAATGACAGTGAAGCACCTCC	GAAGCGGGTCACCTCGTTCATG
HEY1	TGTCTGAGCTGAGAAGGCTGGT	TTCAGGTGATCCACGGTCATCTG
HES4	TCAGCTCAAAACCCTCATCC	TGTCTCACGGTCATCTCCAG
HEYL	TGGAGAAAGCCGAGGTCTTGCA	ACCTGATGACCTCAGTGAGGCA
HPRT1	CATTATGCTGAGGATTTGGAAAGG	CTTGAGCACACAGAGGGCTACA
GAPDH	TCGGAGTCAACGGATTTGGT	TGAAGGGGTCATTGATGGCA
